# Supplementary material for: Specification of Drosophila neuropeptidergic neurons by the splicing component brr2
Source: PLoS Genet. 2018 Aug 22;14(8):e1007496. doi: 10.1371/journal.pgen.1007496 (PMC6122834; doi:10.1371/journal.pgen.1007496)
Supplement: S1 Table — Values relative to the splicing events associated with the respective gene region (FlyBase gene symbol), using the Benjamini-Hochberg procedure. ES (Exon skipping), A5SS (Alternative 5' splice sites), A3SS (Alternative 3' splice sites), ME (Mutually exclusive exons), IR (Intron retention), AFE (Alternative first exons) and ALE (Alternative last exons), Ψ (PSI, percent Spliced). (XLSX) [file pgen.1007496.s001.xlsx]

## Sheet: Sheet1
Supplemental Table 1
Significant splicing events common to brr2 and Prp8 mutants (|ΔΨ|>0.03; q<0.25)
Gene	event_type	path1	path2	pvalue		qvalue		ΔΨ
				brr2	Prp8	brr2	Prp8	brr2	Prp8
A2bp1	ES	E11,E13	E11,E12,E13	0.00955559	0.0368092	0.0542409	0.189345	-0.0614863	-0.0498824
Abl	IR	E10,E12	E10,E11,E12	0.0175364	0.00819642	0.0804204	0.0747042	-0.176937	-0.160271
Ac78C	AFE	E2,E4	E3,E4	0.0728944	0.0122445	0.215721	0.0999537	0.230232	0.372676
Act5C	AFE	E1,E3	E2,E3	1.11763e-10	4.13009e-05	3.43032e-08	0.00190828	0.2795	0.111669
ade3	ALE	E4,E5	E4,E6,E7,E8	0.000419888	0.00285321	0.00572208	0.03704	0.166801	0.129088
Adh,Adhr	AFE	E1,E4	E2,E3,E4	0.0718797	0.00895786	0.213605	0.0793648	0.083014	0.0960125
AGO2	IR	E1,E3	E1,E2,E3	5.39818e-07	8.30681e-07	3.33294e-05	9.9151e-05	0.0947121	0.0776574
Akap200	AFE	E1,E4	E2,E4	6.18344e-05	0.0069117	0.00140246	0.0654061	-0.174937	-0.0813983
akirin	A5SS	E1,E5	E1,E2,E5	1.85704e-05	0.0461453	0.00053917	0.218982	-0.0895	-0.0305606
Aldh-III	IR	E13,E15	E13,E14,E15	0.0344815	0.00643348	0.129857	0.0625864	0.134375	-0.187664
Aldh-III	ME	E21,E22,E24	E21,E23,E24	0.00129071	9.45008e-10	0.0134335	4.0607e-07	0.0825703	0.185263
alph	ES	E10,E12	E10,E11,E12	0.000569663	0.000116771	0.00715033	0.00390302	-0.182544	-0.156552
alt	ES	E8,E10	E8,E9,E10	0.0175985	9.67047e-05	0.0806192	0.00343422	0.0463783	0.0880319
amd	AFE	E1,E2,E4	E3,E4	0.00487192	0.000276399	0.0338201	0.00737693	-0.0361868	-0.040419
Amph	A5SS	E9,E10,E11	E9,E11	0.0171444	0.0505185	0.0793335	0.227545	0.0461176	0.0323035
Amun	IR	E10,E12	E10,E11,E12	1.03941e-10	1.64143e-07	3.43032e-08	2.62214e-05	0.158294	0.0678922
Ant2,sesB	AFE	E1,E2,E5	E3,E5	3.52859e-09	0.00114515	7.58117e-07	0.0196043	0.265414	0.089876
Antp	A5SS	E7,E10	E7,E8,E10	0.0720303	0.0392434	0.213605	0.198096	0.142309	0.144174
aPKC	IR	E21,E24	E21,E22,E23,E24	0.00420488	0.00279318	0.0304773	0.0364811	0.143373	0.147327
app	ES	E2,E5	E2,E3,E5	0.00600066	0.00248471	0.0394263	0.0334696	-0.20698	-0.246347
Arf51F	ES	E2,E5	E2,E4,E5	0.0305575	0.0139491	0.120353	0.107418	0.0402337	0.0484543
Asph	A3SS	E12,E14	E12,E13,E14	0.00137601	0.00889851	0.0138147	0.0791091	-0.207057	-0.162141
Atg18	IR	E9,E10,E11	E9,E11	0.027044	0.0474415	0.110045	0.220385	0.137394	0.105565
ATPsyn-gamma	IR	E2,E4	E2,E3,E4	0.000453629	0.000782818	0.00605355	0.0153295	0.157522	0.0556942
bbg	AFE	E3,E4,E6	E5,E6	0.0205516	0.0263621	0.0901123	0.155356	0.10328	0.0872072
bbg	A5SS	E1,E3	E1,E2,E3	0.0845142	0.0149781	0.236893	0.111838	0.187474	0.208493
be	A5SS	E5,E7	E5,E6,E7	0.0545637	0.0456225	0.178704	0.217339	-0.0424557	-0.0457453
BEAF-32	AFE	E1,E4	E2,E3,E4	0.0178021	0.0516905	0.0810335	0.23017	0.149115	0.101387
beat-VI	ES	E1,E3	E1,E2,E3	0.000485318	0.0484206	0.00631942	0.22229	-0.383816	-0.207331
betaggt-I	IR	E4,E6	E4,E5,E6	0.00567791	0.0419554	0.0380031	0.206273	-0.136187	-0.117917
Bj1	IR	E2,E4	E2,E3,E4	0.000422132	0.015297	0.00572208	0.11294	0.155651	0.137518
bl	ES	E4,E6	E4,E5,E6	0.0330397	0.0236284	0.126173	0.145878	0.0358836	0.0443883
bmm	ES	E6,E8	E6,E7,E8	1.38086e-05	0.0508758	0.000429967	0.228436	0.195864	0.0861527
bol	ES	E2,E4	E2,E3,E4	0.0522854	0.0139997	0.173569	0.107483	-0.0679813	-0.0934513
bru-3	ES	E7,E9	E7,E8,E9	0.0130119	0.0468096	0.0666413	0.218982	0.147464	0.0940235
bt	ES	E6,E10	E6,E7,E8,E9,E10	0.000185816	0.0170443	0.00316846	0.121057	-0.204776	-0.0975046
bt	ES	E12,E14	E12,E13,E14	0.0478759	0.0586604	0.163422	0.247733	-0.169518	-0.125076
bt	ES	E15,E17	E15,E16,E17	9.13897e-06	0.00232331	0.000299772	0.0322041	-0.202083	-0.0503108
Btk29A	A3SS	E9,E11	E9,E12	0.0609079	0.0507207	0.191271	0.227978	0.0880334	0.104371
bun	AFE	E17,E19	E18,E19	0.00464658	0.0124976	0.0326876	0.101325	0.0703623	0.0425419
C3G	ES	E9,E10,E11	E9,E11	0.0087188	0.0183072	0.0513386	0.125665	-0.201729	-0.182771
cac	ALE	E32,E34	E32,E36,E37,E39,E40,E41,E42,E43,E44	0.00974988	0.00396094	0.054926	0.045405	-0.396676	-0.379489
CadN	ME	E24,E25,E27	E24,E26,E27	2.58231e-05	0.0011208	0.000684949	0.0194309	-0.340112	-0.248153
caps	ES	E3,E5	E3,E4,E5	0.000916788	0.00521197	0.0103669	0.054624	-0.313571	-0.211542
CASK	AFE	E10,E11	E9,E11	0.023513	0.024469	0.100333	0.148544	-0.0925264	-0.107504
CCHa2	AFE	E1,E4	E2,E4	0.00366877	1.20882e-05	0.0275333	0.000787017	0.0733977	0.171178
cdc14	AFE	E7,E9	E8,E9	0.0113404	0.000419766	0.0608255	0.0100767	-0.0704016	-0.116068
cenB1A	AFE	E1,E2,E3,E4,E5,E7	E6,E7	0.000546913	0.0157831	0.0069324	0.115932	0.456682	0.261703
Cha,VAChT	ALE	E3,E4	E3,E5,E6,E7,E8,E9,E10,E11,E12,E13	0.000545067	0.00128344	0.00692944	0.0212932	0.0709422	0.0592054
CheB42c,mim	ES	E18,E23	E18,E19,E20,E21,E22,E23	2.04214e-07	0.0013144	1.72061e-05	0.0215571	-0.274635	-0.145004
cher	A3SS	E17,E19	E17,E18,E19	0.00130247	0.00190354	0.0134861	0.0278215	0.323291	0.271186
Cka	A3SS	E8,E10	E8,E9,E10	0.00132735	0.0232859	0.0136778	0.144804	0.132719	0.0927925
CkIIalpha	A3SS	E3,E5	E3,E4,E5	0.00162788	0.000116089	0.01551	0.00390302	0.0978939	0.11679
CkIIbeta	AFE	E1,E2,E8	E4,E5,E6,E7,E8	0.00418229	0.000287776	0.0304083	0.00758635	-0.0463541	-0.0539842
CLIP-190	IR	E15,E17	E15,E16,E17	0.0209119	0.000109554	0.0907683	0.00373613	0.0562174	0.167697
cnc	AFE	E14,E15,E16,E17,E24	E18,E19,E20,E24	4.60663e-07	0.0122213	2.9873e-05	0.0999537	-0.131761	-0.034967
Cp110	AFE	E7,E8,E10	E9,E10	0.04728	0.0144738	0.161882	0.110078	-0.0826481	-0.0977262
Cpr	AFE	E4,E5,E7	E6,E7	0.000363541	0.00366576	0.00512175	0.0434589	-0.0571844	-0.0466069
Cpr62Bb	IR	E1,E4	E1,E2,E3,E4	1.33222e-08	0.048884	1.78892e-06	0.223225	0.207446	-0.0312504
CR43283	ALE	E2,E3	E2,E4	0.0115265	0.0265902	0.061356	0.155611	0.283864	0.190843
CRMP	IR	E10,E12	E10,E11,E12	0.00866598	0.0559111	0.0512916	0.241315	-0.180087	-0.147303
CRMP	IR	E12,E14	E12,E13,E14	3.52106e-06	3.67116e-06	0.000140092	0.000342934	-0.0933396	-0.0927222
crol	ES	E1,E4	E1,E3	0.000216301	0.00568909	0.00357478	0.0574041	-0.441599	-0.240886
csw	IR	E13,E15	E13,E14,E15	0.00280867	0.0382876	0.0228577	0.195162	0.250676	0.152658
CtBP	ES	E9,E11,E12	E9,E12	0.0211984	0.0226677	0.0918243	0.142543	-0.0725855	0.0961533
CYLD	AFE	E1,E3,E4,E5,E7	E6,E7	0.0136	0.0475219	0.0682473	0.22052	-0.109462	-0.0623578
DAAM	ES	E2,E7	E2,E3,E7	0.014457	0.00143765	0.0710965	0.0230507	-0.115186	-0.114327
Dad	AFE	E1,E4	E2,E3,E4	0.00273128	0.00611368	0.0223549	0.0603919	-0.170812	-0.135231
Dgp-1	AFE	E1,E3	E2,E3	6.99908e-07	0.00173997	3.85577e-05	0.0266003	0.315081	0.0875346
dikar	A3SS	E8,E10,E11	E8,E11	0.0264693	0.00822503	0.108841	0.0747042	-0.0870729	-0.100224
DIP1	IR	E6,E8	E6,E7,E8	5.44472e-06	0.000843453	0.000193355	0.0161081	0.301781	0.187609
Dip-B	AFE	E1,E4	E2,E3,E4	3.81079e-05	0.0427691	0.000947115	0.208935	0.211144	0.0702076
Doa	IR	E1,E3	E1,E2,E3	0.0585494	0.000479367	0.186884	0.0108584	0.163569	0.330234
Dys	ES	E18,E21	E18,E20,E21	0.00959797	1.27943e-05	0.0543379	0.000805249	-0.117667	-0.227551
E(bx)	AFE	E12,E13,E17	E16,E17	0.0146902	0.00891059	0.0719696	0.0791091	0.06537	0.0769548
E(bx)	A5SS	E3,E5	E3,E4,E5	0.0128714	0.0072297	0.0663969	0.0672424	-0.229867	-0.242762
Eb1	ME	E6,E7,E9	E8,E9	7.87291e-06	0.000354516	0.00026023	0.00885673	-0.17271	-0.111081
ect	ALE	E6,E7	E6,E8,E9,E10	0.0509051	2.03534e-05	0.170835	0.00105372	0.0412713	0.088443
Ect4	ALE	E21,E22	E21,E23	0.0251458	0.0203199	0.105068	0.133918	-0.242395	-0.204569
Edem2	A5SS	E6,E8	E6,E7,E8	0.000217764	0.00760073	0.00358517	0.0702373	-0.187283	-0.118243
EfTuM	IR	E2,E4	E2,E3,E4	4.3112e-09	4.55123e-09	8.42056e-07	1.30377e-06	0.377112	0.141857
egh	AFE	E1,E3	E2,E3	0.00134258	0.00135759	0.0137179	0.0221809	-0.30941	-0.277205
egr	A3SS	E5,E7	E5,E6,E7	0.000255722	0.00237902	0.00408716	0.0326602	-0.205562	-0.160741
Ehbp1	A5SS	E2,E4	E2,E3,E4	0.0538479	0.032271	0.177306	0.17377	-0.117573	-0.137067
eIF-4a	IR	E6,E8	E6,E7,E8	9.38232e-10	2.07735e-07	2.51974e-07	3.07806e-05	0.103458	0.0580887
eIF-4B	IR	E5,E7	E5,E6,E7	0.000266324	1.25184e-05	0.00416928	0.000802861	0.116676	0.0939343
eIF-4E	A3SS	E1,E10,E11	E1,E11	0.00114224	1.29305e-05	0.0122566	0.000805249	0.0545756	-0.0710031
Ela	IR	E1,E3	E1,E2,E3	0.0129999	0.0568351	0.0666413	0.243248	0.10136	0.0691322
endoB	ES	E2,E4	E2,E3,E4	0.0029006	0.0530472	0.0235167	0.23411	-0.232383	-0.132154
ERR	AFE	E1,E3	E2,E3	0.0504938	0.0399304	0.170174	0.199745	-0.0880659	-0.0600663
ewg	AFE	E2,E4	E3,E4	0.00136533	0.0412302	0.0138043	0.203639	0.0723514	0.0367288
faf	A5SS	E21,E23	E21,E22,E23	0.0580006	0.057868	0.185991	0.245874	-0.0754244	-0.0769063
fbl6	A5SS	E2,E4	E2,E3,E4	0.000131795	0.0115553	0.00244401	0.0953406	0.693209	0.261632
fbp	ES	E1,E3	E1,E2,E3	1.83182e-05	3.6281e-05	0.000535466	0.00171318	0.108773	0.11858
Fer1HCH	A5SS	E2,E7	E2,E3,E4,E5,E7	1.9438e-15	0.0211339	2.78417e-12	0.137595	0.192288	0.0481424
Fhos	ES	E15,E17	E15,E16,E17	0.0262531	0.0287451	0.108415	0.16231	0.0966386	0.0519402
Fis1	IR	E1,E3	E1,E2,E3	0.000231442	0.0552364	0.00375285	0.240477	0.0868165	0.0350747
flfl	A3SS	E7,E9	E7,E8,E9	0.000468732	0.0166168	0.00615945	0.119203	-0.250651	-0.14731
foxo	A3SS	E11,E13	E11,E12,E13	0.0513506	0.0123557	0.17149	0.100553	-0.0990704	-0.135853
frac	IR	E7,E9	E7,E8,E9	0.0152655	0.0128101	0.0737863	0.102696	0.0361067	0.0486692
fs(1)h	ALE	E18,E19,E20	E18,E22,E23,E24,E25,E26,E27	0.00187667	0.0388881	0.0172309	0.197055	0.138242	0.0670116
Fur2	IR	E10,E12	E10,E11,E12	0.0438422	0.00141903	0.153662	0.0228373	0.139177	0.174194
Gad1	ES	E3,E5	E3,E4,E5	0.00338349	0.0108367	0.0259622	0.0923917	-0.251802	-0.164018
Gapdh2	IR	E2,E4	E2,E3,E4	1.67842e-12	1.64761e-07	1.03031e-09	2.62214e-05	0.190601	0.039477
GATAe	AFE	E1,E4	E3,E4	0.0621193	0.0317	0.193565	0.172468	0.12933	0.151279
Gfat1	A3SS	E14,E17	E14,E16	0.0060393	0.0300343	0.0396197	0.166942	0.0865621	0.061469
Glut1	A3SS	E21,E24	E21,E23,E24	0.0206013	0.000577039	0.09016	0.0123977	-0.141487	-0.227795
Glycogenin	ALE	E1,E12,E13	E1,E3,E4,E5	0.0034889	0.00512812	0.0265342	0.0541318	0.0668682	0.0567606
Gp150	IR	E3,E6	E3,E4,E5,E6	1.0419e-08	0.0559343	1.49234e-06	0.241315	0.177011	0.0440568
Gpb5	IR	E3,E5	E3,E4,E5	0.00387477	0.00173266	0.0286491	0.0265902	0.251496	0.279405
gpp	IR	E1,E3	E1,E2,E3	0.00380338	0.0136145	0.0282265	0.106394	0.0692463	0.0586076
Gprk2	ES	E1,E3	E1,E2,E3	1.08399e-07	3.32764e-08	9.50597e-06	7.15295e-06	0.669474	0.690392
Gs1l	ME	E2,E3,E5	E2,E4,E5	1.73869e-06	1.48704e-05	7.78245e-05	0.000875316	-0.253411	-0.205544
GXIVsPLA2	ALE	E1,E2	E1,E3,E4	0.00330039	0.0570664	0.0256451	0.243814	0.826839	0.430183
ham	ES	E4,E6	E4,E5,E6	0.00398843	0.0109796	0.0292962	0.093056	0.17086	0.151792
hebe	A5SS	E2,E5	E2,E3,E5	0.039574	0.0332764	0.143019	0.176747	0.057673	0.0416774
Hr78	A5SS	E7,E9	E7,E8,E9	0.0706241	0.0283528	0.210864	0.16097	-0.0640852	-0.0802766
Hrb98DE	AFE	E1,E3	E2,E3	2.17853e-05	0.000215329	0.000603946	0.00596948	0.082625	0.0418688
Hrb98DE	ALE	E7,E10	E7,E8,E9	0.000110078	0.00264268	0.00212111	0.0347266	-0.115492	-0.0927497
Hsf	IR	E5,E7	E5,E6,E7	0.0567936	0.0205434	0.184044	0.134566	0.0423907	0.0843083
Hydr1	ES	E2,E4	E2,E3,E4	0.0762698	0.0398921	0.22174	0.199745	0.112505	0.263599
Ice2	IR	E2,E4	E2,E3,E4	0.00242178	0.00668101	0.0202066	0.0642244	0.374696	0.374696
Ilk	ALE	E1,E2	E1,E3,E4,E5,E6	6.67175e-07	0.00241933	3.77922e-05	0.0328983	0.114208	0.0484254
Irk2	AFE	E1,E2,E4	E3,E4	0.00205471	0.00376512	0.0180199	0.0440565	0.459083	-0.166784
Iswi	IR	E1,E4	E1,E2,E3,E4	2.62338e-07	0.0175842	2.01298e-05	0.12306	0.15704	0.0496149
Jafrac2	AFE	E1,E4	E2,E3,E4	0.028158	0.00382507	0.113185	0.0444225	-0.079213	-0.0611141
jar	ES	E14,E17	E14,E16,E17	0.00151205	0.0258578	0.0146665	0.154107	-0.0501868	-0.0345531
jbug	AFE	E1,E3	E2,E3	0.0350573	0.0323512	0.13145	0.173869	0.0651466	0.0644265
jbug	ALE	E19,E20	E19,E21,E22,E23,E24,E25	0.00206616	0.0442782	0.0180395	0.213071	-0.184639	-0.0745052
JTBR	IR	E1,E3	E1,E2,E3	0.00133939	0.0142305	0.0137179	0.108805	0.336642	0.19313
KdelR	ALE	E2,E3	E2,E4,E5	7.25468e-05	0.00445172	0.0015665	0.049557	0.152219	0.119719
kek5	ALE	E3,E4	E3,E6	0.0134267	0.00106799	0.0678759	0.0192015	-0.0872262	-0.114417
kek5	ES	E6,E8	E6,E7,E8	0.00670051	0.0282749	0.0427817	0.160924	-0.166754	-0.126788
Khc-73	A3SS	E14,E16	E14,E15,E16	0.0420343	0.0577395	0.149521	0.245874	-0.109377	-0.118278
klar	ES	E8,E10	E8,E9,E10	0.060295	0.0317884	0.190175	0.172468	-0.0793082	-0.0970024
kuz	ES	E4,E7	E4,E5,E7	0.0131764	3.25228e-10	0.0671636	1.99644e-07	-0.0585912	-0.939708
l(1)G0196	ALE	E15,E16	E15,E17	0.00212398	0.0112247	0.0183316	0.093838	-0.167569	-0.114511
l(2)03709	IR	E3,E5	E3,E4,E5	6.70814e-08	7.65961e-05	6.86307e-06	0.00288714	0.180273	0.0407526
l(2)k09913	IR	E2,E5	E2,E3,E4,E5	3.49184e-07	1.1479e-05	2.34444e-05	0.000770708	0.0716454	0.0444378
l(3)L1231	AFE	E1,E3	E2,E3	0.0853114	0.0554823	0.238239	0.240541	0.171455	0.172569
l(3)neo38	A5SS	E2,E4	E2,E3,E4	0.00370765	0.0233395	0.0277074	0.144835	0.27381	0.190293
LanB1	AFE	E1,E3	E2,E3	0.000518594	0.00179875	0.00667185	0.0269164	-0.0768079	-0.0504217
lbl	IR	E4,E6	E4,E5,E6	0.0151226	0.00113622	0.0733005	0.0195293	0.208921	0.291407
Lip4	A5SS	E6,E8	E6,E7,E8	0.0465584	0.000597566	0.160563	0.012649	0.118826	0.247089
Lnk	ALE	E4,E5	E4,E6,E7,E8	0.0717623	6.71547e-05	0.213547	0.00264737	-0.11762	-0.245484
lolal	AFE	E1,E2,E10	E3,E10	9.47947e-07	7.84261e-06	4.62878e-05	0.000581029	-0.241599	-0.20685
LpR1	AFE	E7,E10	E8,E9,E10	0.0349881	0.00288221	0.131305	0.0373038	-0.136877	-0.17606
LpR2	ES	E11,E13	E11,E12,E13	0.0414552	0.0212667	0.148067	0.13804	0.0856434	0.0946459
lt	ES	E9,E10,E11,E12	E9,E12	1.19228e-05	0.000473415	0.000376708	0.0108584	-0.502533	-0.316965
mbf1	IR	E3,E5	E3,E4,E5	3.02059e-07	5.88402e-05	2.12778e-05	0.00247753	0.257069	0.142049
Mbs	AFE	E21,E22,E23,E24,E28	E25,E26,E27,E28	3.12953e-07	0.0146505	2.16897e-05	0.111225	-0.0936885	-0.0377303
Mbs	ES	E19,E21	E19,E20,E21	0.000314483	0.0571957	0.00464376	0.244061	0.100209	0.0426487
mdy	A5SS	E1,E5	E1,E2,E5	3.83519e-05	6.38657e-06	0.000947115	0.000511179	0.599666	0.658189
Men	AFE	E1,E3	E2,E3	0.00623975	0.0114475	0.040748	0.0949612	-0.057054	-0.0493944
MESK2	A3SS	E1,E4	E1,E3,E4	0.0811414	0.0429412	0.230294	0.209442	-0.0943667	0.119737
MESK2	ALE	E10,E12	E10,E13	0.0171517	0.00706751	0.0793335	0.0661636	-0.149345	-0.152396
Mf	ALE	E16,E17	E16,E18	6.56454e-05	0.00291434	0.00146916	0.0373637	-0.139414	-0.126169
MFS17	ES	E1,E3	E1,E2,E3	0.00212454	0.000604085	0.0183316	0.0127243	0.0750808	0.0804144
Mhcl	AFE	E15,E16,E17,E18	E6,E7,E8,E9,E10,E11,E13,E14,E18	6.97846e-07	2.94909e-05	3.85577e-05	0.00146398	-0.241647	-0.195271
Mhcl	AFE	E18,E19,E21	E20,E21	0.00350816	0.0137885	0.0266335	0.107044	-0.114136	-0.0930572
mor	A3SS	E6,E8	E6,E7,E8	5.26649e-06	0.00827849	0.000190169	0.0747325	-0.195171	-0.120099
mp	AFE	E4,E5,E6,E7,E10,E11	E8,E9,E11	0.0850295	0.0589832	0.237729	0.247995	0.0375881	0.0378028
mp	A5SS	E1,E3	E2,E3	0.000130625	1.74359e-05	0.00244042	0.00094838	0.3782	0.441187
mRpL23	AFE	E2,E3,E5	E4,E5	0.00208229	0.000765823	0.0180395	0.0151647	0.0498931	0.0771954
MSBP	IR	E2,E4	E2,E3,E4	0.00735483	0.00119009	0.0459356	0.0201331	0.154117	0.138586
msl-2	IR	E1,E3	E1,E2,E3	0.044828	0.0257324	0.156479	0.154	-0.178272	-0.188268
msn	ALE	E2,E3	E2,E5,E6,E7,E8,E9,E10,E11,E12	0.00151703	1.70765e-09	0.0146817	6.29143e-07	0.108804	0.226046
msn	ES	E15,E17	E15,E16,E17	0.0507173	0.0131901	0.170468	0.104571	-0.0602318	-0.0700463
msn	A3SS	E17,E19	E17,E18,E19	0.0507398	0.004593	0.170468	0.0507356	-0.0395245	-0.0547827
mtacp1	ME	E2,E3,E4,E6	E2,E5,E6	1.09591e-12	0.00260255	7.84857e-10	0.0345159	0.136716	0.036538
nahoda	A5SS	E1,E3	E1,E2,E3	6.1998e-05	0.00106584	0.00140246	0.0192015	0.283123	0.284941
nemy	AFE	E1,E2,E9	E7,E9	2.09054e-05	6.42393e-06	0.000583315	0.000511179	-0.102437	-0.137716
Nf1	ES	E13,E15	E13,E14,E15	0.013089	0.0307225	0.0668771	0.16869	-0.263817	-0.217175
Nhe2	A5SS	E14,E16	E14,E15,E16	0.0213916	0.0260754	0.0925677	0.154974	0.20411	0.214587
Nipsnap	A3SS	E5,E7	E5,E6,E7	0.0148308	0.00245606	0.0722458	0.0331877	0.141277	0.163622
NKAIN	A5SS	E10,E12	E10,E11,E12	0.00029543	0.0588553	0.00451766	0.247733	0.172954	0.0854238
Nmda1	A3SS	E2,E8	E6,E7,E8	0.00981092	0.013144	0.0551079	0.104399	0.214248	0.20419
nompA	A5SS	E22,E24	E22,E23,E24	0.000143575	1.54166e-05	0.00262132	0.000883269	0.247321	0.218589
Npc2b	AFE	E1,E3	E2,E3	0.0155843	0.0202628	0.0744892	0.133918	0.25771	0.112622
NT1	ALE	E5,E6	E5,E7,E8,E9	0.0810827	0.00075676	0.230279	0.0150546	-0.0402641	-0.0961792
nuf	ES	E8,E10	E8,E9,E10	0.00959319	0.000104393	0.0543379	0.00364696	-0.0856994	-0.130501
Nup98-96	ALE	E5,E6	E5,E7,E8,E9,E10,E11	0.000101467	0.017728	0.00199149	0.12306	0.289635	0.150656
nwk	IR	E14,E16	E14,E15,E16	0.00301106	0.0429977	0.024139	0.20948	0.104275	0.0709442
nwk	IR	E16,E18	E16,E17,E18	0.0687718	0.055718	0.207523	0.240866	0.0763827	0.0657189
opm	AFE	E1,E3	E2,E3	0.0529827	0.00825797	0.174993	0.0747042	0.170585	0.241231
Osi19	A5SS	E2,E4	E2,E3,E4	0.00530979	0.0212999	0.0361015	0.138048	0.0651265	0.0346447
otp	ES	E7,E9	E7,E8,E9	0.0905694	0.0478042	0.247883	0.220899	-0.0715256	-0.088402
pAbp	AFE	E2,E4	E3,E4	0.0260995	0.0298124	0.108078	0.165938	0.134012	0.105209
pallidin	IR	E2,E4	E2,E3,E4	0.000202668	0.0320124	0.00340181	0.172811	0.226332	0.100852
pbl	AFE	E1,E3,E5	E4,E5	0.0629271	0.0378934	0.195515	0.193613	0.205969	-0.174379
Pde11	AFE	E1,E2,E5	E3,E4,E5	0.0451366	0.0108627	0.157174	0.09243	0.12924	0.176032
Pde8	ALE	E7,E11	E7,E8	0.00454135	0.00584396	0.0323618	0.0579942	-0.2604	-0.176202
Pdp1	IR	E2,E4	E2,E3,E4	0.0544792	0.0170398	0.1787	0.121057	0.0901384	0.124182
Pdsw	AFE	E1,E3	E2,E3	0.000159118	0.0161486	0.00282532	0.117391	0.167892	0.0667612
Pep	ES	E2,E4	E2,E3,E4	3.82542e-05	0.000614203	0.000947115	0.0128183	0.114239	0.0897187
Pep	ES	E5,E7	E5,E6,E7	0.00561933	0.0193743	0.0379062	0.129877	0.198629	0.168943
Pex3	A5SS	E1,E3	E1,E2,E3	0.00496508	8.1558e-06	0.0343005	0.000593991	-0.150537	-0.349417
pgant5	ES	E1,E3	E1,E2,E3	0.00149465	0.00185911	0.0145306	0.0273582	-0.130637	-0.173082
PGRP-LD,Pmi	AFE	E1,E3	E2,E3	0.00860173	0.000803542	0.0509815	0.0155532	0.151762	0.168655
PHGPx	A5SS	E1,E4	E1,E2,E4	7.46515e-05	0.000874501	0.00160389	0.0165408	0.0388253	0.0325701
PhKgamma	A5SS	E6,E8	E6,E7,E8	0.00489869	0.0285267	0.0338964	0.161709	0.170133	0.135343
Pi3K21B	AFE	E1,E2,E5	E4,E5	6.16483e-07	0.0174868	3.57977e-05	0.12298	-0.771837	-0.364045
Piezo	ES	E23,E25	E23,E24,E25	0.000302151	0.000916063	0.00457163	0.0170188	-0.104292	-0.0843233
Pka-R2	ALE	E11,E12,E13	E11,E14,E15	0.0680318	0.0017457	0.206013	0.0266003	-0.144929	-0.211299
plexA	A3SS	E9,E10,E11	E9,E11	0.000413401	0.0035013	0.00566359	0.0419716	-0.0991177	-0.072499
Plip	AFE	E1,E3	E2,E3	0.0308637	0.0100385	0.120717	0.0864439	0.074056	0.0632579
PNUTS	ALE	E8,E10	E8,E9	0.00090481	0.03594	0.0102585	0.186065	0.103908	0.0686901
pod1	ES	E13,E15	E13,E14,E15	4.43607e-05	0.0391867	0.00105899	0.198096	-0.252762	-0.111403
Proc-R	A5SS	E1,E3	E1,E2,E3	0.0110113	0.0162387	0.0599692	0.117625	0.267088	0.267088
prominin-like	ES	E1,E5	E1,E3	0.000934117	0.00377305	0.0104802	0.0440565	-0.361342	-0.271288
ps	AFE	E7,E11	E9,E11	0.0656342	0.0261855	0.200448	0.155199	-0.132161	-0.116265
Psi	IR	E1,E3	E1,E2,E3	0.000127862	0.00179813	0.00239922	0.0269164	0.0922152	0.0483819
Psi	A3SS	E6,E8	E6,E7,E8	0.000333036	4.35183e-05	0.00483843	0.0019523	0.204563	0.529888
psq	A5SS	E11,E13	E11,E12,E13	0.0515714	0.0337978	0.171785	0.177977	-0.138298	-0.157308
psq	IR	E17,E20	E17,E18,E19,E20	0.0614259	0.0190899	0.192146	0.128681	0.0912494	0.111562
Pur-alpha	A5SS	E4,E7	E4,E5,E7	0.0400291	0.00308341	0.144344	0.0385157	0.121801	0.152133
px	AFE	E16,E17	E6,E7,E9,E10,E11,E12,E13,E14,E15,E17	0.0173765	0.00182548	0.0799784	0.0271421	0.0345796	0.0431859
qtc	AFE	E3,E8	E4,E8	0.00267526	0.0430709	0.0219801	0.209516	-0.259253	0.133938
R	AFE	E1,E4	E3,E4	0.0080973	0.00013934	0.0488024	0.00443513	-0.114805	-0.157294
R	ALE	E1,E2	E1,E4	2.81284e-07	0.00388566	2.0486e-05	0.0450045	0.343255	0.172501
Rab5	A5SS	E4,E10	E5,E10	0.00411198	0.00660489	0.0301008	0.063778	0.0384579	0.0302294
Rad23	ES	E1,E4	E1,E3	0.00144379	0.0135653	0.0142024	0.106394	-0.473064	-0.279999
Rbp6	ES	E18,E21	E18,E19,E20,E21	0.0522782	0.0164522	0.173569	0.118616	0.145807	0.187976
Rbp9	ES	E12,E14	E12,E13,E14	0.0169005	0.0317671	0.0786797	0.172468	-0.196365	-0.209699
Rcd1	AFE	E1,E4	E2,E3,E4	0.0272179	0.0522884	0.110648	0.232351	-0.116604	-0.109945
Rcd-1	IR	E2,E4	E2,E3,E4	0.00809777	0.00575012	0.0488024	0.0577296	0.0692709	0.0585464
rdgB	ES	E11,E13	E11,E12,E13	0.000177847	0.0326786	0.00307735	0.175087	-0.311717	-0.175882
Rfx	A3SS	E2,E4	E2,E3,E4	0.062814	0.00262544	0.195447	0.0346081	0.232248	0.468494
rgr	A3SS	E1,E3	E1,E2,E3	0.000841102	0.0472884	0.00974181	0.21994	-0.181125	-0.0943215
RhoBTB	A3SS	E12,E14	E12,E13,E14	0.000143968	0.000214193	0.00262132	0.00596948	0.448948	0.433199
RhoGAP15B	A5SS	E2,E4	E2,E3,E4	0.0791539	0.0305882	0.226728	0.168294	0.115475	0.150594
RhoGAPp190	A5SS	E14,E16	E14,E15,E16	0.00801251	0.00788736	0.0484926	0.0725738	0.136564	0.1292
RIC-3	ES	E5,E7	E5,E6,E7	0.00336833	0.00351078	0.0259323	0.0419716	-0.268791	-0.262532
rin	IR	E1,E4	E1,E2,E3,E4	0.0318035	0.0195729	0.123006	0.130395	0.0367196	0.0452576
rl	IR	E2,E5	E2,E3,E4,E5	0.00106613	0.00238872	0.0117466	0.0326602	0.135591	0.125743
rl	ALE	E10,E11	E10,E12,E13,E14,E15,E17	0.0358797	0.000124642	0.133254	0.00411912	0.0648335	0.0874778
rl	ALE	E6,E7	E6,E8	5.66805e-09	6.11375e-08	1.01482e-06	1.19413e-05	0.0935093	0.102547
RluA-1	ES	E7,E9	E7,E8,E9	0.0139912	0.0464631	0.0694229	0.218982	-0.0616886	-0.0607066
RN-tre	ALE	E1,E2,E3,E4	E1,E5,E6,E7,E8	0.000522111	0.0269008	0.00669705	0.156418	0.18595	0.126636
Roc1a	ALE	E1,E2	E1,E3,E4,E5	3.96499e-11	0.000161378	1.70376e-08	0.00480933	0.508874	0.179332
RpL10	A5SS	E1,E3	E1,E2,E3	0.0115543	3.32928e-08	0.0613708	7.15295e-06	-0.0323032	-0.0589425
RpL17	A5SS	E3,E8	E6,E8	4.65789e-07	0.00122967	2.9873e-05	0.0205599	-0.0756746	-0.0398149
RpL34a	A3SS	E1,E4	E1,E3,E4	0.00685239	0.00185179	0.0434929	0.0273442	-0.112796	-0.118094
RpL37A	AFE	E1,E2,E4	E3,E4	8.19953e-05	0.00119608	0.00172713	0.0201552	-0.090994	-0.0500272
RpL7A	AFE	E1,E2,E4	E3,E4	1.03735e-07	0.000207044	9.40791e-06	0.00589185	-0.0832084	-0.0326143
RpL9	AFE	E1,E3	E2,E3	0.000465624	0.00260078	0.00613739	0.0345159	0.068151	0.0888057
RpS18	AFE	E1,E3	E2,E3	0.0574309	0.0149866	0.185312	0.111838	0.0578182	0.0637752
RpS21	IR	E3,E5	E3,E4,E5	8.72934e-08	1.19417e-05	8.33555e-06	0.000787017	0.261282	0.0915122
Rya-r44F	ES	E4,E6	E4,E5,E6	0.0820336	0.00690367	0.231907	0.0654061	0.115023	0.20349
Saf-B	ES	E5,E9	E5,E7,E9	6.20126e-05	3.45435e-05	0.00140246	0.00164926	0.264416	0.350657
Saf-B	IR	E7,E9	E7,E8,E9	4.31234e-05	0.000349201	0.0010469	0.00877495	-0.0751472	-0.061379
Sans	A5SS	E1,E3	E1,E2,E3	1.92648e-05	0.000456069	0.000548218	0.0106507	0.293325	0.231222
Sap47	IR	E2,E4	E2,E3,E4	9.38411e-05	8.98897e-05	0.00189312	0.00328021	0.374947	0.317013
Scgdelta	A5SS	E2,E5	E2,E3,E5	0.00523119	0.0220139	0.0357367	0.139932	0.165947	0.157218
schlank	IR	E2,E4	E2,E3,E4	0.0026967	0.00583573	0.022114	0.0579942	0.264659	0.124284
scrib	A5SS	E5,E8	E5,E6,E7,E8	3.84481e-06	0.00626775	0.000144922	0.0614898	0.262796	-0.153
SdhA	IR	E4,E6	E4,E5,E6	5.29859e-07	0.000128121	3.33294e-05	0.00417074	0.256648	0.144963
sdt	A3SS	E19,E21	E19,E20,E21	0.00454043	0.0269937	0.0323618	0.156534	0.0757652	0.0580608
sec23	IR	E2,E5	E2,E3,E4,E5	0.0661178	0.00151211	0.201638	0.0238005	-0.0554758	-0.0861998
sec23	ES	E8,E11	E8,E9,E11	0.00583929	0.0138161	0.0387214	0.107044	0.0801152	0.0932978
SelR	A3SS	E5,E9	E5,E8,E9	0.000443876	0.0153524	0.00594185	0.113155	-0.129954	-0.076229
Sema-2a	AFE	E1,E2,E7	E5,E6,E7	0.000370926	0.00299269	0.00519176	0.0377114	0.123418	0.0807817
SF1	ES	E3,E6	E4,E6	0.0132894	0.00319638	0.0674197	0.0394197	0.198899	0.27541
sfl	ES	E1,E3	E1,E2,E3	2.05354e-09	9.1846e-09	5.19063e-07	2.32154e-06	0.672366	0.786438
Shab	AFE	E1,E5	E4,E5	0.0149229	0.0441358	0.0725382	0.212852	-0.31964	-0.211071
skap	ES	E8,E10	E8,E9,E10	0.00182907	0.0114094	0.0169022	0.0948286	-0.103977	-0.0797569
slgA	A5SS	E2,E9	E2,E3,E4,E9	0.000188615	0.00325026	0.00320348	0.0399039	0.263761	0.14569
Slip1	ES	E2,E4	E2,E3,E4	0.00506806	0.0357782	0.0348998	0.185451	0.176313	0.154462
smi35A	ES	E6,E8	E6,E7,E8	0.00128708	0.0407935	0.0134335	0.202899	-0.14117	-0.0579132
SNF1A	IR	E1,E3	E1,E2,E3	2.26593e-07	0.00347937	1.80309e-05	0.0419716	0.155343	0.0498827
SNF4Agamma	AFE	E1,E3,E4,E10	E7,E8,E9,E10	2.2409e-06	4.85121e-07	9.53382e-05	6.51426e-05	-0.155934	-0.153661
sns	AFE	E1,E2,E3,E4,E5,E6,E7,E8,E9,E10,E11,E12,E13,E14,E15,E16,E18,E19	E17,E19	0.0147054	0.0516265	0.0719696	0.23017	0.1331	0.0997234
Sod3	ALE	E9,E10,E11	E9,E12	0.00377838	0.0330471	0.0281297	0.175862	0.166602	-0.15269
Spf45	A3SS	E1,E4	E1,E3,E4	0.00193717	0.000180435	0.0175521	0.00527434	-0.0779412	-0.128838
spi	AFE	E1,E4	E3,E4	0.00700587	0.00476008	0.0443238	0.0521788	-0.0731734	-0.0588151
Spn	ES	E15,E19	E18,E19	0.0864833	0.0410688	0.240686	0.20329	0.131313	0.111628
Spn4	IR	E8,E10	E9,E10	0.00465814	0.00782548	0.0327059	0.072159	-0.287978	-0.325338
Spn77Ba	IR	E1,E3	E1,E2,E3	0.0327118	0.00659529	0.12533	0.063778	0.142668	0.186919
Sppl	AFE	E1,E4	E3,E4	0.0245424	0.00516652	0.10329	0.05428	0.0762643	0.107584
Spred	A5SS	E1,E3	E1,E2,E3	0.083214	0.00801621	0.23408	0.0734449	0.0941623	0.133149
Ssdp	A5SS	E1,E3	E1,E2,E3	0.0118973	0.00496183	0.0625571	0.0533025	0.0847123	0.0977764
stai	AFE	E1,E2,E7	E3,E4,E5,E7	2.7805e-07	0.00041903	2.0486e-05	0.0100767	0.160845	0.0802621
stc	A5SS	E1,E3	E1,E2,E3	0.0242625	0.0426513	0.102212	0.208739	0.0973904	0.103003
stck	ES	E1,E5	E1,E3,E5	7.16687e-05	0.000310492	0.00156185	0.00798914	-0.132903	-0.106332
Strn-Mlck	ES	E38,E40	E38,E39,E40	0.00859552	0.000404665	0.0509815	0.00982398	-0.0357013	-0.0447796
Su(var)205	IR	E1,E3	E1,E2,E3	6.22259e-09	7.43046e-08	1.06954e-06	1.3882e-05	0.336723	0.393637
Su(z)12	ES	E5,E7	E5,E6,E7	1.75661e-05	0.00109954	0.000520564	0.0194309	-0.313246	-0.213133
sv	ES	E12,E15	E12,E13,E15	0.00393135	0.0263329	0.0289264	0.155356	-0.674762	-0.511588
Swim	AFE	E1,E3	E2,E3	0.0211955	0.00138741	0.0918243	0.0224969	-0.0552342	-0.0829256
swm	A3SS	E4,E6	E4,E5,E6	0.0164134	0.0176736	0.07708	0.12306	0.0742456	0.0822056
syd	ES	E1,E4	E1,E3,E4	0.0697798	0.0493328	0.208951	0.224534	0.0911921	0.146601
Syt7	ES	E16,E21	E16,E18,E19,E20,E21	7.46735e-07	0.000480125	4.0109e-05	0.0108584	-0.317113	-0.162293
tacc	A3SS	E7,E10	E7,E11	0.0341037	0.0160607	0.12902	0.117056	0.245037	0.176481
Taf12	IR	E2,E4	E2,E3,E4	0.0541383	0.00801577	0.178016	0.0734449	0.111996	0.164384
tay	A5SS	E1,E4	E2,E4	0.0103186	0.0139262	0.0573599	0.107418	-0.47378	-0.509659
TFAM	IR	E1,E3	E1,E2,E3	0.0116497	0.0579934	0.0615731	0.246	0.0703219	0.0613755
tkv	AFE	E1,E4,E6	E5,E6	0.0023702	0.023392	0.0199701	0.144835	-0.0487528	-0.0316255
Tm1	IR	E12,E14	E12,E13,E14	8.41044e-05	1.78169e-05	0.00175435	0.000950135	-0.308153	-0.378073
tmod	ALE	E2,E3	E2,E8	0.0807324	0.00318309	0.22974	0.0394171	0.0553895	0.0633198
Tom70	AFE	E1,E5	E3,E4,E5	1.98909e-05	1.10841e-05	0.000562309	0.000756009	-0.114379	-0.138256
Tpi	IR	E3,E5	E3,E4,E5	2.70678e-07	1.45949e-05	2.04053e-05	0.000875316	0.373285	0.132607
tra	A3SS	E1,E3	E1,E2,E3	0.0189144	0.0384491	0.0842957	0.195753	0.184504	0.140572
tra2	AFE	E1,E3	E2,E3	0.000654384	0.0366638	0.00796569	0.188919	0.344829	0.216853
tral	A3SS	E2,E4	E2,E3,E4	0.0330628	0.0585715	0.126173	0.247718	0.0757294	0.0689418
tral	A5SS	E5,E7	E5,E6,E7	0.00140553	0.013769	0.0139804	0.107044	0.108584	0.0710847
Trc8	A3SS	E6,E8	E6,E7,E8	0.00170382	0.0263927	0.0159506	0.155356	0.25474	0.229048
Trp1	ALE	E4,E5	E4,E6	0.0020788	0.0578698	0.0180395	0.245874	0.122834	0.0628825
Trx-2	A3SS	E1,E3	E1,E2,E3	0.00149241	0.047914	0.0145306	0.220899	0.237852	0.139269
tsl	ALE	E1,E2	E1,E3,E4	0.0876532	0.0579066	0.242997	0.245874	0.0962982	0.142106
Tsp29Fb	IR	E2,E6	E2,E3,E4,E5,E6	9.09408e-09	6.16754e-05	1.44731e-06	0.00254602	0.299721	0.120707
tutl	ES	E12,E14	E12,E13,E14	0.000180902	5.03767e-06	0.00309695	0.000424448	-0.0653714	-0.123941
Ucrh	A5SS	E2,E5	E2,E3,E5	0.00489672	0.0237688	0.0338964	0.146324	-0.0657552	-0.0529728
uex	IR	E3,E5	E3,E4,E5	7.51001e-05	0.00367813	0.0016055	0.0434589	0.281733	0.171401
Uhg3	ALE	E4,E5	E4,E6,E7	0.0202161	4.90253e-05	0.0890958	0.00214961	0.0393928	0.0915839
unc-13	ES	E20,E24	E20,E21,E22,E23,E24	0.000266826	0.0308083	0.00416928	0.168856	-0.169647	-0.0591668
up	A5SS	E11,E13	E11,E12,E13	3.86304e-09	0.0023898	7.90451e-07	0.0326602	0.109748	0.031279
vap	IR	E2,E5	E2,E3,E4,E5	0.0567699	0.0467326	0.184044	0.218982	0.150884	0.16143
vari	AFE	E1,E2,E4	E3,E4	0.00456549	0.0436688	0.0324177	0.21155	-0.134597	-0.0760424
wb	ALE	E17,E18	E17,E19,E20,E21,E22	0.036096	0.0328001	0.133354	0.175301	0.0550821	0.0525402
VGlut	AFE	E2,E4	E3,E4	0.00509526	0.0190938	0.034975	0.128681	-0.256621	-0.189248
Vha100-1	ES	E13,E15	E13,E14,E15	0.000460834	0.00643779	0.00609293	0.0625864	-0.137008	-0.13281
Vha55	IR	E3,E5	E3,E4,E5	1.05281e-15	4.97054e-14	2.26196e-12	1.06792e-10	0.368866	0.0802161
VhaAC45	IR	E2,E4	E2,E3,E4	2.20806e-05	0.0297539	0.000608209	0.165827	0.19061	0.0527494
vig2	ALE	E4,E5	E4,E6,E7,E8	5.28889e-08	6.63e-05	5.68158e-06	0.00263788	0.0662281	0.0436182
wls	ES	E1,E3	E1,E2,E3	0.00194025	0.000242358	0.0175521	0.00659123	0.151363	0.183627
Vmat	AFE	E1,E3	E2,E3	0.0174605	0.00523929	0.0802435	0.0546812	0.189995	0.327969
wnd	A5SS	E4,E6	E4,E5,E6	0.0509681	0.0256739	0.170835	0.153864	0.188595	0.23388
woc	ES	E3,E5	E3,E4,E5	0.00276239	0.00510767	0.0225237	0.0541318	-0.142235	-0.134685
vsg	IR	E1,E3	E1,E2,E3	0.00143241	0.00545641	0.0141496	0.0560322	0.100935	0.0646108
Wwox	ES	E3,E5	E3,E4,E5	9.10083e-05	0.000451828	0.0018622	0.0106093	0.234686	0.234686
zip	A5SS	E2,E5	E2,E3,E5	0.000101498	0.00547673	0.00199149	0.0560322	0.0667676	0.0419914
zormin	ES	E19,E21	E19,E20,E21	0.0794276	0.000506899	0.227079	0.0112857	-0.0725337	-0.141785
CG10200	IR	E1,E3	E1,E2,E3	0.0208192	0.0201321	0.0905468	0.133499	-0.0300765	0.0439154
CG10320	AFE	E1,E4	E2,E4	7.74276e-06	0.000649921	0.000257912	0.0133199	-0.0517674	-0.0526401
CG10550	AFE	E1,E2,E4	E3,E4	5.13686e-05	4.56328e-05	0.00120618	0.00202149	0.416881	0.424488
CG10732	AFE	E1,E3	E2,E3	0.002567	0.0105076	0.0211716	0.0900624	-0.0708507	-0.0521557
CG11050	AFE	E1,E4	E2,E4	0.0586269	0.0530958	0.186884	0.23411	-0.109496	-0.123984
CG11148	A5SS	E1,E4	E1,E2,E4	0.00770288	0.0590425	0.0474479	0.248002	-0.150824	-0.097049
CG11151	IR	E2,E4	E2,E3,E4	2.37906e-06	2.53928e-05	9.92507e-05	0.00128368	0.35678	0.126918
CG11155	ES	E11,E13	E11,E12,E13	0.00040175	0.00111783	0.00555087	0.0194309	0.145035	0.0865739
CG11266	IR	E3,E5	E3,E4,E5	5.85322e-06	0.0015196	0.000204482	0.023831	0.180383	0.149029
CG11334	AFE	E1,E3	E2,E3	0.0835147	0.0223696	0.234551	0.141564	-0.039107	0.0505875
CG11455	IR	E6,E11	E6,E7,E8,E9,E10,E11	6.23869e-21	1.97675e-06	2.68076e-17	0.000212352	0.450608	-0.127808
CG11597,CG5946	AFE	E1,E5,E10	E9,E10	0.0135758	0.0204124	0.0682473	0.134322	0.107239	0.0725476
CG1161	ALE	E4,E5	E4,E6	0.00417962	0.00413811	0.0304083	0.0470409	-0.121557	-0.134371
CG11658	A5SS	E2,E6	E2,E3,E4,E6	2.74194e-05	0.0018445	0.000714067	0.0273304	0.455475	0.313191
CG11876	IR	E2,E4	E2,E3,E4	2.46922e-07	0.00235813	1.92913e-05	0.0325816	0.18229	0.0460679
CG11905	IR	E3,E5	E3,E4,E5	9.13495e-11	1.3421e-10	3.27107e-08	9.61171e-08	0.70387	0.741981
CG12006	IR	E5,E7	E5,E6,E7	0.074349	0.0337499	0.218521	0.177943	0.0880372	0.0932759
CG12054	ALE	E8,E10,E11	E8,E9	0.00936496	0.0353335	0.0535123	0.183811	-0.165659	-0.124863
CG12065	ES	E6,E8	E6,E7,E8	8.40786e-05	0.00229001	0.00175435	0.0318453	-0.17307	-0.11931
CG12084	IR	E7,E9	E7,E8,E9	0.0707133	0.00171327	0.210864	0.0263868	0.0837154	0.183169
CG1246	AFE	E1,E4	E3,E4	0.0182804	3.06347e-08	0.0825113	7.15295e-06	-0.10884	-0.200452
CG12788,Tim9b	A3SS	E1,E3	E1,E2,E3	0.0584491	0.0466605	0.186884	0.218982	0.0770818	0.0801902
CG12814	A5SS	E3,E5	E3,E4,E5	0.0357917	0.0304978	0.133157	0.168012	-0.183965	-0.206756
CG13101	A5SS	E1,E3	E1,E2,E3	0.00139029	2.43307e-06	0.0138932	0.000243138	0.221198	0.585312
CG13349	IR	E5,E7	E5,E6,E7	2.88188e-08	8.06498e-05	3.29675e-06	0.00299147	0.284147	0.17495
CG13585	A5SS	E2,E7	E2,E3,E7	0.0147714	0.0382868	0.0721278	0.195162	-0.0592412	-0.0483718
CG13900	ES	E6,E8	E6,E7,E8	1.84415e-06	0.000255929	8.16941e-05	0.00691653	-0.167263	-0.115173
CG13937	A3SS	E1,E4	E1,E3,E4	0.0148459	0.049641	0.0722458	0.224534	0.190923	-0.191342
CG1407	IR	E4,E6	E4,E5,E6	0.00378379	0.0386197	0.0281297	0.196157	0.129911	0.113865
CG1416	IR	E2,E4	E2,E3,E4	0.000311373	5.56456e-07	0.00462966	7.03262e-05	0.170362	0.246928
CG14257	A3SS	E4,E6	E4,E5,E6	0.0066087	0.000287054	0.0425114	0.00758635	0.046232	0.150774
CG14683,pug	AFE	E2,E8	E6,E7,E8	2.30734e-09	0.00381032	5.50814e-07	0.0443711	-0.290101	-0.0833983
CG1516,cbx	IR	E14,E16	E14,E15,E16	0.000536799	6.773e-06	0.00684459	0.000519707	0.130123	0.195687
CG1516,cbx	ES	E20,E22	E20,E21,E22	0.0129564	5.33444e-07	0.0665779	6.94609e-05	0.148833	0.413638
CG15279	AFE	E3,E4,E5,E7	E6,E7	0.00999444	0.00251188	0.0557742	0.0337299	-0.187125	-0.163128
CG15432	AFE	E2,E4	E3,E4	0.00337355	0.000892363	0.0259323	0.0166919	0.18086	0.188073
CG15881	IR	E2,E4	E2,E3,E4	0.00975297	0.0202985	0.054926	0.133918	0.081978	0.0593517
CG1674	A3SS	E13,E18	E13,E15,E16,E17,E18	0.0501001	0.00957744	0.16898	0.0839791	-0.0589835	-0.0756974
CG1674	ES	E7,E9	E7,E8,E9	1.6784e-05	7.97981e-08	0.000507895	1.42872e-05	-0.120944	-0.140492
CG16947	A5SS	E1,E3	E1,E2,E3	0.000968664	1.74199e-06	0.0107887	0.000191932	-0.164541	-0.219528
CG1718	AFE	E1,E3,E5	E4,E5	0.0778723	9.17713e-06	0.224274	0.000657235	-0.340357	-0.661594
CG17323	ALE	E2,E3,E4	E2,E6,E7,E8,E9	0.00997591	0.0152174	0.0557431	0.112862	-0.257924	-0.20593
CG17471	A5SS	E1,E3	E1,E2,E3	9.30395e-05	1.67935e-05	0.00189312	0.00094838	0.173952	0.177449
CG17683	IR	E4,E6	E4,E5,E6	0.0377474	0.0374781	0.137809	0.191947	0.0777207	0.0858561
CG17724,Kdm4B,seq	AFE	E4,E14	E6,E7,E8,E9,E10,E11,E14	0.0341462	0.00397307	0.129047	0.045405	-0.102246	-0.123269
CG17834	A5SS	E1,E5	E1,E2,E5	0.00176877	0.00493048	0.0164156	0.0530985	0.281145	0.187041
CG1827	IR	E2,E4	E2,E3,E4	0.0769196	0.00836328	0.222931	0.0750401	0.113868	0.117993
CG18507	IR	E6,E8	E6,E7,E8	0.0177457	0.0113088	0.0809482	0.0943574	0.317442	0.32606
CG18659	ES	E14,E18	E14,E16,E18	0.0250905	0.039278	0.105068	0.198096	0.18339	-0.0811453
CG18769	A5SS	E2,E5	E3,E5	0.025148	0.0147897	0.105068	0.11169	-0.227682	-0.264696
CG18812	AFE	E11,E12,E13,E15	E14,E15	0.00104153	1.48685e-05	0.011505	0.000875316	-0.0381071	-0.0541369
CG1902,CG30338	AFE	E1,E2,E5	E4,E5	9.11707e-07	0.000310327	4.60895e-05	0.00798914	0.104695	0.0642075
CG1969	AFE	E1,E2,E3,E6	E4,E5,E6	8.7103e-07	5.12792e-05	4.50942e-05	0.00222572	0.0767451	0.0627003
CG2201	A5SS	E2,E4	E2,E3,E4	0.00665905	0.00569098	0.0426437	0.0574041	0.155916	0.119075
CG2217,CG42740	IR	E1,E3	E1,E2,E3	0.0199951	0.000918866	0.0883033	0.0170188	-0.251472	-0.447501
CG2247	ES	E4,E6	E4,E5,E6	0.0437579	0.02935	0.153617	0.164429	0.346095	0.423296
CG2911,Spec2	ALE	E2,E4	E2,E5,E6	0.00326251	0.0156567	0.0254428	0.1152	-0.225799	-0.165539
CG2930	A5SS	E1,E3	E1,E2,E3	0.0179521	0.000143785	0.0813717	0.00454297	-0.110811	-0.133492
CG2943	ES	E4,E6	E4,E5,E6	0.0112241	0.000134713	0.0604386	0.00435235	-0.1778	-0.160084
CG30015	A5SS	E1,E4	E1,E2,E3,E4	0.0283998	0.0050139	0.113838	0.0535938	-0.177874	-0.206296
CG3065	IR	E1,E3	E1,E2,E3	0.0263285	0.0459229	0.108518	0.218528	0.126948	0.11371
CG31004	IR	E15,E17	E15,E16,E17	2.92537e-12	7.51342e-10	1.57129e-09	3.58724e-07	0.382955	0.306417
CG31038	AFE	E4,E9	E7,E8,E9	0.000270022	0.0427887	0.00419996	0.208935	-0.36144	-0.141654
CG31064	AFE	E1,E4	E2,E3,E4	0.00197247	0.000623687	0.0177316	0.0129468	-0.243708	-0.210193
CG31211	IR	E9,E10,E11	E9,E11	0.00293852	0.0303524	0.0237346	0.167641	0.126562	0.0988469
CG31477	IR	E1,E3	E1,E2,E3	1.92236e-05	0.000201673	0.000548218	0.00577727	0.750784	0.370923
CG31638	ES	E7,E9	E7,E8,E9	0.0326403	0.0415907	0.12533	0.204949	-0.0553744	-0.0527442
CG31855	IR	E1,E3	E1,E2,E3	6.68421e-07	0.0272814	3.77922e-05	0.157143	0.259115	0.0730381
CG3209	ME	E3,E4,E6	E3,E5,E6	0.0309183	0.00620499	0.120717	0.0610134	-0.0575545	-0.0927128
CG3214	AFE	E1,E2,E4	E3,E4	0.00133993	0.000235874	0.0137179	0.00649711	-0.159008	-0.190424
CG32230	IR	E1,E3	E1,E2,E3	8.47204e-11	1.27834e-07	3.27107e-08	2.19721e-05	0.278949	0.132908
CG32280	A5SS	E1,E4	E1,E2,E4	0.0242075	7.56926e-05	0.102086	0.00287833	-0.152402	-0.183041
CG32452	AFE	E1,E3	E2,E3	0.0176283	0.0231503	0.0806699	0.144294	0.189449	0.20856
CG32549	AFE	E1,E4	E2,E4	0.000699958	0.016173	0.00833164	0.117391	0.33206	0.267263
CG32581	ALE	E1,E2	E1,E3	6.65254e-08	4.8189e-06	6.86307e-06	0.000414136	0.837712	0.801238
CG3262	A3SS	E1,E3	E1,E2,E3	0.00250653	0.00462996	0.0208328	0.0510127	-0.144065	-0.107074
CG32795	A3SS	E4,E7	E4,E6,E7	1.13646e-06	4.52579e-06	5.36632e-05	0.000396884	-0.260855	-0.226942
CG32809	ALE	E2,E3	E2,E4	0.0248992	0.0312333	0.104382	0.170967	0.167253	0.177377
CG32813	A3SS	E9,E10,E11	E9,E11	0.00223587	0.00451889	0.0190698	0.0501749	0.104043	0.0850979
CG32816	A3SS	E4,E6	E4,E5,E6	0.0457979	0.0532019	0.158449	0.23423	0.17635	0.149209
CG32944	ES	E6,E8	E6,E7,E8	0.0839082	0.0205292	0.235454	0.134566	-0.156489	-0.207581
CG33199,CG8229	ALE	E2,E3,E4	E2,E5,E6	1.5346e-05	0.00931578	0.000467671	0.082197	0.247985	0.157458
CG33521	A5SS	E9,E10,E11	E9,E11	0.00137022	0.0329175	0.0138144	0.175492	-0.157563	-0.0881054
CG33695,cana	ES	E15,E17	E15,E16,E17	0.00147998	0.00490189	0.0144863	0.0530985	-0.24452	-0.181108
CG33713,CG33714	AFE	E1,E3	E2,E3	1.05092e-07	0.024475	9.40791e-06	0.148544	0.16062	0.0385944
CG34355	ES	E9,E10,E11	E9,E11	0.0098941	0.0253872	0.0555025	0.152421	-0.26631	-0.246422
CG3588	A5SS	E6,E8	E6,E7,E8	0.0184223	0.0290541	0.0828038	0.16341	-0.058747	-0.0528387
CG3683	A5SS	E4,E6	E5,E6	0.00789605	0.00293032	0.0482029	0.0373637	0.113731	0.121642
CG3760	A3SS	E4,E6	E4,E5,E6	0.0124061	1.06326e-05	0.0644607	0.000736907	-0.0880669	-0.161723
CG40178	ALE	E3,E5	E3,E6	0.000570762	4.04128e-09	0.00715033	1.24038e-06	-0.103024	-0.19858
CG40191	IR	E7,E10	E7,E8,E9,E10	0.0104085	2.60426e-06	0.0576151	0.00025433	-0.13105	-0.290035
CG40498,CR41510	ALE	E5,E6	E5,E9,E10,E11,E12,E13	0.00439376	0.0454183	0.0315718	0.216847	-0.217564	-0.12354
CG4065	A3SS	E1,E3	E1,E2,E3	0.00666925	0.0300706	0.0426455	0.166942	0.171076	0.148172
CG42245,MEP-1	IR	E1,E3	E1,E2,E3	0.000490442	0.0431514	0.00634768	0.209516	0.215628	0.12988
CG42260	A3SS	E10,E12	E10,E11,E12	0.0201353	4.36166e-05	0.0888311	0.0019523	0.375065	0.723549
CG42268	AFE	E1,E3,E5	E4,E5	0.000342079	0.0528025	0.00493259	0.233839	-0.24612	-0.12506
CG42319	IR	E3,E6	E3,E4,E5,E6	3.16838e-06	1.41463e-05	0.000128439	0.00086838	0.371201	0.4608
CG42324	ALE	E5,E6	E5,E7,E8	0.000420901	0.033637	0.00572208	0.177566	0.675668	0.509728
CG42351	ALE	E8,E11,E13,E14,E15	E8,E9	0.0075645	0.00581389	0.0469043	0.0579635	-0.204287	-0.190681
CG42358,CG42359	ALE	E2,E3	E2,E4,E5	0.00660132	0.0179253	0.0425114	0.123834	-0.163476	-0.098311
CG42376,cin	IR	E1,E3	E1,E2,E3	0.000413863	0.00217629	0.00566359	0.030461	0.306493	0.179631
CG42455,vnc	AFE	E1,E3	E2,E3	0.00188668	0.00105782	0.0172491	0.0192015	-0.0762396	-0.0884529
CG42514,CG43373	A5SS	E32,E34	E32,E33,E34	0.0593391	0.000159475	0.188177	0.00480933	0.124663	-0.287193
CG42674	AFE	E3,E4,E6	E5,E6	0.0134578	0.000325854	0.0679533	0.00833449	0.516457	0.693246
CG42678	A3SS	E9,E11,E12,E13,E14,E15	E9,E15	0.00149001	1.62074e-06	0.0145306	0.000183271	0.135263	0.228059
CG42684	ES	E2,E4	E2,E3,E4	0.0361238	0.0397624	0.133354	0.199602	-0.140766	-0.141553
CG42709	A5SS	E1,E4	E1,E2,E4	8.94113e-07	5.40876e-06	4.57381e-05	0.000446951	-0.468046	-0.428083
CG42724	IR	E7,E11	E7,E8,E9,E10,E11	0.000166131	0.000972158	0.0029055	0.017852	-0.369673	-0.326611
CG42748,CR43241	AFE	E14,E15	E6,E7,E9,E10,E12,E13,E15	0.0176871	0.0464583	0.0808525	0.218982	0.0892397	0.0607808
CG42748,CR43241	IR	E16,E18	E16,E17,E18	0.0165775	0.00140478	0.0776198	0.022693	0.227161	0.349408
CG42797	AFE	E3,E4,E7	E5,E7	0.0392038	0.0387074	0.14204	0.19637	0.14982	0.179558
CG42797	A3SS	E1,E3	E1,E2,E3	3.61834e-05	4.10242e-07	0.00090924	5.68648e-05	0.897658	0.917407
CG43340	AFE	E3,E8	E5,E6,E7,E8	4.31151e-06	0.000478225	0.000159712	0.0108584	-0.222706	-0.111175
CG43340	ALE	E10,E11	E10,E16,E18,E19,E20	0.016344	9.2907e-05	0.0769461	0.00332685	0.137572	0.217716
CG43386	ALE	E3,E4,E5	E3,E6,E7	0.0518883	0.00488929	0.172707	0.0530985	-0.0641138	-0.0630847
CG43427	IR	E2,E5	E2,E3,E4,E5	0.0367492	0.0264458	0.134967	0.155412	-0.158736	-0.145422
CG43427	ES	E12,E16	E12,E14,E16	0.00135467	0.0443299	0.0137613	0.213071	-0.0788971	-0.0479652
CG43739,sky	AFE	E1,E5	E3,E4,E5	4.24887e-06	0.00402029	0.00015876	0.0458228	-0.18888	-0.115291
CG43739,sky	ALE	E1,E2	E1,E5,E6	0.000213624	0.000380942	0.00354418	0.00935377	0.22258	0.169997
CG43783,orb2	ALE	E8,E10,E11,E12,E13	E8,E16,E17,E18,E19	0.0113688	0.00208365	0.0608255	0.0295624	-0.0670789	0.139456
CG43897	ES	E13,E16	E14,E16	0.000118609	6.42561e-05	0.00224521	0.00258045	0.332548	0.340708
CG43897	A3SS	E14,E17	E14,E16	2.81956e-09	8.74769e-09	6.37666e-07	2.32154e-06	0.903886	0.937978
CG4495	ME	E2,E3,E5	E2,E4,E5	0.0417113	0.0315464	0.148741	0.172242	0.0472058	0.0485135
CG4511	AFE	E1,E3	E2,E3	0.027792	0.00694322	0.112556	0.0654061	0.0431238	0.0396478
CG4562	A3SS	E3,E5	E3,E4,E5	0.000949342	0.000366331	0.0106232	0.00909899	0.154219	0.12618
CG4572	IR	E2,E5	E2,E3,E4,E5	0.00664936	0.0169344	0.0426437	0.120679	0.180161	0.135743
CG4692	IR	E2,E4	E2,E3,E4	5.04602e-09	0.000559091	9.42728e-07	0.0121334	0.21289	0.0498098
CG4829	AFE	E1,E5	E3,E4,E5	0.0741784	0.000156362	0.218169	0.00480933	-0.0620438	-0.177119
CG4829	A3SS	E6,E8	E6,E7,E8	0.0719435	0.034398	0.213605	0.180034	-0.125904	-0.0926549
CG5191	IR	E1,E3	E1,E2,E3	0.0011159	0.017135	0.0121086	0.121105	-0.144421	-0.115115
CG5273	IR	E2,E4	E2,E3,E4	0.00656889	0.0266896	0.0423822	0.155611	0.122765	0.0920172
CG5746	IR	E5,E7	E5,E6,E7	5.42951e-07	1.74034e-05	3.33294e-05	0.00094838	0.407903	0.290097
CG5819	IR	E3,E5	E3,E4,E5	2.86111e-06	0.00368142	0.000117087	0.0434589	0.155031	-0.0500097
CG6043	AFE	E5,E6,E7,E9	E8,E9	0.000145351	0.0128051	0.00263138	0.102696	0.176611	0.0676901
CG6043	A5SS	E10,E12	E10,E11,E12	8.91433e-05	1.79104e-05	0.00184158	0.000950135	-0.52642	-0.647571
CG6084	ES	E6,E8	E6,E7,E8	2.87155e-08	7.55643e-05	3.29675e-06	0.00287833	0.0854489	0.0374956
CG6329	A5SS	E2,E6	E2,E3,E6	0.0207973	0.0335939	0.0905429	0.177566	0.0705553	0.0554852
CG6361	ES	E4,E6	E4,E5,E6	0.0480027	0.00426521	0.163653	0.0481039	-0.0866646	-0.120632
CG6659	AFE	E1,E2,E4	E3,E4	2.22411e-07	0.00555137	1.80309e-05	0.056393	-0.0956449	-0.0348204
CG6686	ES	E1,E4	E1,E3,E4	2.70282e-05	0.00329334	0.000708173	0.0402031	-0.115572	-0.101176
CG6904	AFE	E1,E6	E5,E6	9.55153e-05	6.66177e-06	0.00191789	0.000519707	-0.0849423	-0.0834399
CG6981	IR	E1,E3	E1,E2,E3	9.81308e-09	8.07566e-05	1.45403e-06	0.00299147	0.215288	0.0911462
CG7071,muted	AFE	E1,E3	E2,E3	0.000270744	0.0218777	0.00419996	0.139932	0.169498	0.0909539
CG7255	A3SS	E12,E14	E12,E13,E14	0.000903897	0.00320164	0.0102585	0.0394197	-0.513107	-0.51246
CG7394	AFE	E3,E6	E5,E6	6.36013e-05	0.00047777	0.00143086	0.0108584	0.0781268	0.0517239
CG7427	AFE	E1,E2,E3,E8	E5,E6,E7,E8	0.000266116	0.00667242	0.00416928	0.0642244	-0.0778691	-0.0553327
CG7646,Nca	ALE	E2,E5,E6	E2,E7,E8,E9,E10	0.0906967	0.000162288	0.248074	0.00480933	-0.040917	0.0615442
CG7757	IR	E2,E4	E2,E3,E4	0.011727	0.00242874	0.0618293	0.0329221	0.111197	0.125875
CG7766	A3SS	E10,E12	E10,E11,E12	0.000879165	0.0434884	0.0100741	0.210914	0.282198	0.212685
CG7879	ES	E1,E3	E1,E2,E3	0.00144436	0.00513545	0.0142024	0.0541318	-0.152045	-0.119193
CG7884	IR	E4,E6	E4,E5,E6	0.00114511	0.00329052	0.0122566	0.0402031	0.196915	0.18181
CG8080	A3SS	E5,E7	E5,E6,E7	4.77185e-05	1.71205e-05	0.00112663	0.00094838	0.317939	0.345925
CG8086	ES	E11,E14	E11,E12	0.0128294	0.0537111	0.0662593	0.235507	0.395707	0.27556
CG8108	A3SS	E1,E3	E1,E2,E3	0.00965313	0.00729965	0.0545783	0.0677464	-0.0907443	-0.105064
CG8170	ES	E4,E6	E4,E5,E6	0.0166065	0.0317837	0.0776476	0.172468	-0.0751576	-0.0690882
CG8369	IR	E1,E4	E1,E2,E3,E4	0.0139314	0.0236281	0.0692271	0.145878	0.148925	0.0718005
CG8839	AFE	E1,E5	E2,E5	0.0139132	4.25694e-05	0.0692271	0.00194596	0.123617	0.184605
CG8920	ALE	E6,E7	E6,E8,E9,E10,E11	0.0111934	0.0214061	0.060357	0.138253	-0.0806299	-0.0790686
CG9153	IR	E1,E3	E1,E2,E3	0.00336804	3.79381e-05	0.0259323	0.00177196	0.132365	0.21854
CG9171	ES	E4,E8	E4,E5,E8	5.67252e-06	0.000302331	0.000199793	0.00787344	-0.225561	-0.143079
CG9297	IR	E9,E10,E11	E9,E11	1.98436e-07	0.00491238	1.70536e-05	0.0530985	0.23809	0.0718239
CG9331	IR	E1,E9	E3,E5,E6,E7,E8,E9	2.65957e-05	5.1694e-08	0.000701114	1.05776e-05	0.166103	0.827019
CG9422	AFE	E1,E3	E2,E3	0.010137	0.0277264	0.0564962	0.159066	-0.064391	-0.0507136
CG9626	IR	E8,E10	E8,E9,E10	0.0876013	0.017667	0.242997	0.12306	0.183569	0.232432
CG9669	A5SS	E1,E3	E1,E2,E3	0.0487462	0.0177167	0.165583	0.12306	0.0550354	0.061637
CG9674	ALE	E2,E3,E4	E2,E5,E6,E7	0.00787513	0.00563239	0.0482029	0.0570811	-0.242974	-0.340976
CG9691	IR	E1,E3	E1,E2,E3	0.000246464	1.0431e-05	0.00396651	0.000734788	0.136593	0.183144
CG9894	A5SS	E1,E4	E1,E2,E4	1.19661e-08	2.29077e-06	1.65865e-06	0.000234368	0.98348	0.0457492
CG9948	IR	E3,E5	E3,E4,E5	0.000299133	0.00838241	0.00454195	0.0750401	-0.171029	-0.0977011
CG9992	AFE	E1,E2,E5	E4,E5	0.026826	0.00686654	0.109262	0.0652777	0.303474	0.331979
