# Supplementary material for: Specification of Drosophila neuropeptidergic neurons by the splicing component brr2
Source: PLoS Genet. 2018 Aug 22;14(8):e1007496. doi: 10.1371/journal.pgen.1007496 (PMC6122834; doi:10.1371/journal.pgen.1007496)
Supplement: S2 Table — Values relative to the splicing events associated with the respective gene region (FlyBase gene symbol), using the Benjamini-Hochberg procedure. ES (Exon skipping), A5SS (Alternative 5' splice sites), A3SS (Alternative 3' splice sites), ME (Mutually exclusive exons), IR (Intron retention), AFE (Alternative first exons) and ALE (Alternative last exons), Ψ (PSI, percent Spliced). (XLSX) [file pgen.1007496.s002.xlsx]

## Sheet: Sheet1
Supplemental Table 2
Significant splicing events in brr2 mutants (|ΔΨ|>0.03; q<0.25)
Gene region	event_id	event_type	path1	path2	logoddsB	logoddsW	logoddsratio	pvalue	qvalue	PSI_B	PSI_W	delta_PSI
a	FBtr0071763,FBtr0071764,FBtr0100521:chr2R:+:18024493:18060346:a:<2:5-6-7-8-9-10-11-12-13.14>	A5SS	E2,E5	E2,E3,E5	-1.10823	-0.716678	0.39155	0.0412632	0.147803	0.391795	0.301628	0.0901675
A2bp1	FBtr0113418,FBtr0113419,FBtr0305093,FBtr0305094,FBtr0305095,FBtr0305096,FBtr0305097,FBtr0332985:chr3L:+:10474511:10587112:A2bp1:8-9-10-11:13	ES	E11,E13	E11,E12,E13	2.49183	1.47247	-1.01936	0.00955559	0.0542409	0.0453739	0.10686	-0.0614863
A2bp1	FBtr0113418,FBtr0113419,FBtr0305093,FBtr0305094,FBtr0305095,FBtr0305096,FBtr0305097,FBtr0332985:chr3L:+:10474511:10587112:A2bp1:16:19-21-22.23.24.25>	ES	E16,E19	E16,E17	-0.483427	-1.42501	-0.941582	0.0182673	0.0825113	0.431161	0.674818	-0.243657
A2bp1	FBtr0113418,FBtr0113419,FBtr0305093,FBtr0305094,FBtr0305095,FBtr0305096,FBtr0305097,FBtr0332985:chr3L:+:10474511:10587112:A2bp1:5:8-9-10-11	ES	E5,E8	E5,E6	-0.906433	-1.62589	-0.719456	0.0883968	0.244538	0.194664	0.325812	-0.131149
Aats-gly	FBtr0075632,FBtr0075633,FBtr0333934:chr3L:+:15088241:15090786:Aats-gly:<1:4>	IR	E1,E4	E1,E2,E3,E4	0.17236	1.36429	1.19193	6.92575e-06	0.00023619	0.231741	0.0842832	0.147458
Aats-his,CG15048	FBtr0074593,FBtr0333804,FBtr0333805,FBtr0333806,FBtr0333807:chrX:+:18409431:18415323:Aats-his,CG15048:<1.2:6-7-8-9>	ES	E2,E6	E2,E4,E5,E6	0.0870114	-0.425944	-0.512955	0.00200735	0.0177847	0.123346	0.189968	-0.0666223
Aats-ile	FBtr0078498,FBtr0078499,FBtr0078500:chr3L:+:22281764:22285910:Aats-ile:<1.2:4-5-6-7-8>	IR	E2,E4	E2,E3,E4	-1.74297	-1.03977	0.703198	0.00200304	0.0177847	0.731564	0.573761	0.157804
Aats-lys	FBtr0071366,FBtr0071367,FBtr0303560:chrX:-:9500395:9502917:Aats-lys:<1.2:5-6-7>	A5SS	E2,E5	E2,E3,E4,E5	0.565841	1.63769	1.07185	0.00254488	0.0210295	0.0745675	0.0279374	0.0466301
ab	FBtr0332557,FBtr0332558,FBtr0332559,FBtr0332560,FBtr0332561,FBtr0332562:chr2L:+:11210680:11261080:ab:4.5-6-8-9:11-12-15-16.17.18>	A5SS	E9,E10,E11	E9,E11	-0.071459	0.535518	0.606977	0.00674328	0.0429272	0.364069	0.511337	-0.147269
abba	FBtr0086572,FBtr0086573,FBtr0114622:chr2R:+:14874845:14896469:abba::4-5-6-7	AFE	E1,E2,E4	E3,E4	1.97515	2.91252	0.937366	0.00303258	0.0242663	0.827344	0.926303	-0.098959
ABCB7,CG33230	FBtr0072754,FBtr0072755,FBtr0072757:chr3L:+:1618413:1623413:ABCB7,CG33230::5-6-7-8.9>	AFE	E3,E5	E4,E5	1.64772	2.15948	0.511764	0.0366254	0.134743	0.193742	0.125832	0.0679094
Abi	FBtr0082910,FBtr0112896,FBtr0307076,FBtr0307077:chr3R:-:9944983:9948142:Abi::4-5	AFE	E1,E2,E4	E3,E4	1.36913	2.40651	1.03738	0.000279563	0.00430567	0.792279	0.917717	-0.125438
Abi	FBtr0082910,FBtr0112896,FBtr0307076,FBtr0307077:chr3R:-:9944983:9948142:Abi:4-5:7	A3SS	E5,E7	E5,E6,E7	-2.16244	-2.99118	-0.828738	0.0205419	0.0901123	0.89041	0.953157	-0.0627473
Abl	FBtr0075357,FBtr0112790,FBtr0330130,FBtr0330131,FBtr0330132,FBtr0330133,FBtr0330134,FBtr0330135,FBtr0330136:chr3L:-:16615469:16640982:Abl:10:12>	IR	E10,E12	E10,E11,E12	-1.14297	-1.91858	-0.775607	0.0175364	0.0804204	0.280878	0.457815	-0.176937
Ac3	FBtr0085897,FBtr0100324:chr2L:+:21632586:21647964:Ac3:<1-2-3-4-5-6:8-9-10-11-13-14-15-16-17-18-19-20>	ES	E6,E8	E6,E7,E8	-0.122602	-2.13021	-2.00761	0.000111786	0.00213486	0.268182	0.714827	-0.446645
Ac78C	FBtr0301701,FBtr0305501,FBtr0330066,FBtr0330067,FBtr0333358:chr3L:-:21129546:21165030:Ac78C::4-5.6-7-8-9-10-11-12-13-14-15-16-17-18-19-20-21-22-23-24-25-26>	AFE	E2,E4	E3,E4	-0.405465	0.559616	0.965081	0.0728944	0.215721	0.558282	0.32805	0.230232
Acph-1	FBtr0085609,FBtr0085610:chr3R:-:25816860:25819130:Acph-1::4-5-6-7-8>	AFE	E1,E2,E4	E3,E4	1.27003	0.829484	-0.440551	0.0403526	0.145222	0.660841	0.553605	0.107237
Acsl	FBtr0088699,FBtr0088700,FBtr0088701,FBtr0100426,FBtr0100427,FBtr0100428,FBtr0100429,FBtr0100430,FBtr0100431,FBtr0333001:chr2R:+:4553317:4570527:Acsl:11:13-14-15-16-17-18-19.20.21>	ES	E11,E13	E11,E12,E13	1.6662	1.10586	-0.560343	0.00769038	0.0474479	0.0758947	0.123849	-0.047954
Act5C	FBtr0070822,FBtr0070823,FBtr0100662,FBtr0100663:chrX:+:5794893:5799261:Act5C::3.4.5.6>	AFE	E1,E3	E2,E3	-0.74242	0.457776	1.2002	1.11763e-10	3.43032e-08	0.736471	0.456971	0.2795
Ada2b	FBtr0081807,FBtr0100368:chr3R:-:4062837:4066234:Ada2b:<2-3:5-6>	A3SS	E3,E5	E3,E4,E5	-2.15355	-1.49923	0.654315	0.0365651	0.134636	0.779929	0.646892	0.133036
ade3	FBtr0079431,FBtr0100353:chr2L:-:7014860:7023940:ade3:<1-2-3-4:	ALE	E4,E5	E4,E6,E7,E8	-1.2582	-2.73605	-1.47785	0.000419888	0.00572208	0.929029	0.762228	0.166801
Adf1	FBtr0086111,FBtr0086112,FBtr0086113,FBtr0330251,FBtr0330252:chr2R:+:2549774:2555590:Adf1:2:4-6-7>	IR	E2,E4	E2,E3,E4	-1.40123	-0.618489	0.782744	5.86071e-05	0.00134671	0.540801	0.350016	0.190785
Adh,Adhr	FBtr0006151,FBtr0100187,FBtr0100589,FBtr0100590,FBtr0100591,FBtr0100593,FBtr0100594:chr2L:+:14615554:14618902:Adh,Adhr::4-5-6.7-8-9>	AFE	E1,E4	E2,E3,E4	-0.300244	0.101258	0.401501	0.0718797	0.213605	0.402124	0.31911	0.083014
ago	FBtr0073245,FBtr0073246,FBtr0073247:chr3L:-:4246342:4254306:ago::5-6-7-8-9-10>	AFE	E1,E5	E4,E5	3.22207	3.91402	0.69195	0.0574813	0.185312	0.0929722	0.048505	0.0444673
AGO1	FBtr0087612,FBtr0087613,FBtr0087614,FBtr0305592:chr2R:-:9830891:9845594:AGO1::7-8-9-10-11.12.13.14>	AFE	E1,E2,E4,E7	E6,E7	-0.365492	0.251629	0.617121	0.00570567	0.0381295	0.255242	0.381163	-0.12592
AGO2	FBtr0075559,FBtr0075560,FBtr0331933:chr3L:+:15547212:15554142:AGO2:<1:3-5-6-7-8-9-10>	IR	E1,E3	E1,E2,E3	0.944738	2.18122	1.23649	5.39818e-07	3.33294e-05	0.139867	0.0451552	0.0947121
Akap200	FBtr0079664,FBtr0079665,FBtr0079666,FBtr0079667:chr2L:+:8415689:8430984:Akap200::4-5-6	AFE	E1,E4	E2,E4	0.341687	-0.372684	-0.714371	6.18344e-05	0.00140246	0.423013	0.59795	-0.174937
akirin	FBtr0076848,FBtr0076849,FBtr0302543,FBtr0302544,FBtr0302545,FBtr0332730:chr3L:+:7362942:7366811:akirin:<1:5.6-7-8.9>	A5SS	E1,E5	E1,E2,E5	-2.64106	-3.3738	-0.732737	1.85704e-05	0.00053917	0.806589	0.896089	-0.0895
Aldh-III	FBtr0088993,FBtr0088996,FBtr0300477,FBtr0300478,FBtr0300479,FBtr0300480,FBtr0300481,FBtr0308198,FBtr0310674,FBtr0310675,FBtr0310676,FBtr0310677:chr2R:-:3354383:3364667:Aldh-III:15-16-17-18-19-20-21:24-25	ME	E21,E22,E24	E21,E23,E24	0.556061	0.210008	-0.346053	0.00129071	0.0134335	0.635508	0.552938	0.0825703
Aldh-III	FBtr0088993,FBtr0088996,FBtr0300477,FBtr0300478,FBtr0300479,FBtr0300480,FBtr0300481,FBtr0308198,FBtr0310674,FBtr0310675,FBtr0310676,FBtr0310677:chr2R:-:3354383:3364667:Aldh-III:<11.12.13:15-16-17-18-19-20-21	IR	E13,E15	E13,E14,E15	-2.78833	-1.95207	0.836254	0.0344815	0.129857	0.870236	0.735862	0.134375
Aldh-III	FBtr0088993,FBtr0088996,FBtr0300477,FBtr0300478,FBtr0300479,FBtr0300480,FBtr0300481,FBtr0308198,FBtr0310674,FBtr0310675,FBtr0310676,FBtr0310677:chr2R:-:3354383:3364667:Aldh-III:<8:15-16-17-18-19-20-21	A5SS	E8,E15	E8,E9,E15	-2.14005	-2.82799	-0.687938	0.0472065	0.161882	0.803371	0.888011	-0.0846403
alph	FBtr0085442,FBtr0085443,FBtr0085444,FBtr0085445,FBtr0085446,FBtr0309241:chr3R:+:25417541:25442879:alph:<1.2-6-7-9-10:12.13>	ES	E10,E12	E10,E11,E12	-1.04322	-1.76324	-0.720024	0.000569663	0.00715033	0.432767	0.615311	-0.182544
alt	FBtr0089412,FBtr0089413,FBtr0089414,FBtr0089415,FBtr0089416,FBtr0089417:chr3R:-:13499902:13508234:alt:7-8:10-11-12>	ES	E8,E10	E8,E9,E10	0.552447	0.940983	0.388536	0.0175985	0.0806192	0.163055	0.116677	0.0463783
amd	FBtr0081153,FBtr0081154:chr2L:+:19110158:19114110:amd::4>	AFE	E1,E2,E4	E3,E4	2.22391	2.73061	0.506706	0.00487192	0.0338201	0.909169	0.945356	-0.0361868
Amph	FBtr0087828,FBtr0333099,FBtr0333100:chr2R:+:8481108:8499573:Amph:9:11-13>	A5SS	E9,E10,E11	E9,E11	0.195394	-0.170626	-0.366019	0.0171444	0.0793335	0.171266	0.125149	0.0461176
Amun	FBtr0073615,FBtr0073616,FBtr0073617,FBtr0073618,FBtr0073619,FBtr0303336,FBtr0303337,FBtr0303338,FBtr0303339,FBtr0333796,FBtr0333797:chrX:-:11604152:11609598:Amun:10:12.13-14.15>	IR	E10,E12	E10,E11,E12	0.511414	2.03252	1.52111	1.03941e-10	3.43032e-08	0.210244	0.0519496	0.158294
Amun	FBtr0073615,FBtr0073616,FBtr0073617,FBtr0073618,FBtr0073619,FBtr0303336,FBtr0303337,FBtr0303338,FBtr0303339,FBtr0333796,FBtr0333797:chrX:-:11604152:11609598:Amun:<2:5	IR	E2,E5	E2,E3,E4,E5	-3.03255	-2.02733	1.00522	0.00428107	0.0309172	0.82658	0.595578	0.231002
Amun	FBtr0073615,FBtr0073616,FBtr0073617,FBtr0073618,FBtr0073619,FBtr0303336,FBtr0303337,FBtr0303338,FBtr0303339,FBtr0333796,FBtr0333797:chrX:-:11604152:11609598:Amun:5:9	A5SS	E5,E9	E6,E9	1.17332	1.74062	0.567304	0.0113809	0.0608255	0.103548	0.0605558	0.0429924
Amun	FBtr0073615,FBtr0073616,FBtr0073617,FBtr0073618,FBtr0073619,FBtr0303336,FBtr0303337,FBtr0303338,FBtr0303339,FBtr0333796,FBtr0333797:chrX:-:11604152:11609598:Amun:6:10	A3SS	E6,E10	E6,E9	-0.844953	-1.32914	-0.484183	0.0637067	0.197224	0.686805	0.786948	-0.100143
ana1	FBtr0084645,FBtr0084646:chr3R:+:20356399:20362118:ana1:<1-2.3:5-6>	IR	E3,E5	E3,E4,E5	0.633724	1.36098	0.727253	0.0900451	0.24692	0.173186	0.0953106	0.0778753
Ank2	FBtr0303110,FBtr0303111,FBtr0303112,FBtr0303113,FBtr0303114,FBtr0303115,FBtr0303117,FBtr0303118,FBtr0303119,FBtr0303120,FBtr0303121,FBtr0303122,FBtr0303123,FBtr0303124,FBtr0303125,FBtr0334060,FBtr0334061,FBtr0334062:chr3L:-:7648488:7711495:Ank2:10-12-13-14:	ALE	E14,E15	E14,E16,E17,E18,E19,E20,E21	-0.533719	-1.15432	-0.620603	0.00314477	0.0250706	0.70985	0.565486	0.144364
Ant2,sesB	FBtr0073421,FBtr0073422,FBtr0073423,FBtr0073424,FBtr0073425,FBtr0073426,FBtr0333963:chrX:-:10672986:10680940:Ant2,sesB::5-6-7>	AFE	E1,E2,E5	E3,E5	1.33702	0.0800382	-1.25698	3.52859e-09	7.58117e-07	0.801239	0.535825	0.265414
Antp	FBtr0081646,FBtr0081647,FBtr0081648,FBtr0081649,FBtr0081650,FBtr0081651,FBtr0081652,FBtr0081653,FBtr0081654,FBtr0081655,FBtr0081656:chr3R:-:2721974:2824950:Antp:7:10.11>	A5SS	E7,E10	E7,E8,E10	-1.31166	-0.612001	0.699659	0.0720303	0.213605	0.742776	0.600466	0.142309
AP-2	FBtr0078418,FBtr0078419,FBtr0333465,FBtr0333466,FBtr0333467,FBtr0333468:chr3L:+:21579927:21606449:AP-2:<2-4:	ALE	E4,E5	E4,E6,E7,E8,E9,E10,E11	-3.33932	-5.15329	-1.81397	0.0300334	0.118834	0.758564	0.234707	0.523857
AP-50	FBtr0084252,FBtr0084253,FBtr0301866:chr3R:+:18288152:18290325:AP-50:<2:4-5-6.7.8>	IR	E2,E4	E2,E3,E4	-2.79902	-3.61631	-0.817287	0.0308171	0.120717	0.880202	0.943745	-0.0635437
aPKC	FBtr0303429,FBtr0303430,FBtr0303431,FBtr0303432,FBtr0303433,FBtr0303434,FBtr0303435,FBtr0303436,FBtr0303437,FBtr0329887,FBtr0329888,FBtr0329889,FBtr0329890:chr2R:-:10831962:10850451:aPKC:13-14-15-16-19-20-21:24.25.26>	IR	E21,E24	E21,E22,E23,E24	-0.624828	0.035932	0.66076	0.00420488	0.0304773	0.459487	0.316114	0.143373
app	FBtr0301052,FBtr0301053,FBtr0301054,FBtr0301055,FBtr0301056,FBtr0301057,FBtr0304661,FBtr0334102,FBtr0334103:chr3L:-:12199337:12259941:app:<1-2:5-6-7-9-10-11-12-14	ES	E2,E5	E2,E3,E5	0.268264	-0.693147	-0.961411	0.00600066	0.0394263	0.372504	0.579484	-0.20698
Appl	FBtr0070109,FBtr0307291,FBtr0307292,FBtr0307293,FBtr0307294,FBtr0307295:chrX:+:424502:473077:Appl:9:11	A3SS	E9,E10	E9,E11	-2.3979	-1.05779	1.3401	0.00164289	0.0155838	0.0695263	0.214811	-0.145284
Arf51F	FBtr0087375,FBtr0087376,FBtr0087377,FBtr0087378,FBtr0087379:chr2R:+:11209978:11212399:Arf51F:2:5-6-7>	ES	E2,E5	E2,E4,E5	1.62254	1.99178	0.369242	0.0305575	0.120353	0.125973	0.0857389	0.0402337
Arp14D	FBtr0074295,FBtr0112868,FBtr0310673:chrX:-:16442322:16448001:Arp14D:<1.2.3.4-5:7-8-9-10.11>	ES	E5,E7	E5,E6,E7	1.55814	2.2444	0.686259	0.0111803	0.060357	0.135868	0.0755343	0.0603332
Art3	FBtr0083134,FBtr0083135:chr3R:-:11053326:11055161:Art3:<1:3>	IR	E1,E3	E1,E2,E3	0.318454	0.792677	0.474223	0.0554028	0.180849	0.241178	0.1633	0.0778776
Asap1	FBtr0100140,FBtr0300954:chr2R:-:4001790:4010357:Asap1:<2-3-4-5-6-7-8-9:11-12-13-14.15>	A3SS	E9,E10,E11	E9,E11	1.68256	2.57588	0.893318	0.0119539	0.0627176	0.667253	0.830177	-0.162925
Asator	FBtr0300342,FBtr0300343,FBtr0300344,FBtr0332904,FBtr0332905,FBtr0332906,FBtr0332907,FBtr0332908:chr4:-:490034:506659:Asator:4-5-6-7:9-10	ES	E7,E9	E7,E8,E9	-2.8084	-4.5245	-1.7161	0.00131503	0.0135834	0.872112	0.974046	-0.101935
Asph	FBtr0087219,FBtr0087220,FBtr0300575,FBtr0305090,FBtr0305091,FBtr0305092,FBtr0310447:chr2R:+:11997989:12004501:Asph:12:14-15	A3SS	E12,E14	E12,E13,E14	-2.3623	-3.27336	-0.91106	0.00137601	0.0138147	0.528963	0.73602	-0.207057
ASPP	FBtr0071622,FBtr0071623,FBtr0330232:chr2R:-:17105360:17138655:ASPP::6-7-8-9-10-11>	AFE	E2,E4,E6	E5,E6	1.16763	1.98301	0.81538	0.0276914	0.112255	0.552233	0.708874	-0.156641
Atac3	FBtr0299831,FBtr0299838,FBtr0309236,FBtr0332840:chr3L:-:324984:327992:Atac3:<3:5-6-7	IR	E3,E5	E3,E4,E5	-1.14117	-0.264482	0.876685	0.0437138	0.153588	0.562554	0.361461	0.201093
Atac3	FBtr0299831,FBtr0299838,FBtr0309236,FBtr0332840:chr3L:-:324984:327992:Atac3:5-6-7:9-10-11-12-13>	ES	E7,E9	E7,E8,E9	1.72722	2.65324	0.926021	0.0676462	0.205135	0.11517	0.0492197	0.0659504
Atg18	FBtr0076691,FBtr0076692,FBtr0076693,FBtr0321319,FBtr0321320,FBtr0321321:chr3L:+:8180094:8184065:Atg18:8-9:11	IR	E9,E10,E11	E9,E11	2.79435	1.91708	-0.877276	0.027044	0.110045	0.861211	0.723817	0.137394
Atpalpha	FBtr0089509,FBtr0089510,FBtr0089511,FBtr0089512,FBtr0089513,FBtr0089514,FBtr0089515,FBtr0089516,FBtr0300191,FBtr0333324,FBtr0333325:chr3R:+:16774435:16801961:Atpalpha:7-8-9-10:16-17-18.19.20>	ME	E10,E13,E16	E10,E14,E16	2.49971	1.77427	-0.725436	2.4213e-08	3.0389e-06	0.924244	0.854481	0.0697627
Atpalpha	FBtr0089509,FBtr0089510,FBtr0089511,FBtr0089512,FBtr0089513,FBtr0089514,FBtr0089515,FBtr0089516,FBtr0300191,FBtr0333324,FBtr0333325:chr3R:+:16774435:16801961:Atpalpha:<1:7-8-9-10	ME	E1,E5,E7	E1,E6	-0.241974	0.278927	0.520901	0.000458635	0.00608258	0.405962	0.534467	-0.128505
Atpalpha	FBtr0089509,FBtr0089510,FBtr0089511,FBtr0089512,FBtr0089513,FBtr0089514,FBtr0089515,FBtr0089516,FBtr0300191,FBtr0333324,FBtr0333325:chr3R:+:16774435:16801961:Atpalpha:<3:7-8-9-10	ES	E3,E7	E3,E4,E6	0.372414	0.987075	0.614662	0.00942909	0.0537358	0.108995	0.0656787	0.0433166
ATPsyn-gamma	FBtr0085539,FBtr0085540,FBtr0085541:chr3R:-:25573425:25574885:ATPsyn-gamma:<1.2:4.5.6>	IR	E2,E4	E2,E3,E4	-0.669763	-0.00909528	0.660668	0.000453629	0.00605355	0.485311	0.327789	0.157522
babo	FBtr0088658,FBtr0088659,FBtr0300599:chr2R:+:4839845:4850301:babo:<1-2-3:7-8-9-10>	ME	E3,E5,E7	E3,E6,E7	0.656106	0.0183491	-0.637757	0.000220024	0.00360856	0.636451	0.478001	0.158451
barr	FBtr0081348,FBtr0081349:chr2L:-:20058162:20060975:barr:<1:3-4-5>	IR	E1,E3	E1,E2,E3	-0.87724	0.300105	1.17734	0.0015649	0.0150433	0.428879	0.185676	0.243203
baz	FBtr0074388,FBtr0111000:chrX:+:17054061:17089350:baz::3-4-5-6-7-9>	AFE	E1,E3	E2,E3	-0.0210534	-0.606136	-0.585082	0.0575499	0.185376	0.867092	0.917169	-0.0500774
bbg	FBtr0273422,FBtr0273423,FBtr0273424,FBtr0273425,FBtr0273426,FBtr0273427,FBtr0273428,FBtr0308596:chr3L:-:14405924:14529376:bbg::6	AFE	E3,E4,E6	E5,E6	2.56489	1.69485	-0.870049	0.0205516	0.0901123	0.224014	0.120734	0.10328
bbg	FBtr0273422,FBtr0273423,FBtr0273424,FBtr0273425,FBtr0273426,FBtr0273427,FBtr0273428,FBtr0308596:chr3L:-:14405924:14529376:bbg:<1:3-4	A5SS	E1,E3	E1,E2,E3	-0.826679	0.0909718	0.91765	0.0845142	0.236893	0.650438	0.462964	0.187474
be	FBtr0073956,FBtr0073957,FBtr0310270:chrX:+:14918466:14936093:be:<1-2-3-4-5:7>	A5SS	E5,E7	E5,E6,E7	-0.615988	-1.02165	-0.405663	0.0545637	0.178704	0.0989733	0.141429	-0.0424557
BEAF-32	FBtr0087441,FBtr0087442,FBtr0305588:chr2R:+:10657938:10660135:BEAF-32::4>	AFE	E1,E4	E2,E3,E4	-1.47848	-0.836387	0.642098	0.0178021	0.0810335	0.708871	0.559756	0.149115
beat-IIIc	FBtr0080971,FBtr0080972:chr2L:-:17189809:17260732:beat-IIIc:<1-2-3-4-5-6:8>	IR	E6,E8	E6,E7,E8	-1.58045	-0.908259	0.672192	0.0338449	0.128246	0.675232	0.520605	0.154627
beat-VI	FBtr0085289,FBtr0333336:chr3R:+:24243929:24300536:beat-VI:<1:3-4-5-6-7.8>	ES	E1,E3	E1,E2,E3	-0.34484	-2.26176	-1.91692	0.000485318	0.00631942	0.42453	0.808346	-0.383816
betaggt-I	FBtr0078991,FBtr0330714:chr2L:+:4945597:4948324:betaggt-I:<1-2-3-4:6>	IR	E4,E6	E4,E5,E6	-2.08656	-2.95271	-0.866156	0.00567791	0.0380031	0.738248	0.874434	-0.136187
bif	FBtr0073526,FBtr0073527:chrX:+:11573027:11588774:bif:<1-2-3-4-5:7>	ES	E5,E7	E5,E6,E7	1.49306	0.261055	-1.23201	0.00316754	0.0251124	0.0271579	0.0801327	-0.0529748
bip1	FBtr0076745,FBtr0302329:chr3L:-:8047432:8051813:bip1::4-5>	AFE	E1,E2,E4	E3,E4	0.168623	0.916291	0.747668	0.0309306	0.120717	0.159737	0.308637	-0.1489
Bj1	FBtr0077074,FBtr0077075,FBtr0077076:chr3L:-:5923361:5925873:Bj1:<2:4-5-6>	IR	E2,E4	E2,E3,E4	-3.68888	-2.14843	1.54045	0.000422132	0.00572208	0.949406	0.793755	0.155651
bl	FBtr0086219,FBtr0086220,FBtr0086221,FBtr0086222,FBtr0301760:chr2R:+:16475009:16494359:bl:<1-3-4:6-7-9-10	ES	E4,E6	E4,E5,E6	-3.58742	-3.05684	0.530584	0.0330397	0.126173	0.950683	0.9148	0.0358836
bmm	FBtr0075699,FBtr0300190:chr3L:-:14769595:14779512:bmm:<1-2-3-4-5-6:8>	ES	E6,E8	E6,E7,E8	-1.32806	-0.519124	0.808938	1.38086e-05	0.000429967	0.499262	0.303398	0.195864
bocksbeutel	FBtr0082105,FBtr0100537:chr3R:-:5415189:5416709:bocksbeutel:<1:3>	IR	E1,E3	E1,E2,E3	-4.01666	-2.52001	1.49665	0.00951058	0.0540568	0.947485	0.812572	0.134912
bol	FBtr0076538,FBtr0076539,FBtr0076540,FBtr0076541,FBtr0300462,FBtr0331858:chr3L:-:9091207:9123452:bol:4-5-7-8:10-11-12.13>	A3SS	E8,E10	E8,E9,E10	-1.60488	-1.12892	0.475964	0.0280347	0.112982	0.792034	0.703414	0.0886203
bol	FBtr0076538,FBtr0076539,FBtr0076540,FBtr0076541,FBtr0300462,FBtr0331858:chr3L:-:9091207:9123452:bol:<2:4-5-7-8	ES	E2,E4	E2,E3,E4	-3.1977	-3.95124	-0.753543	0.0522854	0.173569	0.852948	0.920929	-0.0679813
brat	FBtr0081158,FBtr0081159,FBtr0081160,FBtr0304151:chr2L:+:19133815:19179758:brat:<3:5-6	A5SS	E3,E5	E3,E4,E5	-2.90521	-3.73241	-0.827202	0.0756159	0.22112	0.882457	0.947853	-0.0653954
brm	FBtr0075523,FBtr0075524,FBtr0075525,FBtr0075526,FBtr0330160,FBtr0333580:chr3L:-:15963181:15975969:brm:<1.2:4	IR	E2,E4	E2,E3,E4	0.393489	2.02815	1.63466	3.72298e-06	0.000142836	0.105564	0.022509	0.0830547
brp	FBtr0299915,FBtr0299916,FBtr0299917,FBtr0300245,FBtr0300542,FBtr0305059,FBtr0305060,FBtr0305061,FBtr0305062:chr2R:+:5391292:5428822:brp:13:15-16	A3SS	E13,E15	E13,E14,E15	-2.99573	-1.19392	1.80181	0.0119087	0.0625571	0.956749	0.747005	0.209744
bru-2	FBtr0304856,FBtr0304858,FBtr0304859,FBtr0304860,FBtr0304861,FBtr0304862,FBtr0304863,FBtr0304864,FBtr0332232,FBtr0332233,FBtr0332234:chr2L:+:12344218:12397528:bru-2:<2.3-4-5:7	ES	E5,E7	E5,E6,E7	-3.23475	-2.43285	0.801899	0.0451073	0.157174	0.904069	0.808019	0.0960499
bru-3	FBtr0330343,FBtr0330344,FBtr0330345,FBtr0330346,FBtr0330347,FBtr0330348,FBtr0330349,FBtr0330350,FBtr0330351,FBtr0330352,FBtr0330353,FBtr0330354,FBtr0330355,FBtr0330356,FBtr0330357:chr3L:-:13515292:13796500:bru-3:<6-7:9	ES	E7,E9	E7,E8,E9	0.413562	1.23676	0.8232	0.0130119	0.0666413	0.272955	0.125491	0.147464
Bruce	FBtr0082239,FBtr0331681,FBtr0331682,FBtr0331683,FBtr0331684:chr3R:-:6137756:6157075:Bruce:20-21-22-23-24-25-26-27-28:30-31-32-33-34-35>	A3SS	E28,E30	E28,E29,E30	-1.7138	-0.791587	0.922211	0.0197195	0.0873554	0.76546	0.563394	0.202066
Bsg	FBtr0079566,FBtr0079567,FBtr0079568,FBtr0079569,FBtr0079570,FBtr0079571,FBtr0079572,FBtr0079573,FBtr0079574,FBtr0332498:chr2L:+:8083419:8116531:Bsg:<3:7	A3SS	E3,E7	E3,E6	-4.03424	-1.39872	2.63552	0.0012539	0.0132059	0.92494	0.47785	0.44709
bt	FBtr0089793,FBtr0301340,FBtr0301341:chr4:+:745029:796707:bt:14-15:17-18-19	ES	E15,E17	E15,E16,E17	-2.0919	-20	-17.9081	9.13897e-06	0.000299772	0.797917	1	-0.202083
bt	FBtr0089793,FBtr0301340,FBtr0301341:chr4:+:745029:796707:bt:<1-2-3-5-6:10-11-12	ES	E6,E10	E6,E7,E8,E9,E10	-1.16696	-2.2972	-1.13024	0.000185816	0.00316846	0.197133	0.401909	-0.204776
bt	FBtr0089793,FBtr0301340,FBtr0301341:chr4:+:745029:796707:bt:23-24:26-27-28-29-30-31-32-33-34-35-36-37-38-39-40-41-42	ES	E24,E26	E24,E25,E26	1.08814	0.336472	-0.751669	0.0177978	0.0810335	0.159454	0.287024	-0.127569
bt	FBtr0089793,FBtr0301340,FBtr0301341:chr4:+:745029:796707:bt:10-11-12:14-15	ES	E12,E14	E12,E13,E14	-3.06027	-4.15104	-1.09077	0.0478759	0.163422	0.723613	0.893131	-0.169518
BtbVII	FBtr0307301,FBtr0307302,FBtr0307304,FBtr0307305,FBtr0307306,FBtr0330148,FBtr0330149,FBtr0332096:chr3L:+:3148645:3158408:BtbVII:<1-5.6-7-9-11:	ALE	E11,E12,E13,E14	E11,E15,E16	0.696921	1.07053	0.373609	0.0555521	0.181113	0.598486	0.689883	-0.0913972
Btk29A	FBtr0079615,FBtr0079616,FBtr0079617,FBtr0079618,FBtr0112835,FBtr0112836,FBtr0330692,FBtr0330693:chr2L:-:8258754:8301079:Btk29A:<9:12	A3SS	E9,E11	E9,E12	0.845673	0.457833	-0.38784	0.0609079	0.191271	0.686619	0.598585	0.0880334
btz	FBtr0085220,FBtr0085221,FBtr0330084,FBtr0330085:chr3R:+:23526082:23529167:btz:5:7.8>	IR	E5,E7	E5,E6,E7	0.343772	1.24782	0.904053	0.00195551	0.0176159	0.222176	0.103876	0.1183
bun	FBtr0299652,FBtr0299656,FBtr0299657,FBtr0299658,FBtr0300521,FBtr0300522,FBtr0300523,FBtr0300524,FBtr0329826:chr2L:-:12455539:12546630:bun::19.20.21.22>	AFE	E17,E19	E18,E19	-0.84863	-0.184893	0.663737	0.00464658	0.0326876	0.155318	0.0849562	0.0703623
C3G	FBtr0299791,FBtr0299792,FBtr0299793,FBtr0299794,FBtr0299795,FBtr0300526:chrX:-:6675448:6697579:C3G:6-7-8-9:11-12-13-14-15-16-17-18>	ES	E9,E10,E11	E9,E11	2.21636	3.53223	1.31586	0.0087188	0.0513386	0.691771	0.893499	-0.201729
Ca-alpha1D	FBtr0090003,FBtr0090004,FBtr0090005,FBtr0090006,FBtr0332020,FBtr0332021,FBtr0332022,FBtr0332023,FBtr0332024,FBtr0332025:chr2L:+:16165830:16190540:Ca-alpha1D:24-25-26:29-30-31-32-33-34-35-36-37-38-40-41.42>	ME	E26,E27,E29	E26,E28,E29	0.619636	-0.140844	-0.76048	0.00719014	0.0452358	0.651587	0.466709	0.184878
cac	FBtr0307313,FBtr0307314,FBtr0307315,FBtr0307316,FBtr0307317,FBtr0307318,FBtr0307319,FBtr0307320,FBtr0307321,FBtr0307322,FBtr0307323,FBtr0307324,FBtr0307325,FBtr0308609,FBtr0332391:chrX:-:11825981:11879120:cac:27-29-30-31-32:	ALE	E32,E34	E32,E36,E37,E39,E40,E41,E42,E43,E44	-3.97029	-2.32239	1.6479	0.00974988	0.054926	0.30084	0.697515	-0.396676
cact	FBtr0080844,FBtr0080845,FBtr0080846,FBtr0080847:chr2L:-:16313028:16326101:cact:<2-4-5-6-7-8:	ALE	E8,E10	E8,E9	0.159542	-0.363319	-0.522861	0.0112946	0.0606664	0.425746	0.305239	0.120507
CadN	FBtr0081013,FBtr0081014,FBtr0081015,FBtr0081016,FBtr0081017,FBtr0081018,FBtr0081019,FBtr0081020,FBtr0100313,FBtr0100314,FBtr0100315,FBtr0100316:chr2L:-:17647052:17778340:CadN:21-22-23-24:27-28-29.30>	ME	E24,E25,E27	E24,E26,E27	-1.66505	0.00863305	1.67368	2.58231e-05	0.000684949	0.156039	0.496151	-0.340112
CadN	FBtr0081013,FBtr0081014,FBtr0081015,FBtr0081016,FBtr0081017,FBtr0081018,FBtr0081019,FBtr0081020,FBtr0100313,FBtr0100314,FBtr0100315,FBtr0100316:chr2L:-:17647052:17778340:CadN:<4-5-6-7-8-9-10:14-15-16-17-18	ME	E10,E12,E14	E10,E13,E14	-0.0783691	-0.630627	-0.552258	0.000361541	0.00511033	0.48616	0.346525	0.139636
CAP	FBtr0088338,FBtr0088339,FBtr0088340,FBtr0088341,FBtr0088342,FBtr0088343,FBtr0088344,FBtr0088345,FBtr0088346,FBtr0088347,FBtr0299825,FBtr0299826,FBtr0299828,FBtr0299829,FBtr0299830,FBtr0301131,FBtr0301965,FBtr0306688,FBtr0306689,FBtr0306690,FBtr0306691:chr2R:+:6156527:6194529:CAP::15-16	AFE	E13,E15	E4,E5,E15	-0.7811	0.406881	1.18798	2.44264e-05	0.000660126	0.463289	0.217338	0.245951
CAP	FBtr0088338,FBtr0088339,FBtr0088340,FBtr0088341,FBtr0088342,FBtr0088343,FBtr0088344,FBtr0088345,FBtr0088346,FBtr0088347,FBtr0299825,FBtr0299826,FBtr0299828,FBtr0299829,FBtr0299830,FBtr0301131,FBtr0301965,FBtr0306688,FBtr0306689,FBtr0306690,FBtr0306691:chr2R:+:6156527:6194529:CAP:<11:13	IR	E11,E13	E11,E12,E13	-1.58179	-0.235566	1.34622	4.17154e-05	0.00102429	0.500559	0.221377	0.279181
CAP	FBtr0088338,FBtr0088339,FBtr0088340,FBtr0088341,FBtr0088342,FBtr0088343,FBtr0088344,FBtr0088345,FBtr0088346,FBtr0088347,FBtr0299825,FBtr0299826,FBtr0299828,FBtr0299829,FBtr0299830,FBtr0301131,FBtr0301965,FBtr0306688,FBtr0306689,FBtr0306690,FBtr0306691:chr2R:+:6156527:6194529:CAP:<4.5:17-18-19	ES	E5,E15	E5,E17	-0.887303	0.77319	1.66049	0.0154096	0.0742053	0.0367554	0.18424	-0.147485
caps	FBtr0075832,FBtr0075833,FBtr0305480:chr3L:+:13221791:13272742:caps:<1-2-3:5>	ES	E3,E5	E3,E4,E5	-1.39252	-2.72867	-1.33614	0.000916788	0.0103669	0.429755	0.743326	-0.313571
Caps	FBtr0091630,FBtr0091631,FBtr0307333,FBtr0307334,FBtr0333702:chr4:+:1234562:1275485:Caps:23:26-27	ES	E23,E26	E23,E24,E26	-2.61624	-3.33632	-0.720074	0.0236201	0.10069	0.778406	0.879022	-0.100616
capt	FBtr0100022,FBtr0100023,FBtr0332274:chr2L:-:1151677:1158262:capt:<2:	ALE	E2,E3,E4	E2,E5,E6,E7,E8	-2.95173	-1.8655	1.08622	0.000578861	0.00723072	0.125046	0.305817	-0.180771
CASK	FBtr0084161,FBtr0084162,FBtr0112872,FBtr0112873,FBtr0301327,FBtr0301328,FBtr0330368:chr3R:-:17611483:17648364:CASK::11-12	AFE	E10,E11	E9,E11	-0.354172	-1.24432	-0.890152	0.023513	0.100333	0.772181	0.864708	-0.0925264
caz	FBtr0074217:chrX:+:16182878:16187553:caz:<1:3-4-5-6-7>	ES	E1,E3	E1,E2,E3	-2.78632	-3.9174	-1.13109	0.000482904	0.00630711	0.816396	0.932822	-0.116426
CCHa2	FBtr0082762,FBtr0303262,FBtr0303263:chr3R:-:9214780:9220912:CCHa2::4-5-6>	AFE	E1,E4	E2,E4	1.42139	3.30322	1.88183	0.00366877	0.0275333	0.100828	0.0274301	0.0733977
CD98hc	FBtr0081824,FBtr0331342,FBtr0331344,FBtr0331345,FBtr0332157:chr3R:-:3800130:3804150:CD98hc:<5.6-7-8:11>	ES	E8,E10,E11	E8,E11	-2.39273	-1.78013	0.612592	0.0421617	0.149826	0.0742633	0.130767	-0.0565039
Cda5	FBtr0078163,FBtr0078164,FBtr0113416,FBtr0309225,FBtr0309226,FBtr0309227,FBtr0309228,FBtr0309229:chr2L:-:25401:65404:Cda5:17-18:20-21-22-23>	ES	E18,E20	E18,E19,E20	1.29668	2.63906	1.34238	0.000794268	0.00924925	0.0456906	0.0123356	0.033355
cdc14	FBtr0079492,FBtr0301330,FBtr0301331:chr2L:-:7802414:7810697:cdc14::9	AFE	E7,E9	E8,E9	-1.5212	-3.01378	-1.49258	0.0113404	0.0608255	0.905022	0.975424	-0.0704016
Cdk12	FBtr0078357,FBtr0078358,FBtr0332716:chr3L:+:21509405:21515786:Cdk12::3-4-5-6-7-8-9.10>	AFE	E1,E3	E2,E3	-20	-1.22378	18.7762	0.000102745	0.00200679	1	0.950592	0.0494077
ced-6	FBtr0088548,FBtr0088549,FBtr0088550,FBtr0306808,FBtr0306809:chr2R:-:5322173:5332439:ced-6::7-8-9-10-11-12>	AFE	E3,E4,E5,E7	E6,E7	-0.322557	-0.00284747	0.31971	0.0268146	0.109262	0.198121	0.257588	-0.0594669
Cen	FBtr0081399,FBtr0081401:chr2L:-:20678920:20681844:Cen:<1:3>	IR	E1,E3	E1,E2,E3	0.354172	1.19214	0.837967	0.0145181	0.0712964	0.203333	0.108228	0.0951054
cenB1A	FBtr0084368,FBtr0084369,FBtr0300968:chr3R:+:18944124:18949941:cenB1A::7	AFE	E1,E2,E3,E4,E5,E7	E6,E7	20	3.64341	-16.3566	0.000546913	0.0069324	1	0.543318	0.456682
Cf2	FBtr0089647,FBtr0089648,FBtr0089649,FBtr0304887:chr2L:-:4876889:4883341:Cf2:<2:4-5	A5SS	E2,E4	E2,E3,E4	-1.12393	-0.575364	0.548566	0.0724491	0.214699	0.677957	0.53784	0.140117
Cha,VAChT	FBtr0083671,FBtr0089367,FBtr0089368:chr3R:+:14531173:14558068:Cha,VAChT:<1.2.3:	ALE	E3,E4	E3,E5,E6,E7,E8,E9,E10,E11,E12,E13	-1.19463	-2.07944	-0.884815	0.000545067	0.00692944	0.136285	0.0653424	0.0709422
CheB42c,mim	FBtr0113470,FBtr0302034,FBtr0302035,FBtr0302577,FBtr0302578,FBtr0302579,FBtr0306614,FBtr0306615,FBtr0306616,FBtr0332941,FBtr0332942,FBtr0332943,FBtr0332944,FBtr0332945:chr2R:-:2812191:2859142:CheB42c,mim:18:23	ES	E18,E23	E18,E19,E20,E21,E22,E23	-2.24714	-3.48372	-1.23657	2.04214e-07	1.72061e-05	0.467958	0.742593	-0.274635
CheB42c,mim	FBtr0113470,FBtr0302034,FBtr0302035,FBtr0302577,FBtr0302578,FBtr0302579,FBtr0306614,FBtr0306615,FBtr0306616,FBtr0332941,FBtr0332942,FBtr0332943,FBtr0332944,FBtr0332945:chr2R:-:2812191:2859142:CheB42c,mim:11-12:14	A3SS	E12,E14	E12,E13,E14	-3.6474	-2.12458	1.52283	0.0155843	0.0744892	0.791449	0.436668	0.354781
cher	FBtr0089471,FBtr0089473,FBtr0290013,FBtr0290014,FBtr0290015,FBtr0303364,FBtr0332166,FBtr0332167:chr3R:-:12917254:12950954:cher:<17:19	A3SS	E17,E19	E17,E18,E19	-2.22848	-0.863493	1.36498	0.00130247	0.0134861	0.764301	0.441011	0.323291
chinmo	FBtr0077877,FBtr0077878,FBtr0303933,FBtr0303934,FBtr0303935,FBtr0307047:chr2L:+:1651257:1704682:chinmo:2:4	A5SS	E2,E4	E2,E3,E4	-1.57404	-3.23475	-1.66071	4.52013e-05	0.00107309	0.418358	0.79153	-0.373172
chinmo	FBtr0077877,FBtr0077878,FBtr0303933,FBtr0303934,FBtr0303935,FBtr0307047:chr2L:+:1651257:1704682:chinmo:4:8-9-10-11-12.13.14>	ES	E4,E8	E4,E7,E8	0.583095	2.04864	1.46555	0.00365383	0.0274965	0.211784	0.0609584	0.150826
Cka	FBtr0079536,FBtr0079537,FBtr0079538,FBtr0079539,FBtr0306000,FBtr0306001,FBtr0333096:chr2L:+:8030720:8040826:Cka:7-8:10	A3SS	E8,E10	E8,E9,E10	-0.498247	0.0296318	0.527879	0.00132735	0.0136778	0.527686	0.394967	0.132719
CkIIalpha	FBtr0070042,FBtr0070043,FBtr0070044,FBtr0111141:chr3L:+:23090438:23096560:CkIIalpha:<3:5	A3SS	E3,E5	E3,E4,E5	0.715824	1.3589	0.643071	0.00162788	0.01551	0.243318	0.145424	0.0978939
CkIIbeta	FBtr0073558,FBtr0073560,FBtr0073561,FBtr0073562,FBtr0100540,FBtr0299569,FBtr0307896,FBtr0308084,FBtr0308085,FBtr0333204:chrX:+:11686565:11695620:CkIIbeta::8-9-10-11-12	AFE	E1,E2,E8	E4,E5,E6,E7,E8	0.8769	0.526302	-0.350598	0.00418229	0.0304083	0.136839	0.183193	-0.0463541
ClC-c	FBtr0075444,FBtr0302503,FBtr0333598:chr3L:+:16083553:16089251:ClC-c:<2:4-5-6-7-8-9-10-11-12>	A5SS	E2,E4	E2,E3,E4	-1.86553	-2.67809	-0.812554	0.0488509	0.165807	0.418628	0.645606	-0.226978
CLIP-190	FBtr0080975,FBtr0080976,FBtr0080977,FBtr0290262,FBtr0290263,FBtr0301440,FBtr0301441,FBtr0301442,FBtr0332451,FBtr0332452,FBtr0332453,FBtr0332454,FBtr0332455,FBtr0332456:chr2L:+:17384699:17409698:CLIP-190:13-14-15:17	IR	E15,E17	E15,E16,E17	0.22739	0.873273	0.645884	0.0209119	0.0907683	0.118804	0.0625867	0.0562174
CLIP-190	FBtr0080975,FBtr0080976,FBtr0080977,FBtr0290262,FBtr0290263,FBtr0301440,FBtr0301441,FBtr0301442,FBtr0332451,FBtr0332452,FBtr0332453,FBtr0332454,FBtr0332455,FBtr0332456:chr2L:+:17384699:17409698:CLIP-190:20:	ALE	E20,E21	E20,E22,E23,E24,E25,E26,E27,E28	-2.57062	-2.04339	0.527228	0.0826997	0.233023	0.349	0.447615	-0.0986146
cln3	FBtr0075167,FBtr0333693:chr3L:-:17802330:17807219:cln3::3-4-5-6-7>	AFE	E1,E3	E2,E3	-0.410512	0.891566	1.30208	0.0138109	0.0689264	0.482507	0.175261	0.307246
CLS	FBtr0084929,FBtr0084930,FBtr0084931,FBtr0331359:chr3R:-:21510957:21513092:CLS:4:	ALE	E4,E5	E4,E6,E7,E8,E9	-3.00568	-3.84303	-0.837348	0.0327251	0.12533	0.425178	0.243838	0.181339
cnc	FBtr0306744,FBtr0306745,FBtr0306746,FBtr0306747,FBtr0306748,FBtr0306749,FBtr0306750,FBtr0306751,FBtr0306752,FBtr0306753,FBtr0306754,FBtr0306755,FBtr0308226,FBtr0308227,FBtr0330372:chr3R:-:19011301:19052430:cnc::24-25.26>	AFE	E14,E15,E16,E17,E24	E18,E19,E20,E24	0.308329	-0.507305	-0.815634	4.60663e-07	2.9873e-05	0.724462	0.856223	-0.131761
cni	FBtr0080848,FBtr0080849:chr2L:-:16309593:16310736:cni::3-4-5-6>	AFE	E1,E3	E2,E3	-1.26141	-1.87615	-0.614743	0.00645595	0.0417789	0.73563	0.83003	-0.0944007
cora	FBtr0086506,FBtr0086508,FBtr0086509,FBtr0301279:chr2R:+:15116569:15131256:cora:15:17-18-19>	ES	E15,E17	E15,E16,E17	-2.88234	-3.40071	-0.51837	0.00716509	0.0452105	0.853629	0.907597	-0.0539679
CoVa	FBtr0082473,FBtr0082474:chr3R:+:7645080:7646021:CoVa::5>	AFE	E2,E3,E5	E4,E5	1.07968	1.30848	0.228799	0.069576	0.208807	0.664783	0.712723	-0.0479395
Cp110	FBtr0077352,FBtr0077353,FBtr0100650,FBtr0100651,FBtr0100652,FBtr0310475:chrX:+:21884236:21889294:Cp110:10-12:	ALE	E12,E13	E12,E14	0.613104	-0.737599	-1.3507	0.0133149	0.0674694	0.955316	0.843595	0.111721
Cp110	FBtr0077352,FBtr0077353,FBtr0100650,FBtr0100651,FBtr0100652,FBtr0310475:chrX:+:21884236:21889294:Cp110::10-12	AFE	E7,E8,E10	E9,E10	0.923671	1.37118	0.44751	0.04728	0.161882	0.203206	0.285855	-0.0826481
Cp190	FBtr0083126,FBtr0083127:chr3R:-:11096145:11100927:Cp190::3-4-5-6>	AFE	E1,E3	E2,E3	1.42583	2.05337	0.627544	6.6216e-05	0.00147425	0.0974705	0.0540713	0.0433992
Cpr	FBtr0079250,FBtr0079251,FBtr0331223,FBtr0331224:chr2L:+:6338835:6346280:Cpr::7-8-9-10>	AFE	E4,E5,E7	E6,E7	2.73732	3.45047	0.713148	0.000363541	0.00512175	0.874881	0.932066	-0.0571844
Cpr62Bb	FBtr0072786,FBtr0299562,FBtr0332875:chr3L:-:1832635:1835164:Cpr62Bb:<1:4-5-6-7>	IR	E1,E4	E1,E2,E3,E4	-0.293102	0.961057	1.25416	1.33222e-08	1.78892e-06	0.329299	0.121853	0.207446
CR18854	FBtr0079919,FBtr0302441:chr2L:-:9787278:9790745:CR18854:<1-2:4-5-6>	ES	E2,E4	E2,E3,E4	-1.34689	-2.19313	-0.846235	0.000135016	0.00248998	0.638029	0.804887	-0.166858
CR43283	FBtr0306728,FBtr0306729:chr3R:-:7073824:7081845:CR43283:<1-2:	ALE	E2,E3	E2,E4	-0.916291	-2.87639	-1.96009	0.0115265	0.061356	0.360823	0.0769587	0.283864
CR43496	FBtr0309527,FBtr0309528:chrX:-:6652642:6653524:CR43496:<1:3>	IR	E1,E3	E1,E2,E3	-20	-1.87248	18.1275	0.0173269	0.0798859	1	0.442906	0.557094
Crag	FBtr0071219,FBtr0071220,FBtr0301295:chrX:+:8486085:8495264:Crag:<3-4-5-6-7-8-9-10:12-13-14-15>	ES	E10,E12	E10,E11,E12	-1.40504	-1.94693	-0.541887	0.049925	0.168522	0.606205	0.727296	-0.121091
CrebB-17A	FBtr0074554,FBtr0074555,FBtr0074556,FBtr0074557,FBtr0112877,FBtr0112878,FBtr0112879,FBtr0300205,FBtr0300206,FBtr0308232,FBtr0310340,FBtr0310341:chrX:+:18260732:18271897:CrebB-17A:14:17.18>	ES	E14,E17	E14,E16,E17	-0.504376	-0.888071	-0.383695	0.0332649	0.126607	0.302862	0.387361	-0.0844983
CrebB-17A	FBtr0074554,FBtr0074555,FBtr0074556,FBtr0074557,FBtr0112877,FBtr0112878,FBtr0112879,FBtr0300205,FBtr0300206,FBtr0308232,FBtr0310340,FBtr0310341:chrX:+:18260732:18271897:CrebB-17A:8.9-12:14	A5SS	E12,E14	E12,E13,E14	-1.2932	-0.861482	0.431721	0.0572937	0.185312	0.73961	0.655663	0.0839467
CRMP	FBtr0089684,FBtr0089685,FBtr0089686,FBtr0114453:chr3R:+:1396829:1404913:CRMP:12:14-15-16>	IR	E12,E14	E12,E13,E14	1.36098	-0.105361	-1.46634	3.52106e-06	0.000140092	0.0315137	0.124853	-0.0933396
CRMP	FBtr0089684,FBtr0089685,FBtr0089686,FBtr0114453:chr3R:+:1396829:1404913:CRMP:10:12	IR	E10,E12	E10,E11,E12	-0.501387	-1.68448	-1.1831	0.00866598	0.0512916	0.107939	0.288027	-0.180087
crol	FBtr0080260,FBtr0080261,FBtr0080262,FBtr0080263,FBtr0305262:chr2L:-:11794326:11809433:crol:<1:4	ES	E1,E4	E1,E3	0.0232569	-1.89417	-1.91743	0.000216301	0.00357478	0.229643	0.671242	-0.441599
crol	FBtr0080260,FBtr0080261,FBtr0080262,FBtr0080263,FBtr0305262:chr2L:-:11794326:11809433:crol:<2:4	ES	E2,E4	E2,E3	-0.214484	-1.45287	-1.23838	0.00750607	0.0466767	0.277295	0.570922	-0.293628
crol	FBtr0080260,FBtr0080261,FBtr0080262,FBtr0080263,FBtr0305262:chr2L:-:11794326:11809433:crol:5:7-8	A5SS	E5,E7	E5,E6,E7	-0.6105	-1.33842	-0.727921	0.0156594	0.0747652	0.120412	0.220566	-0.100154
crol	FBtr0080260,FBtr0080261,FBtr0080262,FBtr0080263,FBtr0305262:chr2L:-:11794326:11809433:crol:10:12>	ES	E10,E12	E10,E11,E12	-2.37456	-3.19933	-0.824773	0.0542496	0.178219	0.673092	0.827951	-0.154858
csul	FBtr0089871,FBtr0089872:chr2R:+:12152179:12154464:csul:<1:3-4-5-6-7>	A3SS	E1,E3	E1,E2,E3	0.759105	-0.421213	-1.18032	0.0029516	0.0237956	0.258861	0.550459	-0.291598
csw	FBtr0070378,FBtr0070379,FBtr0070380,FBtr0333260:chrX:+:1988266:2009734:csw:<1-3-4-7-8-9-10-11-12-13:15.16>	IR	E13,E15	E13,E14,E15	-1.6568	-0.581556	1.07524	0.00280867	0.0228577	0.663181	0.412504	0.250676
CtBP	FBtr0082699,FBtr0082700,FBtr0082701,FBtr0082702,FBtr0100161:chr3R:+:8837387:8851905:CtBP:<1-5-6-7-8-9:12>	ES	E9,E11,E12	E9,E12	-0.19568	0.341271	0.536951	0.0211984	0.0918243	0.130584	0.203169	-0.0725855
Cul-2	FBtr0085899,FBtr0085900:chr2L:+:21658734:21663698:Cul-2:<1:3-4-5-6-7-8-9-10.11>	A5SS	E1,E3	E1,E2,E3	-2.22296	-1.23979	0.98317	0.00797392	0.0483954	0.746708	0.521436	0.225272
CycE	FBtr0080773,FBtr0080774,FBtr0080775,FBtr0080776,FBtr0080777,FBtr0305561:chr2L:-:15727761:15748155:CycE::8-9-10.11>	AFE	E5,E6,E8	E7,E8	-0.167054	0.987387	1.15444	0.00134402	0.0137179	0.582241	0.834745	-0.252504
CYLD	FBtr0080068,FBtr0080069,FBtr0080070,FBtr0080071,FBtr0080072:chr2L:-:10295855:10299827:CYLD::7-8-9-10-11-12	AFE	E1,E3,E4,E5,E7	E6,E7	1.88525	2.72736	0.842112	0.0136	0.0682473	0.777258	0.88672	-0.109462
cype	FBtr0079072,FBtr0307034,FBtr0307035:chr2L:+:5327240:5327969:cype::3-4.5>	AFE	E1,E3	E2,E3	2.15583	1.69044	-0.465385	0.000356297	0.00507573	0.0789485	0.119785	-0.040837
d	FBtr0303923,FBtr0303924:chr2L:+:8466829:8488671:d::5-6-7-8-9-10>	AFE	E1,E2,E3,E5	E4,E5	-2.21557	-1.32176	0.893818	0.0222034	0.0955993	0.102958	0.227157	-0.1242
DAAM	FBtr0070239,FBtr0070241,FBtr0303264,FBtr0310282,FBtr0310283:chrX:-:1183745:1216427:DAAM:<1-2:7-9-10-11-12-13-14-15-16>	ES	E2,E7	E2,E3,E7	-2.5013	-4.80746	-2.30616	0.014457	0.0710965	0.873741	0.988927	-0.115186
Dad	FBtr0083393,FBtr0083394,FBtr0100160:chr3R:+:12879728:12896135:Dad::4-5-6-7-8-9-10>	AFE	E1,E4	E2,E3,E4	-0.11441	-1.33829	-1.22387	0.00273128	0.0223549	0.719631	0.890443	-0.170812
daw	FBtr0077720,FBtr0077721:chr2L:+:2805517:2812147:daw::3-4-5-6>	AFE	E1,E3	E2,E3	1.42102	-0.131281	-1.5523	0.0207366	0.0903702	0.0820105	0.443648	-0.361637
Dbp80	FBtr0113715,FBtr0113716,FBtr0331780,FBtr0331781,FBtr0331782,FBtr0331783,FBtr0331784:chr3LHet:+:2409851:2545146:Dbp80:<1-2-3-4:	ALE	E4,E5	E4,E7,E8,E9,E11,E13	-3.8695	-5.03355	-1.16405	0.0129685	0.0665779	0.067309	0.019817	0.047492
dco	FBtr0085742,FBtr0085743,FBtr0085744:chr3R:-:26880907:26886932:dco:<1:4	A5SS	E1,E4	E1,E2,E4	1.1754	1.62746	0.452057	0.0326741	0.12533	0.211201	0.149211	0.0619905
Deaf1	FBtr0074882,FBtr0100666,FBtr0310476,FBtr0332153,FBtr0332726:chr3L:+:19811273:19823786:Deaf1::3	AFE	E1,E3	E2,E3	0.155414	-0.257829	-0.413243	0.0298116	0.118174	0.793549	0.853197	-0.0596478
Dgp-1	FBtr0086773,FBtr0086774:chr2R:-:14055917:14060112:Dgp-1::3-4-5-6.7>	AFE	E1,E3	E2,E3	1.34226	3.75294	2.41067	6.99908e-07	3.85577e-05	0.364467	0.0493865	0.315081
Dhc64C	FBtr0073359,FBtr0273370,FBtr0332745,FBtr0332746,FBtr0332747,FBtr0332748,FBtr0332749,FBtr0332750:chr3L:-:4807367:4825687:Dhc64C:<1-2-3-4-5-7-8:10-11	ES	E8,E10	E8,E9,E10	1.99243	0.405465	-1.58697	0.014316	0.0706756	0.0647577	0.337321	-0.272564
Dif	FBtr0081008,FBtr0081009,FBtr0301577,FBtr0301578:chr2L:-:17413247:17439923:Dif:6.7-8-9-10:	ALE	E10,E11	E10,E12,E13	-2.6881	-2.02095	0.667154	0.00940425	0.0536654	0.0412973	0.0796463	-0.038349
Dif	FBtr0081008,FBtr0081009,FBtr0301577,FBtr0301578:chr2L:-:17413247:17439923:Dif::6.7-8-9-10	AFE	E2,E6	E4,E5,E6	-2.41384	-3.15449	-0.740651	0.0372568	0.136481	0.865486	0.932393	-0.0669072
dikar	FBtr0303748,FBtr0303749,FBtr0303750,FBtr0303751,FBtr0330145,FBtr0333047:chr3L:-:6721899:6736264:dikar:<1-3-4-5-6.7-8:11-12-13-14.15>	A3SS	E8,E10,E11	E8,E11	-0.336472	0.587787	0.924259	0.0264693	0.108841	0.0704385	0.157511	-0.0870729
DIP1	FBtr0077371,FBtr0077372,FBtr0077373,FBtr0300373,FBtr0300374,FBtr0301292,FBtr0301293,FBtr0301294:chrX:-:21495822:21501185:DIP1:6:8	IR	E6,E8	E6,E7,E8	-2.83321	-1.19942	1.6338	5.44472e-06	0.000193355	0.849855	0.548074	0.301781
DIP2	FBtr0072520,FBtr0305325,FBtr0332108,FBtr0332109,FBtr0332110:chr3L:-:250228:257954:DIP2:5-6-7-8-9:11-12-13-14.15-16-17-18-19>	A3SS	E9,E10,E11	E9,E11	2.22708	1.71765	-0.509426	0.0755047	0.22112	0.821342	0.736201	0.0851405
Dip-B	FBtr0082831,FBtr0082832,FBtr0082833:chr3R:+:9608011:9611401:Dip-B::4-5-6-7>	AFE	E1,E4	E2,E3,E4	1.94591	3.96398	2.01807	3.81079e-05	0.000947115	0.256847	0.0457031	0.211144
dlg1	FBtr0073483,FBtr0073484,FBtr0073485,FBtr0073486,FBtr0073487,FBtr0073488,FBtr0073489,FBtr0073490,FBtr0073491,FBtr0073492,FBtr0112812,FBtr0112813,FBtr0301288,FBtr0301289,FBtr0302114,FBtr0308088,FBtr0308089,FBtr0330390,FBtr0333261,FBtr0333262,FBtr0333263:chrX:+:11263697:11303809:dlg1:32:	ALE	E32,E33	E32,E35,E36,E37,E38,E39,E40,E41	-5.02918	-3.50483	1.52435	0.00158385	0.0151577	0.22606	0.582359	-0.356299
dlg1	FBtr0073483,FBtr0073484,FBtr0073485,FBtr0073486,FBtr0073487,FBtr0073488,FBtr0073489,FBtr0073490,FBtr0073491,FBtr0073492,FBtr0112812,FBtr0112813,FBtr0301288,FBtr0301289,FBtr0302114,FBtr0308088,FBtr0308089,FBtr0330390,FBtr0333261,FBtr0333262,FBtr0333263:chrX:+:11263697:11303809:dlg1:13:24-25	ES	E13,E24	E13,E23	3.17805	0.965081	-2.21297	0.0135086	0.0680498	0.0387046	0.279396	-0.240691
dlg1	FBtr0073483,FBtr0073484,FBtr0073485,FBtr0073486,FBtr0073487,FBtr0073488,FBtr0073489,FBtr0073490,FBtr0073491,FBtr0073492,FBtr0112812,FBtr0112813,FBtr0301288,FBtr0301289,FBtr0302114,FBtr0308088,FBtr0308089,FBtr0330390,FBtr0333261,FBtr0333262,FBtr0333263:chrX:+:11263697:11303809:dlg1:27-28-29-30:32	ES	E30,E32	E31,E32	-1.29928	-0.77723	0.522053	0.0440456	0.154124	0.593986	0.452819	0.141167
dnk	FBtr0083707,FBtr0321263:chr3R:+:14806683:14808471:dnk::3-4-5.6>	AFE	E1,E3	E2,E3	-2.11413	-2.95518	-0.84105	0.000695885	0.00830616	0.939347	0.972081	-0.0327344
Doa	FBtr0299742,FBtr0299743,FBtr0299744,FBtr0299745,FBtr0299746,FBtr0299747,FBtr0299748,FBtr0299749,FBtr0299750,FBtr0299751,FBtr0299752,FBtr0299753,FBtr0301396,FBtr0308598,FBtr0308599,FBtr0308600:chr3R:+:24713798:24748494:Doa:<1:3	IR	E1,E3	E1,E2,E3	-1.77978	-1.08463	0.695157	0.0585494	0.186884	0.736443	0.572874	0.163569
dom	FBtr0071602,FBtr0071603,FBtr0071604,FBtr0301350:chr2R:+:17210948:17229352:dom:15-16-17:19>	IR	E17,E19	E17,E18,E19	-3.30207	-2.11202	1.19005	0.0266075	0.108978	0.77861	0.540793	0.237817
Dp	FBtr0087740,FBtr0087741,FBtr0333149:chr2R:+:9109937:9115707:Dp::4-5-6.7-8-9-10-11-12.13>	AFE	E1,E4	E3,E4	0.193877	1.1979	1.00402	0.000933565	0.0104802	0.795729	0.586478	0.209251
Dp1	FBtr0086678,FBtr0086679,FBtr0086680,FBtr0086681,FBtr0086682,FBtr0086683:chr2R:+:14299510:14308629:Dp1:<1.2:6-8-9-10-11-12>	A3SS	E2,E6	E2,E5,E6	-2.48491	-2.0219	0.463011	0.0658791	0.201053	0.920776	0.875077	0.0456987
dre4	FBtr0072864,FBtr0072865:chr3L:-:1871573:1876312:dre4:<1-2-3-4-5-6-7:9>	ES	E7,E9	E7,E8,E9	0.541597	-0.0229895	-0.564587	0.0334879	0.127118	0.148265	0.229111	-0.0808461
drm	FBtr0077530,FBtr0077531:chr2L:+:3539250:3548086:drm::3-4>	AFE	E1,E3	E2,E3	-0.315081	-0.0423956	0.272685	0.0476921	0.163033	0.442978	0.379882	0.063096
drpr	FBtr0072798,FBtr0072799,FBtr0309845,FBtr0334078,FBtr0334079,FBtr0334080:chr3L:-:1715594:1731107:drpr:<1-2-3-4:7	ES	E4,E7	E4,E5,E6,E7	-2.34238	-3.50321	-1.16083	0.017725	0.08094	0.300175	0.603957	-0.303782
drpr	FBtr0072798,FBtr0072799,FBtr0309845,FBtr0334078,FBtr0334079,FBtr0334080:chr3L:-:1715594:1731107:drpr:12.13:	ALE	E13,E14	E13,E15,E16	-0.443635	0.121709	0.565345	0.0884205	0.244538	0.839747	0.904278	-0.0645315
Dsp1	FBtr0089259,FBtr0089260,FBtr0089261,FBtr0089262,FBtr0089263,FBtr0289960:chrX:+:16227644:16234657:Dsp1:6:9	A3SS	E6,E9	E6,E8	0.518257	1.77145	1.25319	0.000739301	0.00872741	0.295719	0.108621	0.187098
Dsp1	FBtr0089259,FBtr0089260,FBtr0089261,FBtr0089262,FBtr0089263,FBtr0289960:chrX:+:16227644:16234657:Dsp1:2.3.4:6	IR	E4,E6	E4,E5,E6	-3.76001	-2.95264	0.80737	0.0653897	0.199985	0.951098	0.89685	0.0542482
dUTPase	FBtr0080156,FBtr0080157,FBtr0331195,FBtr0331196:chr2L:+:11011292:11012135:dUTPase:<2.3:7>	IR	E3,E7	E3,E4,E5,E6,E7	-2.55767	-1.39872	1.15895	7.4378e-07	4.0109e-05	0.815585	0.588233	0.227352
Dys	FBtr0083764,FBtr0083765,FBtr0083766,FBtr0110915,FBtr0110916,FBtr0110917,FBtr0110918,FBtr0110919:chr3R:+:15286809:15421117:Dys:34-35-36-37-38-39-40-41:43.44>	ES	E41,E43	E41,E42,E43	0.436427	1.4963	1.05987	0.00031751	0.00466425	0.0914838	0.0308127	0.0606711
Dys	FBtr0083764,FBtr0083765,FBtr0083766,FBtr0110915,FBtr0110916,FBtr0110917,FBtr0110918,FBtr0110919:chr3R:+:15286809:15421117:Dys:12-13-14-15-16-17-18:21-22-23-24-25	ES	E18,E21	E18,E20,E21	0.0281709	-0.523855	-0.552026	0.00959797	0.0543379	0.289096	0.406763	-0.117667
dysc	FBtr0330414,FBtr0330415,FBtr0330416,FBtr0330417,FBtr0330418,FBtr0330419,FBtr0330420,FBtr0333021:chr3L:-:13860913:13896336:dysc::17-18-19-20>	AFE	E16,E17	E6,E7,E8,E9,E10,E14,E15,E17	-1.0245	-0.315081	0.709423	0.0731503	0.216181	0.195485	0.0946105	0.100874
E(bx)	FBtr0072521,FBtr0072522,FBtr0072523,FBtr0301348,FBtr0301349,FBtr0332101,FBtr0332102,FBtr0332103,FBtr0332104:chr3L:-:233925:246912:E(bx):3:5-6-7.8-9-10	A5SS	E3,E5	E3,E4,E5	-0.93827	-2.09714	-1.15887	0.0128714	0.0663969	0.576547	0.806414	-0.229867
E(bx)	FBtr0072521,FBtr0072522,FBtr0072523,FBtr0301348,FBtr0301349,FBtr0332101,FBtr0332102,FBtr0332103,FBtr0332104:chr3L:-:233925:246912:E(bx)::17	AFE	E12,E13,E17	E16,E17	5.00796	3.79869	-1.20927	0.0146902	0.0719696	0.96712	0.90175	0.06537
E(bx)	FBtr0072521,FBtr0072522,FBtr0072523,FBtr0301348,FBtr0301349,FBtr0332101,FBtr0332102,FBtr0332103,FBtr0332104:chr3L:-:233925:246912:E(bx):5-6-7.8-9-10:12-13	IR	E10,E12	E10,E11,E12	-1.97234	-1.64308	0.329267	0.0576164	0.185452	0.763684	0.698027	0.0656563
E(Pc)	FBtr0088139,FBtr0088140,FBtr0330621,FBtr0330622,FBtr0330623:chr2R:+:7339547:7352775:E(Pc):<3:5-6-7-8-9	A5SS	E3,E5	E3,E4,E5	-0.0870114	1.60944	1.69645	0.0348291	0.130937	0.503427	0.156051	0.347376
e(r)	FBtr0071266,FBtr0071267,FBtr0310067,FBtr0333604,FBtr0333605:chrX:-:8798176:8800281:e(r):<1:6.7>	ES	E1,E6	E1,E5,E6	-3.45883	-6.09505	-2.63622	0.00324771	0.0253735	0.924088	0.996097	-0.072009
eas	FBtr0074211,FBtr0074212,FBtr0074214,FBtr0308617,FBtr0308618,FBtr0308619:chrX:+:16172359:16179651:eas:12.13:15-16-17>	ES	E13,E15	E13,E14,E15	1.22378	1.5953	0.371528	0.0792376	0.226728	0.110581	0.0802166	0.0303643
Eb1	FBtr0086127,FBtr0086129,FBtr0086130,FBtr0086131,FBtr0300285,FBtr0332939:chr2R:+:2636731:2643805:Eb1:<1-5-6:9	ME	E6,E7,E9	E8,E9	-2.28251	-0.989162	1.29335	7.87291e-06	0.00026023	0.0877837	0.260494	-0.17271
ect	FBtr0076305,FBtr0076307,FBtr0301385,FBtr0331551:chr3L:-:10183375:10194937:ect:3-4-5-6:	ALE	E6,E7	E6,E8,E9,E10	-0.158187	-0.337901	-0.179714	0.0509051	0.170835	0.401741	0.360469	0.0412713
Ect4	FBtr0304993,FBtr0304994,FBtr0304995,FBtr0304996,FBtr0304997,FBtr0304998,FBtr0304999,FBtr0333948:chr3L:+:8056973:8101936:Ect4::12-13-16-17-18-19	AFE	E7,E12	E8,E9,E10,E11,E12	1.62426	0.494723	-1.12954	0.0125881	0.0652488	0.0731631	0.210288	-0.137125
Ect4	FBtr0304993,FBtr0304994,FBtr0304995,FBtr0304996,FBtr0304997,FBtr0304998,FBtr0304999,FBtr0333948:chr3L:+:8056973:8101936:Ect4:21:	ALE	E21,E22	E21,E23	-0.630022	0.391673	1.02169	0.0251458	0.105068	0.316737	0.559132	-0.242395
Edem2	FBtr0080438,FBtr0333235:chr2L:+:13192200:13197281:Edem2:<1-2-3-4-5-6:8-9>	A5SS	E6,E8	E6,E7,E8	-1.38032	-2.79321	-1.41288	0.000217764	0.00358517	0.724691	0.911974	-0.187283
Ef1gamma	FBtr0085392,FBtr0085393,FBtr0302442:chr3R:+:25045887:25047831:Ef1gamma:2:4-5-6>	A3SS	E2,E4	E2,E3,E4	-0.629579	-0.0415949	0.587984	0.0090551	0.052439	0.45551	0.320677	0.134834
EfTuM	FBtr0087670,FBtr0301389:chr2R:+:9395062:9396837:EfTuM:<1.2:4>	IR	E2,E4	E2,E3,E4	-0.59785	1.61174	2.20959	4.3112e-09	8.42056e-07	0.460879	0.0837673	0.377112
egh	FBtr0070439,FBtr0070440:chrX:+:2482533:2492638:egh::3-4>	AFE	E1,E3	E2,E3	1.64334	0.283575	-1.35976	0.00134258	0.0137179	0.46142	0.77083	-0.30941
egr	FBtr0088405,FBtr0088406:chr2R:+:5965869:5971715:egr:<1-2-3-4-5:7-8>	A3SS	E5,E7	E5,E6,E7	-1.12376	-2.4474	-1.32363	0.000255722	0.00408716	0.693458	0.89902	-0.205562
Ehbp1	FBtr0087019,FBtr0114627,FBtr0114628,FBtr0114629:chr2R:-:12895410:12903391:Ehbp1:<1.2:4-5-6-7	A5SS	E2,E4	E2,E3,E4	-0.0775582	-0.551497	-0.473938	0.0538479	0.177306	0.499886	0.617459	-0.117573
eIF-4a	FBtr0079175,FBtr0079176,FBtr0079177,FBtr0079178,FBtr0307068,FBtr0331201:chr2L:+:5981763:5985793:eIF-4a:<1-3-4-5-6:8.9.10.11>	IR	E6,E8	E6,E7,E8	-0.470363	0.0631791	0.533542	9.38232e-10	2.51974e-07	0.319778	0.216321	0.103458
eIF-4B	FBtr0113678,FBtr0113679,FBtr0113680,FBtr0113681:chr2RHet:+:2901751:2917318:eIF-4B:<1.2-4.5:7>	IR	E5,E7	E5,E6,E7	-3.95559	-2.58263	1.37297	0.000266324	0.00416928	0.955072	0.838396	0.116676
eIF-4E	FBtr0076487,FBtr0076488,FBtr0076489,FBtr0076490,FBtr0076491,FBtr0076492,FBtr0076493,FBtr0333884,FBtr0333885:chr3L:-:9392717:9395560:eIF-4E:<1:11	A3SS	E1,E10,E11	E1,E11	0.510157	0.157807	-0.35235	0.00114224	0.0122566	0.220785	0.166209	0.0545756
Eip75B	FBtr0075148,FBtr0075149,FBtr0075150,FBtr0075151,FBtr0306813,FBtr0306814:chr3L:-:17944052:18057796:Eip75B::10	AFE	E7,E8,E10	E9,E10	-0.514891	0.12728	0.642171	0.0253581	0.10579	0.419342	0.57828	-0.158938
Ela	FBtr0084708,FBtr0084709:chr3R:+:20691072:20692425:Ela:<1:3-4>	IR	E1,E3	E1,E2,E3	-4.85981	-2.79321	2.0666	0.0129999	0.0666413	0.98481	0.88345	0.10136
Elongin-C	FBtr0086540,FBtr0086541:chr2R:-:15332589:15333797:Elongin-C:<1.2:4-5>	IR	E2,E4	E2,E3,E4	0.70243	1.72018	1.01775	1.94698e-06	8.45069e-05	0.160945	0.0650057	0.0959393
ena	FBtr0086582,FBtr0086583,FBtr0086584,FBtr0100174,FBtr0100176,FBtr0114623:chr2R:+:15029139:15050124:ena:6:10-11	ES	E6,E10	E6,E7,E10	-3.28133	-5.4161	-2.13477	9.94389e-05	0.00197819	0.884865	0.983578	-0.0987136
endoB	FBtr0086558,FBtr0086559,FBtr0113097,FBtr0113098:chr2R:-:15194951:15198197:endoB:<1-2:4	ES	E2,E4	E2,E3,E4	-0.362905	-1.36098	-0.998071	0.0029006	0.0235167	0.452944	0.685327	-0.232383
ens	FBtr0073265,FBtr0073266,FBtr0073267,FBtr0073268,FBtr0073269,FBtr0113135,FBtr0310633,FBtr0310634,FBtr0310635,FBtr0310636,FBtr0310637:chr3L:-:4123137:4134550:ens:4.5-6-7:9	ES	E7,E9	E7,E8,E9	-0.793231	-0.50408	0.28915	0.075847	0.22115	0.257584	0.210753	0.0468309
ens	FBtr0073265,FBtr0073266,FBtr0073267,FBtr0073268,FBtr0073269,FBtr0113135,FBtr0310633,FBtr0310634,FBtr0310635,FBtr0310636,FBtr0310637:chr3L:-:4123137:4134550:ens:<1-2:4.5-6-7	ES	E2,E4	E2,E3,E4	1.0811	0.780606	-0.300492	0.0810027	0.230204	0.0956997	0.125962	-0.0302624
Epac	FBtr0112636,FBtr0329849,FBtr0329850,FBtr0329851:chr2R:-:2647219:2686446:Epac::7	AFE	E1,E2,E3,E4,E7	E5,E7	0.678332	1.7287	1.05037	0.000614724	0.00759043	0.546514	0.780192	-0.233678
ERR	FBtr0076724,FBtr0076725:chr3L:-:8176460:8179771:ERR::3-4>	AFE	E1,E3	E2,E3	0.210406	-0.549735	-0.760142	0.0504938	0.170174	0.793092	0.881158	-0.0880659
Esyt2	FBtr0084647,FBtr0084648,FBtr0306024:chr3R:+:20370440:20382271:Esyt2:4-5-6:9-10-11-12-13>	ME	E6,E7,E9	E6,E8,E9	1.44788	0.923086	-0.524797	0.000298094	0.00454195	0.822735	0.719489	0.103246
ewg	FBtr0089441,FBtr0089442,FBtr0100577,FBtr0100578,FBtr0100579,FBtr0100580,FBtr0100581,FBtr0100582,FBtr0308208,FBtr0308209,FBtr0332976,FBtr0332977,FBtr0332978:chrX:-:162541:173751:ewg::4	AFE	E2,E4	E3,E4	0.767255	2.09597	1.32872	0.00136533	0.0138043	0.101065	0.0287133	0.0723514
ewg	FBtr0089441,FBtr0089442,FBtr0100577,FBtr0100578,FBtr0100579,FBtr0100580,FBtr0100581,FBtr0100582,FBtr0308208,FBtr0308209,FBtr0332976,FBtr0332977,FBtr0332978:chrX:-:162541:173751:ewg:12-13-14:	ALE	E14,E15	E14,E18,E19	-1.39532	-0.538954	0.85637	0.00318048	0.0251686	0.125691	0.261022	-0.135331
ewg	FBtr0089441,FBtr0089442,FBtr0100577,FBtr0100578,FBtr0100579,FBtr0100580,FBtr0100581,FBtr0100582,FBtr0308208,FBtr0308209,FBtr0332976,FBtr0332977,FBtr0332978:chrX:-:162541:173751:ewg:6.7:12-13-14	ES	E7,E12	E7,E8,E9,E10,E12	-3.50014	-2.78601	0.714126	0.00626111	0.0408255	0.762946	0.611703	0.151244
exba	FBtr0078744,FBtr0078745,FBtr0078746,FBtr0078747,FBtr0078748,FBtr0078749,FBtr0078750:chr3R:-:1421085:1426858:exba:<2.3.4:6	IR	E4,E6	E4,E5,E6	-3.4235	-2.47114	0.952356	0.00777422	0.0477908	0.897545	0.776336	0.121209
faf	FBtr0085843,FBtr0085844,FBtr0307547,FBtr0307548,FBtr0307549,FBtr0307550:chr3R:+:27602732:27616403:faf:<1-7-8-9-10-11-12-13-14-15-16-17-18-19-20-21:23	A5SS	E21,E23	E21,E22,E23	-2.25129	-3.45526	-1.20397	0.0580006	0.185991	0.88525	0.960674	-0.0754244
Fas1	FBtr0083332,FBtr0083333,FBtr0083334,FBtr0112803,FBtr0300036,FBtr0300037,FBtr0333726:chr3R:+:12450959:12465493:Fas1:12-13-14-15-16:18.19.20.21>	ES	E16,E18	E16,E17,E18	2.54809	1.69168	-0.85641	0.00226326	0.0192198	0.0433166	0.0948713	-0.0515547
Fas1	FBtr0083332,FBtr0083333,FBtr0083334,FBtr0112803,FBtr0300036,FBtr0300037,FBtr0333726:chr3R:+:12450959:12465493:Fas1:10:	ALE	E10,E11	E10,E12,E13,E14,E15,E16	-20	-6.22654	13.7735	0.0107839	0.0590299	0	0.154264	-0.154264
fax	FBtr0075412,FBtr0075413,FBtr0100477,FBtr0100478,FBtr0331175,FBtr0331176:chr3L:-:16395895:16404939:fax:<1-4:6-7-8.9>	A3SS	E4,E6	E4,E5,E6	0.870009	1.27024	0.400231	0.000857926	0.00990997	0.261754	0.193821	0.0679329
fbl6	FBtr0088178,FBtr0088179,FBtr0088180:chr2R:-:7172652:7177253:fbl6:2:4-5-6-7-8-9-10-11>	A5SS	E2,E4	E2,E3,E4	-2.70805	0.46609	3.17414	0.000131795	0.00244401	0.770552	0.077343	0.693209
fbp	FBtr0081321,FBtr0081322:chr2L:-:19761578:19764134:fbp:<1:3-4>	ES	E1,E3	E1,E2,E3	0.109731	0.775178	0.665447	1.83182e-05	0.000535466	0.26549	0.156718	0.108773
Fer1HCH	FBtr0085631,FBtr0085632,FBtr0085633,FBtr0085634,FBtr0085635,FBtr0306587,FBtr0306588,FBtr0332170:chr3R:-:26211294:26213900:Fer1HCH:<2:7	A5SS	E2,E7	E2,E3,E4,E5,E7	-5.55101	-2.83866	2.71235	1.9438e-15	2.78417e-12	0.982789	0.790501	0.192288
Fhos	FBtr0302085,FBtr0302086,FBtr0302583,FBtr0302584,FBtr0306630,FBtr0306631,FBtr0306632,FBtr0333888,FBtr0333889:chr3L:+:8746718:8791819:Fhos:17-18-19-20-21-23:26>	ES	E23,E26	E23,E25	3.06805	0.410284	-2.65777	7.688e-05	0.00163541	0.0125753	0.152196	-0.139621
Fhos	FBtr0302085,FBtr0302086,FBtr0302583,FBtr0302584,FBtr0306630,FBtr0306631,FBtr0306632,FBtr0333888,FBtr0333889:chr3L:+:8746718:8791819:Fhos:9-10-11-12-13-14-15:17-18-19-20-21-23	ES	E15,E17	E15,E16,E17	-1.13675	-0.268754	0.868001	0.0262531	0.108415	0.174523	0.0778839	0.0966386
Fili	FBtr0112593,FBtr0330338:chr2R:+:17759536:17833769:Fili::5-6-7-8>	AFE	E1,E5	E4,E5	1.1987	2.13351	0.934813	0.034189	0.129095	0.745038	0.559132	0.185905
Fim	FBtr0074441,FBtr0074442,FBtr0074443:chrX:-:17179735:17196011:Fim::5-6-7-8>	AFE	E1,E5	E4,E5	1.3737	0.469972	-0.903731	0.0318924	0.123239	0.268413	0.470654	-0.202242
Fis1	FBtr0086073,FBtr0273208,FBtr0273209,FBtr0273210,FBtr0273211:chr2R:-:1491091:1492333:Fis1:3:5-6-7	IR	E3,E5	E3,E4,E5	0.431159	1.52485	1.09369	2.06341e-05	0.000579508	0.216762	0.0872443	0.129518
Fis1	FBtr0086073,FBtr0273208,FBtr0273209,FBtr0273210,FBtr0273211:chr2R:-:1491091:1492333:Fis1:<1:3	IR	E1,E3	E1,E2,E3	0.592977	1.27816	0.685184	0.000231442	0.00375285	0.200631	0.113815	0.0868165
Fkbp13	FBtr0071703,FBtr0300397,FBtr0306013:chr2R:-:17374669:17385431:Fkbp13:<2-3-4-5:7>	A5SS	E5,E7	E5,E6,E7	1.71703	2.29449	0.577454	2.84396e-05	0.000736175	0.125736	0.0743978	0.0513377
flfl	FBtr0082817,FBtr0114604:chr3R:+:9509679:9519629:flfl:<1-2-3-4-5-6-7:9-10-11>	A3SS	E7,E9	E7,E8,E9	-0.727049	-1.92896	-1.20191	0.000468732	0.00615945	0.578793	0.829444	-0.250651
Flo-1	FBtr0087351,FBtr0087352:chr2R:-:11453771:11456907:Flo-1:<1-2-3:5-6-7-8>	ES	E3,E5	E3,E4,E5	0.426933	0.0892248	-0.337708	0.0433915	0.152956	0.34582	0.422834	-0.0770132
fne	FBtr0073712,FBtr0113493,FBtr0306738,FBtr0306739,FBtr0308694,FBtr0308695,FBtr0333319,FBtr0333320:chrX:+:12811509:12844450:fne:10:12-13-14-15.16.17.18>	A5SS	E10,E12	E10,E11,E12	-0.247836	-0.602493	-0.354657	0.0453845	0.15769	0.520343	0.610683	-0.0903405
fne	FBtr0073712,FBtr0113493,FBtr0306738,FBtr0306739,FBtr0308694,FBtr0308695,FBtr0333319,FBtr0333320:chrX:+:12811509:12844450:fne:<4.5.6.7:10	A5SS	E7,E10	E7,E8,E10	1.28785	1.74112	0.453261	0.0614446	0.192146	0.19626	0.130733	0.0655273
fog	FBtr0077342,FBtr0100538,FBtr0333179,FBtr0333180,FBtr0333181,FBtr0333182:chrX:-:22226585:22257030:fog:2:5-7.8>	ES	E2,E5	E2,E4	0.637536	-1.88201	-2.51954	0.00577577	0.038538	0.0423703	0.450678	-0.408307
fon	FBtr0081222,FBtr0081223,FBtr0301287:chr2L:-:19383386:19386202:fon:<2-3:5-6.7>	ES	E3,E5	E3,E4,E5	0.0601685	2.31458	2.25441	7.9397e-12	3.79077e-09	0.35199	0.0487805	0.303209
for	FBtr0089304,FBtr0089305,FBtr0089306,FBtr0089307,FBtr0089308,FBtr0089309,FBtr0089310,FBtr0089311,FBtr0089312,FBtr0100363,FBtr0301399:chr2L:-:3622070:3656951:for:<8.9.10.11:15.16	A5SS	E11,E15	E11,E12,E13,E14,E15	-3.21837	-4.56796	-1.34959	0.049626	0.167908	0.720023	0.914528	-0.194505
foxo	FBtr0082886,FBtr0082887,FBtr0305052:chr3R:+:9882689:9913700:foxo:3.4.5-6-7-8-9-10-11:13-14-15>	A3SS	E11,E13	E11,E12,E13	-1.54592	-2.19067	-0.644743	0.0513506	0.17149	0.7539	0.852971	-0.0990704
Fps85D	FBtr0082051,FBtr0082052,FBtr0082053,FBtr0082054,FBtr0333295,FBtr0333296:chr3R:-:5193324:5220268:Fps85D:<1-2-3-5-6-7-8:10	A3SS	E8,E10	E8,E9,E10	0.428996	-0.322773	-0.751769	0.0435647	0.153315	0.386774	0.56559	-0.178816
frac	FBtr0290277,FBtr0301221,FBtr0301222,FBtr0331839,FBtr0331840:chr3L:+:7555709:7562599:frac:4-5-6-7:9-10-11-12-13>	IR	E7,E9	E7,E8,E9	-0.367104	0.0825866	0.449691	0.0152655	0.0737863	0.102313	0.0662062	0.0361067
Frq2	FBtr0074546,FBtr0301627,FBtr0301628,FBtr0333321:chrX:+:18071644:18098440:Frq2::6-7-8-9-10-11-12.13>	AFE	E1,E6	E2,E3,E4,E5,E6	0.251314	-0.980829	-1.23214	0.00322497	0.0253681	0.519967	0.787404	-0.267437
fry	FBtr0076417,FBtr0301435,FBtr0306240,FBtr0306241,FBtr0306242,FBtr0333858,FBtr0333859,FBtr0333860:chr3L:-:9624933:9672203:fry:3-4-5-6-7:9-10-11-12-13-14-15-16-17-18-19-20-21-22-23-24-25	ES	E7,E9	E7,E8,E9	0.198848	-0.628133	-0.826982	0.0314238	0.121977	0.183135	0.3436	-0.160465
fs(1)h	FBtr0071118,FBtr0071119,FBtr0071120,FBtr0071121,FBtr0071122,FBtr0301309,FBtr0333307,FBtr0333308,FBtr0333309:chrX:-:7931968:7955469:fs(1)h:17-18:	ALE	E18,E19,E20	E18,E22,E23,E24,E25,E26,E27	-1.01536	-1.57861	-0.563251	0.00187667	0.0172309	0.566478	0.428235	0.138242
fs(1)h	FBtr0071118,FBtr0071119,FBtr0071120,FBtr0071121,FBtr0071122,FBtr0301309,FBtr0333307,FBtr0333308,FBtr0333309:chrX:-:7931968:7955469:fs(1)h:<3:5-9-11	A5SS	E3,E5	E3,E4,E5	-0.8141	-1.92369	-1.10959	0.0024095	0.0201432	0.609871	0.812146	-0.202275
Fur1	FBtr0089982,FBtr0089983,FBtr0089984,FBtr0089985,FBtr0089986,FBtr0089987,FBtr0310618:chr3R:-:21173089:21298778:Fur1::4	AFE	E1,E4	E3,E4	1.41473	2.63906	1.22433	0.00324112	0.0253681	0.685619	0.332327	0.353292
Fur1	FBtr0089982,FBtr0089983,FBtr0089984,FBtr0089985,FBtr0089986,FBtr0089987,FBtr0310618:chr3R:-:21173089:21298778:Fur1:<1:5-6-8-9-10-11-12	ES	E1,E5	E1,E4	-1.41473	-2.38774	-0.973011	0.0129236	0.0665779	0.630615	0.875274	-0.244658
Fur1	FBtr0089982,FBtr0089983,FBtr0089984,FBtr0089985,FBtr0089986,FBtr0089987,FBtr0310618:chr3R:-:21173089:21298778:Fur1:14-16:	ALE	E16,E17	E16,E18	-0.0966268	0.449525	0.546152	0.0669997	0.203461	0.687623	0.80015	-0.112527
Fur2	FBtr0074261,FBtr0074262,FBtr0074263,FBtr0074264,FBtr0074265,FBtr0074266,FBtr0074267,FBtr0301300,FBtr0301301:chrX:+:16267120:16275816:Fur2:8-9-10:12	IR	E10,E12	E10,E11,E12	-2.3482	-1.68256	0.665635	0.0438422	0.153662	0.824103	0.684926	0.139177
Fur2	FBtr0074261,FBtr0074262,FBtr0074263,FBtr0074264,FBtr0074265,FBtr0074266,FBtr0074267,FBtr0301300,FBtr0301301:chrX:+:16267120:16275816:Fur2:12:14-15-16	A5SS	E12,E14	E12,E13,E14	0.37949	1.14862	0.769133	0.0549748	0.179914	0.36307	0.209378	0.153692
fz2	FBtr0075028,FBtr0075029,FBtr0112890,FBtr0299586,FBtr0330194,FBtr0330195,FBtr0332735:chr3L:-:19134074:19228473:fz2:<7:10-12.13.14>	A5SS	E7,E10	E7,E8,E9,E10	-3.34302	-3.89473	-0.551716	0.0388872	0.14113	0.65785	0.771384	-0.113534
GABA-B-R2	FBtr0084167,FBtr0084168:chr3R:-:17596054:17601562:GABA-B-R2:<1-2-3-4-5-6-7-8-9-10:12-13-14>	A3SS	E10,E12	E10,E11,E12	2.59027	1.36688	-1.22339	0.0478819	0.163422	0.0679252	0.178834	-0.110909
Gad1	FBtr0073275,FBtr0073276,FBtr0073277,FBtr0332980:chr3L:-:4074076:4088744:Gad1:<3:5-6-7-8-9-10-11>	ES	E3,E5	E3,E4,E5	-0.90906	-1.86438	-0.955323	0.00338349	0.0259622	0.448846	0.700648	-0.251802
Galpha49B	FBtr0087829,FBtr0087831,FBtr0087832,FBtr0087833,FBtr0304955,FBtr0333101:chr2R:+:8500244:8510702:Galpha49B:6:8-9>	IR	E6,E8	E6,E7,E8	-4.32703	-3.30239	1.02463	0.0137093	0.0685787	0.967348	0.910292	0.0570556
Gapdh2	FBtr0074112,FBtr0074113,FBtr0332618:chrX:+:15762177:15763694:Gapdh2:<1.2:4>	IR	E2,E4	E2,E3,E4	0.475943	4.25372	3.77778	1.67842e-12	1.03031e-09	0.196791	0.00619032	0.190601
GATAe	FBtr0083218,FBtr0303260,FBtr0303261:chr3R:+:11834826:11844855:GATAe::4-5-6-7-8>	AFE	E1,E4	E3,E4	-2.43612	-1.55463	0.881487	0.0621193	0.193565	0.86165	0.73232	0.12933
gce	FBtr0303198,FBtr0303199,FBtr0310308,FBtr0310309,FBtr0331765,FBtr0331766:chrX:+:15191797:15213107:gce::16>	AFE	E15,E16	E6,E7,E8,E9,E10,E11,E12,E13,E14,E16	-4.80129	-3.3322	1.46908	0.0104265	0.0576151	0.69867	0.33558	0.36309
gce	FBtr0303198,FBtr0303199,FBtr0310308,FBtr0310309,FBtr0331765,FBtr0331766:chrX:+:15191797:15213107:gce::6.7-8-9-10-11-12-13-14	AFE	E1,E6	E2,E3,E6	0.287682	-0.149812	-0.437494	0.0523089	0.173569	0.186631	0.254529	-0.0678983
Gdh	FBtr0089496,FBtr0089497,FBtr0089498:chr3R:-:19761679:19768824:Gdh:<2-4-5-6:8>	ES	E6,E8	E6,E7,E8	1.32236	1.00272	-0.319633	0.00383799	0.0284342	0.127432	0.168674	-0.0412418
Ge-1	FBtr0080231,FBtr0080232:chr2L:-:11095352:11100866:Ge-1:<1:3-4-5-6-7-8-9-10-11-12>	IR	E1,E3	E1,E2,E3	-0.961411	0.624154	1.58557	7.19679e-05	0.00156185	0.508552	0.169898	0.338654
Gel	FBtr0078968,FBtr0078969,FBtr0078971,FBtr0078973,FBtr0309256,FBtr0309257:chr3R:+:60867:66780:Gel:<1-4.5.6:9-10-11-12-13-14>	A5SS	E6,E9	E6,E7,E9	-0.870447	-0.596137	0.27431	0.0183248	0.0825912	0.391949	0.327846	0.0641028
Gfat1	FBtr0113687,FBtr0113690,FBtr0113692,FBtr0113694,FBtr0302846,FBtr0302847,FBtr0302848,FBtr0302849,FBtr0302850:chr3RHet:+:2470207:2481648:Gfat1:12:14	IR	E12,E14	E12,E13,E14	1.46379	0.794413	-0.669376	0.000211904	0.00352928	0.0447747	0.0820816	-0.0373069
Gfat1	FBtr0113687,FBtr0113690,FBtr0113692,FBtr0113694,FBtr0302846,FBtr0302847,FBtr0302848,FBtr0302849,FBtr0302850:chr3RHet:+:2470207:2481648:Gfat1:14:17-18-19>	A3SS	E14,E17	E14,E16	-1.98655	-1.52529	0.461255	0.0060393	0.0396197	0.808558	0.721996	0.0865621
gish	FBtr0083261,FBtr0083262,FBtr0083263,FBtr0083264,FBtr0083265,FBtr0100331,FBtr0100332,FBtr0100333,FBtr0301304,FBtr0305071,FBtr0305072,FBtr0330041:chr3R:+:12098175:12128443:gish:14-17:20-21-22-24	ME	E17,E18,E20	E17,E19,E20	0.878414	0.688619	-0.189795	0.0418908	0.149134	0.691228	0.650568	0.0406601
gish	FBtr0083261,FBtr0083262,FBtr0083263,FBtr0083264,FBtr0083265,FBtr0100331,FBtr0100332,FBtr0100333,FBtr0301304,FBtr0305071,FBtr0305072,FBtr0330041:chr3R:+:12098175:12128443:gish:27:29.30>	A3SS	E27,E29	E27,E28,E29	0.849493	0.547295	-0.302198	0.0509675	0.170835	0.237736	0.289961	-0.0522255
Gk	FBtr0072767,FBtr0072768,FBtr0072769,FBtr0072770,FBtr0072771:chr3L:+:1738553:1745421:Gk::6.7-8>	AFE	E1,E6	E5,E6	-0.831038	-1.92485	-1.09381	0.000883806	0.0101003	0.723572	0.881328	-0.157755
GlcAT-P	FBtr0076189,FBtr0076190,FBtr0100422,FBtr0306254,FBtr0306255:chr3L:-:11170053:11190636:GlcAT-P:5-6-7:9-10-11-12>	ES	E7,E9	E7,E8,E9	-0.147325	0.693147	0.840472	0.00157933	0.0151482	0.0954938	0.0426145	0.0528793
GlcAT-P	FBtr0076189,FBtr0076190,FBtr0100422,FBtr0306254,FBtr0306255:chr3L:-:11170053:11190636:GlcAT-P:3:5-6-7	A5SS	E3,E5	E3,E4,E5	-2.35126	-1.4528	0.898462	0.0458518	0.158508	0.715909	0.502191	0.213718
GluClalpha	FBtr0083787,FBtr0083788,FBtr0100127,FBtr0100128,FBtr0301378,FBtr0301379,FBtr0301380:chr3R:+:15556680:15601162:GluClalpha:14:	ALE	E14,E15	E14,E17,E18,E19,E20	-4.98361	-3.18152	1.80209	0.0279206	0.112971	0.0517395	0.227708	-0.175968
Glut1	FBtr0333493,FBtr0333494,FBtr0333495,FBtr0333496,FBtr0333497,FBtr0333498,FBtr0333499,FBtr0333500,FBtr0333501,FBtr0333502,FBtr0333503,FBtr0333504,FBtr0333505,FBtr0333506,FBtr0333507,FBtr0333508,FBtr0333509:chr3L:+:914073:993687:Glut1::7	AFE	E3,E4,E7	E5,E6,E7	-1.02058	-0.696711	0.323871	0.00595023	0.0391549	0.760891	0.698539	0.0623523
Glut1	FBtr0333493,FBtr0333494,FBtr0333495,FBtr0333496,FBtr0333497,FBtr0333498,FBtr0333499,FBtr0333500,FBtr0333501,FBtr0333502,FBtr0333503,FBtr0333504,FBtr0333505,FBtr0333506,FBtr0333507,FBtr0333508,FBtr0333509:chr3L:+:914073:993687:Glut1:17-18-19-20-21:24-25	A3SS	E21,E24	E21,E23,E24	0.775385	0.128617	-0.646768	0.0206013	0.09016	0.244147	0.385634	-0.141487
Glut1	FBtr0333493,FBtr0333494,FBtr0333495,FBtr0333496,FBtr0333497,FBtr0333498,FBtr0333499,FBtr0333500,FBtr0333501,FBtr0333502,FBtr0333503,FBtr0333504,FBtr0333505,FBtr0333506,FBtr0333507,FBtr0333508,FBtr0333509:chr3L:+:914073:993687:Glut1::3-4	AFE	E1,E3	E2,E3	0.838329	1.67398	0.835647	0.0355333	0.132541	0.147369	0.0636748	0.0836945
Glut1	FBtr0333493,FBtr0333494,FBtr0333495,FBtr0333496,FBtr0333497,FBtr0333498,FBtr0333499,FBtr0333500,FBtr0333501,FBtr0333502,FBtr0333503,FBtr0333504,FBtr0333505,FBtr0333506,FBtr0333507,FBtr0333508,FBtr0333509:chr3L:+:914073:993687:Glut1:24-25:29-32.33>	A3SS	E25,E29	E25,E28,E29	-0.143702	0.778838	0.92254	0.0584963	0.186884	0.179935	0.0809491	0.0989854
Glycogenin	FBtr0089601,FBtr0089602,FBtr0302214,FBtr0308066,FBtr0331928,FBtr0331929:chr2R:+:17087987:17100474:Glycogenin:<1:	ALE	E1,E12,E13	E1,E3,E4,E5	0.270909	0.548846	0.277938	0.0034889	0.0265342	0.61831	0.551442	0.0668682
G-oalpha47A	FBtr0088264,FBtr0088265,FBtr0088266,FBtr0088267,FBtr0088268,FBtr0088269,FBtr0088270,FBtr0088271,FBtr0088272,FBtr0333064:chr2R:+:6325489:6353206:G-oalpha47A::11.12	AFE	E10,E11	E9,E11	-0.796331	-0.412845	0.383486	0.0332335	0.126599	0.712914	0.63039	0.0825246
Gp150	FBtr0071813,FBtr0071814,FBtr0071815,FBtr0071816:chr2R:+:18205166:18216933:Gp150:<2.3:6-8-9-10-11>	IR	E3,E6	E3,E4,E5,E6	-0.925154	-0.0765912	0.848563	1.0419e-08	1.49234e-06	0.391691	0.21468	0.177011
Gpb5	FBtr0113776,FBtr0113777,FBtr0332975:chr2LHet:+:167214:167979:Gpb5:<1.2.3:5	IR	E3,E5	E3,E4,E5	-1.8894	-0.798508	1.09089	0.00387477	0.0286491	0.762354	0.510858	0.251496
Gpdh	FBtr0079146,FBtr0079147,FBtr0079148,FBtr0308703,FBtr0333228,FBtr0333229,FBtr0333230:chr2L:+:5943642:5948843:Gpdh:11.12:14.15>	IR	E12,E14	E12,E13,E14	0.422787	-1.61681	-2.0396	0.00841451	0.0502881	0.167085	0.692681	-0.525596
gpp	FBtr0303787,FBtr0303788,FBtr0303789,FBtr0303790:chr3R:+:2232578:2273729:gpp:<1:3-4-5-6-7-8-9	IR	E1,E3	E1,E2,E3	-0.402028	0.275234	0.677263	0.00380338	0.0282265	0.145758	0.0765122	0.0692463
gpp	FBtr0303787,FBtr0303788,FBtr0303789,FBtr0303790:chr3R:+:2232578:2273729:gpp:3-4-5-6-7-8-9:	ALE	E9,E10	E9,E12	-1.63315	-0.641854	0.991301	0.0105969	0.0584528	0.394497	0.63937	-0.244873
Gprk2	FBtr0085788:chr3R:+:27230970:27283499:Gprk2:<1:3-4-5-6-7-8-9-10-11-12-13>	ES	E1,E3	E1,E2,E3	-1.89712	1.47018	3.3673	1.08399e-07	9.50597e-06	0.771418	0.101944	0.669474
gprs	FBtr0087109,FBtr0331921,FBtr0331922:chr2R:+:12528747:12538455:gprs:<1:	ALE	E1,E2	E1,E3,E4,E5	-3.82864	-2.21557	1.61307	0.00781482	0.0479034	0.0286331	0.132038	-0.103405
grh	FBtr0299705,FBtr0299706,FBtr0299707,FBtr0300538,FBtr0300539,FBtr0300540,FBtr0300541,FBtr0306625:chr2R:+:13690293:13729584:grh:9-10-11-12-14-15-16:18-19-20-21.22.23>	IR	E16,E18	E16,E17,E18	-0.994273	-0.259638	0.734635	0.00634742	0.0412007	0.483558	0.311822	0.171736
grh	FBtr0299705,FBtr0299706,FBtr0299707,FBtr0300538,FBtr0300539,FBtr0300540,FBtr0300541,FBtr0306625:chr2R:+:13690293:13729584:grh::9-10-11-12-14-15-16	AFE	E5,E9	E6,E7,E8,E9	-2.72528	-2.3216	0.403675	0.066829	0.20323	0.86391	0.804467	0.0594429
gro	FBtr0084962,FBtr0084963,FBtr0084964,FBtr0084965,FBtr0084966,FBtr0302951,FBtr0302952,FBtr0305047:chr3R:+:21867431:21875633:gro:12-13:15-16-17-18-19.20>	ES	E13,E15	E13,E14,E15	-1.86895	-2.50553	-0.636577	0.0111025	0.0601995	0.749577	0.851523	-0.101946
Gs1l	FBtr0077453,FBtr0110812:chr2L:-:4455192:4456822:Gs1l:<1-2:5>	ME	E2,E3,E5	E2,E4,E5	0.510826	1.97554	1.46472	1.73869e-06	7.78245e-05	0.624861	0.878272	-0.253411
Gug	FBtr0076616,FBtr0076618,FBtr0076619,FBtr0305696,FBtr0305697,FBtr0305698,FBtr0305699,FBtr0333048,FBtr0333049:chr3L:+:8443021:8465769:Gug:11:13-14	ES	E11,E13	E11,E12,E13	-1.43984	-2.09899	-0.659151	0.0241857	0.102086	0.649938	0.797736	-0.147798
gukh	FBtr0089767,FBtr0089768,FBtr0100317,FBtr0112924:chr3R:+:14809746:14848160:gukh:<1-2-3-4:8>	ES	E4,E8	E4,E5,E6,E8	-3.67179	-2.80045	0.871344	0.0762436	0.22174	0.427996	0.23415	0.193846
gus	FBtr0309846,FBtr0309847,FBtr0309848,FBtr0309849,FBtr0309850,FBtr0309851,FBtr0309852:chr2R:-:1004494:1015816:gus:<3:8-9.10.11.12>	ES	E3,E8	E3,E4,E5,E6,E8	0.933364	0.430051	-0.503313	0.00930244	0.0534723	0.112684	0.171761	-0.0590764
GV1	FBtr0072784,FBtr0072785:chr3L:+:1810587:1822903:GV1:<1-2-3-4:	ALE	E4,E5	E4,E6	-0.568849	0.232723	0.801573	0.000100162	0.00198339	0.716477	0.845848	-0.129371
GXIVsPLA2	FBtr0075509,FBtr0273189,FBtr0333572:chr3L:+:15948195:15949565:GXIVsPLA2:<1:	ALE	E1,E2	E1,E3,E4	-3.3673	-20	-16.6327	0.00330039	0.0256451	0.826839	0	0.826839
haf	FBtr0077875,FBtr0310017,FBtr0310018,FBtr0310019,FBtr0310020:chr2L:+:1555129:1608404:haf:<1:5	A5SS	E1,E5	E2,E5	2.3979	1.50408	-0.893818	0.0306724	0.120695	0.0684515	0.171604	-0.103152
ham	FBtr0305620,FBtr0305621,FBtr0332015,FBtr0332016,FBtr0332017:chr2L:-:18762873:18792906:ham::8-9-10-11>	AFE	E6,E8	E7,E8	-0.570545	0.693147	1.26369	0.00352875	0.0267426	0.695423	0.401484	0.293939
ham	FBtr0305620,FBtr0305621,FBtr0332015,FBtr0332016,FBtr0332017:chr2L:-:18762873:18792906:ham:4:6	ES	E4,E6	E4,E5,E6	-3.65251	-2.3807	1.27181	0.00398843	0.0292962	0.916522	0.745662	0.17086
Haspin	FBtr0113784:chr2RHet:+:3199347:3234607:Haspin:<1-2:5>	ES	E2,E5	E2,E3,E4,E5	-2.25637	-3.32023	-1.06386	0.00185204	0.0170777	0.459949	0.710398	-0.250449
HDAC4	FBtr0073798,FBtr0301298,FBtr0301299,FBtr0308576,FBtr0333331,FBtr0333332,FBtr0333333,FBtr0333334:chrX:-:13156719:13179354:HDAC4:4:7	ES	E4,E7	E4,E5,E7	-3.264	-4.32281	-1.05881	0.0353275	0.132002	0.900689	0.958375	-0.057686
hebe	FBtr0088486,FBtr0088487,FBtr0088490,FBtr0113061:chr2R:-:5715605:5724147:hebe:<2:5>	A5SS	E2,E5	E2,E3,E5	-0.250051	-0.00764822	0.242403	0.039574	0.143019	0.446091	0.388418	0.057673
hep	FBtr0073747,FBtr0073748,FBtr0330396,FBtr0330397:chrX:-:12973239:12984466:hep:9.10-11-12:14-15.16>	A3SS	E12,E14	E12,E13,E14	-1.15577	-0.562119	0.593652	0.0127771	0.0660686	0.554632	0.403816	0.150816
hep	FBtr0073747,FBtr0073748,FBtr0330396,FBtr0330397:chrX:-:12973239:12984466:hep:<2-3-4-5-6:9.10-11-12	ES	E6,E9	E6,E7,E9	-0.816752	-1.56999	-0.753239	0.0400683	0.144344	0.22842	0.384233	-0.155812
heph	FBtr0085878,FBtr0085879,FBtr0085880,FBtr0085881,FBtr0085882,FBtr0085883,FBtr0085884,FBtr0085885,FBtr0085886,FBtr0085887,FBtr0085888,FBtr0112864,FBtr0112865,FBtr0112866,FBtr0300263,FBtr0300264,FBtr0300265,FBtr0300266,FBtr0300267,FBtr0300268,FBtr0300269,FBtr0300270,FBtr0306692,FBtr0306693:chr3R:-:27672708:27819000:heph:<3.4.5.6-13:	ALE	E13,E14	E13,E18,E19	-2.53143	-1.67398	0.85745	0.0668812	0.203245	0.0272963	0.0606681	-0.0333718
hig	FBtr0088606,FBtr0088607,FBtr0088608,FBtr0100119:chr2R:-:5115285:5134752:hig:<1-2-3-4-6-7-8:10>	IR	E8,E10	E8,E9,E10	-1.55191	-0.424322	1.12759	0.037074	0.135928	0.405242	0.194454	0.210787
HipHop	FBtr0075056,FBtr0075057:chr3L:+:18814270:18815453:HipHop:<2:4>	IR	E2,E4	E2,E3,E4	-1.43625	-0.161205	1.27505	0.00928846	0.0534723	0.669574	0.342365	0.327209
homer	FBtr0079306,FBtr0079307,FBtr0329892,FBtr0329893,FBtr0332330,FBtr0333346:chr2L:-:6719393:6723359:homer:<1:4-5-6-7-8-9.10.11>	A3SS	E1,E4	E1,E3,E4	0.369619	0.878547	0.508928	0.0734959	0.216755	0.366707	0.25065	0.116057
Hr4	FBtr0333337,FBtr0333338,FBtr0333339,FBtr0333340,FBtr0333341,FBtr0333342,FBtr0333343,FBtr0333344,FBtr0333345:chrX:+:1835972:1901989:Hr4::14-15-16	AFE	E1,E2,E3,E4,E5,E6,E14	E13,E14	0.781914	0.379043	-0.402871	0.0266594	0.108978	0.535649	0.449494	0.0861553
Hr78	FBtr0078389,FBtr0078390,FBtr0078391,FBtr0078392,FBtr0303653,FBtr0303654:chr3L:-:21487118:21490594:Hr78:6-7:9-10>	A5SS	E7,E9	E7,E8,E9	-1.65987	-2.10233	-0.442457	0.0706241	0.210864	0.822767	0.886853	-0.0640852
Hrb98DE	FBtr0085298,FBtr0085299,FBtr0085300,FBtr0085301,FBtr0085302,FBtr0085303:chr3R:+:24425555:24431499:Hrb98DE:<2:4-5-6-7	A3SS	E2,E4	E2,E3	0.656982	-0.145954	-0.802936	3.67963e-06	0.000142836	0.294973	0.482205	-0.187232
Hrb98DE	FBtr0085298,FBtr0085299,FBtr0085300,FBtr0085301,FBtr0085302,FBtr0085303:chr3R:+:24425555:24431499:Hrb98DE::3	AFE	E1,E3	E2,E3	-1.18577	-0.762256	0.423512	2.17853e-05	0.000603946	0.77052	0.687895	0.082625
Hrb98DE	FBtr0085298,FBtr0085299,FBtr0085300,FBtr0085301,FBtr0085302,FBtr0085303:chr3R:+:24425555:24431499:Hrb98DE:4-5-6-7:	ALE	E7,E10	E7,E8,E9	-3.86015	-2.69869	1.16146	0.000110078	0.00212111	0.0645346	0.180027	-0.115492
Hrb98DE	FBtr0085298,FBtr0085299,FBtr0085300,FBtr0085301,FBtr0085302,FBtr0085303:chr3R:+:24425555:24431499:Hrb98DE:<1:4-5-6-7	A3SS	E1,E4	E1,E3	1.66501	0.790786	-0.874222	0.000150723	0.00269857	0.13387	0.263868	-0.129997
Hsc70-1	FBtr0075761,FBtr0075762,FBtr0075763:chr3L:+:13967160:13970861:Hsc70-1::3	AFE	E1,E3	E2,E3	0.631272	1.48539	0.854113	0.0562548	0.182711	0.615997	0.414877	0.20112
Hsf	FBtr0086782,FBtr0110964,FBtr0110965,FBtr0110966:chr2R:-:14017807:14022136:Hsf:<1-2-3-4-5:7	IR	E5,E7	E5,E6,E7	0.384423	0.731538	0.347115	0.0567936	0.184044	0.215303	0.172912	0.0423907
hth	FBtr0082253,FBtr0082254,FBtr0082255,FBtr0082256,FBtr0100454,FBtr0100455,FBtr0301345,FBtr0301956:chr3R:-:6335568:6464386:hth:13-14:16-17-18-19-20-21>	A5SS	E14,E16	E14,E15,E16	-1.09669	-0.481719	0.614967	0.0411446	0.147578	0.613577	0.459902	0.153675
hts	FBtr0309102,FBtr0309103,FBtr0309104,FBtr0309105,FBtr0309106,FBtr0309107,FBtr0309108,FBtr0309109,FBtr0309110,FBtr0309111,FBtr0309112,FBtr0309113,FBtr0309114,FBtr0309115:chr2R:-:15284536:15312454:hts:23:25.26.27>	A3SS	E23,E25	E23,E24,E25	-1.02568	-1.60628	-0.580604	6.80212e-05	0.00150434	0.714	0.817786	-0.103786
hts	FBtr0309102,FBtr0309103,FBtr0309104,FBtr0309105,FBtr0309106,FBtr0309107,FBtr0309108,FBtr0309109,FBtr0309110,FBtr0309111,FBtr0309112,FBtr0309113,FBtr0309114,FBtr0309115:chr2R:-:15284536:15312454:hts:15-16-17-18:23	ES	E18,E23	E18,E20,E23	-0.473044	-1.04015	-0.567106	0.000166338	0.0029055	0.399893	0.538627	-0.138734
hts	FBtr0309102,FBtr0309103,FBtr0309104,FBtr0309105,FBtr0309106,FBtr0309107,FBtr0309108,FBtr0309109,FBtr0309110,FBtr0309111,FBtr0309112,FBtr0309113,FBtr0309114,FBtr0309115:chr2R:-:15284536:15312454:hts:<4:6	IR	E4,E6	E4,E5,E6	0.0339016	0.596919	0.563018	0.00127781	0.0134248	0.138377	0.0834939	0.0548829
hts	FBtr0309102,FBtr0309103,FBtr0309104,FBtr0309105,FBtr0309106,FBtr0309107,FBtr0309108,FBtr0309109,FBtr0309110,FBtr0309111,FBtr0309112,FBtr0309113,FBtr0309114,FBtr0309115:chr2R:-:15284536:15312454:hts::9-10-11-12	AFE	E7,E9	E8,E9	0.77768	1.29962	0.521939	0.00726709	0.0455402	0.205398	0.130662	0.0747357
Hus1-like,ctrip	FBtr0078876,FBtr0301437,FBtr0303911,FBtr0303912,FBtr0303913,FBtr0303914,FBtr0303915,FBtr0303916,FBtr0303917:chr3R:-:612766:637788:Hus1-like,ctrip:<1.2:	ALE	E2,E3	E2,E4,E5,E7	-2.63351	-1.98566	0.647854	0.0666029	0.202966	0.115933	0.205814	-0.0898818
Hydr1	FBtr0088580,FBtr0300180,FBtr0302496:chr2R:+:5019991:5022958:Hydr1:<1.2:4-5>	ES	E2,E4	E2,E3,E4	-0.793231	9.81045e-10	0.793231	0.0762698	0.22174	0.236807	0.124301	0.112505
Ice2	FBtr0084014,FBtr0084015,FBtr0113258:chr3R:+:16955940:16958442:Ice2:<2:4.5.6.7>	IR	E2,E4	E2,E3,E4	-20	-1.42659	18.5734	0.00242178	0.0202066	1	0.625304	0.374696
Idh	FBtr0076667,FBtr0076668,FBtr0076669,FBtr0076670,FBtr0076671,FBtr0076673,FBtr0114548,FBtr0114549,FBtr0333058:chr3L:-:8349503:8354006:Idh::11>	AFE	E1,E11	E4,E5,E6,E7,E11	1.44372	0.807637	-0.636084	4.27194e-05	0.00104299	0.0469691	0.0877805	-0.0408114
Idh	FBtr0076667,FBtr0076668,FBtr0076669,FBtr0076670,FBtr0076671,FBtr0076673,FBtr0114548,FBtr0114549,FBtr0333058:chr3L:-:8349503:8354006:Idh::9-10>	AFE	E4,E5,E6,E7,E9	E8,E9	3.65332	4.87975	1.22643	0.0170643	0.0791852	0.79214	0.9195	-0.127361
IFa	FBtr0091490,FBtr0305055:chr2R:-:20465088:20465657:IFa:<1:3>	IR	E1,E3	E1,E2,E3	-0.109199	1.06087	1.17007	0.0254389	0.106024	0.339407	0.188172	0.151234
igl	FBtr0087361,FBtr0087362,FBtr0332267:chr2R:+:11042941:11077797:igl:<1:	ALE	E1,E2,E3	E1,E5,E6	-3.02732	-2.52275	0.504567	0.0603232	0.190175	0.294678	0.396025	-0.101347
Ilk	FBtr0078305,FBtr0307160:chr3L:+:21210000:21212340:Ilk:<1:	ALE	E1,E2	E1,E3,E4,E5,E6	-2.85984	-4.05179	-1.19195	6.67175e-07	3.77922e-05	0.176833	0.0626252	0.114208
Imp	FBtr0073413,FBtr0073414,FBtr0073415,FBtr0073416,FBtr0073417,FBtr0073418,FBtr0073419,FBtr0073420,FBtr0301409,FBtr0305149,FBtr0305150:chrX:-:10681901:10716815:Imp:14:16-17-18.19.20.21.22.23.24>	A3SS	E14,E16	E14,E15,E16	1.29473	0.280902	-1.01382	0.0041592	0.0303431	0.155804	0.340163	-0.184359
ine	FBtr0077446,FBtr0077447,FBtr0077448,FBtr0301407,FBtr0301408:chr2L:-:4467999:4477024:ine::9-10-11-12-13-14-15.16>	AFE	E5,E6,E7,E9	E8,E9	1.15148	-0.298765	-1.45024	0.000621523	0.0076524	0.402847	0.126697	0.27615
inx2	FBtr0071005,FBtr0071006,FBtr0301860,FBtr0332314:chrX:+:6892704:6898184:inx2:<1.2.3:	ALE	E3,E4,E5	E3,E6,E7	-1.85021	-1.46717	0.383045	0.0779602	0.224377	0.0773723	0.112439	-0.035067
IP3K2	FBtr0112573,FBtr0112574,FBtr0112575:chrX:+:13212684:13223350:IP3K2:<3:5	A5SS	E3,E5	E3,E4,E5	-1.08181	-0.395896	0.68591	0.0414865	0.148067	0.45649	0.326066	0.130424
IP3K2	FBtr0112573,FBtr0112574,FBtr0112575:chrX:+:13212684:13223350:IP3K2::6-7-8-9>	AFE	E1,E6	E5,E6	-0.71784	-0.111226	0.606614	0.0899895	0.24692	0.43327	0.284559	0.14871
Irk2	FBtr0084425,FBtr0084426,FBtr0301859:chr3R:-:19339689:19345167:Irk2::4-5-6-7>	AFE	E1,E2,E4	E3,E4	1.28093	-0.340326	-1.62126	0.00205471	0.0180199	0.7233	0.264217	0.459083
Iswi	FBtr0087841,FBtr0087842,FBtr0087843:chr2R:+:8524175:8528133:Iswi:<1:4-5-6-7-8-9>	IR	E1,E4	E1,E2,E3,E4	0.229374	1.88273	1.65336	2.62338e-07	2.01298e-05	0.202958	0.0459183	0.15704
Jafrac2	FBtr0072982,FBtr0072983,FBtr0332112:chr3L:+:3042358:3044174:Jafrac2::4-5-6-7>	AFE	E1,E4	E2,E3,E4	1.25741	0.591345	-0.666068	0.028158	0.113185	0.108088	0.187301	-0.079213
jar	FBtr0084636,FBtr0301367,FBtr0301368,FBtr0301369,FBtr0301370,FBtr0301371:chr3R:-:20078547:20096953:jar:3-4-5-6-7-8-9-10-11-12-13-14:17-18-19-20.21>	ES	E14,E17	E14,E16,E17	2.39334	1.60002	-0.793321	0.00151205	0.0146665	0.046491	0.0966778	-0.0501868
jbug	FBtr0071919,FBtr0301374,FBtr0301375,FBtr0301376,FBtr0301377,FBtr0302116,FBtr0302117,FBtr0302374,FBtr0330233,FBtr0330234:chr2R:-:18604825:18627964:jbug:18-19:	ALE	E19,E20	E19,E21,E22,E23,E24,E25	-2.93378	-2.18997	0.743811	0.00206616	0.0180395	0.421857	0.606496	-0.184639
jbug	FBtr0071919,FBtr0301374,FBtr0301375,FBtr0301376,FBtr0301377,FBtr0302116,FBtr0302117,FBtr0302374,FBtr0330233,FBtr0330234:chr2R:-:18604825:18627964:jbug::3-4-5-6-7	AFE	E1,E3	E2,E3	1.01304	1.44665	0.433613	0.0350573	0.13145	0.200867	0.13572	0.0651466
jbug	FBtr0071919,FBtr0301374,FBtr0301375,FBtr0301376,FBtr0301377,FBtr0302116,FBtr0302117,FBtr0302374,FBtr0330233,FBtr0330234:chr2R:-:18604825:18627964:jbug:15:17	A3SS	E15,E17	E15,E16,E17	-1.60944	-2.36428	-0.754841	0.0598585	0.189405	0.502706	0.707715	-0.205008
jdp	FBtr0085681,FBtr0085682,FBtr0085683:chr3R:-:26342773:26352761:jdp:5:	ALE	E5,E6	E5,E7	1.60944	-0.356675	-1.96611	0.0593357	0.188177	0.971039	0.790691	0.180348
jet	FBtr0079057,FBtr0110896:chr2L:-:4948205:4949754:jet::3>	AFE	E1,E3	E2,E3	0.559616	2.48491	1.92529	0.0111097	0.0601995	0.697813	0.16154	0.536273
JTBR	FBtr0072788,FBtr0332876,FBtr0332877:chr3L:-:1802007:1802856:JTBR:<1:3	IR	E1,E3	E1,E2,E3	-1.87615	-0.239208	1.63695	0.00133939	0.0137179	0.759125	0.422482	0.336642
jub	FBtr0073834,FBtr0303418,FBtr0303419:chrX:-:13720362:13724347:jub:<1:3-4	ES	E1,E3	E1,E2,E3	0.519875	-0.081678	-0.601553	0.0299325	0.118544	0.269538	0.410053	-0.140515
Jupiter	FBtr0082452,FBtr0082453,FBtr0082454,FBtr0082455,FBtr0082456,FBtr0082457:chr3R:-:7416107:7445628:Jupiter::7-11>	AFE	E5,E7	E6,E7	4.68029	4.01146	-0.668832	0.0514003	0.17149	0.0352936	0.0740109	-0.0387173
KCNQ	FBtr0299832,FBtr0299833,FBtr0301443,FBtr0301444,FBtr0310093,FBtr0310094,FBtr0310095,FBtr0310096,FBtr0310097:chr2R:-:6033401:6079899:KCNQ::22-24-25>	AFE	E15,E16,E17,E18,E19,E20,E22	E21,E22	2.63906	5.37064	2.73158	0.00223109	0.0190698	0.310389	0.916611	-0.606222
KdelR	FBtr0080021,FBtr0080022,FBtr0080023:chr2L:+:10426886:10428632:KdelR:2:	ALE	E2,E3	E2,E4,E5	-1.04483	-2.03223	-0.987401	7.25468e-05	0.0015665	0.892133	0.739915	0.152219
kek5	FBtr0074707,FBtr0074708,FBtr0309223,FBtr0309224:chrX:+:19247217:19365947:kek5:6:8-9.10>	ES	E6,E8	E6,E7,E8	-0.93928	-1.73204	-0.79276	0.00670051	0.0427817	0.602082	0.768836	-0.166754
kek5	FBtr0074707,FBtr0074708,FBtr0309223,FBtr0309224:chrX:+:19247217:19365947:kek5:3:	ALE	E3,E4	E3,E6	-3.21554	-2.27615	0.939385	0.0134267	0.0678759	0.0658792	0.153105	-0.0872262
Khc-73	FBtr0087357,FBtr0329955,FBtr0329956,FBtr0329957:chr2R:-:11403282:11419759:Khc-73:<1-2-3-4-5-6-7-8:10-11	ES	E8,E10	E8,E9,E10	-1.03136	-0.411099	0.620261	0.011607	0.0614985	0.601728	0.453031	0.148697
Khc-73	FBtr0087357,FBtr0329955,FBtr0329956,FBtr0329957:chr2R:-:11403282:11419759:Khc-73:14:16	A3SS	E14,E16	E14,E15,E16	-1.53148	-2.47293	-0.941454	0.0420343	0.149521	0.80858	0.917957	-0.109377
klar	FBtr0072565,FBtr0110818,FBtr0112807,FBtr0112808,FBtr0333850,FBtr0333851,FBtr0333852:chr3L:-:434088:540589:klar:<1:3-4-5	ES	E1,E3	E1,E2,E3	-1.51912	-4.33947	-2.82035	1.86942e-06	8.19684e-05	0.609914	0.969966	-0.360052
klar	FBtr0072565,FBtr0110818,FBtr0112807,FBtr0112808,FBtr0333850,FBtr0333851,FBtr0333852:chr3L:-:434088:540589:klar:7-8:10-11-13-14-16-17-18-19	ES	E8,E10	E8,E9,E10	-0.883911	-1.39259	-0.508678	0.060295	0.190175	0.147219	0.226528	-0.0793082
kst	FBtr0073070,FBtr0073071,FBtr0073072,FBtr0300017,FBtr0303857,FBtr0332056,FBtr0332057:chr3L:+:3336859:3368133:kst:19:22>	A5SS	E19,E22	E19,E20,E22	-0.954031	-1.93152	-0.97749	0.00532118	0.0361218	0.567221	0.775296	-0.208075
kuz	FBtr0080509,FBtr0080510,FBtr0100660,FBtr0112886,FBtr0301412:chr2L:+:13550140:13638238:kuz:4:7-8-9-10-11-12-13-14	ES	E4,E7	E4,E5,E7	-3.28091	-20	-16.7191	0.0131764	0.0671636	0.941409	1	-0.0585912
l(1)G0193	FBtr0071129,FBtr0071130:chrX:-:7835510:7841039:l(1)G0193::5-6-7>	AFE	E1,E2,E5	E3,E4,E5	0.0723207	-0.433736	-0.506056	0.000583502	0.00724655	0.482157	0.604957	-0.122801
l(1)G0196	FBtr0299522,FBtr0299523,FBtr0299524,FBtr0299525,FBtr0299526:chrX:+:21889015:21909502:l(1)G0196:14-15:	ALE	E15,E16	E15,E17	-1.84583	-0.879249	0.966577	0.00212398	0.0183316	0.131236	0.298806	-0.167569
l(1)G0196	FBtr0299522,FBtr0299523,FBtr0299524,FBtr0299525,FBtr0299526:chrX:+:21889015:21909502:l(1)G0196::13	AFE	E12,E13	E6,E7,E8,E9,E10,E11,E13	-3.23331	-2.03979	1.19352	0.0031939	0.0252283	0.923188	0.788931	0.134257
l(1)G0196	FBtr0299522,FBtr0299523,FBtr0299524,FBtr0299525,FBtr0299526:chrX:+:21889015:21909502:l(1)G0196:6-7-8-9-10-11:14-15	A3SS	E11,E14	E11,E13	-1.83258	-0.927987	0.904595	0.0510276	0.170901	0.392306	0.200532	0.191773
l(1)G0196	FBtr0299522,FBtr0299523,FBtr0299524,FBtr0299525,FBtr0299526:chrX:+:21889015:21909502:l(1)G0196::3-4	AFE	E1,E3	E2,E3	-1.2164	-0.673345	0.543051	0.0870638	0.242144	0.7014	0.590596	0.110804
l(2)01289	FBtr0086136,FBtr0086137,FBtr0301420,FBtr0301421,FBtr0301423,FBtr0301424,FBtr0308840,FBtr0308841,FBtr0308842:chr2R:-:2608605:2628149:l(2)01289:<1-2-3:10-11-12-13-14	ES	E3,E10	E3,E5,E6,E7,E8,E9,E10	-1.34772	-1.89142	-0.543701	0.000860639	0.00991465	0.172822	0.23837	-0.0655478
l(2)03709	FBtr0086614,FBtr0086615,FBtr0086616,FBtr0112861,FBtr0112862,FBtr0112863:chr2R:+:14706971:14709755:l(2)03709:3:5-6-7-8-9	IR	E3,E5	E3,E4,E5	-0.115634	1.19744	1.31308	6.70814e-08	6.86307e-06	0.274948	0.0946748	0.180273
l(2)gl	FBtr0078166,FBtr0078167,FBtr0078168,FBtr0078169,FBtr0078170,FBtr0078171,FBtr0306589,FBtr0306590,FBtr0306591,FBtr0306592,FBtr0330655:chr2L:-:9838:21376:l(2)gl:<3:6	A5SS	E3,E6	E4,E6	-0.287682	-1.84867	-1.56099	0.000233259	0.00376809	0.355309	0.72298	-0.367671
l(2)k09913	FBtr0071958,FBtr0071959,FBtr0071960,FBtr0071961:chr2R:+:18954724:18959404:l(2)k09913:<1.2:5-6	IR	E2,E5	E2,E3,E4,E5	0.130906	1.39759	1.26669	3.49184e-07	2.34444e-05	0.103376	0.0317307	0.0716454
l(3)L1231	FBtr0082975,FBtr0304678:chr3R:-:10470390:10481436:l(3)L1231::3-4-5-6-7>	AFE	E1,E3	E2,E3	1.20397	2.00148	0.797507	0.0853114	0.238239	0.685317	0.513862	0.171455
l(3)neo38	FBtr0082533,FBtr0110876,FBtr0110877,FBtr0305186,FBtr0307081,FBtr0307082,FBtr0307083,FBtr0307084,FBtr0307085,FBtr0307086,FBtr0307087,FBtr0330170:chr3R:-:7590759:7604886:l(3)neo38:<2:4.5.6.7-12	A5SS	E2,E4	E2,E3,E4	-1.14862	0.154151	1.30277	0.00370765	0.0277074	0.468943	0.195133	0.27381
l(3)neo38	FBtr0082533,FBtr0110876,FBtr0110877,FBtr0305186,FBtr0307081,FBtr0307082,FBtr0307083,FBtr0307084,FBtr0307085,FBtr0307086,FBtr0307087,FBtr0330170:chr3R:-:7590759:7604886:l(3)neo38:4.5.6.7-12:14-15-16.17.18.19>	A5SS	E12,E14	E12,E13,E14	-2.68483	-3.20207	-0.517237	0.0307086	0.120717	0.889385	0.93034	-0.0409553
lama	FBtr0077159,FBtr0077160,FBtr0077161,FBtr0333595:chr3L:-:5336718:5349023:lama::5-6-7-8>	AFE	E2,E5	E4,E5	1.68053	0.693147	-0.987387	0.00674101	0.0429272	0.473269	0.694502	-0.221232
LanB1	FBtr0079490,FBtr0079491:chr2L:+:7811439:7820771:LanB1::3-4-5-6>	AFE	E1,E3	E2,E3	0.721121	0.0203673	-0.700754	0.000518594	0.00667185	0.837462	0.91427	-0.0768079
lap	FBtr0081572,FBtr0302183,FBtr0302184,FBtr0305153,FBtr0305154,FBtr0305155:chr3R:+:3012718:3026631:lap:11-12:14	A5SS	E12,E14	E12,E13,E14	-4.15104	-2.14007	2.01097	0.00356152	0.0269434	0.971583	0.819652	0.151931
lap	FBtr0081572,FBtr0302183,FBtr0302184,FBtr0305153,FBtr0305154,FBtr0305155:chr3R:+:3012718:3026631:lap:6-7-8-9:11-12	A3SS	E9,E10,E11	E9,E11	1.45409	0.89849	-0.555603	0.0333937	0.126878	0.687938	0.553995	0.133943
Lar	FBtr0081260,FBtr0112800,FBtr0305950,FBtr0331239,FBtr0331240,FBtr0331241,FBtr0331242:chr2L:+:19586622:19732069:Lar::3	AFE	E1,E3	E2,E3	-0.980829	0.0833816	1.06421	0.0231375	0.0991246	0.807441	0.590108	0.217333
Lar	FBtr0081260,FBtr0112800,FBtr0305950,FBtr0331239,FBtr0331240,FBtr0331241,FBtr0331242:chr2L:+:19586622:19732069:Lar::7.8	AFE	E3,E7	E5,E6,E7	0.909221	0.274105	-0.635116	0.0766099	0.222277	0.0409522	0.0751131	-0.0341609
lawc	FBtr0071248,FBtr0302081,FBtr0307286,FBtr0307287:chrX:-:8302040:8305691:lawc:3:	ALE	E3,E4	E3,E5,E6,E7	-2.60309	-2.1423	0.460791	0.0757265	0.22115	0.0790266	0.123494	-0.0444675
lbl	FBtr0084092,FBtr0300061,FBtr0332438:chr3R:-:17235698:17259855:lbl:<1-3-4:6>	IR	E4,E6	E4,E5,E6	-0.770108	0.0606246	0.830733	0.0151226	0.0733005	0.525918	0.316996	0.208921
lig	FBtr0088774,FBtr0088775,FBtr0088776,FBtr0100575,FBtr0301915,FBtr0301916,FBtr0301917,FBtr0304681,FBtr0304682,FBtr0330630,FBtr0330631:chr2R:+:3955459:3966320:lig:21:24>	ES	E21,E24	E21,E23,E24	2.48359	1.76579	-0.717805	0.00581695	0.0386328	0.0474128	0.0984889	-0.0510761
lig	FBtr0088774,FBtr0088775,FBtr0088776,FBtr0100575,FBtr0301915,FBtr0301916,FBtr0301917,FBtr0304681,FBtr0304682,FBtr0330630,FBtr0330631:chr2R:+:3955459:3966320:lig:13-14:17-18-19	A5SS	E14,E17	E14,E15,E17	-1.94789	-2.40088	-0.45299	0.0314508	0.121977	0.704355	0.789885	-0.0855304
lilli	FBtr0077632,FBtr0077633,FBtr0077634,FBtr0290038,FBtr0290039,FBtr0290040,FBtr0290041,FBtr0332458:chr2L:+:2885928:2954406:lilli:<1.2-4.5.6:12-13-14-15-16-17-18-19-20.21>	ES	E6,E10,E12	E6,E12	0.217723	1.0245	0.806781	0.0308541	0.120717	0.0694901	0.165236	-0.0957464
Lim3	FBtr0081169,FBtr0081170,FBtr0309832,FBtr0309833,FBtr0309834,FBtr0309835,FBtr0329940:chr2L:-:19079255:19108427:Lim3::9-10-11-12-13-14>	AFE	E5,E6,E9	E7,E9	-0.0150572	1.13173	1.14679	0.00789733	0.0482029	0.433142	0.705447	-0.272305
LIMK1	FBtr0073659,FBtr0073660,FBtr0073661,FBtr0301830,FBtr0301831:chrX:-:12478417:12486226:LIMK1::7-8-9.10.11>	AFE	E3,E7	E6,E7	1.43464	0.126066	-1.30857	0.0778643	0.224274	0.696916	0.897161	-0.200245
Lip4	FBtr0080093,FBtr0304119,FBtr0331672:chr2L:+:10527571:10531778:Lip4:<2.3.4-5-6:8>	A5SS	E6,E8	E6,E7,E8	-0.594707	-0.14842	0.446287	0.0465584	0.160563	0.626964	0.508138	0.118826
Liprin-gamma	FBtr0071846,FBtr0071847,FBtr0113106,FBtr0113107:chr2R:-:18221008:18260610:Liprin-gamma:<1-2:6	ES	E2,E6	E2,E4	-0.25549	-2.01521	-1.75972	0.00453662	0.0323618	0.368843	0.751267	-0.382424
Liprin-gamma	FBtr0071846,FBtr0071847,FBtr0113106,FBtr0113107:chr2R:-:18221008:18260610:Liprin-gamma:8-9-10-11-12-13:	ALE	E13,E14	E13,E15,E16,E17	-5.30559	-3.32609	1.9795	0.00974324	0.054926	0.0225726	0.141142	-0.118569
Lis-1	FBtr0087236,FBtr0087240,FBtr0087241,FBtr0304747:chr2R:+:12066330:12072608:Lis-1:<1:5-6-7-8-9-10-11.12>	A5SS	E1,E5	E1,E2,E5	-2.67566	-3.59576	-0.920104	0.0237898	0.101213	0.854748	0.938105	-0.0833567
Lmpt	FBtr0302776,FBtr0302777,FBtr0302778,FBtr0302779,FBtr0302780,FBtr0302781,FBtr0302782,FBtr0302783,FBtr0302784,FBtr0302785,FBtr0302786,FBtr0302787,FBtr0306704,FBtr0332703:chr3L:+:16858394:16915587:Lmpt::21-22	AFE	E13,E14,E20,E21	E19,E21	0.19651	-0.539887	-0.736397	0.000145746	0.00263138	0.385105	0.232894	0.152211
Lnk	FBtr0084935,FBtr0084936,FBtr0084937:chr3R:+:21714264:21718999:Lnk:4:	ALE	E4,E5	E4,E6,E7,E8	-1.73438	-1.08274	0.651643	0.0717623	0.213547	0.71809	0.83571	-0.11762
lok	FBtr0081328,FBtr0081329,FBtr0081330,FBtr0306234:chr2L:+:20061476:20064381:lok:<1:3	IR	E1,E3	E1,E2,E3	-0.429563	0.195309	0.624871	0.022537	0.0967448	0.405341	0.268856	0.136485
lolal	FBtr0086776,FBtr0086777,FBtr0086778,FBtr0086779,FBtr0300483,FBtr0300484,FBtr0305270:chr2R:-:14042349:14045697:lolal::10-11-12>	AFE	E1,E2,E10	E3,E10	0.926224	1.97366	1.04743	9.47947e-07	4.62878e-05	0.256826	0.498425	-0.241599
Lon	FBtr0074967,FBtr0273410:chr3L:-:19600956:19605299:Lon:<1-2:4-5-6-7-8-9-10>	A3SS	E2,E4	E2,E3,E4	1.56323	0.901692	-0.661533	0.00223672	0.0190698	0.0904109	0.16147	-0.0710589
LpR1	FBtr0113480,FBtr0301466,FBtr0301467,FBtr0301468,FBtr0301469,FBtr0301470,FBtr0301471,FBtr0333195,FBtr0333196,FBtr0333197:chr3R:-:21567069:21588827:LpR1:10:	ALE	E10,E11	E10,E12,E13,E14,E15,E17,E18,E19	-1.34547	-1.90954	-0.56407	0.0184757	0.0828707	0.867504	0.789136	0.0783682
LpR1	FBtr0113480,FBtr0301466,FBtr0301467,FBtr0301468,FBtr0301469,FBtr0301470,FBtr0301471,FBtr0333195,FBtr0333196,FBtr0333197:chr3R:-:21567069:21588827:LpR1::7	AFE	E1,E2,E3,E7	E6,E7	2.63906	1.29928	-1.33977	0.0314458	0.121977	0.793001	0.521239	0.271762
LpR1	FBtr0113480,FBtr0301466,FBtr0301467,FBtr0301468,FBtr0301469,FBtr0301470,FBtr0301471,FBtr0333195,FBtr0333196,FBtr0333197:chr3R:-:21567069:21588827:LpR1::10	AFE	E7,E10	E8,E9,E10	-0.914077	-1.55786	-0.643783	0.0349881	0.131305	0.52109	0.657966	-0.136877
LpR2	FBtr0084927,FBtr0084928,FBtr0113384,FBtr0113385,FBtr0113386,FBtr0113387,FBtr0113388:chr3R:-:21524487:21566187:LpR2:9-10:13-14-15>	ES	E10,E13	E10,E11	-1.6864	-20	-18.3136	0.00160699	0.0153449	0.516015	1	-0.483985
LpR2	FBtr0084927,FBtr0084928,FBtr0113384,FBtr0113385,FBtr0113386,FBtr0113387,FBtr0113388:chr3R:-:21524487:21566187:LpR2:11:13-14-15>	ES	E11,E13	E11,E12,E13	-0.417735	0.179971	0.597707	0.0414552	0.148067	0.322203	0.23656	0.0856434
Lsd-2	FBtr0073967,FBtr0110968,FBtr0110969:chrX:-:14965488:14970236:Lsd-2:<1-2:4	ES	E2,E4	E3,E4	-0.120628	0.559616	0.680244	0.0541462	0.178016	0.356672	0.213263	0.143409
lt	FBtr0111123,FBtr0111124,FBtr0111125,FBtr0333518,FBtr0333519:chr2L:+:22811943:22834955:lt:6-7-8-9:12-13-14-15.16.17>	ES	E9,E10,E11,E12	E9,E12	1.83785	4.25897	2.42112	1.19228e-05	0.000376708	0.377748	0.880282	-0.502533
lt	FBtr0111123,FBtr0111124,FBtr0111125,FBtr0333518,FBtr0333519:chr2L:+:22811943:22834955:lt:<2.3-4:6-7-8-9	IR	E4,E6	E4,E5,E6	-0.212707	0.190251	0.402958	0.0450826	0.157174	0.376901	0.296335	0.0805659
ltd	FBtr0089930,FBtr0089931,FBtr0089932,FBtr0089933,FBtr0089934:chr2R:-:5065368:5073866:ltd:<2:9-10-11>	A5SS	E2,E9	E2,E3,E4,E9	-3.05243	-4.75503	-1.7026	0.000347202	0.00498972	0.523089	0.85678	-0.333691
lute	FBtr0083435,FBtr0306209,FBtr0306210,FBtr0330037:chr3R:+:13205665:13215987:lute:<1:3	A5SS	E1,E3	E1,E2,E3	-0.653926	-1.35193	-0.698	0.0238765	0.101281	0.413465	0.570762	-0.157297
mam	FBtr0087596,FBtr0087597,FBtr0087598:chr2R:+:9878685:9947861:mam::7.8-9-10-11.12.13>	AFE	E1,E2,E4,E7	E5,E6,E7	0.370614	9.22701e-05	-0.370521	0.057904	0.185956	0.646736	0.712069	-0.065333
MAPk-Ak2	FBtr0070837,FBtr0070838,FBtr0070839,FBtr0302940,FBtr0308577:chrX:-:5653940:5658231:MAPk-Ak2:<1.2.3:7-8-9>	A5SS	E3,E7	E3,E4,E7	0.00493828	0.697853	0.692915	0.000105178	0.00203581	0.397789	0.244317	0.153472
mbc	FBtr0084459,FBtr0304729:chr3R:+:19607487:19627356:mbc:<1-2-3-4-5-6-7-8:10-11-12-13-14-15>	ES	E8,E10	E8,E9,E10	0.159428	-0.942959	-1.10239	9.91146e-05	0.00197819	0.21166	0.436492	-0.224832
mbf1	FBtr0075393,FBtr0075394,FBtr0305569,FBtr0305570,FBtr0330137:chr3L:+:16567535:16569971:mbf1:<1-2.3:5-6-7.8>	IR	E3,E5	E3,E4,E5	-0.753146	0.588518	1.34166	3.02059e-07	2.12778e-05	0.413915	0.156847	0.257069
Mbs	FBtr0075441,FBtr0112850,FBtr0112851,FBtr0112852,FBtr0301472,FBtr0301473,FBtr0301575,FBtr0308212,FBtr0308213,FBtr0308214,FBtr0308215,FBtr0308216,FBtr0333616:chr3L:+:16045058:16075126:Mbs::28-29	AFE	E21,E22,E23,E24,E28	E25,E26,E27,E28	1.8601	1.06255	-0.797545	3.12953e-07	2.16897e-05	0.0961142	0.189803	-0.0936885
Mbs	FBtr0075441,FBtr0112850,FBtr0112851,FBtr0112852,FBtr0301472,FBtr0301473,FBtr0301575,FBtr0308212,FBtr0308213,FBtr0308214,FBtr0308215,FBtr0308216,FBtr0333616:chr3L:+:16045058:16075126:Mbs:19:21-22-23-24	ES	E19,E21	E19,E20,E21	-1.46397	-0.615186	0.848782	0.000314483	0.00464376	0.193837	0.0936285	0.100209
Mbs	FBtr0075441,FBtr0112850,FBtr0112851,FBtr0112852,FBtr0301472,FBtr0301473,FBtr0301575,FBtr0308212,FBtr0308213,FBtr0308214,FBtr0308215,FBtr0308216,FBtr0333616:chr3L:+:16045058:16075126:Mbs:28-29:32.33>	ES	E29,E32	E30,E32	0.848113	0.332204	-0.515909	0.0787129	0.226077	0.132465	0.209282	-0.0768164
Mbs	FBtr0075441,FBtr0112850,FBtr0112851,FBtr0112852,FBtr0301472,FBtr0301473,FBtr0301575,FBtr0308212,FBtr0308213,FBtr0308214,FBtr0308215,FBtr0308216,FBtr0333616:chr3L:+:16045058:16075126:Mbs:10-13-14.15:17	ES	E15,E17	E15,E16,E17	-0.438913	-0.117783	0.32113	0.0854329	0.238239	0.151758	0.112764	0.0389936
mdy	FBtr0080915,FBtr0080916,FBtr0080917,FBtr0080918:chr2L:+:16816659:16826964:mdy:<1:5-6-7-8-9-10-11-12-13>	A5SS	E1,E5	E1,E2,E5	-1.80001	1.19755	2.99756	3.83519e-05	0.000947115	0.72916	0.129494	0.599666
Med	FBtr0085815,FBtr0085816:chr3R:+:27436767:27440922:Med:<1-2-3:5-6-7-8-9>	ES	E3,E5	E3,E4,E5	-2.22762	-1.46634	0.761285	0.02803	0.112982	0.637189	0.446846	0.190343
Mef2	FBtr0088443,FBtr0088444,FBtr0088445,FBtr0088446,FBtr0088447,FBtr0330707,FBtr0330708:chr2R:-:5801000:5846350:Mef2::7-8-9	AFE	E4,E7	E5,E7	-1.34663	-0.71744	0.629189	0.00594817	0.0391549	0.244674	0.143625	0.101049
mei-W68,par-1	FBtr0086450,FBtr0086457,FBtr0086461,FBtr0100390,FBtr0100393,FBtr0301503,FBtr0301504,FBtr0301505,FBtr0301506,FBtr0330243,FBtr0330244,FBtr0330245:chr2R:+:15343678:15373191:mei-W68,par-1:19-20:22-23-24	A5SS	E20,E22	E20,E21,E22	0.727855	0.238579	-0.489276	0.024209	0.102086	0.270818	0.375921	-0.105102
mei-W68,par-1	FBtr0086450,FBtr0086457,FBtr0086461,FBtr0100390,FBtr0100393,FBtr0301503,FBtr0301504,FBtr0301505,FBtr0301506,FBtr0330243,FBtr0330244,FBtr0330245:chr2R:+:15343678:15373191:mei-W68,par-1:<1.2:14-15-16-17	ME	E2,E13	E5,E14	-2.25288	-1.45995	0.792928	0.0845942	0.236963	0.0541838	0.110713	-0.0565288
Men	FBtr0082660,FBtr0082661,FBtr0330025:chr3R:-:8538824:8548267:Men::3.4-5-6>	AFE	E1,E3	E2,E3	-1.48918	-2.63711	-1.14793	0.00623975	0.040748	0.91411	0.971164	-0.057054
MESK2	FBtr0089703,FBtr0089704,FBtr0089705,FBtr0089706,FBtr0089707,FBtr0089708,FBtr0089709,FBtr0089710,FBtr0089711:chr2R:+:17389601:17404746:MESK2:7-8-9-10:	ALE	E10,E12	E10,E13	-1.89912	-1.22291	0.676208	0.0171517	0.0793335	0.631048	0.780394	-0.149345
MESK2	FBtr0089703,FBtr0089704,FBtr0089705,FBtr0089706,FBtr0089707,FBtr0089708,FBtr0089709,FBtr0089710,FBtr0089711:chr2R:+:17389601:17404746:MESK2:<1:4	A3SS	E1,E4	E1,E3,E4	0.434038	0.0208341	-0.413204	0.0811414	0.230294	0.293468	0.387835	-0.0943667
MESR3	FBtr0081073,FBtr0329971,FBtr0329972:chr2L:+:18617256:18661776:MESR3:<1:3	ES	E1,E3	E2,E3	-1.85389	-4.43082	-2.57693	0.000998495	0.0110581	0.795957	0.973888	-0.177931
metro	FBtr0088196,FBtr0114569,FBtr0114570:chr2R:-:7113961:7120056:metro:<1-2-3-4-6-7:9-10>	A3SS	E7,E9	E7,E8,E9	-1.96555	-1.04559	0.919962	0.00239635	0.0201115	0.678825	0.463572	0.215253
mex1	FBtr0075602,FBtr0303786,FBtr0334084:chr3L:-:15510523:15512692:mex1::4.5>	AFE	E1,E4	E2,E3,E4	-2.4324	-1.77287	0.659536	0.00114488	0.0122566	0.766026	0.627848	0.138178
Mf	FBtr0083030,FBtr0083031,FBtr0083032,FBtr0083033,FBtr0083034,FBtr0302142,FBtr0302143,FBtr0302144,FBtr0302145,FBtr0302146,FBtr0306642,FBtr0306643,FBtr0306644:chr3R:-:10996346:11006143:Mf:16:	ALE	E16,E17	E16,E18	-1.75513	-1.15268	0.602446	6.56454e-05	0.00146916	0.43529	0.574705	-0.139414
mfas	FBtr0082489,FBtr0082490,FBtr0082491,FBtr0082492,FBtr0082493,FBtr0082494,FBtr0082495,FBtr0082496,FBtr0082497,FBtr0082498,FBtr0082499,FBtr0082500,FBtr0082501,FBtr0082502,FBtr0082503,FBtr0306696:chr3R:-:7810583:7819037:mfas:6:10	A3SS	E6,E10	E6,E9,E10	-2.43793	-1.72634	0.711583	9.37382e-05	0.00189312	0.698881	0.526758	0.172123
MFS17	FBtr0301779,FBtr0301780,FBtr0301781:chr2RHet:-:1265403:1336014:MFS17:<1:3	ES	E1,E3	E1,E2,E3	0.287682	1.32442	1.03674	0.00212454	0.0183316	0.121018	0.0459367	0.0750808
Mgstl	FBtr0077242,FBtr0077243:chrX:+:20913511:20915134:Mgstl::3>	AFE	E1,E3	E2,E3	-2.04835	-1.25518	0.79317	0.000164925	0.00290444	0.843874	0.710984	0.13289
Mhc	FBtr0080895,FBtr0080896,FBtr0080897,FBtr0080898,FBtr0080899,FBtr0080900,FBtr0080901,FBtr0080902,FBtr0080903,FBtr0080905,FBtr0080906,FBtr0080907,FBtr0301827,FBtr0301828,FBtr0301829,FBtr0307492,FBtr0307493,FBtr0307494,FBtr0307495,FBtr0307496:chr2L:+:16766736:16788766:Mhc:<2-8:11-12-13-14-17	ME	E8,E10,E11	E8,E9,E11	0.330818	1.24048	0.909664	9.54242e-09	1.45403e-06	0.581676	0.774792	-0.193116
Mhcl	FBtr0083229,FBtr0083231,FBtr0083232,FBtr0083233,FBtr0110973,FBtr0110974,FBtr0303845,FBtr0332439:chr3R:-:11894244:11924483:Mhcl::18-19	AFE	E15,E16,E17,E18	E6,E7,E8,E9,E10,E11,E13,E14,E18	-2.50013	-1.1234	1.37673	6.97846e-07	3.85577e-05	0.11141	0.353057	-0.241647
Mhcl	FBtr0083229,FBtr0083231,FBtr0083232,FBtr0083233,FBtr0110973,FBtr0110974,FBtr0303845,FBtr0332439:chr3R:-:11894244:11924483:Mhcl::21-22-23	AFE	E18,E19,E21	E20,E21	1.9804	2.81341	0.833014	0.00350816	0.0266335	0.775697	0.889832	-0.114136
Mical	FBtr0082206,FBtr0082207,FBtr0082208,FBtr0082209,FBtr0082210,FBtr0082211,FBtr0082212,FBtr0082213,FBtr0273185,FBtr0306608,FBtr0306609,FBtr0306610:chr3R:-:5827275:5868617:Mical:<1.2-3:5-10-11-12-14	ES	E3,E5	E3,E4,E5	-0.731862	-20	-19.2681	4.11826e-10	1.17974e-07	0.460659	1	-0.539341
Mio	FBtr0081524,FBtr0081525,FBtr0081526,FBtr0081527,FBtr0081528,FBtr0301457,FBtr0301458,FBtr0301459,FBtr0301460,FBtr0301461,FBtr0301462,FBtr0301463,FBtr0301464:chr2L:-:21286077:21310032:Mio:<1.2.3.4.5.6.7.8.9:11.12.13.14.15.16-17-19-20-22-23-24-25.26.27-28-29-30>	IR	E9,E10,E11	E9,E11	2.33336	3.48636	1.153	0.0125612	0.065188	0.485435	0.747004	-0.261569
Mipp2,raptor	FBtr0070884,FBtr0332964:chrX:-:5976691:5985504:Mipp2,raptor::5-6-7.8>	AFE	E1,E2,E5	E3,E4,E5	-0.606136	-0.0901511	0.515985	0.0720165	0.213605	0.214965	0.145046	0.069919
Miro	FBtr0084595,FBtr0084596,FBtr0303849,FBtr0321262:chr3R:-:19860083:19864569:Miro:5:7>	A5SS	E5,E7	E5,E6,E7	-0.186586	-0.891998	-0.705412	0.0267429	0.10913	0.454922	0.627655	-0.172733
Mitf	FBtr0307326,FBtr0307327,FBtr0307328,FBtr0307329,FBtr0307330:chr4:+:1219483:1228244:Mitf:7:9-10-11-12.13.14>	ES	E7,E9	E7,E8,E9	-3.24843	-1.85772	1.39072	0.00724513	0.0455151	0.947781	0.80376	0.14402
Mitf	FBtr0307326,FBtr0307327,FBtr0307328,FBtr0307329,FBtr0307330:chr4:+:1219483:1228244:Mitf:<1-3-4:7	A3SS	E4,E7	E4,E6	-1.83828	-3.54385	-1.70557	0.0121422	0.063396	0.749291	0.939392	-0.190101
Mlp84B	FBtr0081616,FBtr0081617:chr3R:-:2939243:2943453:Mlp84B::3>	AFE	E1,E3	E2,E3	-0.675923	-0.177099	0.498824	0.00821785	0.0494567	0.71964	0.609502	0.110138
mnd	FBtr0075626,FBtr0075627,FBtr0114529,FBtr0334065:chr3L:+:14978199:14984767:mnd::3.4-6-7-8>	AFE	E1,E3	E2,E3	-4.28013	-3.03157	1.24856	0.000743889	0.00875751	0.959133	0.870734	0.088399
Moca-cyp	FBtr0085286,FBtr0085287,FBtr0300346:chr3R:+:24166059:24170891:Moca-cyp:<1-2:4	IR	E2,E4	E2,E3,E4	-1.51198	-2.38774	-0.87576	0.00916477	0.0530027	0.502819	0.685261	-0.182442
Mocs1	FBtr0076204,FBtr0076205:chr3L:+:11063625:11066448:Mocs1:<1.2-3-4:6>	A3SS	E4,E6	E4,E5,E6	-1.50408	-2.09714	-0.593064	0.0378966	0.138119	0.610077	0.743785	-0.133708
mod	FBtr0084060,FBtr0084061,FBtr0084062,FBtr0084063,FBtr0084064,FBtr0084065,FBtr0084066,FBtr0084067,FBtr0084068,FBtr0084069,FBtr0084070,FBtr0084071,FBtr0084072,FBtr0084073,FBtr0084074,FBtr0084075,FBtr0084076,FBtr0084077,FBtr0084078,FBtr0114359,FBtr0114360,FBtr0114361:chr3R:-:17177330:17203121:mod(mdg4):<1-2-3-4:25-26>	A3SS	E4,E23	E4,E25	-1.18667	-0.165743	1.02093	0.0514424	0.17149	0.0281967	0.0706537	-0.042457
Moe	FBtr0071269,FBtr0071270,FBtr0071271,FBtr0071272,FBtr0071273,FBtr0071274,FBtr0071275,FBtr0071276,FBtr0071277,FBtr0071278,FBtr0308193,FBtr0308194,FBtr0331601:chrX:-:8767044:8792365:Moe::9-13-17-18	AFE	E1,E9	E5,E6,E7,E9	-1.83208	-2.32325	-0.491166	0.000334423	0.00483843	0.79051	0.857568	-0.0670586
mor	FBtr0083238,FBtr0302550:chr3R:-:11793855:11798636:mor:<1-2-3-4-5-6:8-9>	A3SS	E6,E8	E6,E7,E8	-2.14666	-3.1855	-1.03884	5.26649e-06	0.000190169	0.634976	0.830147	-0.195171
mp	FBtr0301105,FBtr0301106,FBtr0301107,FBtr0301108,FBtr0301109,FBtr0301110,FBtr0301111,FBtr0301113,FBtr0301114,FBtr0301958,FBtr0306638,FBtr0308094,FBtr0309957:chr3L:+:6991942:7046528:mp:<1:3	A5SS	E1,E3	E2,E3	-2.59027	-0.488353	2.10191	0.000130625	0.00244042	0.899276	0.521077	0.3782
mp	FBtr0301105,FBtr0301106,FBtr0301107,FBtr0301108,FBtr0301109,FBtr0301110,FBtr0301111,FBtr0301113,FBtr0301114,FBtr0301958,FBtr0306638,FBtr0308094,FBtr0309957:chr3L:+:6991942:7046528:mp:25-26-28:30	ES	E28,E30	E28,E29,E30	0.934309	-0.0588405	-0.99315	0.0218386	0.0943121	0.198414	0.356249	-0.157835
mp	FBtr0301105,FBtr0301106,FBtr0301107,FBtr0301108,FBtr0301109,FBtr0301110,FBtr0301111,FBtr0301113,FBtr0301114,FBtr0301958,FBtr0306638,FBtr0308094,FBtr0309957:chr3L:+:6991942:7046528:mp:4-5-6.7-10:13-14.15-16.17-18	ES	E10,E13	E10,E11	-0.887303	-1.7492	-0.861897	0.0777679	0.224274	0.438747	0.645466	-0.206719
mp	FBtr0301105,FBtr0301106,FBtr0301107,FBtr0301108,FBtr0301109,FBtr0301110,FBtr0301111,FBtr0301113,FBtr0301114,FBtr0301958,FBtr0306638,FBtr0308094,FBtr0309957:chr3L:+:6991942:7046528:mp:25-26-28:31-32-33-34.35.36>	ES	E28,E31	E28,E30	0.278713	0.847298	0.568584	0.0809303	0.230151	0.381096	0.244408	0.136688
mp	FBtr0301105,FBtr0301106,FBtr0301107,FBtr0301108,FBtr0301109,FBtr0301110,FBtr0301111,FBtr0301113,FBtr0301114,FBtr0301958,FBtr0306638,FBtr0308094,FBtr0309957:chr3L:+:6991942:7046528:mp::11-12	AFE	E4,E5,E6,E7,E10,E11	E8,E9,E11	2.57033	1.93393	-0.636394	0.0850295	0.237729	0.951447	0.913859	0.0375881
MRP	FBtr0090013,FBtr0090014,FBtr0090015,FBtr0090016,FBtr0090017,FBtr0090018,FBtr0090019,FBtr0090020,FBtr0090021,FBtr0090022,FBtr0090023,FBtr0090024,FBtr0090025,FBtr0090026,FBtr0090027,FBtr0090028,FBtr0090029:chr2L:+:12719044:12744807:MRP::4-5-6	AFE	E1,E4	E3,E4	2.61166	1.65906	-0.952595	2.33755e-06	9.84749e-05	0.156856	0.325028	-0.168172
MRP	FBtr0090013,FBtr0090014,FBtr0090015,FBtr0090016,FBtr0090017,FBtr0090018,FBtr0090019,FBtr0090020,FBtr0090021,FBtr0090022,FBtr0090023,FBtr0090024,FBtr0090025,FBtr0090026,FBtr0090027,FBtr0090028,FBtr0090029:chr2L:+:12719044:12744807:MRP:4-5-6:9-10-11	ME	E6,E7,E9	E6,E8,E9	-2.73264	-2.19199	0.540649	0.0264392	0.108821	0.0601106	0.0999353	-0.0398247
mRpL23	FBtr0072900,FBtr0289966,FBtr0331415,FBtr0331416:chr3L:-:2372843:2373704:mRpL23::5-6>	AFE	E2,E3,E5	E4,E5	-1.98912	-2.89207	-0.902943	0.00208229	0.0180395	0.0884645	0.0385713	0.0498931
mRpS6	FBtr0073288,FBtr0306093:chr3L:+:4364549:4365243:mRpS6:<1:3-4>	IR	E1,E3	E1,E2,E3	-2.46981	-3.28125	-0.811443	0.0854308	0.238239	0.801242	0.904282	-0.103039
MSBP	FBtr0074166,FBtr0301598,FBtr0333719:chrX:-:15781599:15784149:MSBP:<2:4	IR	E2,E4	E2,E3,E4	-1.74211	-1.06313	0.678973	0.00735483	0.0459356	0.709706	0.555588	0.154117
msl-2	FBtr0077570,FBtr0077571:chr2L:-:3462212:3466111:msl-2:<1:3-4>	IR	E1,E3	E1,E2,E3	-0.707746	-1.51413	-0.806382	0.044828	0.156479	0.360158	0.538429	-0.178272
msn	FBtr0072956,FBtr0072957,FBtr0072958,FBtr0072959,FBtr0333362,FBtr0333363,FBtr0333364,FBtr0333365:chr3L:-:2554846:2586540:msn:<1.2:	ALE	E2,E3	E2,E5,E6,E7,E8,E9,E10,E11,E12	-2.27417	-2.71796	-0.443784	0.00151703	0.0146817	0.544143	0.435339	0.108804
msn	FBtr0072956,FBtr0072957,FBtr0072958,FBtr0072959,FBtr0333362,FBtr0333363,FBtr0333364,FBtr0333365:chr3L:-:2554846:2586540:msn:17:19.20-21-22-23-24.25-26-27.28>	A3SS	E17,E19	E17,E18,E19	-0.366171	-0.64886	-0.282689	0.0507398	0.170468	0.149364	0.188889	-0.0395245
msn	FBtr0072956,FBtr0072957,FBtr0072958,FBtr0072959,FBtr0333362,FBtr0333363,FBtr0333364,FBtr0333365:chr3L:-:2554846:2586540:msn:14-15:17	ES	E15,E17	E15,E16,E17	0.166902	-0.765407	-0.932308	0.0507173	0.170468	0.0441505	0.104382	-0.0602318
Msp-300	FBtr0303383,FBtr0303384,FBtr0303385,FBtr0303386,FBtr0303387,FBtr0303388,FBtr0303389,FBtr0332403,FBtr0332404,FBtr0332405,FBtr0332406:chr2L:+:5100876:5207002:Msp-300::23-24-25-26>	AFE	E19,E20,E23	E21,E22,E23	1.88208	1.34952	-0.532567	0.00322918	0.0253681	0.120666	0.187847	-0.0671814
msta	FBtr0070421,FBtr0070422:chrX:-:2099882:2107808:msta::3>	AFE	E1,E3	E2,E3	-0.693147	0.693147	1.38629	0.0135052	0.0680498	0.606716	0.287387	0.319329
mtacp1	FBtr0072676,FBtr0072677,FBtr0331864:chr3L:+:1329948:1331631:mtacp1:<1-2:6.7>	ME	E2,E3,E4,E6	E2,E5,E6	0.0958399	-0.45571	-0.55155	1.09591e-12	7.84857e-10	0.565258	0.428543	0.136716
Mtch	FBtr0072477,FBtr0072478,FBtr0072479,FBtr0305544,FBtr0305545,FBtr0305546:chr3L:+:184625:186310:Mtch:4:6	IR	E4,E6	E4,E5,E6	-2.32777	-1.4604	0.867372	0.000178324	0.00307735	0.78059	0.599575	0.181014
mtd	FBtr0078810,FBtr0078811,FBtr0078812,FBtr0078813,FBtr0078814,FBtr0078815,FBtr0078816,FBtr0078817,FBtr0078818,FBtr0100197,FBtr0100199,FBtr0110932,FBtr0110933,FBtr0273430,FBtr0273431,FBtr0273432,FBtr0273433,FBtr0273434,FBtr0306694,FBtr0306695,FBtr0308580,FBtr0308581,FBtr0333694,FBtr0333695:chr3R:-:1095837:1176165:mtd:32-33:	ALE	E33,E35	E33,E36,E37,E38	-4.96634	-3.28159	1.68474	9.43273e-07	4.62878e-05	0.0267267	0.127329	-0.100602
mtd	FBtr0078810,FBtr0078811,FBtr0078812,FBtr0078813,FBtr0078814,FBtr0078815,FBtr0078816,FBtr0078817,FBtr0078818,FBtr0100197,FBtr0100199,FBtr0110932,FBtr0110933,FBtr0273430,FBtr0273431,FBtr0273432,FBtr0273433,FBtr0273434,FBtr0306694,FBtr0306695,FBtr0308580,FBtr0308581,FBtr0333694,FBtr0333695:chr3R:-:1095837:1176165:mtd:27.28-29-30:32-33	A3SS	E30,E32	E30,E31,E32	-1.80359	-0.435318	1.36828	1.43817e-06	6.64495e-05	0.800818	0.511345	0.289473
mtd	FBtr0078810,FBtr0078811,FBtr0078812,FBtr0078813,FBtr0078814,FBtr0078815,FBtr0078816,FBtr0078817,FBtr0078818,FBtr0100197,FBtr0100199,FBtr0110932,FBtr0110933,FBtr0273430,FBtr0273431,FBtr0273432,FBtr0273433,FBtr0273434,FBtr0306694,FBtr0306695,FBtr0308580,FBtr0308581,FBtr0333694,FBtr0333695:chr3R:-:1095837:1176165:mtd:10:	ALE	E10,E11	E10,E12,E13,E14	-3.35428	-4.99496	-1.64068	0.00246977	0.0205671	0.137517	0.0319003	0.105617
mtd	FBtr0078810,FBtr0078811,FBtr0078812,FBtr0078813,FBtr0078814,FBtr0078815,FBtr0078816,FBtr0078817,FBtr0078818,FBtr0100197,FBtr0100199,FBtr0110932,FBtr0110933,FBtr0273430,FBtr0273431,FBtr0273432,FBtr0273433,FBtr0273434,FBtr0306694,FBtr0306695,FBtr0308580,FBtr0308581,FBtr0333694,FBtr0333695:chr3R:-:1095837:1176165:mtd:12-13-14:23-25	ES	E14,E23	E14,E22	-1.90617	-1.03302	0.873155	0.0310801	0.12119	0.731927	0.531161	0.200766
mtd	FBtr0078810,FBtr0078811,FBtr0078812,FBtr0078813,FBtr0078814,FBtr0078815,FBtr0078816,FBtr0078817,FBtr0078818,FBtr0100197,FBtr0100199,FBtr0110932,FBtr0110933,FBtr0273430,FBtr0273431,FBtr0273432,FBtr0273433,FBtr0273434,FBtr0306694,FBtr0306695,FBtr0308580,FBtr0308581,FBtr0333694,FBtr0333695:chr3R:-:1095837:1176165:mtd:<16:	ALE	E16,E19	E16,E20,E21	-1.40877	-2.30259	-0.893818	0.0695862	0.208807	0.347494	0.175457	0.172037
MTF-1	FBtr0076459,FBtr0076460,FBtr0113322,FBtr0113323,FBtr0113324:chr3L:+:9423411:9431811:MTF-1:<1:	ALE	E1,E2,E3	E1,E4,E6,E7	-1.55677	-2.21197	-0.655199	0.0197542	0.087409	0.476749	0.32277	0.153979
mth	FBtr0072570,FBtr0072571,FBtr0306850:chr3L:-:343377:346957:mth:<1:3-4-5-6-7-8	A3SS	E1,E3	E1,E2,E3	-1.58697	-0.516691	1.07027	0.01339	0.06777	0.342151	0.143419	0.198731
mth	FBtr0072570,FBtr0072571,FBtr0306850:chr3L:-:343377:346957:mth:3-4-5-6-7-8:10>	ES	E8,E10	E8,E9,E10	-2.94444	-3.88009	-0.935651	0.0597284	0.189272	0.875396	0.947427	-0.0720314
mthl10	FBtr0072572,FBtr0072573,FBtr0306564,FBtr0306565,FBtr0306566,FBtr0333903,FBtr0333904:chr3L:-:332800:342915:mthl10::6-7-9	AFE	E2,E6	E3,E4,E5,E6	-0.428455	-1.7365	-1.30804	0.000229775	0.00373994	0.628396	0.862269	-0.233873
mwh	FBtr0331392,FBtr0331393:chr3L:+:1201246:1232700:mwh::5-6-7-8-9-10>	AFE	E1,E2,E3,E5	E4,E5	-0.505526	-0.131399	0.374127	0.0652557	0.199718	0.365252	0.454926	-0.089674
Myb	FBtr0074169,FBtr0074170,FBtr0074171,FBtr0074172,FBtr0074173:chrX:-:15748864:15751854:Myb:<1.2.3.4:7-8>	IR	E4,E7	E4,E5,E6,E7	-1.2817	-0.92792	0.353778	0.0266801	0.108978	0.550809	0.46269	0.0881195
Myo95E	FBtr0084578,FBtr0084579,FBtr0100516,FBtr0100517,FBtr0100518,FBtr0310445:chr3R:-:19980547:19987217:Myo95E::3-4-5-6.7	AFE	E1,E3	E2,E3	-2.34704	-1.48473	0.862302	0.0170493	0.0791852	0.788758	0.608512	0.180246
Myo95E	FBtr0084578,FBtr0084579,FBtr0100516,FBtr0100517,FBtr0100518,FBtr0310445:chr3R:-:19980547:19987217:Myo95E:3-4-5-6.7:9-10-11-12-13-14-16-17-18-19-20.21>	ES	E7,E9	E7,E8,E9	0.980829	-0.441833	-1.42266	0.021877	0.094383	0.225806	0.548874	-0.323067
MYPT-75D	FBtr0075049,FBtr0331420,FBtr0331421,FBtr0331422:chr3L:+:18619058:18660277:MYPT-75D:6-7-8-9-10-11:13>	A3SS	E11,E13	E11,E12,E13	-1.54756	-0.241162	1.3064	0.0153277	0.0740035	0.503485	0.161804	0.341681
na	FBtr0112815,FBtr0303764:chrX:+:14160399:14171207:na:9-10-11:14-15-16-17>	ES	E11,E14	E11,E12,E13,E14	-3.17805	-4.76217	-1.58412	0.00878691	0.0515107	0.733446	0.931903	-0.198457
Naa60	FBtr0089410,FBtr0089411,FBtr0114566:chr3L:+:9719994:9722750:Naa60:<1-2-3:5-6	IR	E3,E5	E3,E4,E5	-1.05908	-0.561684	0.497397	0.0317919	0.123006	0.557953	0.433923	0.12403
nAcRalpha-80B	FBtr0300118,FBtr0308330,FBtr0308331,FBtr0308332,FBtr0332872:chr3L:+:23199768:23280229:nAcRalpha-80B:<1-2-3-4:8-9-10-11-12-13-14.15.16>	ES	E4,E8	E4,E5,E8	-1.05605	-2.32949	-1.27344	0.0187766	0.0838703	0.379676	0.682221	-0.302545
nahoda	FBtr0071942,FBtr0071943,FBtr0304795:chr2R:+:18783695:18804242:nahoda:<1:3-4-5-6-7-8-9-10-11	A5SS	E1,E3	E1,E2,E3	-2.89591	-1.73384	1.16208	6.1998e-05	0.00140246	0.63214	0.349017	0.283123
Nc73EF	FBtr0075263,FBtr0075264,FBtr0075266,FBtr0075267,FBtr0075268,FBtr0075269,FBtr0112860,FBtr0333214:chr3L:+:16948034:16961824:Nc73EF:14-15-16-17-18:20.21>	ES	E18,E20	E18,E19,E20	0.844715	0.223065	-0.621649	0.00464793	0.0326876	0.0597763	0.102925	-0.0431489
Nc73EF	FBtr0075263,FBtr0075264,FBtr0075266,FBtr0075267,FBtr0075268,FBtr0075269,FBtr0112860,FBtr0333214:chr3L:+:16948034:16961824:Nc73EF:<3:9-10-11	A5SS	E3,E9	E3,E4,E9	1.42501	0.967992	-0.457017	0.0896263	0.246242	0.10921	0.158758	-0.049548
nct	FBtr0084705,FBtr0301865,FBtr0306087:chr3R:+:20677293:20680730:nct:8:10.11>	IR	E8,E10	E8,E9,E10	-3.01693	-2.05229	0.964644	0.042247	0.149905	0.905813	0.773409	0.132404
Nedd4	FBtr0299642,FBtr0299645,FBtr0299646,FBtr0299647,FBtr0299648,FBtr0300519,FBtr0300520,FBtr0331843,FBtr0331844:chr3L:+:17523180:17539760:Nedd4:17:19	A3SS	E17,E19	E17,E18,E19	-1.94591	-0.610909	1.335	0.024812	0.104143	0.79315	0.529062	0.264088
Nedd4	FBtr0299642,FBtr0299645,FBtr0299646,FBtr0299647,FBtr0299648,FBtr0300519,FBtr0300520,FBtr0331843,FBtr0331844:chr3L:+:17523180:17539760:Nedd4::5	AFE	E3,E5	E4,E5	1.23214	0.81093	-0.421213	0.0820941	0.231925	0.299543	0.414962	-0.115419
nej	FBtr0071402,FBtr0302722,FBtr0302723,FBtr0333521:chrX:-:9559474:9581099:nej::5-6-7-9-10-11-12.13-14-15-16-17-18-19.20.21>	AFE	E1,E5	E3,E4,E5	-1.94591	-1.17272	0.77319	0.0424627	0.150422	0.777418	0.628501	0.148917
nemy	FBtr0087867,FBtr0087868,FBtr0087869,FBtr0087870,FBtr0302150,FBtr0302151:chr2R:-:8547001:8557722:nemy::9-10-11-12.13>	AFE	E1,E2,E9	E7,E9	1.35006	1.85468	0.504621	2.09054e-05	0.000583315	0.660464	0.762901	-0.102437
neo	FBtr0085485,FBtr0085486:chr3R:+:25644833:25651522:neo:<1:3-4-5-6-7-8-9>	A3SS	E1,E3	E1,E2,E3	3.76814	1.77214	-1.996	7.1104e-05	0.00155885	0.0129866	0.100596	-0.0876091
Nf1	FBtr0084952,FBtr0084953,FBtr0100113,FBtr0330182,FBtr0330183:chr3R:+:21808734:21821459:Nf1:<1-2-3-4-5-6-7-8-9-10-11-12-13:15-16-17	ES	E13,E15	E13,E14,E15	-1.08534	-2.31919	-1.23385	0.013089	0.0668771	0.51934	0.783157	-0.263817
NFAT	FBtr0073808,FBtr0112980,FBtr0301449,FBtr0301450,FBtr0301451,FBtr0331721:chrX:+:13518777:13558601:NFAT::13-14.15.16>	AFE	E11,E12,E13	E7,E8,E9,E10,E13	-2.04845	-1.57055	0.477901	0.0314769	0.121977	0.19674	0.281095	-0.0843548
Nhe2	FBtr0081466,FBtr0081467,FBtr0299908,FBtr0299909,FBtr0299910,FBtr0299911,FBtr0299912,FBtr0306015,FBtr0306016:chr2L:+:21104598:21134255:Nhe2:3-4-5-6-7-8-9-10-11-14:16-17-18-19	A5SS	E14,E16	E14,E15,E16	-1.01903	0.042651	1.06169	0.0213916	0.0925677	0.631243	0.427134	0.20411
Nhe3	FBtr0273247,FBtr0273248,FBtr0273250,FBtr0300327,FBtr0333347,FBtr0333348:chr2L:-:6677834:6684364:Nhe3::19	AFE	E13,E14,E15,E16,E19	E18,E19	2.31063	1.6802	-0.630422	0.000311044	0.00462966	0.811188	0.688959	0.12223
Nhe3	FBtr0273247,FBtr0273248,FBtr0273250,FBtr0300327,FBtr0333347,FBtr0333348:chr2L:-:6677834:6684364:Nhe3:<2-4-5-6-7-8-9-10-11:13.14-15-16	ES	E11,E13	E11,E12,E13	0.525238	0.168463	-0.356775	0.0875844	0.242997	0.255285	0.32839	-0.0731046
NijA	FBtr0089569,FBtr0089570,FBtr0089571,FBtr0331575:chr3L:-:10687456:10689977:NijA:3:5-6>	A3SS	E3,E5	E3,E4,E5	-20	-0.939723	19.0603	0.00457936	0.0324177	1	0.557057	0.442943
Nipped-B	FBtr0111118,FBtr0111119,FBtr0301454,FBtr0301455,FBtr0301456:chr2R:-:579176:616515:Nipped-B:6:8	ES	E6,E8	E6,E7,E8	-3.38251	-6.15797	-2.77546	0.00155152	0.0149818	0.86574	0.990739	-0.124999
Nipsnap	FBtr0074257,FBtr0074258,FBtr0074259,FBtr0310318:chrX:-:15964397:15967599:Nipsnap:<3.4.5:7-8-9-10-11>	A3SS	E5,E7	E5,E6,E7	-1.31484	-0.71295	0.601886	0.0148308	0.0722458	0.670104	0.528827	0.141277
NKAIN	FBtr0301847,FBtr0301848,FBtr0301849,FBtr0301850,FBtr0301851,FBtr0305056:chr2R:+:20769074:20776138:NKAIN:10:12>	A5SS	E10,E12	E10,E11,E12	-2.59027	-1.83011	0.760158	0.00029543	0.00451766	0.725146	0.552192	0.172954
Nlg1	FBtr0081541,FBtr0305969:chr3R:+:3483970:3520596:Nlg1:<1:3-4-5-6-7-8-9-10-11-12-13>	A5SS	E1,E3	E1,E2,E3	-1.58697	-0.530628	1.05634	0.033031	0.126173	0.398698	0.188266	0.210432
Nmda1	FBtr0089873,FBtr0089874,FBtr0089875,FBtr0089876,FBtr0089877,FBtr0089878,FBtr0309294,FBtr0309295,FBtr0332883:chr2R:-:8764598:8767735:Nmda1:<2:8	A3SS	E2,E8	E6,E7,E8	-1.00764	-0.079247	0.928393	0.00981092	0.0551079	0.520944	0.306695	0.214248
Nmdmc	FBtr0081996,FBtr0081997:chr3R:-:4868225:4876271:Nmdmc::3-4>	AFE	E1,E3	E2,E3	1.56628	0.69468	-0.871599	0.0154505	0.0742053	0.289334	0.499055	-0.209721
Nmnat	FBtr0084749,FBtr0084750:chr3R:+:20770958:20773122:Nmnat:<1-2-3-4:	ALE	E4,E5	E4,E6,E7	-4.21213	-2.05839	2.15374	0.00225003	0.0191453	0.0169851	0.126448	-0.109462
nompA	FBtr0089379,FBtr0089380,FBtr0089381,FBtr0089382,FBtr0301453:chr2R:-:7197952:7206180:nompA:14-15-17-18-19-20-21-22:24>	A5SS	E22,E24	E22,E23,E24	-0.772172	0.342749	1.11492	0.000143575	0.00262132	0.485664	0.238344	0.247321
Nop17l	FBtr0088900,FBtr0088901,FBtr0088902:chr2R:-:3688285:3693904:Nop17l::5-6-7-8>	AFE	E1,E5	E2,E3,E5	1.67639	1.25298	-0.423404	0.0144449	0.0710965	0.182682	0.252995	-0.0703136
Nop60B	FBtr0072258,FBtr0100213,FBtr0300227,FBtr0300228,FBtr0300229,FBtr0300861,FBtr0304599:chr2R:+:20062247:20073866:Nop60B:18:21>	IR	E18,E21	E18,E19,E20,E21	1.09607	-0.623978	-1.72005	1.46192e-05	0.000451933	0.0600995	0.270012	-0.209912
Nop60B	FBtr0072258,FBtr0100213,FBtr0300227,FBtr0300228,FBtr0300229,FBtr0300861,FBtr0304599:chr2R:+:20062247:20073866:Nop60B::12-14-16	AFE	E11,E12	E8,E10,E12	-2.79191	-1.87601	0.915899	0.00613526	0.0401878	0.964795	0.904482	0.0603134
Nop60B	FBtr0072258,FBtr0100213,FBtr0300227,FBtr0300228,FBtr0300229,FBtr0300861,FBtr0304599:chr2R:+:20062247:20073866:Nop60B:12-14-16:18	IR	E16,E18	E16,E17,E18	1.15432	0.12392	-1.0304	0.0691802	0.208025	0.0565458	0.148623	-0.0920768
Npc2b	FBtr0082888,FBtr0082889:chr3R:+:9915244:9918147:Npc2b::3-4>	AFE	E1,E3	E2,E3	-1.82775	-0.407424	1.42033	0.0155843	0.0744892	0.768185	0.510474	0.25771
Nrg	FBtr0071207,FBtr0071208,FBtr0071209,FBtr0301762,FBtr0301763,FBtr0301764,FBtr0305914,FBtr0333522,FBtr0333523:chrX:+:8411405:8449203:Nrg:<2.3-5:	ALE	E5,E10,E11,E12,E13,E14,E15	E5,E6,E7,E8,E9	3.77057	4.72908	0.958514	5.16671e-05	0.0012066	0.0875587	0.0352118	0.0523469
nrm	FBtr0304830,FBtr0304831,FBtr0304833,FBtr0304834,FBtr0304836,FBtr0333221:chr3L:+:22991471:23033400:nrm::27	AFE	E1,E2,E3,E4,E5,E6,E7,E8,E9,E10,E11,E12,E13,E14,E16,E17,E18,E19,E20,E21,E23,E27	E26,E27	3.75982	5.84267	2.08285	0.00205906	0.0180199	0.809537	0.979908	-0.170371
nrm	FBtr0304830,FBtr0304831,FBtr0304833,FBtr0304834,FBtr0304836,FBtr0333221:chr3L:+:22991471:23033400:nrm:27:31>	ES	E27,E31	E27,E30,E31	-0.510826	-1.24984	-0.739018	0.0178316	0.0810486	0.327355	0.525225	-0.19787
NT1	FBtr0301517,FBtr0301518,FBtr0301519,FBtr0301520,FBtr0301608,FBtr0333586,FBtr0333587:chr3L:-:4501651:4508433:NT1:4-5:	ALE	E5,E6	E5,E7,E8,E9	-1.27103	-1.04343	0.227602	0.0810827	0.230279	0.669236	0.7095	-0.0402641
NTPase	FBtr0077680,FBtr0077682,FBtr0077683,FBtr0332459,FBtr0332460:chr2L:-:2880703:2885850:NTPase::7-8>	AFE	E5,E7	E6,E7	2.15459	3.09723	0.942643	0.000324564	0.00474371	0.0838234	0.0363933	0.0474301
nuf	FBtr0100039,FBtr0100040,FBtr0100041,FBtr0100042,FBtr0100043,FBtr0100044,FBtr0306619,FBtr0306620,FBtr0306622,FBtr0306623,FBtr0306624,FBtr0307191:chr3L:+:14183969:14226350:nuf:<8:10-11	ES	E8,E10	E8,E9,E10	0.559616	-0.362905	-0.922521	0.00959319	0.0543379	0.0849051	0.170605	-0.0856994
numb	FBtr0079821,FBtr0079822,FBtr0331292:chr2L:+:9437468:9464184:numb::6-7.8>	AFE	E1,E2,E6	E3,E5,E6	-2.65676	-1.74524	0.911517	0.00187001	0.0172065	0.893295	0.773274	0.120021
Nup98-96	FBtr0084460,FBtr0304567:chr3R:-:19599946:19607366:Nup98-96:<1.2-3-4-5:	ALE	E5,E6	E5,E7,E8,E9,E10,E11	-2.91371	-4.67516	-1.76145	0.000101467	0.00199149	0.38822	0.0985849	0.289635
nwk	FBtr0309276,FBtr0309277,FBtr0309278,FBtr0309280,FBtr0331857:chr3L:+:9130959:9138793:nwk:3-4-5-6-7.8.9:13-14	ES	E9,E10,E13	E9,E13	1.13498	2.17953	1.04455	0.000533421	0.00682176	0.593344	0.806127	-0.212783
nwk	FBtr0309276,FBtr0309277,FBtr0309278,FBtr0309280,FBtr0331857:chr3L:+:9130959:9138793:nwk:13-14:16	IR	E14,E16	E14,E15,E16	-4.81218	-2.79535	2.01683	0.00301106	0.024139	0.979806	0.875531	0.104275
nwk	FBtr0309276,FBtr0309277,FBtr0309278,FBtr0309280,FBtr0331857:chr3L:+:9130959:9138793:nwk:16:18>	IR	E16,E18	E16,E17,E18	-3.82879	-2.78612	1.04267	0.0687718	0.207523	0.955249	0.878867	0.0763827
Oatp74D	FBtr0075173,FBtr0302041:chr3L:+:17480217:17504793:Oatp74D:<1:3-4-5-6-7-8-9-10>	A5SS	E1,E3	E1,E2,E3	0.693147	-0.944462	-1.63761	0.0248179	0.104143	0.335183	0.668994	-0.333811
Oaz	FBtr0302926,FBtr0302927:chr2R:+:10323403:10353386:Oaz::5-6-7>	AFE	E2,E3,E5	E4,E5	-6.05907e-10	1.28093	1.28093	0.0251606	0.105068	0.42085	0.748439	-0.327589
obst-E	FBtr0079163,FBtr0079164:chr2L:-:5762552:5766142:obst-E:<1:	ALE	E1,E2	E1,E3	0.231802	0.66382	0.432018	0.0048613	0.033801	0.566365	0.659666	-0.0933002
olf186-F	FBtr0086795,FBtr0086796,FBtr0086797,FBtr0086798,FBtr0114614:chr2R:+:13730949:13748075:olf186-F::9-10>	AFE	E4,E9	E6,E7,E8,E9	-0.491121	0.2948	0.78592	0.00883091	0.0516278	0.207736	0.118506	0.0892295
opa1-like	FBtr0087573,FBtr0087574:chr2R:-:10118124:10122953:opa1-like:<1-2-3:5-6-7-8-9-10-11-12-13-14>	ES	E3,E5	E3,E4,E5	-0.594498	-1.08433	-0.489828	0.00170287	0.0159506	0.341004	0.466077	-0.125073
opm	FBtr0073968,FBtr0073969:chrX:-:14959474:14960419:opm::3>	AFE	E1,E3	E2,E3	1.58655	3.38509	1.79854	0.0529827	0.174993	0.202469	0.0318841	0.170585
Oscillin	FBtr0079101,FBtr0079102,FBtr0307060,FBtr0307061,FBtr0307062,FBtr0307063,FBtr0307064,FBtr0331675:chr2L:+:5547085:5549614:Oscillin:8-9-10:12	IR	E10,E12	E10,E11,E12	-1.21637	-0.309788	0.906579	0.0528946	0.174972	0.322872	0.166827	0.156045
Osi19	FBtr0081707,FBtr0301493:chr3R:+:2161085:2162918:Osi19:<1-2:4-5>	A5SS	E2,E4	E2,E3,E4	-0.869071	-0.592736	0.276335	0.00530979	0.0361015	0.605976	0.54085	0.0651265
osp	FBtr0114465,FBtr0301494,FBtr0301495,FBtr0301496:chr2L:-:14599775:14689325:osp:<1-3-4-5-6-7-8-9-10:12>	ES	E10,E12	E10,E11,E12	-0.330222	0.136707	0.466929	0.0691508	0.208025	0.148614	0.0993228	0.0492913
otp	FBtr0110772,FBtr0290289:chr2R:-:16771115:16790900:otp:6-7:9-10>	ES	E7,E9	E7,E8,E9	0.547396	0.0407083	-0.506688	0.0905694	0.247883	0.140535	0.21206	-0.0715256
p130CAS	FBtr0072475,FBtr0299864,FBtr0299865,FBtr0299866,FBtr0301889:chr3L:+:152883:174517:p130CAS::8>	AFE	E3,E4,E8	E5,E8	1.45059	0.966553	-0.484036	0.0087167	0.0513386	0.570066	0.446527	0.123538
pAbp	FBtr0086736,FBtr0086738,FBtr0086740:chr2R:+:14027582:14034696:pAbp::4-5-6-7.8.9>	AFE	E2,E4	E3,E4	0.463215	1.00635	0.543132	0.0260995	0.108078	0.576253	0.442241	0.134012
pallidin	FBtr0300097,FBtr0300726:chr3L:-:11682730:11684499:pallidin:<1-2:4-5-6>	IR	E2,E4	E2,E3,E4	-0.126752	1.22378	1.35053	0.000202668	0.00340181	0.345034	0.118702	0.226332
pan	FBtr0089156,FBtr0089157,FBtr0089158,FBtr0089159,FBtr0089160,FBtr0089161,FBtr0089162,FBtr0100245,FBtr0100246,FBtr0112657,FBtr0308615,FBtr0309803:chr4:+:89955:134454:pan:<1.2.3.4.5.6.7.8.9:12	A5SS	E9,E10,E12	E9,E12	2.26554	3.39283	1.12729	0.0455415	0.157816	0.72243	0.905012	-0.182582
Patronin	FBtr0086948,FBtr0086949,FBtr0086950,FBtr0273446,FBtr0273447,FBtr0300603,FBtr0332260,FBtr0332261,FBtr0332262,FBtr0332263,FBtr0332264,FBtr0332265,FBtr0332266:chr2R:-:13406528:13423371:Patronin:28:30-31-33.34>	A5SS	E28,E30	E28,E29,E30	-1.70629	-2.31463	-0.608346	0.0143259	0.0706756	0.60609	0.739024	-0.132934
Patronin	FBtr0086948,FBtr0086949,FBtr0086950,FBtr0273446,FBtr0273447,FBtr0300603,FBtr0332260,FBtr0332261,FBtr0332262,FBtr0332263,FBtr0332264,FBtr0332265,FBtr0332266:chr2R:-:13406528:13423371:Patronin:21-22-23:25	ES	E23,E25	E24,E25	1.72924	0.965081	-0.764158	0.0792518	0.226728	0.0654085	0.13944	-0.0740317
Pax	FBtr0081210,FBtr0081211,FBtr0081212,FBtr0081213,FBtr0081214,FBtr0100449,FBtr0306598,FBtr0306599:chr2L:-:19400780:19426424:Pax:16:	ALE	E16,E17	E16,E18	0.156421	0.670947	0.514526	0.0357745	0.133157	0.514588	0.635208	-0.12062
pbl	FBtr0076771,FBtr0076772,FBtr0076773,FBtr0076774,FBtr0112817,FBtr0306647:chr3L:-:7889208:7905051:pbl::5-6-7	AFE	E1,E3,E5	E4,E5	1.46634	0.71562	-0.750717	0.0629271	0.195515	0.707566	0.501597	0.205969
Pde11	FBtr0112544,FBtr0112545,FBtr0303162,FBtr0303163:chr2L:-:18532727:18571648:Pde11::5-6-7-8-9-10-11-12-13-14-15-16-17-18-19	AFE	E1,E2,E5	E3,E4,E5	0.492476	1.45529	0.962811	0.0451366	0.157174	0.246844	0.117604	0.12924
Pde11	FBtr0112544,FBtr0112545,FBtr0303162,FBtr0303163:chr2L:-:18532727:18571648:Pde11:5-6-7-8-9-10-11-12-13-14-15-16-17-18-19:21>	IR	E19,E21	E19,E20,E21	-2.07399	-2.64795	-0.573954	0.0887769	0.244538	0.761195	0.853553	-0.0923576
Pde8	FBtr0072074,FBtr0072075,FBtr0072076,FBtr0072077,FBtr0072078,FBtr0302125,FBtr0302126,FBtr0302127,FBtr0302128,FBtr0302129,FBtr0302130,FBtr0302131,FBtr0302132,FBtr0330242:chr2R:+:19545093:19568367:Pde8::18-19-20-21-22-23-24-25-26	AFE	E12,E13,E18	E15,E17,E18	-0.0444518	0.667829	0.712281	0.00128474	0.0134335	0.536859	0.37187	0.164989
Pde8	FBtr0072074,FBtr0072075,FBtr0072076,FBtr0072077,FBtr0072078,FBtr0302125,FBtr0302126,FBtr0302127,FBtr0302128,FBtr0302129,FBtr0302130,FBtr0302131,FBtr0302132,FBtr0330242:chr2R:+:19545093:19568367:Pde8:<6.7:	ALE	E7,E11	E7,E8	0.286796	1.75249	1.4657	0.00454135	0.0323618	0.536457	0.796857	-0.2604
Pdk1	FBtr0072464,FBtr0072465,FBtr0072466,FBtr0072467,FBtr0072468,FBtr0072469,FBtr0072470,FBtr0072471,FBtr0302599,FBtr0333218:chr3L:+:129449:145895:Pdk1::7-8-15-16-17.18.19.20.21>	AFE	E1,E7	E2,E3,E4,E7	-0.841459	-0.668218	0.173241	0.0886821	0.244538	0.587042	0.537897	0.0491448
pdm2	FBtr0080392,FBtr0080393:chr2L:+:12657828:12686313:pdm2::5-6>	AFE	E1,E2,E3,E5	E4,E5	-0.693147	0.479573	1.17272	0.00138096	0.0138321	0.0913301	0.235626	-0.144296
Pdp1	FBtr0076775,FBtr0076776,FBtr0076777,FBtr0076780,FBtr0076782,FBtr0300499,FBtr0300500,FBtr0306535,FBtr0332080,FBtr0332081,FBtr0332082,FBtr0332083:chr3L:-:7805014:7860469:Pdp1::11	AFE	E1,E11	E4,E11	2.4268	0.907295	-1.5195	3.09147e-05	0.000781415	0.0114081	0.0503845	-0.0389764
Pdp1	FBtr0076775,FBtr0076776,FBtr0076777,FBtr0076780,FBtr0076782,FBtr0300499,FBtr0300500,FBtr0306535,FBtr0332080,FBtr0332081,FBtr0332082,FBtr0332083:chr3L:-:7805014:7860469:Pdp1:4:12	ES	E4,E11	E4,E12	-1.93199	-1.41208	0.51991	0.0308406	0.120717	0.0708147	0.120367	-0.0495524
Pdp1	FBtr0076775,FBtr0076776,FBtr0076777,FBtr0076780,FBtr0076782,FBtr0300499,FBtr0300500,FBtr0306535,FBtr0332080,FBtr0332081,FBtr0332082,FBtr0332083:chr3L:-:7805014:7860469:Pdp1:<2:4	IR	E2,E4	E2,E3,E4	-1.79444	-0.807344	0.987096	0.0544792	0.1787	0.207271	0.117132	0.0901384
pds5	FBtr0087974,FBtr0306062:chr2R:+:7915483:7921230:pds5::3-4-5-6-7-8-9-10-11-12-13-14-15>	AFE	E1,E3	E2,E3	0.788457	3.95124	3.16279	0.00198525	0.0177847	0.311446	0.0169821	0.294464
Pdsw	FBtr0077520,FBtr0077521:chr2L:+:3466161:3467326:Pdsw::3-4-5>	AFE	E1,E3	E2,E3	0.437005	1.29987	0.862861	0.000159118	0.00282532	0.367381	0.199489	0.167892
Pep	FBtr0075198,FBtr0075199,FBtr0075200,FBtr0304977:chr3L:-:17631217:17638136:Pep:<1.2:4.5	ES	E2,E4	E2,E3,E4	-0.597058	-0.0354533	0.561604	3.82542e-05	0.000947115	0.372203	0.257965	0.114239
Pep	FBtr0075198,FBtr0075199,FBtr0075200,FBtr0304977:chr3L:-:17631217:17638136:Pep:4.5:7>	ES	E5,E7	E5,E6,E7	-3.46958	-2.38225	1.08734	0.00561933	0.0379062	0.855676	0.657047	0.198629
Peritrophin-A	FBtr0077335,FBtr0077336,FBtr0308243:chrX:+:20115726:20119277:Peritrophin-A:<1.2-4-5-6:8>	IR	E6,E8	E6,E7,E8	0.142027	0.729015	0.586988	0.0206989	0.0903702	0.170727	0.100367	0.0703599
Pex3	FBtr0075640,FBtr0331830:chr3L:+:15137454:15139479:Pex3:<1:3.4>	A5SS	E1,E3	E1,E2,E3	-0.754705	-1.48539	-0.73068	0.00496508	0.0343005	0.622373	0.772911	-0.150537
pgant2	FBtr0077592,FBtr0303992:chr2L:-:3404459:3426642:pgant2::3-4-5-6-7-8-9>	AFE	E1,E3	E2,E3	-2.24307	-2.66706	-0.42399	0.0429584	0.151803	0.882563	0.921956	-0.0393931
pgant5	FBtr0079026,FBtr0111024:chr2L:-:5072169:5093592:pgant5:<1:3-4-5-6	ES	E1,E3	E1,E2,E3	-1.33829	-2.13351	-0.795224	0.00149465	0.0145306	0.718688	0.849325	-0.130637
pgant5	FBtr0079026,FBtr0111024:chr2L:-:5072169:5093592:pgant5:3-4-5-6:9-10-11>	ME	E6,E7,E9	E6,E8,E9	1.36041	0.9114	-0.449014	0.00336097	0.0259323	0.796915	0.713603	0.0833113
PGRP-LB	FBtr0082396,FBtr0082397,FBtr0082398,FBtr0306097,FBtr0306098,FBtr0306099:chr3R:-:7278570:7286274:PGRP-LB::8-9>	AFE	E1,E8	E2,E8	-2.19722	0.0363676	2.23359	0.0011648	0.0123889	0.729258	0.185898	0.543359
PGRP-LD,Pmi	FBtr0091709,FBtr0091710,FBtr0091711,FBtr0114577,FBtr0299940,FBtr0299941:chr3L:+:5773150:5777785:PGRP-LD,Pmi::3-4-5.6.7.8	AFE	E1,E3	E2,E3	0.680576	1.72844	1.04786	0.00860173	0.0509815	0.258142	0.10638	0.151762
PHGPx	FBtr0073066,FBtr0073067,FBtr0073068:chr3L:+:3326264:3328626:PHGPx:<1:4-5>	A5SS	E1,E4	E1,E2,E4	0.526658	1.41843	0.891774	7.46515e-05	0.00160389	0.0679904	0.029165	0.0388253
PhKgamma	FBtr0090002,FBtr0301500,FBtr0301501:chrX:+:11589144:11598427:PhKgamma:6:8-9-10-11-12-13	A5SS	E6,E8	E6,E7,E8	-1.52737	-0.644829	0.882544	0.00489869	0.0338964	0.352246	0.182113	0.170133
Pi3K21B	FBtr0331205,FBtr0331206,FBtr0331207,FBtr0331208:chr2L:+:297879:305233:Pi3K21B::5.6>	AFE	E1,E2,E5	E4,E5	1.61741	20	18.3826	6.16483e-07	3.57977e-05	0.228163	1	-0.771837
Pi3K68D	FBtr0076086,FBtr0076087,FBtr0076088,FBtr0301816,FBtr0332055:chr3L:-:11767749:11783113:Pi3K68D:<1.2:4-5-6	IR	E2,E4	E2,E3,E4	-1.01983	-1.76001	-0.740179	0.0534199	0.176167	0.283583	0.450583	-0.167
Piezo	FBtr0300332,FBtr0300333,FBtr0300334,FBtr0303398,FBtr0303399,FBtr0303400:chr2L:+:8163297:8190044:Piezo:10-11-12-13-14-15-16-17-18-20-21-22-23:25-26-27-28-29-30-31-32>	ES	E23,E25	E23,E24,E25	1.34645	0.23713	-1.10932	0.000302151	0.00457163	0.0593659	0.163658	-0.104292
Piezo	FBtr0300332,FBtr0300333,FBtr0300334,FBtr0303398,FBtr0303399,FBtr0303400:chr2L:+:8163297:8190044:Piezo:<1-2-3-4-5-6-7:10-11-12-13-14-15-16-17-18-20-21-22-23	ES	E7,E10	E7,E9,E10	0.152394	-0.542282	-0.694676	0.0521362	0.173397	0.283661	0.423722	-0.140061
Pif1A,Pif1B	FBtr0091716,FBtr0091717,FBtr0301876,FBtr0332500,FBtr0332501,FBtr0332502,FBtr0332503,FBtr0332504:chr3R:-:4600007:4626898:Pif1A,Pif1B:3-4:6	ES	E4,E6	E4,E5,E6	-1.69144	-2.61191	-0.92047	2.90292e-05	0.000742607	0.622029	0.797546	-0.175517
Pif1A,Pif1B	FBtr0091716,FBtr0091717,FBtr0301876,FBtr0332500,FBtr0332501,FBtr0332502,FBtr0332503,FBtr0332504:chr3R:-:4600007:4626898:Pif1A,Pif1B::9-10-11-12-14-15-18-19-20-21>	AFE	E6,E9	E7,E8,E9	-1.75037	-0.670916	1.07945	0.00200629	0.0177847	0.851935	0.641242	0.210694
PIP5K59B	FBtr0071900,FBtr0290095,FBtr0304921,FBtr0304922,FBtr0304923:chr2R:+:18762293:18768959:PIP5K59B:<1-2-3-4-5-6-7-8-9-10-11-12-14-15:17>	ES	E15,E17	E15,E16,E17	-1.4491	-2.99573	-1.54664	0.000119558	0.00225326	0.607354	0.878924	-0.27157
Pitslre	FBtr0078247,FBtr0078250,FBtr0304935,FBtr0304936,FBtr0331523:chr3L:+:20764627:20770031:Pitslre:3:6	A3SS	E3,E6	E4,E5,E6	-2.77259	-4.16408	-1.39149	0.0255995	0.106487	0.585804	0.844334	-0.25853
Pk17E	FBtr0074634,FBtr0307198,FBtr0307199:chrX:+:18682498:18700090:Pk17E::3	AFE	E1,E3	E2,E3	0.824175	1.4816	0.657429	0.0461471	0.159272	0.647944	0.441905	0.206039
Pka-R2	FBtr0088437,FBtr0088438,FBtr0112901,FBtr0112902:chr2R:-:5881394:5913547:Pka-R2:4-5-6-7-8-9-10-11:	ALE	E11,E12,E13	E11,E14,E15	-2.36577	-1.79951	0.566257	0.0680318	0.206013	0.298123	0.443052	-0.144929
Pkc98E	FBtr0085359,FBtr0301516:chr3R:+:24864895:24872756:Pkc98E:<1-2-3-4-5-6:8-9-10-11>	ES	E6,E8	E6,E7,E8	-1.36524	-2.43142	-1.06618	0.00934909	0.0534927	0.701761	0.866778	-0.165017
Plc21C	FBtr0078047,FBtr0078048,FBtr0078049,FBtr0078050,FBtr0330673,FBtr0330674:chr2L:+:305934:347927:Plc21C:3-4-5-6-7-8-9-10-11-12-13-14:17	A3SS	E14,E17	E14,E15,E16,E17	-1.04732	-0.39803	0.649289	0.0414876	0.148067	0.678865	0.528538	0.150327
plexA	FBtr0089223,FBtr0089224,FBtr0089225,FBtr0089226,FBtr0100296,FBtr0309865:chr4:-:1030520:1047720:plexA:6-7-8-9:11-12-13-14-15.16>	A3SS	E9,E10,E11	E9,E11	2.71298	4.57471	1.86173	0.000413401	0.00566359	0.880572	0.97969	-0.0991177
Plip	FBtr0084453,FBtr0084454:chr3R:+:19584062:19585332:Plip::3-4-5>	AFE	E1,E3	E2,E3	-1.71895	-1.20475	0.514197	0.0308637	0.120717	0.86366	0.789604	0.074056
Plod	FBtr0076187,FBtr0076188:chr3L:-:11191265:11199116:Plod:<1:3-4-5-6-7-8-9-10-11-12>	IR	E1,E3	E1,E2,E3	-3.63878	-3.1591	0.479677	0.0330114	0.126173	0.933779	0.894392	0.0393877
PNUTS	FBtr0091486,FBtr0091487,FBtr0091489,FBtr0332000:chr2L:+:870464:877038:PNUTS:5-6-7-8:	ALE	E8,E10	E8,E9	0.0670107	-0.607286	-0.674297	0.00090481	0.0102585	0.245439	0.141531	0.103908
pod1	FBtr0070964,FBtr0070965,FBtr0070966,FBtr0070967,FBtr0070968,FBtr0112956,FBtr0308228:chrX:+:6697719:6707863:pod1:12-13:15-16-17-18-19-20.21>	ES	E13,E15	E13,E14,E15	-0.956642	-2.19722	-1.24058	4.43607e-05	0.00105899	0.606691	0.859453	-0.252762
Ppn	FBtr0300337,FBtr0301837,FBtr0301838,FBtr0301839:chr3R:-:24346386:24366053:Ppn::13-14	AFE	E11,E12,E13	E9,E10,E13	-1.96557	-2.16908	-0.203511	0.0630472	0.195673	0.316317	0.278701	0.0376163
PPP4R2r	FBtr0071451,FBtr0071452,FBtr0071453:chrX:+:10372865:10375977:PPP4R2r::3.4-5-6>	AFE	E1,E3	E2,E3	1.89598	2.37669	0.48071	0.0733215	0.216512	0.165054	0.10543	0.0596237
pre-mod(mdg4)-AD,pre-mod(mdg4)-AE,pre-mod(mdg4)-W,pre-mod(mdg4)-X,pre-mod(mdg4)-Y	FBtr0303404,FBtr0303405,FBtr0303406,FBtr0303407,FBtr0303408:chr3R:+:17191348:17194002:pre-mod(mdg4)-AD,pre-mod(mdg4)-AE,pre-mod(mdg4)-W,pre-mod(mdg4)-X,pre-mod(mdg4)-Y:5-6:8-9	IR	E6,E8	E6,E7,E8	-0.19278	0.803361	0.996141	0.0324002	0.124976	0.185394	0.0841345	0.10126
pre-mod(mdg4)-AD,pre-mod(mdg4)-AE,pre-mod(mdg4)-W,pre-mod(mdg4)-X,pre-mod(mdg4)-Y	FBtr0303404,FBtr0303405,FBtr0303406,FBtr0303407,FBtr0303408:chr3R:+:17191348:17194002:pre-mod(mdg4)-AD,pre-mod(mdg4)-AE,pre-mod(mdg4)-W,pre-mod(mdg4)-X,pre-mod(mdg4)-Y:<2.3:	ALE	E3,E4	E3,E5,E6	-1.97716	-1.30716	0.670006	0.0474128	0.162208	0.223224	0.351272	-0.128048
Proc-R	FBtr0070713,FBtr0070714,FBtr0100551,FBtr0100552:chrX:+:4601950:4623527:Proc-R:<1:3	A5SS	E1,E3	E1,E2,E3	-20	-2.47233	17.5277	0.0110113	0.0599692	1	0.732912	0.267088
prominin-like	FBtr0073118,FBtr0073119,FBtr0073120,FBtr0306258,FBtr0333895:chr3L:-:3114446:3127724:prominin-like:<1:5-6-7-8-9-10-11-12-13-14	ES	E1,E5	E1,E3	-0.910871	-2.37079	-1.45992	0.000934117	0.0104802	0.367111	0.728453	-0.361342
prominin-like	FBtr0073118,FBtr0073119,FBtr0073120,FBtr0306258,FBtr0333895:chr3L:-:3114446:3127724:prominin-like::3	AFE	E1,E3	E2,E3	0.785611	1.32516	0.539546	0.0171284	0.0793335	0.145628	0.0917254	0.0539025
pr-set7	FBtr0082928,FBtr0082929,FBtr0082930,FBtr0309996:chr3R:+:10141709:10146216:pr-set7::6-7.8>	AFE	E2,E6	E4,E5,E6	2.19151	3.03495	0.843443	0.01361	0.0682473	0.208823	0.100369	0.108454
ps	FBtr0082037,FBtr0082038,FBtr0082039,FBtr0111027,FBtr0111028,FBtr0111029,FBtr0111030,FBtr0111031,FBtr0111032,FBtr0302691,FBtr0302692,FBtr0302693,FBtr0302694,FBtr0302695:chr3R:+:5243663:5275190:ps::11	AFE	E7,E11	E9,E11	1.43759	0.960627	-0.476961	0.0656342	0.200448	0.390294	0.522455	-0.132161
PsGEF	FBtr0333526,FBtr0333527,FBtr0333528,FBtr0333529,FBtr0333530,FBtr0333531,FBtr0333532,FBtr0333533:chrX:-:2261153:2281697:PsGEF:11-12.13-14-18:20-21-22-23-24.25>	A3SS	E18,E20	E18,E19,E20	-20	-1.06471	18.9353	0.0058661	0.0388211	1	0.328682	0.671318
Psi	FBtr0087072,FBtr0087073,FBtr0087074:chr2R:-:12748825:12755219:Psi:<1:3-4-5-6	IR	E1,E3	E1,E2,E3	1.03942	2.59027	1.55084	0.000127862	0.00239922	0.119545	0.0273295	0.0922152
Psi	FBtr0087072,FBtr0087073,FBtr0087074:chr2R:-:12748825:12755219:Psi:3-4-5-6:8-9.10.11>	A3SS	E6,E8	E6,E7,E8	-0.370596	0.461818	0.832414	0.000333036	0.00483843	0.577177	0.372614	0.204563
psq	FBtr0088275,FBtr0088276,FBtr0088277,FBtr0088278,FBtr0088279,FBtr0088280,FBtr0088281,FBtr0088282,FBtr0100606,FBtr0100607,FBtr0330607:chr2R:+:6445392:6504785:psq:<11:13-15-16-17	A5SS	E11,E13	E11,E12,E13	-1.20742	-1.86214	-0.654725	0.0515714	0.171785	0.42014	0.558438	-0.138298
psq	FBtr0088275,FBtr0088276,FBtr0088277,FBtr0088278,FBtr0088279,FBtr0088280,FBtr0088281,FBtr0088282,FBtr0100606,FBtr0100607,FBtr0330607:chr2R:+:6445392:6504785:psq:13-15-16-17:20-21-22	IR	E17,E20	E17,E18,E19,E20	-2.63906	-2.00373	0.635328	0.0614259	0.192146	0.867881	0.776632	0.0912494
Ptp99A	FBtr0085422,FBtr0085423,FBtr0085424,FBtr0303148,FBtr0303454:chr3R:+:25202986:25312426:Ptp99A::18-19-20-21-22-23	AFE	E11,E13,E14,E15,E17,E18	E16,E18	2.20457	1.40994	-0.794633	0.0109338	0.0596982	0.608567	0.421957	0.186609
pUf68	FBtr0072707,FBtr0072708,FBtr0072709,FBtr0072710,FBtr0300416,FBtr0300417,FBtr0300418,FBtr0300419,FBtr0300420,FBtr0301523:chr3L:-:1496852:1502590:pUf68:5.6.7.8.9:11	IR	E9,E10,E11	E9,E11	0.771395	1.87731	1.10592	0.0561515	0.182514	0.183932	0.522757	-0.338825
pum	FBtr0081990,FBtr0081991,FBtr0081992,FBtr0081993,FBtr0081994,FBtr0305197,FBtr0333667,FBtr0333668:chr3R:-:4892064:5063404:pum:<12:14	ES	E12,E14	E13,E14	-0.628609	0.875469	1.50408	0.0234549	0.100284	0.605966	0.279981	0.325985
Pur-alpha	FBtr0089993,FBtr0089994,FBtr0089995,FBtr0089996,FBtr0310638,FBtr0310639,FBtr0310640:chr4:+:578607:587883:Pur-alpha:3.4:7.8-9.10-11-12-13-14	A5SS	E4,E7	E4,E5,E7	-2.48211	-1.63075	0.851366	0.0400291	0.144344	0.877835	0.756033	0.121801
Pvf3	FBtr0112611,FBtr0112612,FBtr0301525:chr2L:-:7099691:7156701:Pvf3:<1:4-5-6-7>	ES	E1,E4	E1,E3	1.06784	3.43399	2.36615	0.0196988	0.0873539	0.163307	0.0123426	0.150964
Pvr	FBtr0079625,FBtr0079626,FBtr0079628,FBtr0079629,FBtr0301338,FBtr0301339,FBtr0302147,FBtr0302148,FBtr0303108,FBtr0303109,FBtr0332416,FBtr0332417,FBtr0332418:chr2L:-:8220979:8239878:Pvr:17-18-19-20:22-23-24-25-26	A3SS	E20,E22	E20,E21,E22	-1.26369	-1.53697	-0.27328	0.0666532	0.202966	0.528288	0.592438	-0.0641499
px	FBtr0071838,FBtr0112820,FBtr0112821,FBtr0331941,FBtr0331942:chr2R:-:18381801:18449570:px::17-18	AFE	E16,E17	E6,E7,E9,E10,E11,E12,E13,E14,E15,E17	-3.29225	-2.70805	0.584196	0.0173765	0.0799784	0.954886	0.920307	0.0345796
pyd	FBtr0305294,FBtr0305295,FBtr0305296,FBtr0305297,FBtr0305298,FBtr0305299,FBtr0305300,FBtr0305301,FBtr0305302,FBtr0305303,FBtr0305304,FBtr0310205:chr3R:-:4652789:4757599:pyd:18-19-20:	ALE	E20,E21,E22,E23	E20,E24,E25,E26	-2.77903	-2.00023	0.778806	0.00760043	0.0469915	0.0668839	0.144725	-0.0778411
pyd	FBtr0305294,FBtr0305295,FBtr0305296,FBtr0305297,FBtr0305298,FBtr0305299,FBtr0305300,FBtr0305301,FBtr0305302,FBtr0305303,FBtr0305304,FBtr0310205:chr3R:-:4652789:4757599:pyd::7	AFE	E1,E2,E7	E3,E5,E6,E7	0.665006	1.20153	0.536524	0.0599557	0.189573	0.461479	0.325624	0.135855
qm	FBtr0076846,FBtr0302045,FBtr0332729:chr3L:+:7341412:7346722:qm:<1-2:4-5-6-7-8.9>	A3SS	E2,E4	E2,E3,E4	-2.33133	-1.77601	0.555323	0.0513995	0.17149	0.855911	0.766593	0.0893179
qtc	FBtr0079012,FBtr0079013,FBtr0100259,FBtr0100260,FBtr0100263,FBtr0302569,FBtr0332212,FBtr0332213,FBtr0332214,FBtr0332215:chr2L:+:5060814:5070750:qtc::8-9-10	AFE	E3,E8	E4,E8	2.46385	0.780159	-1.68369	0.00267526	0.0219801	0.0847182	0.343971	-0.259253
R	FBtr0072867,FBtr0303154,FBtr0332671:chr3L:-:1859114:1862239:R:<1:	ALE	E1,E2	E1,E4	-0.65826	-2.71409	-2.05583	2.81284e-07	2.0486e-05	0.910684	0.567428	0.343255
R	FBtr0072867,FBtr0303154,FBtr0332671:chr3L:-:1859114:1862239:R::4>	AFE	E1,E4	E3,E4	0.606556	0.146357	-0.460198	0.0080973	0.0488024	0.409009	0.523813	-0.114805
Rab5	FBtr0077793,FBtr0077794,FBtr0077795,FBtr0077796,FBtr0077797,FBtr0077798,FBtr0330668,FBtr0330669,FBtr0330670:chr2L:-:2359195:2365273:Rab5:<4:10-11-12-13.14-15.16>	A5SS	E4,E10	E5,E10	1.68372	2.29449	0.61077	0.00411198	0.0301008	0.0873812	0.0489233	0.0384579
Rad23	FBtr0089121,FBtr0089122,FBtr0333679:chr4:+:328718:331448:Rad23:<1:4-5-6.7>	ES	E1,E4	E1,E3	-1.82813	-3.8764	-2.04827	0.00144379	0.0142024	0.311815	0.784879	-0.473064
Rad23	FBtr0089121,FBtr0089122,FBtr0333679:chr4:+:328718:331448:Rad23::3	AFE	E1,E3	E2,E3	3.47211	4.23007	0.757965	0.0137036	0.0685787	0.263777	0.140284	0.123493
Ranbp16	FBtr0074162,FBtr0303645,FBtr0303646,FBtr0303647,FBtr0303648:chrX:-:15821217:15827707:Ranbp16:<1:3-4-5-6-7-8-9-10-11-12-13-14-15-16	IR	E1,E3	E1,E2,E3	-0.590493	0.672944	1.26344	0.000290012	0.00445065	0.443965	0.193972	0.249993
Rapgap1	FBtr0112603,FBtr0112604,FBtr0112605,FBtr0112606:chr2L:-:7497804:7576604:Rapgap1::4	AFE	E1,E2,E4	E3,E4	1.15344	2.71801	1.56457	0.0183432	0.0825912	0.652029	0.899177	-0.247148
Rbp	FBtr0304822,FBtr0304823,FBtr0304824,FBtr0304825,FBtr0304826,FBtr0304827,FBtr0304828,FBtr0333832,FBtr0333833:chr3R:+:11200423:11228265:Rbp:<6-8-9:12-13	A5SS	E9,E10,E12	E9,E12	0.385662	-0.446287	-0.83195	0.0703154	0.210115	0.445729	0.264182	0.181547
Rbp6	FBtr0075285,FBtr0113427,FBtr0113428,FBtr0290066,FBtr0310005,FBtr0310006,FBtr0333861:chr3L:-:17052006:17231312:Rbp6:<7-8-9-10-11-13-14-17-18:21.22>	ES	E18,E21	E18,E19,E20,E21	-3.65066	-2.63458	1.01608	0.0522782	0.173569	0.884067	0.738259	0.145807
Rbp9	FBtr0077637,FBtr0077638,FBtr0077639,FBtr0077640,FBtr0100468,FBtr0290237,FBtr0290238,FBtr0330213:chr2L:+:2954761:2968434:Rbp9:<4-5-7-10.11-12:14-15-16.17>	ES	E12,E14	E12,E13,E14	-0.339868	-1.18958	-0.849716	0.0169005	0.0786797	0.525118	0.721482	-0.196365
Rcd1	FBtr0087582,FBtr0087583,FBtr0087584,FBtr0310668,FBtr0310669,FBtr0310670,FBtr0310671:chr2R:-:10035767:10040624:Rcd1:4-5-6-7:10-11>	A3SS	E7,E10	E7,E9,E10	-0.385662	-0.847298	-0.461635	0.0123787	0.0644607	0.281592	0.387693	-0.106102
Rcd1	FBtr0087582,FBtr0087583,FBtr0087584,FBtr0310668,FBtr0310669,FBtr0310670,FBtr0310671:chr2R:-:10035767:10040624:Rcd1::4-5-6-7	AFE	E1,E4	E2,E3,E4	-1.32442	-1.8502	-0.525784	0.0272179	0.110648	0.623736	0.74034	-0.116604
Rcd-1	FBtr0074743,FBtr0074744:chrX:+:19532912:19534784:Rcd-1:<1.2:4-5-6-7-8>	IR	E2,E4	E2,E3,E4	-4.51808	-3.05978	1.4583	0.00809777	0.0488024	0.970953	0.901682	0.0692709
rdgB	FBtr0073822,FBtr0073823,FBtr0100194,FBtr0100195,FBtr0301532,FBtr0301533,FBtr0301534,FBtr0301535,FBtr0331716,FBtr0331717:chrX:+:13656784:13673521:rdgB:7-8-9-10-11:13-14-15.16-17-18	ES	E11,E13	E11,E12,E13	0.77319	-0.652325	-1.42552	0.000177847	0.00307735	0.204536	0.516252	-0.311717
Rdl	FBtr0076534,FBtr0076536,FBtr0309054,FBtr0333834,FBtr0333835,FBtr0333836:chr3L:-:9138937:9175249:Rdl:3.4-5-6-8-9:	ALE	E9,E10,E12,E13,E14,E15,E17,E18,E19	E9,E11	2.61496	1.37432	-1.24064	0.0309003	0.120717	0.573924	0.0861108	0.487813
Rdl	FBtr0076534,FBtr0076536,FBtr0309054,FBtr0333834,FBtr0333835,FBtr0333836:chr3L:-:9138937:9175249:Rdl::3.4-5-6-8-9	AFE	E1,E3	E2,E3	-0.686457	0.536658	1.22312	0.0378015	0.137889	0.480935	0.261118	0.219817
rdx	FBtr0100361,FBtr0100852,FBtr0301632,FBtr0301633,FBtr0301634:chr3R:-:9793673:9857777:rdx:<3:5	A5SS	E3,E5	E3,E4,E5	0.971861	2.76001	1.78815	0.000878086	0.0100741	0.248247	0.0475025	0.200745
Rfx	FBtr0082238,FBtr0112895,FBtr0305995,FBtr0305996,FBtr0305997:chr3R:-:6188232:6203790:Rfx:6-7:9-10-11-12-13-14>	IR	E7,E9	E7,E8,E9	-2.7213	-1.30833	1.41296	0.0123858	0.0644607	0.866352	0.593974	0.272378
Rfx	FBtr0082238,FBtr0112895,FBtr0305995,FBtr0305996,FBtr0305997:chr3R:-:6188232:6203790:Rfx:<1-2:4	A3SS	E2,E4	E2,E3,E4	-7.17153e-11	1.29928	1.29928	0.062814	0.195447	0.401639	0.169391	0.232248
Rfx	FBtr0082238,FBtr0112895,FBtr0305995,FBtr0305996,FBtr0305997:chr3R:-:6188232:6203790:Rfx::6-7	AFE	E4,E6	E5,E6	0.405465	1.31219	0.906721	0.0819714	0.231884	0.301653	0.150249	0.151404
Rgl	FBtr0075793,FBtr0075794,FBtr0075795,FBtr0075796,FBtr0330186:chr3L:-:13899996:13918435:Rgl::3.4.5	AFE	E1,E3	E2,E3	1.45265	0.419635	-1.03302	0.0579464	0.185956	0.257387	0.504875	-0.247488
rgn	FBtr0078346,FBtr0309230,FBtr0333385,FBtr0333386:chr3L:+:21375600:21417516:rgn:<1-2-3-4-5:7-8.9>	A3SS	E5,E7	E5,E6,E7	1.77307	0.802346	-0.970721	0.0188587	0.0841493	0.104312	0.233151	-0.128839
rgr	FBtr0088692,FBtr0301542:chr2R:+:4487937:4498743:rgr:<1:3-4-5-6>	A3SS	E1,E3	E1,E2,E3	0.0434851	-0.875469	-0.918954	0.000841102	0.00974181	0.185242	0.366367	-0.181125
rhea	FBtr0305210,FBtr0305211,FBtr0305212,FBtr0333105,FBtr0333106,FBtr0333107,FBtr0333108,FBtr0333109:chr3L:+:8538100:8567509:rhea:7-8-9-10-11-12:14	ES	E12,E14	E13,E14	0.728239	-0.367725	-1.09596	0.00164209	0.0155838	0.141537	0.340709	-0.199172
rhea	FBtr0305210,FBtr0305211,FBtr0305212,FBtr0333105,FBtr0333106,FBtr0333107,FBtr0333108,FBtr0333109:chr3L:+:8538100:8567509:rhea::3	AFE	E1,E3	E2,E3	0.666479	0.120286	-0.546193	0.0111949	0.060357	0.184451	0.273015	-0.0885633
RhoBTB	FBtr0078185,FBtr0330157,FBtr0330158:chr3L:+:20369341:20375498:RhoBTB:<1-3-4-5-6-7-8-9-10-11-12:14-15>	A3SS	E12,E14	E12,E13,E14	-1.8068	0.0689929	1.87579	0.000143968	0.00262132	0.809556	0.360608	0.448948
RhoGAP100F	FBtr0302179,FBtr0302180,FBtr0302181,FBtr0304594,FBtr0304595,FBtr0304596,FBtr0309829:chr3R:+:27638330:27670966:RhoGAP100F::8-9.10-12-13-14-15	AFE	E1,E2,E3,E4,E8	E5,E6,E7,E8	0.351976	-0.12588	-0.477857	0.0326721	0.12533	0.560986	0.671359	-0.110373
RhoGAP15B	FBtr0110990,FBtr0290096:chrX:+:16837751:16850028:RhoGAP15B:<1-2:4-5-6-7-8-9-10>	A5SS	E2,E4	E2,E3,E4	-1.85389	-1.36582	0.488075	0.0791539	0.226728	0.647356	0.53188	0.115475
RhoGAP18B	FBtr0299622,FBtr0299623,FBtr0299624,FBtr0299625,FBtr0310063:chrX:-:19030258:19059362:RhoGAP18B::9-10-11-12>	AFE	E3,E9	E4,E5,E6,E7,E9	-2.20049	-1.7815	0.418984	0.075812	0.22115	0.6076	0.505644	0.101956
RhoGAP19D	FBtr0077320,FBtr0301537,FBtr0304906:chrX:-:20340981:20381721:RhoGAP19D:<1-2-3-4-5-6-7:9.10-11-12-13-14-15	ES	E7,E9	E7,E8,E9	0.113329	-0.566395	-0.679724	0.0775539	0.224216	0.247238	0.405832	-0.158594
RhoGAPp190	FBtr0074481,FBtr0074482,FBtr0074483,FBtr0333659,FBtr0333660,FBtr0333661,FBtr0333662:chrX:-:17533179:17546595:RhoGAPp190:14:16-17-18-19-20.21>	A5SS	E14,E16	E14,E15,E16	-1.63576	-0.949081	0.686675	0.00801251	0.0484926	0.817156	0.680592	0.136564
RhoGEF2	FBtr0086969,FBtr0086970,FBtr0086971,FBtr0305083:chr2R:+:12914745:12932158:RhoGEF2:<1:3-4-5-6-7-8	A5SS	E1,E3	E1,E2,E3	-4.38203	-2.10006	2.28197	0.0108841	0.0595027	0.9855	0.872624	0.112876
RIC-3	FBtr0071527,FBtr0071528,FBtr0113369,FBtr0113371,FBtr0301892,FBtr0301893,FBtr0301894,FBtr0301895,FBtr0301896,FBtr0301897,FBtr0301898,FBtr0301899,FBtr0301900,FBtr0301901,FBtr0301902,FBtr0310056,FBtr0310057:chr2R:+:16905289:16912423:RIC-3:<1.2-5:7-8-9	ES	E5,E7	E5,E6,E7	-1.38629	-2.71469	-1.3284	0.00336833	0.0259323	0.527801	0.796592	-0.268791
RIC-3	FBtr0071527,FBtr0071528,FBtr0113369,FBtr0113371,FBtr0301892,FBtr0301893,FBtr0301894,FBtr0301895,FBtr0301896,FBtr0301897,FBtr0301898,FBtr0301899,FBtr0301900,FBtr0301901,FBtr0301902,FBtr0310056,FBtr0310057:chr2R:+:16905289:16912423:RIC-3:11:14	ES	E11,E14	E11,E13	20	2.18122	-17.8188	0.0132417	0.067337	0	0.0303284	-0.0303284
rin	FBtr0082796,FBtr0082797,FBtr0082798,FBtr0082799,FBtr0082800:chr3R:+:9472725:9480285:rin:<1:4	IR	E1,E4	E1,E2,E3,E4	0.66563	1.19752	0.531887	0.0318035	0.123006	0.097462	0.0607424	0.0367196
Rip11	FBtr0074616,FBtr0301545:chrX:-:18529674:18541596:Rip11:5-6:8	A5SS	E6,E8	E6,E7,E8	0.277632	-0.182322	-0.459953	0.0778207	0.224274	0.223839	0.308033	-0.0841946
rl	FBtr0113700,FBtr0113701,FBtr0113702,FBtr0113703,FBtr0329919,FBtr0329920:chr2RHet:+:198175:251950:rl:6:	ALE	E6,E7	E6,E8	-2.5722	-7.21744	-4.64524	5.66805e-09	1.01482e-06	0.0946043	0.001095	0.0935093
rl	FBtr0113700,FBtr0113701,FBtr0113702,FBtr0113703,FBtr0329919,FBtr0329920:chr2RHet:+:198175:251950:rl:<2:5	IR	E2,E5	E2,E3,E4,E5	-2.67031	-2.05658	0.613734	0.00106613	0.0117466	0.736123	0.600533	0.135591
rl	FBtr0113700,FBtr0113701,FBtr0113702,FBtr0113703,FBtr0329919,FBtr0329920:chr2RHet:+:198175:251950:rl:8:12-13-14-15-17>	ES	E10,E12	E8,E12	1.78059	3.51651	1.73592	0.00135913	0.0137741	0.642318	0.913575	-0.271257
rl	FBtr0113700,FBtr0113701,FBtr0113702,FBtr0113703,FBtr0329919,FBtr0329920:chr2RHet:+:198175:251950:rl:10:	ALE	E10,E11	E10,E12,E13,E14,E15,E17	-4.10738	-5.52068	-1.41331	0.0358797	0.133254	0.0889651	0.0241317	0.0648335
RluA-1	FBtr0080039,FBtr0080040,FBtr0080041:chr2L:-:10463335:10474347:RluA-1:4-5-6-7:9-10-11-12-13>	ES	E7,E9	E7,E8,E9	-3.38047	-4.78749	-1.40702	0.0139912	0.0694229	0.911559	0.973247	-0.0616886
Rm62	FBtr0078649,FBtr0078650,FBtr0078651,FBtr0078652,FBtr0078653,FBtr0078654,FBtr0301947,FBtr0302597,FBtr0309319,FBtr0309320,FBtr0309321,FBtr0309322:chr3R:-:1826147:1834301:Rm62::5	AFE	E2,E3,E5	E4,E5	-0.38218	0.414751	0.796931	0.000365223	0.00512864	0.882536	0.943011	-0.060475
Rm62	FBtr0078649,FBtr0078650,FBtr0078651,FBtr0078652,FBtr0078653,FBtr0078654,FBtr0301947,FBtr0302597,FBtr0309319,FBtr0309320,FBtr0309321,FBtr0309322:chr3R:-:1826147:1834301:Rm62::14.15.16	AFE	E11,E12,E14	E13,E14	3.02991	2.23843	-0.791477	0.0163405	0.0769461	0.901167	0.798733	0.102434
RN-tre	FBtr0087603,FBtr0087604,FBtr0087605,FBtr0330626,FBtr0330627:chr2R:-:9872319:9878215:RN-tre:<1:	ALE	E1,E2,E3,E4	E1,E5,E6,E7,E8	-0.502218	-1.20897	-0.706749	0.000522111	0.00669705	0.594433	0.408483	0.18595
Roc1a	FBtr0070122,FBtr0308651:chrX:+:541319:542630:Roc1a:<1:	ALE	E1,E2	E1,E3,E4,E5	-1.87041	-4.34445	-2.47404	3.96499e-11	1.70376e-08	0.629459	0.120585	0.508874
rogdi	FBtr0075282,FBtr0075283:chr3L:+:17042611:17048554:rogdi::4-5-6-7-8-9>	AFE	E2,E4	E3,E4	-1.80424	-0.783521	1.02072	0.016361	0.0769461	0.946094	0.871035	0.0750587
rols	FBtr0076053,FBtr0076054,FBtr0076055,FBtr0076056,FBtr0076057,FBtr0310009,FBtr0310010,FBtr0334109,FBtr0334110:chr3L:-:12001324:12057959:rols:<3:	ALE	E3,E4,E5	E3,E7	-1.4816	0.122602	1.60421	0.00137276	0.0138144	0.189134	0.533055	-0.343921
row	FBtr0087402,FBtr0087403,FBtr0329939:chr2R:-:11094031:11101137:row:<1-2-3:	ALE	E3,E4	E3,E5,E6,E7	-2.80042	-3.5293	-0.728874	0.0418573	0.149134	0.307616	0.181313	0.126303
RpL10	FBtr0299869,FBtr0299870,FBtr0333910:chr3L:-:23086289:23088571:RpL10:<1:3-4-5-6.7>	A5SS	E1,E3	E1,E2,E3	0.878966	0.7133	-0.165667	0.0115543	0.0613708	0.25382	0.286124	-0.0323032
RpL15	FBtr0113742,FBtr0113743,FBtr0113744,FBtr0301801,FBtr0308333,FBtr0308334,FBtr0308335,FBtr0308336:chr3LHet:+:2397790:2398981:RpL15:<3:6.7	IR	E3,E6	E3,E4,E5,E6	-3.37316	-2.03317	1.33999	5.2339e-05	0.00121568	0.93182	0.780384	0.151436
RpL17	FBtr0070980,FBtr0070981,FBtr0070982,FBtr0070983:chrX:-:6635569:6638290:RpL17:<1.2.3:8-9>	A5SS	E3,E8	E6,E8	2.10588	0.989554	-1.11633	4.65789e-07	2.9873e-05	0.0418528	0.117527	-0.0756746
RpL29	FBtr0071592,FBtr0071593,FBtr0305669:chr2R:+:17181273:17181909:RpL29:<1.2:4-5-6>	IR	E2,E4	E2,E3,E4	0.601572	0.924726	0.323154	2.43281e-05	0.000660126	0.197839	0.151197	0.046642
RpL34a	FBtr0084972,FBtr0084973,FBtr0302369:chr3R:-:21884141:21884989:RpL34a:<1:4-5>	A3SS	E1,E4	E1,E3,E4	-0.501767	-1.00093	-0.499165	0.00685239	0.0434929	0.609441	0.722237	-0.112796
RpL36	FBtr0070155,FBtr0070156,FBtr0070157,FBtr0070158:chrX:-:522349:523495:RpL36::8-9>	AFE	E1,E3,E4,E8	E5,E6,E8	1.36808	1.16422	-0.203853	0.00839291	0.0502289	0.274956	0.314819	-0.0398625
RpL37A	FBtr0079016,FBtr0079017,FBtr0302570:chr2L:+:5070956:5072055:RpL37A::4-5-6.7>	AFE	E1,E2,E4	E3,E4	1.65222	2.55773	0.905512	8.19953e-05	0.00172713	0.834701	0.925695	-0.090994
RpL7A	FBtr0070915,FBtr0070916:chrX:-:6425048:6427318:RpL7A::4-5-6-7-8>	AFE	E1,E2,E4	E3,E4	1.40061	2.15258	0.751961	1.03735e-07	9.40791e-06	0.829708	0.912917	-0.0832084
RpL9	FBtr0080163,FBtr0080164:chr2L:-:11002832:11004189:RpL9::3-4-5>	AFE	E1,E3	E2,E3	1.35086	1.87163	0.520767	0.000465624	0.00613739	0.190083	0.121932	0.068151
RpS18	FBtr0086273,FBtr0086274:chr2R:+:16151476:16152353:RpS18::3-4-5>	AFE	E1,E3	E2,E3	0.630224	0.979562	0.349338	0.0574309	0.185312	0.260412	0.202594	0.0578182
RpS21	FBtr0077621,FBtr0077623,FBtr0273293:chr2L:+:2856069:2857041:RpS21:<1-2-3:5.6>	IR	E3,E5	E3,E4,E5	-2.10737	-0.902243	1.20513	8.72934e-08	8.33555e-06	0.783934	0.522652	0.261282
Rrp1	FBtr0077678,FBtr0290241:chr2L:-:2969772:2972676:Rrp1:<1-2-3:5-6>	IR	E3,E5	E3,E4,E5	-0.0066629	1.25677	1.26343	0.00043891	0.00591222	0.277752	0.0963727	0.181379
rtGEF	FBtr0081356,FBtr0081357,FBtr0112884,FBtr0112885,FBtr0302106:chr2L:+:20350435:20365254:rtGEF::5-6-7-8-10-11	AFE	E3,E5	E4,E5	1.27629	0.587787	-0.688507	0.0131469	0.0670928	0.555769	0.69962	-0.14385
Rya-r44F	FBtr0088637,FBtr0088638,FBtr0088639,FBtr0088640,FBtr0304568,FBtr0304569,FBtr0304570,FBtr0304571,FBtr0304572,FBtr0308083:chr2R:+:4747868:4775602:Rya-r44F:<1-3-4:6-7-8-9-10-11	ES	E4,E6	E4,E5,E6	-0.980829	-0.238411	0.742418	0.0820336	0.231907	0.68194	0.566916	0.115023
Saf-B	FBtr0084699,FBtr0084700,FBtr0100424,FBtr0331696:chr3R:+:20643185:20648072:Saf-B:7:9-10-11>	IR	E7,E9	E7,E8,E9	1.25276	0.0460911	-1.20667	4.31234e-05	0.0010469	0.0357229	0.11087	-0.0751472
Saf-B	FBtr0084699,FBtr0084700,FBtr0100424,FBtr0331696:chr3R:+:20643185:20648072:Saf-B:<1-2-3-4-5:9-10-11>	ES	E5,E9	E5,E7,E9	-2.87033	-1.54664	1.32369	6.20126e-05	0.00140246	0.443445	0.179029	0.264416
Sam-S	FBtr0089428,FBtr0089429,FBtr0089430,FBtr0089431,FBtr0089432,FBtr0089433,FBtr0089434,FBtr0089435,FBtr0089436,FBtr0089437,FBtr0308091,FBtr0330656:chr2L:+:106902:114432:Sam-S:<9:11-13-14	A5SS	E9,E10,E11	E9,E11	-0.306501	-0.578251	-0.271751	0.0145953	0.0715934	0.175936	0.141682	0.034254
sano	FBtr0086566,FBtr0086567,FBtr0086568,FBtr0086569,FBtr0290300:chr2R:+:14765898:14847000:sano:<1-2.3:5	ES	E3,E5	E3,E4,E5	-0.578078	-1.59109	-1.01301	0.0157604	0.0751638	0.473147	0.713839	-0.240693
Sans	FBtr0087790,FBtr0087791:chr2R:+:8824399:8827917:Sans:<1:3-4-5-6-7>	A5SS	E1,E3	E1,E2,E3	-0.693147	0.519875	1.21302	1.92648e-05	0.000548218	0.635655	0.34233	0.293325
Sap130	FBtr0075927,FBtr0075928,FBtr0075929,FBtr0114506,FBtr0332043,FBtr0332044:chr3L:+:12799001:12806136:Sap130:<1-3:6-7-8-9	A3SS	E3,E6	E3,E5,E6	0.0840831	0.733969	0.649886	0.00316293	0.0251124	0.21599	0.123249	0.0927408
Sap47	FBtr0083204,FBtr0083205,FBtr0083206,FBtr0083207,FBtr0083208,FBtr0083209,FBtr0083210,FBtr0301655,FBtr0310672:chr3R:+:11760821:11787846:Sap47:<2:4.5	IR	E2,E4	E2,E3,E4	-5.17073	-2.15347	3.01727	9.38411e-05	0.00189312	0.968153	0.593206	0.374947
Sap47	FBtr0083204,FBtr0083205,FBtr0083206,FBtr0083207,FBtr0083208,FBtr0083209,FBtr0083210,FBtr0301655,FBtr0310672:chr3R:+:11760821:11787846:Sap47:13-14-15:19.20.21.22>	ME	E15,E16,E19	E15,E18,E19	-0.161715	-0.907753	-0.746037	0.00718281	0.0452358	0.46539	0.306023	0.159366
Scgalpha	FBtr0079597,FBtr0329934,FBtr0329935:chr2L:+:8303428:8305376:Scgalpha:<1-2:4-5>	ES	E2,E4	E2,E3,E4	-1.80152	-1.18958	0.611932	0.0291608	0.116453	0.65181	0.501366	0.150444
Scgdelta	FBtr0070277,FBtr0302028,FBtr0302174,FBtr0302175:chrX:-:1639908:1648096:Scgdelta:<1.2:5.6-7-8-9-10>	A5SS	E2,E5	E2,E3,E5	-2.68102	-1.29392	1.3871	0.00523119	0.0357367	0.935072	0.769125	0.165947
schlank	FBtr0070937,FBtr0070938:chrX:-:6151700:6161260:schlank:<2:4-5-6-7-8-9>	IR	E2,E4	E2,E3,E4	-2.76207	-1.65468	1.10738	0.0026967	0.022114	0.706775	0.442117	0.264659
scrib	FBtr0308620,FBtr0308621,FBtr0308622,FBtr0308623,FBtr0308624,FBtr0308625,FBtr0308626,FBtr0308627,FBtr0308628,FBtr0308629,FBtr0308630,FBtr0308631,FBtr0308632,FBtr0308633,FBtr0308634:chr3R:+:22362071:22429773:scrib:5:8-9-10-11	A5SS	E5,E8	E5,E6,E7,E8	-2.68825	-1.25472	1.43353	3.84481e-06	0.000144922	0.85665	0.593854	0.262796
scro	FBtr0113750,FBtr0113751,FBtr0113752,FBtr0113753:chr3LHet:+:207492:252455:scro:4:7	ES	E4,E7	E4,E5,E7	-2.71061	-3.59044	-0.879828	0.0326168	0.12533	0.788359	0.904411	-0.116052
sd	FBtr0074099,FBtr0074100,FBtr0074101,FBtr0112824,FBtr0112825,FBtr0112826,FBtr0112827,FBtr0301543,FBtr0301544,FBtr0308128,FBtr0308129,FBtr0308130,FBtr0308131,FBtr0308132,FBtr0308133,FBtr0308134,FBtr0310311,FBtr0310312,FBtr0310313:chrX:+:15698404:15721714:sd:21-22-23-25:27-28-29-30-31.32.33.34>	A3SS	E25,E27	E25,E26,E27	0.221862	-0.165503	-0.387366	0.0699474	0.209307	0.382626	0.477108	-0.0944812
SdhA	FBtr0086552,FBtr0086553,FBtr0086554:chr2R:-:15279367:15283477:SdhA:4:6-7-8-9>	IR	E4,E6	E4,E5,E6	-2.38109	-1.16402	1.21706	5.29859e-07	3.33294e-05	0.79156	0.534912	0.256648
sdt	FBtr0089974,FBtr0089975,FBtr0089978,FBtr0100375,FBtr0100376,FBtr0111034,FBtr0308217,FBtr0308218,FBtr0308219,FBtr0308220,FBtr0333720,FBtr0333721:chrX:+:8072581:8134507:sdt:18-19:21.22	A3SS	E19,E21	E19,E20,E21	0.100083	1.26567	1.16558	0.00454043	0.0323618	0.115097	0.0393316	0.0757652
sec23	FBtr0078710,FBtr0078711,FBtr0304794,FBtr0309091,FBtr0310266,FBtr0330314:chr3R:+:1474786:1478351:sec23:5-6-7-8:11>	ES	E8,E11	E8,E9,E11	-0.126232	0.241162	0.367394	0.00583929	0.0387214	0.441132	0.361017	0.0801152
sec23	FBtr0078710,FBtr0078711,FBtr0304794,FBtr0309091,FBtr0310266,FBtr0330314:chr3R:+:1474786:1478351:sec23:<1.2:5-6-7-8	IR	E2,E5	E2,E3,E4,E5	-0.33503	-0.59342	-0.25839	0.0661178	0.201638	0.288468	0.343944	-0.0554758
SelR	FBtr0082291,FBtr0082292,FBtr0082294,FBtr0082295,FBtr0273345,FBtr0273346,FBtr0273347,FBtr0306641:chr3R:-:6689076:6694379:SelR:3.4-5:9>	A3SS	E5,E9	E5,E8,E9	-0.277355	-0.808269	-0.530914	0.000443876	0.00594185	0.43721	0.567164	-0.129954
Sema-1a	FBtr0079691,FBtr0303877,FBtr0303878,FBtr0303879,FBtr0329930,FBtr0329931,FBtr0329932:chr2L:+:8542146:8671917:Sema-1a:6-7-8-9-10-11-12-13-14-15-16-17-18-19-20-21:23-24-25	A3SS	E21,E23	E21,E22,E23	-0.740886	-0.249313	0.491573	0.0776434	0.224216	0.605411	0.478749	0.126662
Sema-2a	FBtr0087088,FBtr0087089,FBtr0087090,FBtr0087091:chr2R:+:12387700:12420934:Sema-2a::7-8-9-10-11-12-13-14-15-16-17-18-19>	AFE	E1,E2,E7	E5,E6,E7	-0.844569	-0.23571	0.608859	0.000370926	0.00519176	0.767812	0.644394	0.123418
SF1	FBtr0083456,FBtr0331706,FBtr0331707:chr3R:+:13366142:13370870:SF1:<1-2-3:6-7>	ES	E3,E6	E4,E6	-2.15756	-1.21392	0.943636	0.0132894	0.0674197	0.770108	0.57121	0.198899
sff	FBtr0089527,FBtr0334070,FBtr0334071:chr3L:-:15893255:15917961:sff:10:12-13-14>	A5SS	E10,E12	E10,E11,E12	-1.16315	0.451985	1.61514	0.0170369	0.0791852	0.692972	0.296406	0.396566
sfl	FBtr0076968,FBtr0301562:chr3L:+:6488779:6543108:sfl:<1:3-4-5-6-7>	ES	E1,E3	E1,E2,E3	-1.28093	20	21.2809	2.05354e-09	5.19063e-07	0.672366	0	0.672366
sgg	FBtr0070466,FBtr0070467,FBtr0070468,FBtr0070469,FBtr0070470,FBtr0070471,FBtr0070472,FBtr0070473,FBtr0070474,FBtr0070475,FBtr0070476,FBtr0112828,FBtr0301966,FBtr0302185,FBtr0331751,FBtr0331752,FBtr0331753:chrX:+:2527984:2571879:sgg:25-26-27-28-29-31-32:37>	ES	E32,E37	E34,E37	1.14513	3.56953	2.4244	0.0116415	0.0615731	0.0405013	0.00453526	0.035966
sgg	FBtr0070466,FBtr0070467,FBtr0070468,FBtr0070469,FBtr0070470,FBtr0070471,FBtr0070472,FBtr0070473,FBtr0070474,FBtr0070475,FBtr0070476,FBtr0112828,FBtr0301966,FBtr0302185,FBtr0331751,FBtr0331752,FBtr0331753:chrX:+:2527984:2571879:sgg:34:	ALE	E34,E35,E36	E34,E37	2.51791	4.01747	1.49956	0.0605873	0.190588	0.932481	0.985742	-0.0532603
Sh3beta	FBtr0076872,FBtr0076873,FBtr0302546,FBtr0302547,FBtr0302548:chr3L:-:7357683:7362360:Sh3beta:<1:3-5	IR	E1,E3	E1,E2,E3	-2.66848	-2.05284	0.615648	0.0102147	0.0568555	0.831529	0.726038	0.105491
sha	FBtr0088120,FBtr0273343,FBtr0332463:chr2R:+:7211818:7223968:sha:<4-5-6-8-9-10-11:13-14>	A3SS	E11,E13	E11,E12,E13	-2.6288	-1.5294	1.09941	0.0238609	0.101281	0.909749	0.759246	0.150503
Shab	FBtr0305201,FBtr0305202,FBtr0305203,FBtr0305205,FBtr0305206,FBtr0305207,FBtr0305208,FBtr0305209,FBtr0333898,FBtr0333899:chr3L:+:2895016:2959579:Shab::5-6-7.8-9-12.13-14-15-18-19-20	AFE	E1,E5	E4,E5	0.693147	-0.546544	-1.23969	0.0149229	0.0725382	0.454211	0.773851	-0.31964
shep	FBtr0077172,FBtr0077173,FBtr0077174,FBtr0301599,FBtr0308859,FBtr0333287,FBtr0333288,FBtr0333289:chr3L:-:5148920:5271044:shep:13:15	A5SS	E13,E15	E14,E15	-2.67797	-1.55814	1.11983	0.00930818	0.0534723	0.89657	0.746388	0.150182
shep	FBtr0077172,FBtr0077173,FBtr0077174,FBtr0301599,FBtr0308859,FBtr0333287,FBtr0333288,FBtr0333289:chr3L:-:5148920:5271044:shep:10-11:13	A5SS	E11,E13	E11,E12,E13	-0.393904	-0.920931	-0.527027	0.0361744	0.133426	0.569096	0.700481	-0.131385
shi	FBtr0074118,FBtr0074119,FBtr0074121,FBtr0074122,FBtr0074123,FBtr0074124,FBtr0111036,FBtr0111037,FBtr0301594,FBtr0301595,FBtr0301596,FBtr0301597,FBtr0333717,FBtr0333718:chrX:+:15786148:15800725:shi:11:	ALE	E11,E12,E13	E11,E14,E15,E16,E17,E18,E19,E20,E21,E23,E24	-1.81666	-2.12569	-0.309032	0.0276145	0.112114	0.698323	0.637484	0.0608387
shi	FBtr0074118,FBtr0074119,FBtr0074121,FBtr0074122,FBtr0074123,FBtr0074124,FBtr0111036,FBtr0111037,FBtr0301594,FBtr0301595,FBtr0301596,FBtr0301597,FBtr0333717,FBtr0333718:chrX:+:15786148:15800725:shi:14.15-16-17-18-19-20-21-23-24:27-28-29-30	ES	E24,E27	E24,E25	-1.24415	-1.5318	-0.287647	0.0823744	0.232301	0.735803	0.787867	-0.0520638
shn	FBtr0088098,FBtr0088099,FBtr0088100,FBtr0088101,FBtr0330619,FBtr0330620:chr2R:+:7046590:7104899:shn::7-8-9-10-11-12>	AFE	E2,E4,E7	E5,E7	0.510826	1.50408	0.993252	0.0797571	0.227718	0.514465	0.748659	-0.234194
shot	FBtr0087616,FBtr0087617,FBtr0087618,FBtr0087619,FBtr0087620,FBtr0087621,FBtr0273222,FBtr0273223,FBtr0273224,FBtr0273225,FBtr0273226,FBtr0301591,FBtr0301592,FBtr0301593,FBtr0301964,FBtr0304847,FBtr0304848,FBtr0304849,FBtr0304850,FBtr0304851,FBtr0304852,FBtr0304853:chr2R:-:9751741:9829615:shot:34-35-36-37:40-41	ME	E37,E38,E40	E37,E39,E40	1.65432	2.15162	0.497297	0.000819691	0.00951949	0.831189	0.888018	-0.0568292
Shroom	FBtr0112614,FBtr0112616,FBtr0290253:chr2R:+:10195666:10239312:Shroom::10-11-12>	AFE	E1,E2,E3,E4,E5,E6,E7,E10	E8,E10	1.97108	1.58762	-0.383463	0.0858607	0.239263	0.560884	0.459257	0.101626
sif	FBtr0112708,FBtr0112709,FBtr0112710,FBtr0112712,FBtr0112713,FBtr0114646,FBtr0330122,FBtr0330123,FBtr0330124,FBtr0330125,FBtr0330126:chr3L:+:5652528:5742699:sif:10-11-12-13-14:16-17-18	ES	E14,E16	E14,E15,E16	-1.6864	-2.87168	-1.18528	0.0839458	0.235454	0.742418	0.855683	-0.113265
simj	FBtr0076262,FBtr0076263,FBtr0076264,FBtr0331573,FBtr0331574:chr3L:+:10657838:10683834:simj:<1.2.3-4-5:7-8-9-10-11.12-14.15>	A3SS	E5,E7	E5,E6,E7	1.53567	0.839751	-0.695921	0.00344461	0.0262438	0.132305	0.232522	-0.100216
Sin3A	FBtr0087887,FBtr0087888,FBtr0087889,FBtr0087890,FBtr0303565,FBtr0303566,FBtr0304683:chr2R:-:8462744:8480397:Sin3A::18-19>	AFE	E10,E11,E12,E13,E14,E15,E18	E17,E18	2.0391	1.59874	-0.440355	0.00905036	0.052439	0.437891	0.335836	0.102055
Sin3A	FBtr0087887,FBtr0087888,FBtr0087889,FBtr0087890,FBtr0303565,FBtr0303566,FBtr0304683:chr2R:-:8462744:8480397:Sin3A:6-7-8:10-11-12-13-14-15	A3SS	E8,E10	E8,E9,E10	1.47371	1.01331	-0.460392	0.038384	0.139658	0.155316	0.225886	-0.0705697
Sirt4	FBtr0070850,FBtr0070851,FBtr0070852:chrX:-:5558660:5560002:Sirt4:<1:4>	A3SS	E1,E4	E1,E2,E3,E4	0.276253	-0.693147	-0.969401	0.00729767	0.045645	0.163807	0.346581	-0.182774
skap	FBtr0081957,FBtr0113206,FBtr0301786,FBtr0301787,FBtr0303525,FBtr0303526:chr3R:+:4764404:4768749:skap:4-5-6-7-8:10-11.12>	ES	E8,E10	E8,E9,E10	2.27298	1.45175	-0.821233	0.00182907	0.0169022	0.0870892	0.191066	-0.103977
skap	FBtr0081957,FBtr0113206,FBtr0301786,FBtr0301787,FBtr0303525,FBtr0303526:chr3R:+:4764404:4768749:skap::4-5-6-7-8	AFE	E1,E2,E4	E3,E4	0.342955	0.849242	0.506287	0.0155114	0.0743061	0.566676	0.669625	-0.102949
slgA	FBtr0077203,FBtr0077204,FBtr0077205,FBtr0077206,FBtr0077207,FBtr0077208,FBtr0077209,FBtr0077210,FBtr0307524,FBtr0307525,FBtr0307526,FBtr0307527,FBtr0307528,FBtr0307529:chrX:+:21245017:21256188:slgA:<2:9-10-12-13-16-17-18-19-20-21.22>	A5SS	E2,E9	E2,E3,E4,E9	-1.58697	-0.434286	1.15268	0.000188615	0.00320348	0.446842	0.183081	0.263761
sli	FBtr0330729,FBtr0330730,FBtr0330731,FBtr0330732,FBtr0330733,FBtr0330734:chr2R:-:11757558:11809623:sli:<1:4.5-6-7	ES	E1,E4	E1,E3,E4	1.33072	2.26003	0.929301	0.00822972	0.0494589	0.104345	0.0385912	0.0657534
Slip1	FBtr0089090,FBtr0310536,FBtr0310537:chr4:+:684213:690510:Slip1:<1-2:4	ES	E2,E4	E2,E3,E4	-2.46891	-1.80229	0.66662	0.00506806	0.0348998	0.619858	0.443545	0.176313
Slip1	FBtr0089090,FBtr0310536,FBtr0310537:chr4:+:684213:690510:Slip1:4:6>	ES	E4,E6	E4,E5,E6	-3.07805	-2.55961	0.518448	0.0649632	0.199391	0.839609	0.766034	0.0735745
slo	FBtr0084683,FBtr0084684,FBtr0084685,FBtr0100622,FBtr0100623,FBtr0100624,FBtr0100627,FBtr0100629,FBtr0100631,FBtr0100632,FBtr0100633,FBtr0100634,FBtr0100635,FBtr0100636,FBtr0100637,FBtr0100638,FBtr0301581,FBtr0301582,FBtr0330286,FBtr0330287:chr3R:+:20488216:20536911:slo:21-22-25:28-29	ES	E25,E28	E25,E27	-0.223144	1.50408	1.72722	0.031147	0.121341	0.362339	0.0738929	0.288446
Slob	FBtr0330697,FBtr0330698,FBtr0330699,FBtr0330700,FBtr0330701,FBtr0330702,FBtr0330703,FBtr0330704,FBtr0330705,FBtr0330706:chr2L:-:7642004:7675078:Slob:17-18:	ALE	E18,E19	E18,E21,E23,E24	-2.07944	-0.535518	1.54392	0.00859796	0.0509815	0.403432	0.913775	-0.510344
Slob	FBtr0330697,FBtr0330698,FBtr0330699,FBtr0330700,FBtr0330701,FBtr0330702,FBtr0330703,FBtr0330704,FBtr0330705,FBtr0330706:chr2L:-:7642004:7675078:Slob::12-13-14-15	AFE	E2,E3,E4,E5,E12	E6,E9,E10,E12	0.361482	-0.283525	-0.645008	0.0354799	0.132456	0.278211	0.432477	-0.154266
Slob	FBtr0330697,FBtr0330698,FBtr0330699,FBtr0330700,FBtr0330701,FBtr0330702,FBtr0330703,FBtr0330704,FBtr0330705,FBtr0330706:chr2L:-:7642004:7675078:Slob:12-13-14-15:17-18	ES	E15,E17	E15,E16,E17	1.55162	-0.523765	-2.07539	0.0700856	0.209574	0.143275	0.605031	-0.461756
slow	FBtr0073291,FBtr0073292:chr3L:+:4384441:4403181:slow:<1:3-4-5-6>	A5SS	E1,E3	E1,E2,E3	-2.25034	-0.731877	1.51847	0.0578081	0.18579	0.68971	0.26583	0.423879
sm	FBtr0086492,FBtr0086495,FBtr0100232,FBtr0110898,FBtr0301609,FBtr0301610,FBtr0304653,FBtr0304654,FBtr0304655,FBtr0304656,FBtr0308785,FBtr0308786,FBtr0308790,FBtr0308791,FBtr0308792,FBtr0308793,FBtr0308795,FBtr0308796,FBtr0308797,FBtr0310331,FBtr0332857:chr2R:-:15405368:15519013:sm:5-6.7-8-9:17	A5SS	E10,E17	E9,E17	-0.464306	0.587787	1.05209	0.0110462	0.0600827	0.317446	0.585225	-0.267779
sm	FBtr0086492,FBtr0086495,FBtr0100232,FBtr0110898,FBtr0301609,FBtr0301610,FBtr0304653,FBtr0304654,FBtr0304655,FBtr0304656,FBtr0308785,FBtr0308786,FBtr0308790,FBtr0308791,FBtr0308792,FBtr0308793,FBtr0308795,FBtr0308796,FBtr0308797,FBtr0310331,FBtr0332857:chr2R:-:15405368:15519013:sm:13:	ALE	E13,E14	E13,E18,E19,E20,E21	-20	-5.29455	14.7055	0.0161549	0.0762829	0	0.138137	-0.138137
Smc5	FBtr0301600,FBtr0301601,FBtr0333455,FBtr0333456:chr3L:+:21562275:21566623:Smc5:<2-3-4-5-6-7-8-9-10-11-12-13-14:16-17-18>	A3SS	E14,E16	E14,E15,E16	-3.73767	-1.5724	2.16527	0.0103326	0.0573634	0.970792	0.754241	0.21655
smg	FBtr0076549,FBtr0076550,FBtr0076551,FBtr0290103,FBtr0290104:chr3L:-:8983416:8991089:smg:7-8:	ALE	E8,E10,E11,E12	E8,E9	0.74607	1.20397	0.457903	0.0850338	0.237729	0.413293	0.531099	-0.117807
smi35A	FBtr0089288,FBtr0089289,FBtr0089290,FBtr0100447,FBtr0100448,FBtr0329933:chr2L:-:14184477:14234122:smi35A:6:8-9-10-11-12-13-14>	ES	E6,E8	E6,E7,E8	-2.10781	-3.70988	-1.60206	0.00128708	0.0134335	0.815198	0.956368	-0.14117
SNF1A	FBtr0070216,FBtr0070217,FBtr0070218:chrX:+:1269579:1272890:SNF1A:<1:3.4-5>	IR	E1,E3	E1,E2,E3	-0.165749	0.843899	1.00965	2.26593e-07	1.80309e-05	0.27561	0.120267	0.155343
SNF4Agamma	FBtr0084018,FBtr0084019,FBtr0084020,FBtr0084021,FBtr0084022,FBtr0084024,FBtr0110937,FBtr0110938,FBtr0110939,FBtr0112915,FBtr0112916,FBtr0301585,FBtr0301586,FBtr0301587,FBtr0301588,FBtr0301589:chr3R:+:16966460:17039991:SNF4Agamma::10-11-12	AFE	E1,E3,E4,E10	E7,E8,E9,E10	0.390866	-0.346004	-0.73687	2.2409e-06	9.53382e-05	0.240241	0.396175	-0.155934
SNF4Agamma	FBtr0084018,FBtr0084019,FBtr0084020,FBtr0084021,FBtr0084022,FBtr0084024,FBtr0110937,FBtr0110938,FBtr0110939,FBtr0112915,FBtr0112916,FBtr0301585,FBtr0301586,FBtr0301587,FBtr0301588,FBtr0301589:chr3R:+:16966460:17039991:SNF4Agamma::19	AFE	E10,E11,E12,E19	E18,E19	4.88091	3.58583	-1.29508	0.0189307	0.0842957	0.976769	0.9241	0.0526687
sns	FBtr0088635,FBtr0111043:chr2R:+:4686021:4743142:sns::19-20-21-22>	AFE	E1,E2,E3,E4,E5,E6,E7,E8,E9,E10,E11,E12,E13,E14,E15,E16,E18,E19	E17,E19	2.58417	1.95285	-0.631322	0.0147054	0.0719696	0.394887	0.261787	0.1331
Sod3	FBtr0089938,FBtr0089939,FBtr0100658,FBtr0110897:chr2R:-:7267848:7271613:Sod3::6-7-8-9	AFE	E1,E2,E6	E4,E6	3.92691	2.20394	-1.72298	2.53988e-05	0.000680142	0.985644	0.93084	0.0548039
Sod3	FBtr0089938,FBtr0089939,FBtr0100658,FBtr0110897:chr2R:-:7267848:7271613:Sod3:6-7-8-9:	ALE	E9,E10,E11	E9,E12	0.77319	-0.136576	-0.909765	0.00377838	0.0281297	0.794477	0.627874	0.166602
Spc105R	FBtr0078255,FBtr0321284:chr3L:+:20793509:20799953:Spc105R:<1:3-4-5-6-7.8>	IR	E1,E3	E1,E2,E3	-0.675194	1.39138	2.06657	0.000306033	0.00460394	0.464166	0.104908	0.359258
Spf45	FBtr0111239,FBtr0111240,FBtr0111241:chr2L:-:22959605:22961179:Spf45:<1:4-5>	A3SS	E1,E4	E1,E3,E4	-2.48039	-3.45607	-0.975682	0.00193717	0.0175521	0.866209	0.94415	-0.0779412
spi	FBtr0081267,FBtr0081268,FBtr0081269,FBtr0081270,FBtr0100597:chr2L:-:19567899:19577324:spi:<1:5>	ES	E1,E5	E1,E4	0.00486619	-0.754925	-0.759791	0.00108593	0.0118734	0.166667	0.298263	-0.131596
spi	FBtr0081267,FBtr0081268,FBtr0081269,FBtr0081270,FBtr0100597:chr2L:-:19567899:19577324:spi::4	AFE	E1,E4	E3,E4	1.93271	1.44538	-0.48733	0.00700587	0.0443238	0.153721	0.226895	-0.0731734
spin	FBtr0089589,FBtr0089590,FBtr0089591,FBtr0089592,FBtr0089593:chr2R:+:12012487:12025743:spin:6-7-8:10>	ES	E8,E10	E8,E9,E10	0.478737	0.0347861	-0.443951	0.0163669	0.0769461	0.111539	0.163046	-0.0515064
spir	FBtr0081352,FBtr0081353,FBtr0081354,FBtr0081355,FBtr0301884,FBtr0306556,FBtr0307893,FBtr0307894:chr2L:+:20311218:20348386:spir:14-15:18-19-20-21-22>	ES	E15,E18	E15,E17,E18	0.66108	-0.178955	-0.840035	0.0154265	0.0742053	0.156982	0.29651	-0.139528
spir	FBtr0081352,FBtr0081353,FBtr0081354,FBtr0081355,FBtr0301884,FBtr0306556,FBtr0307893,FBtr0307894:chr2L:+:20311218:20348386:spir:<1-2-3-4-5:7	A3SS	E5,E7	E5,E6,E7	1.13498	1.83023	0.695246	0.028117	0.113126	0.234055	0.131233	0.102822
Sply	FBtr0087007,FBtr0087008:chr2R:-:12975938:12979462:Sply::3-4-5-6-7>	AFE	E1,E3	E2,E3	-1.10783	-1.39526	-0.287434	0.0439551	0.153932	0.771716	0.817806	-0.0460899
Spn	FBtr0304613,FBtr0304614,FBtr0304615,FBtr0304616,FBtr0304617,FBtr0304618,FBtr0304619,FBtr0304620,FBtr0304621,FBtr0308203:chr3L:-:2505244:2554292:Spn:15:19	ES	E15,E19	E18,E19	-1.65292	-0.847298	0.805625	0.0864833	0.240686	0.233794	0.102482	0.131313
Spn4	FBtr0086196,FBtr0086197,FBtr0086198,FBtr0086199,FBtr0086200,FBtr0086201,FBtr0086202,FBtr0086203,FBtr0086204,FBtr0086205,FBtr0300336:chr2R:-:2763408:2766428:Spn4:<3:5-6	IR	E3,E5	E3,E4,E5	-0.0682082	0.963174	1.03138	9.0626e-05	0.0018622	0.288197	0.127497	0.1607
Spn4	FBtr0086196,FBtr0086197,FBtr0086198,FBtr0086199,FBtr0086200,FBtr0086201,FBtr0086202,FBtr0086203,FBtr0086204,FBtr0086205,FBtr0300336:chr2R:-:2763408:2766428:Spn4:8:10	IR	E8,E10	E9,E10	0.0289875	-1.20984	-1.23883	0.00465814	0.0327059	0.293854	0.581832	-0.287978
Spn5	FBtr0083141,FBtr0083142:chr3R:-:11028790:11032168:Spn5:<1:3-4>	A3SS	E1,E3	E1,E2,E3	-2.07703	-2.82336	-0.746326	0.00891735	0.0520623	0.882672	0.939987	-0.0573149
Spn77Ba	FBtr0074841,FBtr0074842:chr3L:+:20310289:20313047:Spn77Ba:<1:3-4-5-6-7>	IR	E1,E3	E1,E2,E3	-0.570545	0.0320883	0.602633	0.0327118	0.12533	0.440566	0.297897	0.142668
Sppl	FBtr0084909,FBtr0084910,FBtr0084911,FBtr0300819,FBtr0300820:chr3R:+:21707706:21713286:Sppl::4	AFE	E1,E4	E3,E4	2.68297	4.83863	2.15566	0.0245424	0.10329	0.0877814	0.0115171	0.0762643
Spred	FBtr0087468,FBtr0329879,FBtr0329880:chr2R:-:10647150:10656927:Spred:<1:3-4-5	A5SS	E1,E3	E1,E2,E3	-3.60009	-2.55769	1.0424	0.083214	0.23408	0.950438	0.856276	0.0941623
sqd	FBtr0082854,FBtr0082855,FBtr0082856,FBtr0082857,FBtr0309094:chr3R:-:9460678:9472026:sqd:<1.2.3-5-6-7-8:11-12.13.14.15>	ES	E8,E10,E11	E8,E11	0.0872289	0.892655	0.805426	4.61149e-07	2.9873e-05	0.254218	0.432661	-0.178442
Src64B	FBtr0073321,FBtr0100504,FBtr0100505,FBtr0100507,FBtr0100508,FBtr0302593,FBtr0302594,FBtr0304989,FBtr0304990:chr3L:-:4592446:4626196:Src64B:<2:5	A3SS	E2,E5	E2,E4,E5	-1.50408	-0.935287	0.56879	0.0111759	0.060357	0.661954	0.532592	0.129362
Ssdp	FBtr0083611,FBtr0083612,FBtr0083613,FBtr0330051:chr3R:-:14018215:14025317:Ssdp:<1:3.4.5>	A5SS	E1,E3	E1,E2,E3	-0.932869	-0.260723	0.672146	0.0118973	0.0625571	0.18893	0.104218	0.0847123
stai	FBtr0079196,FBtr0079197,FBtr0079198,FBtr0304908,FBtr0333406:chr2L:+:6100376:6124653:stai::7-8-9	AFE	E1,E2,E7	E3,E4,E5,E7	-0.893562	-0.246517	0.647045	2.7805e-07	2.0486e-05	0.517344	0.356499	0.160845
stc	FBtr0080705,FBtr0080706,FBtr0332473,FBtr0332474:chr2L:+:15113479:15118069:stc:<1:3.4-5-6-7>	A5SS	E1,E3	E1,E2,E3	0.568395	1.09861	0.530217	0.0242625	0.102212	0.286464	0.189074	0.0973904
stck	FBtr0081844,FBtr0081845,FBtr0081846,FBtr0306260:chr3R:+:4182688:4185686:stck:<1:5-6-7-8-9.10>	ES	E1,E5	E1,E3,E5	-2.23518	-3.16327	-0.928088	7.16687e-05	0.00156185	0.730153	0.863055	-0.132903
Stlk	FBtr0111111,FBtr0308810:chr2R:+:434180:452786:Stlk:<1:3-4.5>	ES	E1,E3	E1,E2,E3	-1.32176	-2.07944	-0.757686	0.0613996	0.192146	0.296869	0.487013	-0.190144
Strn-Mlck	FBtr0087271,FBtr0087274,FBtr0087275,FBtr0087276,FBtr0302788,FBtr0302789,FBtr0302790,FBtr0302791,FBtr0302792,FBtr0302793,FBtr0302794,FBtr0302795,FBtr0302796:chr2R:-:11834430:11873458:Strn-Mlck:32-34-35-36-37-38:40>	ES	E38,E40	E38,E39,E40	0.443206	-0.265204	-0.70841	0.00859552	0.0509815	0.042211	0.0779123	-0.0357013
stv	FBtr0075806,FBtr0075807,FBtr0075808,FBtr0075809,FBtr0113425,FBtr0332078,FBtr0332079:chr3L:+:13470640:13476615:stv:6:8-9>	IR	E6,E8	E6,E7,E8	-1.00981	-1.81246	-0.802649	0.0129609	0.0665779	0.51521	0.676041	-0.160831
su(w[a])	FBtr0070176,FBtr0070177,FBtr0070178,FBtr0302884,FBtr0305651,FBtr0305652:chrX:+:906811:940075:su(w[a]):8:12-13-14-15-16-17>	IR	E8,E12	E8,E9,E10,E11,E12	-0.778074	-1.38784	-0.609763	0.00850453	0.0507555	0.111226	0.186187	-0.074961
su(w[a])	FBtr0070176,FBtr0070177,FBtr0070178,FBtr0302884,FBtr0305651,FBtr0305652:chrX:+:906811:940075:su(w[a]):<3-5.6:8	IR	E6,E8	E6,E7,E8	-0.0784156	-0.558729	-0.480313	0.0528217	0.174865	0.0551856	0.0893445	-0.0341588
Su(var)205	FBtr0079635,FBtr0079636:chr2L:-:8209625:8211122:Su(var)205:<1:3-4-5-6>	IR	E1,E3	E1,E2,E3	-1.33664	0.234991	1.57163	6.22259e-09	1.06954e-06	0.529712	0.192989	0.336723
Su(var)2-10	FBtr0088570,FBtr0088571,FBtr0088572,FBtr0088573,FBtr0088574,FBtr0088575,FBtr0088576,FBtr0088577,FBtr0088578,FBtr0302505,FBtr0302506,FBtr0302507,FBtr0306705:chr2R:+:5003630:5009507:Su(var)2-10:<3:5-6-7-8-9-10	IR	E3,E5	E3,E4,E5	0.320908	1.21924	0.898333	0.0172543	0.0797223	0.0862888	0.037625	0.0486638
Su(z)12	FBtr0074916,FBtr0074917:chr3L:-:19911341:19916562:Su(z)12:<1-2-3-4-5:7>	ES	E5,E7	E5,E6,E7	-0.161641	-1.56323	-1.40158	1.75661e-05	0.000520564	0.213596	0.526842	-0.313246
sun	FBtr0074176,FBtr0074177:chrX:-:15741453:15743273:sun:<1-2:4>	ES	E2,E4	E2,E3,E4	1.90666	1.16689	-0.73977	2.72293e-06	0.000112504	0.068296	0.132575	-0.064279
sv	FBtr0089327,FBtr0089328,FBtr0100342,FBtr0100343,FBtr0100344,FBtr0100345,FBtr0100346,FBtr0301563:chr4:+:1109443:1133943:sv:11.12:15-17>	ES	E12,E15	E12,E13,E15	-1.60944	-20	-18.3906	0.00393135	0.0289264	0.325238	1	-0.674762
sw	FBtr0089397,FBtr0089398,FBtr0089399,FBtr0089400,FBtr0089401,FBtr0089402,FBtr0089403,FBtr0089404,FBtr0089405,FBtr0089406,FBtr0089407,FBtr0089408,FBtr0089409:chrX:-:20099033:20107456:sw:10:12	A3SS	E10,E12	E10,E11	1.37148	2.29001	0.918527	0.0574867	0.185312	0.157507	0.0665306	0.0909763
Swim	FBtr0071784,FBtr0071785:chr2R:-:18077325:18090178:Swim::3-4-5>	AFE	E1,E3	E2,E3	-1.30219	-1.73431	-0.432124	0.0211955	0.0918243	0.847023	0.902258	-0.0552342
swm	FBtr0081244,FBtr0081245,FBtr0331325,FBtr0331326:chr2L:+:19493250:19497978:swm:3-4:6-7-8.9>	A3SS	E4,E6	E4,E5,E6	1.51314	2.17222	0.65908	0.0164134	0.07708	0.171955	0.0977095	0.0742456
svr	FBtr0070081,FBtr0070083,FBtr0070084,FBtr0070085,FBtr0070086,FBtr0070087,FBtr0290016,FBtr0290017:chrX:+:390503:403113:svr:5-6-7:	ALE	E7,E8	E7,E9,E10,E11,E12,E14,E15	-1.85601	-0.849138	1.00687	0.00323877	0.0253681	0.303185	0.554195	-0.25101
Sxl	FBtr0331247,FBtr0331248,FBtr0331249,FBtr0331250,FBtr0331251,FBtr0331252,FBtr0331253,FBtr0331254,FBtr0331255,FBtr0331256,FBtr0331257,FBtr0331258,FBtr0331259,FBtr0331260,FBtr0331261,FBtr0331262,FBtr0331263,FBtr0331264,FBtr0331265,FBtr0331266,FBtr0331267,FBtr0331268,FBtr0331269,FBtr0331270,FBtr0331271:chrX:-:6968582:6992089:Sxl:<3-5:14	A3SS	E5,E13,E14	E5,E14	0.567319	0.931163	0.363844	0.000274432	0.00424185	0.466666	0.561478	-0.0948124
Sxl	FBtr0331247,FBtr0331248,FBtr0331249,FBtr0331250,FBtr0331251,FBtr0331252,FBtr0331253,FBtr0331254,FBtr0331255,FBtr0331256,FBtr0331257,FBtr0331258,FBtr0331259,FBtr0331260,FBtr0331261,FBtr0331262,FBtr0331263,FBtr0331264,FBtr0331265,FBtr0331266,FBtr0331267,FBtr0331268,FBtr0331269,FBtr0331270,FBtr0331271:chrX:-:6968582:6992089:Sxl:21-22-23-24:28>	ES	E24,E28	E24,E27,E28	-2.1415	-1.5717	0.569802	0.0107541	0.0589417	0.786039	0.674299	0.111739
Syb	FBtr0088362,FBtr0088363,FBtr0273274,FBtr0273275:chr2R:-:6136939:6139914:Syb:<1-2:4	A3SS	E2,E4	E2,E3,E4	-0.886211	-0.482067	0.404144	0.0003075	0.00460394	0.502189	0.401661	0.100527
syd	FBtr0076768,FBtr0076769,FBtr0300412,FBtr0300413,FBtr0332787,FBtr0332788,FBtr0332789,FBtr0332790,FBtr0332791,FBtr0332792:chr3L:-:7919124:7929220:syd:<1:4-5-6-7-8	ES	E1,E4	E1,E3,E4	0.276253	0.709408	0.433154	0.0697798	0.208951	0.347713	0.256521	0.0911921
syd	FBtr0076768,FBtr0076769,FBtr0300412,FBtr0300413,FBtr0332787,FBtr0332788,FBtr0332789,FBtr0332790,FBtr0332791,FBtr0332792:chr3L:-:7919124:7929220:syd:4-5-6-7-8:10-11-12-13-14-15	ES	E8,E10	E8,E9,E10	-0.716137	-0.255347	0.46079	0.0737785	0.217439	0.5977	0.477571	0.120128
Syn2	FBtr0087093,FBtr0087094,FBtr0087095,FBtr0087096,FBtr0087097,FBtr0306004:chr2R:+:12439764:12445991:Syn2:<1:4-5-6-7-8-9-10-11-12.13>	A5SS	E1,E4	E1,E2,E4	-2.00533	-3.34639	-1.34106	0.00750121	0.0466767	0.605704	0.850832	-0.245128
Syt1	FBtr0077726,FBtr0077727,FBtr0077728,FBtr0332218,FBtr0332219,FBtr0332220:chr2L:-:2779266:2799979:Syt1:8-10-11:14-15	A3SS	E11,E14	E11,E13	0.381368	1.16857	0.787203	0.0207289	0.0903702	0.379059	0.197877	0.181181
Syt7	FBtr0089134,FBtr0089137,FBtr0089138,FBtr0089139,FBtr0100397,FBtr0114475,FBtr0305658,FBtr0305659,FBtr0305660:chr4:-:299302:327107:Syt7:11-12-13-14-15-16:21>	ES	E16,E21	E16,E18,E19,E20,E21	-1.77777	-3.46747	-1.6897	7.46735e-07	4.0109e-05	0.525865	0.842977	-0.317113
Sytbeta	FBtr0299848,FBtr0299849:chr3L:-:15007794:15058077:Sytbeta::5-6-7-8-9-10>	AFE	E2,E5	E3,E4,E5	2.35092	1.09627	-1.25465	0.0207258	0.0903702	0.0249446	0.0827021	-0.0577575
tacc	FBtr0089949,FBtr0089950,FBtr0089951,FBtr0089952,FBtr0089953,FBtr0089955,FBtr0302613,FBtr0302614,FBtr0302615,FBtr0302616,FBtr0306654,FBtr0332445,FBtr0332446:chr3R:-:559375:574778:tacc:<9:11-12.13-14-15-16-17-18	A3SS	E9,E10	E9,E11	1.44141	0.700638	-0.740776	0.000179229	0.00308059	0.694256	0.521802	0.172455
tacc	FBtr0089949,FBtr0089950,FBtr0089951,FBtr0089952,FBtr0089953,FBtr0089955,FBtr0302613,FBtr0302614,FBtr0302615,FBtr0302616,FBtr0306654,FBtr0332445,FBtr0332446:chr3R:-:559375:574778:tacc:6-7:11-12.13-14-15-16-17-18	A3SS	E7,E10	E7,E11	0.523898	-0.612882	-1.13678	0.0341037	0.12902	0.458761	0.213723	0.245037
Taf1	FBtr0081684,FBtr0081685,FBtr0081686,FBtr0301622,FBtr0304903:chr3R:+:2472610:2481770:Taf1:<1-2-4-5-6-7-8-9-10-11-12-13:15	ES	E13,E15	E13,E14,E15	-0.7244	-1.64094	-0.916537	0.000764819	0.00895484	0.406824	0.632379	-0.225555
Taf12	FBtr0082440,FBtr0082442,FBtr0290205:chr3R:-:7504098:7505408:Taf12:<1.2:4	IR	E2,E4	E2,E3,E4	-0.904205	-0.359213	0.544991	0.0541383	0.178016	0.363028	0.251032	0.111996
Taf4	FBtr0075448,FBtr0075449,FBtr0075450,FBtr0075451,FBtr0114589,FBtr0301911,FBtr0333290,FBtr0333291:chr3L:+:16106311:16114751:Taf4:<1:4	A3SS	E1,E4	E1,E3	-0.517257	1.38629	1.90355	0.0580947	0.186154	0.579005	0.14497	0.434035
tai	FBtr0303870,FBtr0303871,FBtr0303872,FBtr0303873,FBtr0304974,FBtr0333405:chr2L:+:9166777:9250211:tai::5-6-7-8-9-10-11-13-14	AFE	E1,E5	E4,E5	-2.93119	-1.63761	1.29358	0.0482384	0.163988	0.963382	0.849116	0.114267
Tango13	FBtr0073803,FBtr0113443,FBtr0310432,FBtr0310433,FBtr0330399,FBtr0333723:chrX:+:13457855:13487257:Tango13::6-7-8-9-10-11	AFE	E1,E2,E6	E4,E5,E6	0.397026	-0.0640219	-0.461048	0.00793728	0.0482674	0.759948	0.832038	-0.0720892
Tango2	FBtr0073807,FBtr0308644,FBtr0331722:chrX:+:13511021:13513240:Tango2:<1:3.4.5-6	IR	E1,E3	E1,E2,E3	-2.21784	-3.0265	-0.80866	0.0628794	0.195509	0.787281	0.902475	-0.115193
Tango2	FBtr0073807,FBtr0308644,FBtr0331722:chrX:+:13511021:13513240:Tango2:3.4.5-6:8-9>	A3SS	E6,E8	E6,E7,E8	-2.15254	-1.61022	0.542324	0.0902464	0.247157	0.645839	0.533017	0.112822
tay	FBtr0074167,FBtr0310065,FBtr0310066:chrX:-:15770715:15781319:tay:<1:4-5-6-7-8-9-10-11-12-13-14-15-16>	A5SS	E1,E4	E2,E4	-2.61671e-09	-2.19722	-2.19722	0.0103186	0.0573599	0.283779	0.75756	-0.47378
Taz	FBtr0087862,FBtr0087863,FBtr0087864,FBtr0302455:chr2R:-:8640530:8643915:Taz::4-5-6-7.8.9>	AFE	E1,E4	E2,E4	-1.40691	-0.587787	0.819127	0.0493062	0.166957	0.860833	0.710211	0.150622
Tequila	FBtr0076525,FBtr0076526,FBtr0076527,FBtr0076528,FBtr0301910:chr3L:+:9067744:9085231:Tequila::17	AFE	E10,E11,E13,E14,E15,E16,E17	E1,E2,E17	-2.08077	-1.15641	0.924365	5.81579e-07	3.42335e-05	0.0297749	0.0736376	-0.0438627
Tequila	FBtr0076525,FBtr0076526,FBtr0076527,FBtr0076528,FBtr0301910:chr3L:+:9067744:9085231:Tequila:<1-2:	ALE	E2,E17	E2,E3,E4,E5,E6,E7,E8	0.624828	-0.614815	-1.23964	1.05761e-06	5.04949e-05	0.878939	0.684359	0.194581
TFAM	FBtr0083948,FBtr0083949:chr3R:-:16401072:16402741:TFAM:<1:3-4>	IR	E1,E3	E1,E2,E3	0.852407	1.66734	0.814929	0.0116497	0.0615731	0.138261	0.067939	0.0703219
Tfb1	FBtr0087548,FBtr0087549,FBtr0087550,FBtr0305616:chr2R:+:10250547:10252978:Tfb1:<2:4.5-6-7-8-9>	IR	E2,E4	E2,E3,E4	-1.27311	-0.5225	0.750607	0.0640811	0.197654	0.504157	0.337005	0.167152
TfIIA-L	FBtr0085154,FBtr0085155,FBtr0085156:chr3R:+:23076833:23082186:TfIIA-L:<2-3:5-6-7-8>	ES	E3,E5	E3,E4,E5	-0.929111	-0.485508	0.443604	0.0514429	0.17149	0.684303	0.573959	0.110345
ths	FBtr0088030,FBtr0304622,FBtr0304623:chr2R:+:7658041:7701667:ths::3-4-5.6>	AFE	E1,E3	E2,E3	-1.60944	-0.374693	1.23474	0.030454	0.120056	0.315309	0.145882	0.169427
Tif-IA	FBtr0085955,FBtr0331294:chr2L:+:22249877:22258260:Tif-IA:<1-2-3:5-6-7-8>	IR	E3,E5	E3,E4,E5	-3.46232	-2.6466	0.815722	0.0781899	0.224887	0.923756	0.839868	0.0838887
tinc	FBtr0089771,FBtr0089772,FBtr0304905:chr3R:+:13637265:13698229:tinc:2:4-5-6-7-8-9	ES	E2,E4	E2,E3	-0.492476	-3.1209	-2.62842	0.00113551	0.0122566	0.372045	0.881037	-0.508993
tinc	FBtr0089771,FBtr0089772,FBtr0304905:chr3R:+:13637265:13698229:tinc:<1:3	A5SS	E1,E3	E2,E3	-1.28093	-2.14007	-0.859132	0.0641283	0.197654	0.558872	0.741737	-0.182865
tkv	FBtr0079086,FBtr0079087,FBtr0079088,FBtr0079089:chr2L:-:5218995:5271353:tkv::6-7>	AFE	E1,E4,E6	E5,E6	0.146205	0.598308	0.452103	0.0023702	0.0199701	0.839689	0.888442	-0.0487528
Tm1	FBtr0089957,FBtr0089959,FBtr0089960,FBtr0089961,FBtr0089962,FBtr0089963,FBtr0089964,FBtr0089965,FBtr0089967,FBtr0089968,FBtr0301959,FBtr0301960,FBtr0305654,FBtr0305655,FBtr0305656,FBtr0333917,FBtr0333918:chr3R:+:11107092:11134501:Tm1:<12:14>	IR	E12,E14	E12,E13,E14	-2.22162	-20	-17.7784	8.41044e-05	0.00175435	0.691847	1	-0.308153
tmod	FBtr0085658,FBtr0085659,FBtr0085660,FBtr0085661,FBtr0085662,FBtr0085663,FBtr0113483,FBtr0302110,FBtr0302111,FBtr0302112,FBtr0302600,FBtr0302601,FBtr0306685,FBtr0306686,FBtr0306687:chr3R:+:26358335:26404627:tmod:22:24-25>	ES	E22,E24	E22,E23,E24	-0.108803	0.280302	0.389105	0.0505468	0.170219	0.168487	0.120635	0.0478515
tmod	FBtr0085658,FBtr0085659,FBtr0085660,FBtr0085661,FBtr0085662,FBtr0085663,FBtr0113483,FBtr0302110,FBtr0302111,FBtr0302112,FBtr0302600,FBtr0302601,FBtr0306685,FBtr0306686,FBtr0306687:chr3R:+:26358335:26404627:tmod:2:	ALE	E2,E3	E2,E8	0.624201	-0.0726415	-0.696843	0.0807324	0.22974	0.951086	0.895696	0.0553895
Tom70	FBtr0080309,FBtr0080310,FBtr0080311:chr2L:-:12035994:12038543:Tom70::5-6>	AFE	E1,E5	E3,E4,E5	3.00568	1.63811	-1.36757	1.98909e-05	0.000562309	0.050636	0.165015	-0.114379
Top1	FBtr0074005,FBtr0074006,FBtr0100294,FBtr0308699:chrX:+:15213524:15222062:Top1::3-4-6-7-8-9-10.11.12>	AFE	E1,E3	E2,E3	0.86576	1.27629	0.410534	0.0620947	0.193565	0.168781	0.115799	0.0529825
tou	FBtr0088091,FBtr0088094,FBtr0113066,FBtr0333070,FBtr0333071:chr2R:-:7464989:7503550:tou:16-17:20-21	A3SS	E17,E20	E17,E19,E20	-0.211297	0.429952	0.641249	0.0696688	0.208909	0.122313	0.0661829	0.0561305
Tpi	FBtr0085582,FBtr0085583,FBtr0085584:chr3R:-:25958697:25960321:Tpi:<2.3:5-6>	IR	E3,E5	E3,E4,E5	-1.5222	0.35249	1.87469	2.70678e-07	2.04053e-05	0.521987	0.148702	0.373285
TppII	FBtr0087774,FBtr0087775:chr2R:-:9040392:9046595:TppII::3-4-5-6-7-8-9-10-11-12-13-14>	AFE	E1,E3	E2,E3	-1.40282	-0.164303	1.23852	0.00877428	0.0515069	0.979545	0.933855	0.0456897
tra	FBtr0075364,FBtr0100244:chr3L:-:16583158:16584150:tra:<1:3-4>	A3SS	E1,E3	E1,E2,E3	-2.21104	-1.45054	0.760497	0.0189144	0.0842957	0.663293	0.47879	0.184504
tra2	FBtr0089615,FBtr0089616,FBtr0089617,FBtr0089618,FBtr0089619,FBtr0089620,FBtr0089621:chr2R:-:10489508:10491857:tra2::3	AFE	E1,E3	E2,E3	2.74887	4.38452	1.63565	0.000654384	0.00796569	0.520726	0.175897	0.344829
tral	FBtr0075959,FBtr0332635,FBtr0332636,FBtr0332637,FBtr0332638,FBtr0332639,FBtr0332640,FBtr0332641,FBtr0332642:chr3L:+:12508158:12514054:tral:4-5:7	A5SS	E5,E7	E5,E6,E7	-2.60839	-1.77368	0.834711	0.00140553	0.0139804	0.894084	0.785501	0.108584
tral	FBtr0075959,FBtr0332635,FBtr0332636,FBtr0332637,FBtr0332638,FBtr0332639,FBtr0332640,FBtr0332641,FBtr0332642:chr3L:+:12508158:12514054:tral:<1-2:4-5	A3SS	E2,E4	E2,E3,E4	0.236716	0.567984	0.331268	0.0330628	0.126173	0.38859	0.31286	0.0757294
Trax	FBtr0083092,FBtr0083093:chr3R:+:11187445:11188573:Trax:<1:3>	IR	E1,E3	E1,E2,E3	0.511369	1.34805	0.836682	0.0173842	0.0799784	0.236102	0.114263	0.121839
trc	FBtr0074922,FBtr0332154:chr3L:-:19823963:19827404:trc:<1-2-3:5-6.7>	A3SS	E3,E5	E3,E4,E5	0.910871	1.48638	0.575507	0.0678806	0.2057	0.245518	0.148357	0.0971614
Trc8	FBtr0085429,FBtr0085430,FBtr0085431,FBtr0085432,FBtr0333188:chr3R:-:25324746:25329519:Trc8:<2-3-5-6:8-9-10	A3SS	E6,E8	E6,E7,E8	-0.446287	0.606136	1.05242	0.00170382	0.0159506	0.544687	0.289946	0.25474
Treh	FBtr0071535,FBtr0071536,FBtr0071537,FBtr0071538,FBtr0071539,FBtr0071540,FBtr0332423:chr2R:+:16961522:16976450:Treh::10-11-12-13.14-15>	AFE	E4,E5,E10	E8,E9,E10	-1.06527	-1.82925	-0.76398	0.00252308	0.0209299	0.797884	0.880078	-0.0821948
Tret1-1	FBtr0088073,FBtr0088074:chr2R:+:7553258:7562287:Tret1-1::6-7-8-9>	AFE	E1,E2,E3,E4,E6	E5,E6	1.19273	2.10135	0.908626	8.35071e-07	4.37597e-05	0.445002	0.662937	-0.217935
Trim9	FBtr0080096,FBtr0304114:chr2L:+:10544880:10627374:Trim9:<1-2-3-4-5:7-8-9-10>	ES	E5,E7	E5,E6,E7	-0.537221	-1.17649	-0.639271	0.0538407	0.177306	0.511755	0.668086	-0.15633
trio	FBtr0072644,FBtr0072645,FBtr0072646,FBtr0072647,FBtr0072648,FBtr0072649:chr3L:-:995981:1034875:trio::16-17-18-19-20-21-22.23>	AFE	E13,E14,E16	E15,E16	0.969957	0.516302	-0.453655	0.00455222	0.0323856	0.587095	0.47561	0.111485
trol	FBtr0091965,FBtr0305158,FBtr0305159,FBtr0305160,FBtr0305161,FBtr0305162,FBtr0305164,FBtr0305168,FBtr0305169,FBtr0305170,FBtr0305172,FBtr0305173,FBtr0305174,FBtr0305175,FBtr0305176,FBtr0308586,FBtr0308587,FBtr0308588:chrX:-:2364492:2439423:trol:20-21:28	ES	E21,E28	E21,E22,E23,E24,E25,E27,E28	-5.23111	-3.69244	1.53866	0.0159232	0.0756045	0.918188	0.699417	0.218771
Trp1	FBtr0079931,FBtr0079932,FBtr0305986:chr2L:+:10009385:10013170:Trp1:3-4:	ALE	E4,E5	E4,E6	-1.51138	-2.0311	-0.519715	0.0020788	0.0180395	0.448196	0.325362	0.122834
trpm	FBtr0110831,FBtr0110832,FBtr0110833,FBtr0113485,FBtr0114579,FBtr0114580:chr2R:-:11150308:11180386:trpm:<4-5-6-7-8-9-10-11-12-13-14-15-17-18-19:21-22-23-24-25-26-28	ES	E19,E21	E19,E20,E21	-0.882389	-1.89256	-1.01017	0.0106323	0.0585732	0.531892	0.756264	-0.224373
Trx-2	FBtr0079839,FBtr0079840:chr2L:+:9613164:9616048:Trx-2:<1:3-4-5>	A3SS	E1,E3	E1,E2,E3	-2.32759	-1.13512	1.19248	0.00149241	0.0145306	0.832935	0.595083	0.237852
tsl	FBtr0084164,FBtr0084165:chr3R:-:17603835:17608256:tsl:<1:	ALE	E1,E2	E1,E3,E4	-2.34074	-3.03655	-0.695817	0.0876532	0.242997	0.210599	0.1143	0.0962982
Tsp	FBtr0079311,FBtr0079312,FBtr0079313,FBtr0079314,FBtr0114488,FBtr0114489:chr2L:-:6686785:6709085:Tsp:<2:7-8-9-10-11-12-13-14-15	IR	E2,E7	E2,E3,E4,E5,E6,E7	-0.979048	-0.589378	0.38967	0.000374126	0.00521955	0.200441	0.144424	0.0560166
Tsp29Fb	FBtr0079755,FBtr0079756,FBtr0273420:chr2L:+:8937389:8939746:Tsp29Fb:<1.2:6-7-8-9>	IR	E2,E6	E2,E3,E4,E5,E6	-1.47559	-0.197844	1.27775	9.09408e-09	1.44731e-06	0.572974	0.273252	0.299721
tty	FBtr0077224,FBtr0329900,FBtr0329901,FBtr0329902,FBtr0329903,FBtr0333749:chrX:-:21199694:21210649:tty:6-7-8-9.10-11:13	IR	E11,E13	E11,E12,E13	0.386773	1.01523	0.628458	0.0526856	0.174549	0.201301	0.120817	0.0804833
tup	FBtr0081111,FBtr0081112:chr2L:-:18859499:18881256:tup:<1-2-3-4-5-6-7-8:10>	IR	E8,E10	E8,E9,E10	-1.83067	-1.24026	0.590412	0.0154639	0.0742053	0.734261	0.590046	0.144214
tutl	FBtr0089268,FBtr0089269,FBtr0089270,FBtr0089271,FBtr0301863,FBtr0301864,FBtr0333484,FBtr0333485:chr2L:+:4283147:4323781:tutl:4-5-6-7-8-11-12:14	ES	E12,E14	E12,E13,E14	-3.56845	-6.36303	-2.79458	0.000180902	0.00309695	0.929383	0.994754	-0.0653714
tweek	FBtr0304927,FBtr0304928,FBtr0304929,FBtr0304930:chr2L:+:16888489:16917052:tweek:12-13:15-16.17-18-19-20-21-22-23-24-25-26>	A5SS	E13,E15	E13,E14,E15	-2.15673	-1.11696	1.03977	0.0117669	0.0619639	0.809911	0.554605	0.255305
twin	FBtr0084566,FBtr0084567,FBtr0084568,FBtr0084569,FBtr0084570,FBtr0084571:chr3R:-:20022614:20047687:twin:<1.2:6-7-8-10-11-12.13.14>	ES	E2,E6	E2,E5	-2.08519	-2.91049	-0.825304	0.0641674	0.197654	0.821986	0.921212	-0.0992255
tws	FBtr0082186,FBtr0082187,FBtr0082188,FBtr0082189,FBtr0082190,FBtr0082191,FBtr0082192,FBtr0082193:chr3R:-:5951850:5965494:tws::11-12-13.14.15>	AFE	E1,E3,E11	E4,E5,E6,E7,E10,E11	0.0328282	0.579685	0.546857	0.0640227	0.197633	0.54399	0.413496	0.130494
tyn	FBtr0100135,FBtr0100136:chrX:+:72457:96056:tyn:<1:3-4-5-6-7-8>	ES	E1,E3	E1,E2,E3	-0.415035	-0.860476	-0.445441	0.00343665	0.0262296	0.452081	0.563174	-0.111094
Ucrh	FBtr0301783,FBtr0301784,FBtr0301785,FBtr0333873:chr3LHet:+:606164:607415:Ucrh:<1.2:5-6.7>	A5SS	E2,E5	E2,E3,E5	-1.76985	-2.25733	-0.48748	0.00489672	0.0338964	0.802836	0.868591	-0.0657552
uex	FBtr0302226,FBtr0302227:chr2RHet:-:3136908:3181390:uex:3:5	IR	E3,E5	E3,E4,E5	-1.41279	-0.238388	1.1744	7.51001e-05	0.0016055	0.661764	0.380032	0.281733
UGP	FBtr0076500,FBtr0076501,FBtr0301698,FBtr0301699:chr3L:-:9343966:9352035:UGP:3-4:6-7-8-9-10.11.12>	ES	E4,E6	E4,E5,E6	1.29553	0.465311	-0.830223	0.0104316	0.0576151	0.195709	0.36856	-0.172851
Uhg3	FBtr0081385,FBtr0300249,FBtr0300250:chr2L:+:20647532:20648848:Uhg3:4:	ALE	E4,E5	E4,E6,E7	-2.18358	-2.97553	-0.791948	0.0202161	0.0890958	0.075392	0.0359992	0.0393928
unc-13	FBtr0089245,FBtr0089246,FBtr0089247,FBtr0308805,FBtr0308806:chr4:-:889295:925419:unc-13::7	AFE	E1,E2,E3,E7	E4,E5,E6,E7	2.32932	1.07945	-1.24987	1.1716e-05	0.000372917	0.0823884	0.238781	-0.156393
unc-13	FBtr0089245,FBtr0089246,FBtr0089247,FBtr0308805,FBtr0308806:chr4:-:889295:925419:unc-13:7:9-10-11-12	ES	E7,E9	E7,E8,E9	1.37537	-0.174353	-1.54972	1.69642e-05	0.000509757	0.182137	0.50112	-0.318984
unc-13	FBtr0089245,FBtr0089246,FBtr0089247,FBtr0308805,FBtr0308806:chr4:-:889295:925419:unc-13:14-15-16-17-18-19-20:24-25-26-27-28.29.30>	ES	E20,E24	E20,E21,E22,E23,E24	-4.28331	-20	-15.7167	0.000266826	0.00416928	0.830353	1	-0.169647
Unc-89	FBtr0091464,FBtr0113464:chr2R:-:19883065:19901384:Unc-89:<8-9-10-11-12-13-14-15-16-17-18:20-21-22-23-24-25-26-27-28-29-30-31-32-33-34-35-36-37-38-39-40>	ES	E18,E20	E18,E19,E20	-2.29345	-3.80295	-1.5095	0.00475994	0.0332037	0.796334	0.946517	-0.150183
up	FBtr0073851,FBtr0073852,FBtr0073853,FBtr0100561,FBtr0100563,FBtr0301919,FBtr0301920,FBtr0301921,FBtr0301922,FBtr0301923,FBtr0308233,FBtr0308234,FBtr0310136,FBtr0310137,FBtr0310138:chrX:-:13487506:13496536:up:11:13-14-15-17-18.19>	A5SS	E11,E13	E11,E12,E13	-2.26561	-1.39442	0.87119	3.86304e-09	7.90451e-07	0.899923	0.790174	0.109748
up	FBtr0073851,FBtr0073852,FBtr0073853,FBtr0100561,FBtr0100563,FBtr0301919,FBtr0301920,FBtr0301921,FBtr0301922,FBtr0301923,FBtr0308233,FBtr0308234,FBtr0310136,FBtr0310137,FBtr0310138:chrX:-:13487506:13496536:up:<1.2.3-4-6.7:11	ES	E7,E10	E7,E11	-1.01431	-0.39096	0.623348	9.30516e-06	0.000302911	0.195121	0.312803	-0.117682
Updo	FBtr0088524,FBtr0114567:chr2R:+:5472171:5473623:Updo::3-4>	AFE	E1,E3	E2,E3	2.67702	4.02152	1.3445	1.71686e-05	0.000512317	0.0996807	0.0283003	0.0713804
vap	FBtr0074140,FBtr0074141,FBtr0074142,FBtr0074143:chrX:-:15894166:15899877:vap:2:5	IR	E2,E5	E2,E3,E4,E5	-3.30322	-2.3254	0.977817	0.0567699	0.184044	0.873664	0.72278	0.150884
vari	FBtr0089945,FBtr0089946,FBtr0089947:chr2L:-:20788658:20797040:vari::4-5.6-7-8-9-10-11-12>	AFE	E1,E2,E4	E3,E4	0.228988	0.835103	0.606114	0.00456549	0.0324177	0.276466	0.411062	-0.134597
WASp	FBtr0085352,FBtr0085353,FBtr0085354:chr3R:-:24650227:24657757:WASp::5-6-7-8-9>	AFE	E1,E3,E5	E4,E5	1.92591	2.61765	0.691739	0.0223026	0.0959301	0.632485	0.773619	-0.141134
wb	FBtr0302731,FBtr0302732,FBtr0302733,FBtr0302734,FBtr0302735,FBtr0305063:chr2L:+:14263026:14328262:wb:10-11-12-13-14-15-16-17:	ALE	E17,E18	E17,E19,E20,E21,E22	-3.41975	-4.50821	-1.08845	0.036096	0.133354	0.0841731	0.029091	0.0550821
Wbp2	FBtr0273240,FBtr0273241,FBtr0332045,FBtr0332046,FBtr0332047,FBtr0332048:chr3L:+:12843259:12846269:Wbp2:7:9-10>	A5SS	E7,E9	E7,E8,E9	0.698878	0.278713	-0.420164	0.0604625	0.190335	0.30858	0.398479	-0.089899
wdp	FBtr0071849,FBtr0071850,FBtr0071851,FBtr0071852:chr2R:-:18185717:18199425:wdp:<1.2:6>	ES	E2,E6	E2,E5,E6	-1.70051	-4.72612	-3.02561	2.08038e-08	2.7089e-06	0.731369	0.985198	-0.253828
wech	FBtr0300080,FBtr0300081,FBtr0300082,FBtr0300083,FBtr0300084:chr2R:-:3366357:3377392:wech:<2:4	IR	E2,E4	E2,E3,E4	-0.502664	0.143408	0.646073	0.0609824	0.191271	0.40021	0.26008	0.14013
VGlut	FBtr0077769,FBtr0307078,FBtr0331202:chr2L:+:2391659:2410662:VGlut::4-5-6-7-8-9-10-11>	AFE	E2,E4	E3,E4	-0.510826	-1.58853	-1.07771	0.00509526	0.034975	0.304643	0.561264	-0.256621
Vha100-1	FBtr0085374,FBtr0085375,FBtr0085376,FBtr0085377,FBtr0085378,FBtr0085379,FBtr0085380,FBtr0085381,FBtr0301650,FBtr0301651:chr3R:+:24956771:24963702:Vha100-1:11-12-13:15-16-17.18>	ES	E13,E15	E13,E14,E15	2.39138	1.16315	-1.22823	0.000460834	0.00609293	0.0752691	0.212277	-0.137008
Vha16-1	FBtr0086150,FBtr0086151,FBtr0086152,FBtr0086153:chr2R:-:2512746:2520633:Vha16-1:<2.3:6-7-8>	IR	E3,E6	E3,E4,E5,E6	-0.874498	-0.500613	0.373885	0.000927174	0.0104569	0.337978	0.261485	0.0764931
Vha26	FBtr0078700,FBtr0078701:chr3R:+:1417484:1420421:Vha26:<1:3-4-5-6>	IR	E1,E3	E1,E2,E3	0.548288	1.38159	0.833307	3.63823e-06	0.000142836	0.161611	0.0786694	0.0829416
Vha44	FBtr0087173,FBtr0087175,FBtr0087176,FBtr0290031,FBtr0290032:chr2R:-:12212317:12224142:Vha44::3-4-8-9-10-11-12-13>	AFE	E1,E3	E2,E3	-0.00195924	0.688582	0.690541	0.00563309	0.0379395	0.426953	0.275444	0.151509
Vha55	FBtr0082670,FBtr0082671,FBtr0301661:chr3R:-:8449483:8453551:Vha55:<1.2.3:5	IR	E3,E5	E3,E4,E5	-0.386952	3.03228	3.41924	1.05281e-15	2.26196e-12	0.388203	0.0193369	0.368866
VhaAC45	FBtr0088587,FBtr0088588:chr2R:+:5095066:5097169:VhaAC45:<2:4-5-6-7>	IR	E2,E4	E2,E3,E4	-0.925159	-0.149551	0.775608	2.20806e-05	0.000608209	0.480762	0.290152	0.19061
whd	FBtr0088307,FBtr0088308,FBtr0301281,FBtr0301282:chr2R:-:6356977:6366073:whd:4-5-6-7:10-11-12>	ME	E7,E8,E10	E7,E9,E10	0.455004	0.607602	0.152597	0.0497636	0.168109	0.600315	0.633962	-0.0336473
vig2	FBtr0084775,FBtr0084776,FBtr0084777,FBtr0113354:chr3R:+:20949094:20951341:vig2:<2.3.4:	ALE	E4,E5	E4,E6,E7,E8	0.295174	-0.458478	-0.753652	5.28889e-08	5.68158e-06	0.932357	0.866129	0.0662281
vlc	FBtr0086039,FBtr0086040,FBtr0086041,FBtr0300502,FBtr0300503,FBtr0307530,FBtr0307531,FBtr0307532:chr2R:+:1589604:1592944:vlc:4:8-9.10.11-12-13>	A5SS	E4,E8	E4,E5,E8	-1.54756	-0.392562	1.155	2.54835e-05	0.000680142	0.614688	0.323085	0.291603
wls	FBtr0076218,FBtr0076219:chr3L:-:11159719:11162725:wls:<1:3>	ES	E1,E3	E1,E2,E3	0.202056	1.58302	1.38096	0.00194025	0.0175521	0.22425	0.0728875	0.151363
Vmat	FBtr0091491,FBtr0091492,FBtr0091493,FBtr0310062:chr2R:-:9400636:9421910:Vmat::3-5-6-7-8-9-10	AFE	E1,E3	E2,E3	-0.518794	0.339868	0.858662	0.0174605	0.0802435	0.604089	0.414094	0.189995
wnd	FBtr0074963,FBtr0074964,FBtr0074965,FBtr0302513:chr3L:-:19617505:19628883:wnd:4:6	A5SS	E4,E6	E4,E5,E6	-1.20065	-0.464247	0.736406	0.0509681	0.170835	0.745344	0.556749	0.188595
Wnk	FBtr0333459,FBtr0333460,FBtr0333461,FBtr0333462,FBtr0333463:chr3L:-:21536949:21548028:Wnk:<1.2:	ALE	E2,E3	E2,E5,E6,E7,E8,E9	-1.67652	-2.23907	-0.562547	0.0266549	0.108978	0.835816	0.741693	0.0941234
Wnk	FBtr0333459,FBtr0333460,FBtr0333461,FBtr0333462,FBtr0333463:chr3L:-:21536949:21548028:Wnk::11-12-13-14-15-16.17>	AFE	E10,E11	E5,E6,E7,E8,E9,E11	-3.01899	-3.88156	-0.862575	0.0586044	0.186884	0.216863	0.407678	-0.190815
woc	FBtr0085178,FBtr0112857,FBtr0308502:chr3R:-:23082314:23089758:woc:<1-2-3:5-7-8-9-10-11-12-13.14>	ES	E3,E5	E3,E4,E5	0.480225	-0.179971	-0.660197	0.00276239	0.0225237	0.243286	0.385521	-0.142235
Vps13	FBtr0088910,FBtr0310024:chr2R:+:3454335:3468180:Vps13:<1:	ALE	E1,E2	E1,E3,E4,E5,E6,E7,E8,E9,E10,E11,E12,E13,E14,E15,E16,E17,E18,E19,E20,E21,E22,E23,E24,E25,E26,E27,E28,E29,E30,E31	-2.79856	-3.89182	-1.09326	0.00902406	0.052439	0.844826	0.608304	0.236522
Vps35	FBtr0071771,FBtr0071772:chr2R:+:18073482:18077392:Vps35:<1:3-4-5-6-7-8-9>	A5SS	E1,E3	E1,E2,E3	-0.0653828	0.433636	0.499019	0.0636117	0.197072	0.161272	0.104008	0.0572634
Vrp1	FBtr0071791,FBtr0071792,FBtr0071793,FBtr0071794,FBtr0071795,FBtr0071796,FBtr0113104,FBtr0302295,FBtr0302296,FBtr0302297,FBtr0302298:chr2R:-:17994242:18010053:Vrp1:8-9-10:12-13	ES	E10,E12	E10,E11,E12	-3.61145	-2.01376	1.59768	0.00165003	0.0155929	0.807535	0.454012	0.353523
Vrp1	FBtr0071791,FBtr0071792,FBtr0071793,FBtr0071794,FBtr0071795,FBtr0071796,FBtr0113104,FBtr0302295,FBtr0302296,FBtr0302297,FBtr0302298:chr2R:-:17994242:18010053:Vrp1:15:	ALE	E15,E16	E15,E17	1.76578	1.17866	-0.587129	0.0430559	0.152022	0.753059	0.63148	0.121579
vsg	FBtr0076398,FBtr0076399,FBtr0076400,FBtr0076401,FBtr0330097:chr3L:+:9707423:9710816:vsg:<1:3	IR	E1,E3	E1,E2,E3	0.0403516	0.756457	0.716106	0.00143241	0.0141496	0.232387	0.131452	0.100935
vsg	FBtr0076398,FBtr0076399,FBtr0076400,FBtr0076401,FBtr0330097:chr3L:+:9707423:9710816:vsg:3:5>	A3SS	E3,E5	E3,E4,E5	0.159914	0.365619	0.205705	0.0597957	0.189346	0.443696	0.395224	0.0484724
Wwox	FBtr0079550:chr2L:-:7999669:8004313:Wwox:<1-2-3:5-6>	ES	E3,E5	E3,E4,E5	-20	-2.47794	17.5221	9.10083e-05	0.0018622	1	0.765314	0.234686
X11L	FBtr0074451,FBtr0301696,FBtr0333757,FBtr0333758:chrX:+:17493640:17500912:X11L:6-7-8:10	A3SS	E8,E10	E8,E9,E10	-2.09186	-0.745333	1.34653	0.00147856	0.0144863	0.85549	0.608387	0.247103
X11L	FBtr0074451,FBtr0301696,FBtr0333757,FBtr0333758:chrX:+:17493640:17500912:X11L:10:12-13-14-15.16.17>	ES	E10,E12	E10,E11,E12	1.17164	0.254892	-0.916745	0.0175121	0.0803946	0.222177	0.411128	-0.188951
X11Lbeta	FBtr0071493,FBtr0310298:chrX:+:10521769:10604900:X11Lbeta:<2-3.4-5-6:8-9-10.11-12-13	ES	E6,E8	E6,E7,E8	-2.56238	-3.35185	-0.78947	0.036008	0.133354	0.719909	0.849188	-0.129279
XNP	FBtr0084837,FBtr0084838:chr3R:-:21303589:21308549:XNP:<1:3-4-5>	IR	E1,E3	E1,E2,E3	0.462624	1.24319	0.78057	0.00504821	0.0348189	0.0801327	0.0334444	0.0466884
yar	FBtr0303213,FBtr0308354,FBtr0308355,FBtr0308356,FBtr0308357,FBtr0308358,FBtr0308359,FBtr0308360:chrX:+:256431:261105:yar:8:11>	A3SS	E8,E11	E8,E9,E10,E11	-0.0701099	0.568751	0.638861	0.0481639	0.163864	0.140186	0.0703259	0.0698596
yrt	FBtr0082793,FBtr0114374,FBtr0114375,FBtr0114376:chr3R:-:9254588:9260704:yrt:7-8:11>	ES	E8,E11	E8,E9,E11	-1.13957	-0.451988	0.687583	0.0574225	0.185312	0.224235	0.116492	0.107743
Zasp66	FBtr0089561,FBtr0089562,FBtr0089563,FBtr0089564,FBtr0089565,FBtr0089566,FBtr0089567,FBtr0089568,FBtr0301154,FBtr0301156,FBtr0301157,FBtr0301158:chr3L:+:8617470:8631773:Zasp66:7-8-9:13-14>	ES	E9,E12,E13	E9,E13	-0.106628	0.564685	0.671312	2.91544e-08	3.29675e-06	0.173398	0.281277	-0.107879
Zasp66	FBtr0089561,FBtr0089562,FBtr0089563,FBtr0089564,FBtr0089565,FBtr0089566,FBtr0089567,FBtr0089568,FBtr0301154,FBtr0301156,FBtr0301157,FBtr0301158:chr3L:+:8617470:8631773:Zasp66:<5:7-8-9	IR	E5,E7	E5,E6,E7	0.200458	1.37183	1.17138	5.20536e-06	0.000189555	0.174588	0.0719123	0.102675
zfh2	FBtr0089070,FBtr0307167,FBtr0332913:chr4:+:522435:560418:zfh2:<1-2-3:5-6-7	ES	E3,E5	E3,E4,E5	-2.46779	-4.71746	-2.24968	0.0178431	0.0810486	0.277331	0.816164	-0.538832
zip	FBtr0072398,FBtr0072399,FBtr0100466,FBtr0100467,FBtr0302572,FBtr0302573,FBtr0302574,FBtr0302575,FBtr0306576:chr2R:-:20878092:20899488:zip:<2:5-6-7-8-9	A5SS	E2,E5	E2,E3,E5	0.404763	0.83525	0.430486	0.000101498	0.00199149	0.220872	0.154105	0.0667676
Zn72D	FBtr0075493,FBtr0075494,FBtr0310581,FBtr0310582,FBtr0333293,FBtr0333294:chr3L:-:16099693:16105726:Zn72D:<2:5-6	ES	E2,E5	E2,E3,E5	-2.56641	-3.47486	-0.908446	0.0400751	0.144344	0.813586	0.917685	-0.104099
zormin	FBtr0332114,FBtr0332115,FBtr0332116,FBtr0332117,FBtr0332118,FBtr0332119,FBtr0332120:chr3L:-:2117465:2151700:zormin:19:21-22-23>	ES	E19,E21	E19,E20,E21	-1.09035	-1.41447	-0.324117	0.0794276	0.227079	0.232454	0.304987	-0.0725337
zormin	FBtr0332114,FBtr0332115,FBtr0332116,FBtr0332117,FBtr0332118,FBtr0332119,FBtr0332120:chr3L:-:2117465:2151700:zormin:3-4-5-7-8-9-11-12-13-14-15-16:19	ES	E16,E19	E16,E17,E19	-1.84026	-2.49548	-0.655227	0.0800557	0.228116	0.15557	0.260137	-0.104567
Zyx	FBtr0089210,FBtr0089211,FBtr0089212,FBtr0089213,FBtr0089214,FBtr0089215,FBtr0089216,FBtr0309882,FBtr0309883,FBtr0309884,FBtr0309885:chr4:-:1077990:1084936:Zyx:9:12-13	A3SS	E9,E10,E11,E12	E9,E12	0.944967	1.38138	0.436414	0.00779578	0.047855	0.529387	0.637952	-0.108565
CG10026	FBtr0081236,FBtr0081237,FBtr0081238,FBtr0332317:chr2L:+:19454255:19457723:CG10026::6-7-8-9-10>	AFE	E2,E3,E6	E5,E6	1.08422	0.407931	-0.676292	0.000691369	0.00827525	0.794184	0.664621	0.129562
CG10038	FBtr0082614,FBtr0082615:chr3R:-:8174708:8176367:CG10038:<1.2:4-5-6-7-8>	IR	E2,E4	E2,E3,E4	-0.710847	0.559616	1.27046	0.00926944	0.0534723	0.438929	0.193072	0.245857
CG10178	FBtr0081068,FBtr0305619:chr2L:+:18509571:18513513:CG10178:<1:3-4-5>	A5SS	E1,E3	E1,E2,E3	1.89256	0.0413852	-1.85118	4.35761e-05	0.00105195	0.0574358	0.284994	-0.227558
CG10200	FBtr0087444,FBtr0087445:chr2R:+:10695924:10697436:CG10200:<1:3-4-5>	IR	E1,E3	E1,E2,E3	1.30244	0.954218	-0.348222	0.0208192	0.0905468	0.0902437	0.12032	-0.0300765
CG1021	FBtr0289939,FBtr0289940,FBtr0290326,FBtr0290327,FBtr0300261:chr3R:-:2214883:2231613:CG1021:3:5	ES	E3,E5	E4,E5	-0.757686	0.133531	0.891217	0.0642409	0.197739	0.450791	0.270916	0.179875
CG1021	FBtr0289939,FBtr0289940,FBtr0290326,FBtr0290327,FBtr0300261:chr3R:-:2214883:2231613:CG1021:<1:3	A5SS	E1,E3	E1,E2,E3	-2.3594	-2.95164	-0.592241	0.0762288	0.22174	0.55269	0.696076	-0.143387
CG10249	FBtr0087429,FBtr0087430,FBtr0087431,FBtr0112929,FBtr0301334,FBtr0303756,FBtr0303757,FBtr0303758,FBtr0332856:chr2R:-:10788979:10815930:CG10249::12-13	AFE	E10,E12	E6,E8,E12	-3.46182	-2.42548	1.03634	0.0144609	0.0710965	0.946835	0.872886	0.0739491
CG10249	FBtr0087429,FBtr0087430,FBtr0087431,FBtr0112929,FBtr0301334,FBtr0303756,FBtr0303757,FBtr0303758,FBtr0332856:chr2R:-:10788979:10815930:CG10249::4	AFE	E1,E2,E4	E3,E4	0.541597	-0.186586	-0.728183	0.0351916	0.131838	0.467838	0.303219	0.164619
CG10265	FBtr0087421,FBtr0332259:chr2R:-:10879836:10881340:CG10265:<1-2:4>	IR	E2,E4	E2,E3,E4	-1.11923	-0.470004	0.649228	0.075645	0.22112	0.601576	0.420844	0.180732
CG10320	FBtr0071663,FBtr0113101,FBtr0113102,FBtr0300679,FBtr0300680:chr2R:+:17545579:17546282:CG10320::4	AFE	E1,E4	E2,E4	1.22139	0.596787	-0.624601	7.74276e-06	0.000257912	0.062871	0.114638	-0.0517674
CG10353	FBtr0114451,FBtr0114452,FBtr0308070,FBtr0331591,FBtr0331592,FBtr0331593,FBtr0331594,FBtr0331595:chrX:-:11771769:11781195:CG10353::11	AFE	E2,E3,E4,E11	E5,E7,E8,E9,E11	1.21388	0.349196	-0.864685	1.61538e-06	7.30661e-05	0.0282152	0.0665284	-0.0383132
CG10353	FBtr0114451,FBtr0114452,FBtr0308070,FBtr0331591,FBtr0331592,FBtr0331593,FBtr0331594,FBtr0331595:chrX:-:11771769:11781195:CG10353:11:14-15-16-17-18-19-21>	A5SS	E11,E14	E11,E12,E14	-1.14938	-1.81571	-0.666328	0.00228703	0.0193833	0.531932	0.686221	-0.154289
CG10365	FBtr0084446,FBtr0084447,FBtr0084448,FBtr0084449:chr3R:+:19549085:19557227:CG10365:<1:5-6-7-8>	A5SS	E1,E5	E1,E2,E5	1.65292	0.125163	-1.52776	0.000229322	0.00373994	0.0724866	0.26015	-0.187663
CG1041	FBtr0081734,FBtr0110774:chr3R:-:2196747:2199747:CG1041::3-4-5-6>	AFE	E1,E3	E2,E3	-2.0334	-1.45963	0.573772	0.0429302	0.151803	0.932152	0.890936	0.0412155
CG10550	FBtr0084857,FBtr0084858,FBtr0305953:chr3R:-:21132128:21134109:CG10550::4-5-6>	AFE	E1,E2,E4	E3,E4	1.97823	-0.849996	-2.82823	5.13686e-05	0.00120618	0.940521	0.52364	0.416881
CG10602,mRpL13	FBtr0089314,FBtr0089315,FBtr0089316,FBtr0089318,FBtr0308069:chr2L:-:18855125:18859246:CG10602,mRpL13:<1.2-3:	ALE	E3,E10,E11,E12,E13	E3,E4	0.456017	1.15601	0.699988	3.00818e-07	2.12778e-05	0.251148	0.401891	-0.150742
CG10732	FBtr0075851,FBtr0075852,FBtr0331533,FBtr0331534:chr3L:+:13435693:13442345:CG10732::3-4-5-6	AFE	E1,E3	E2,E3	-1.28292	-2.34341	-1.06049	0.002567	0.0211716	0.889625	0.960476	-0.0708507
CG10809	FBtr0076366,FBtr0300688:chr3L:-:9850687:9852989:CG10809:<1:3-4>	IR	E1,E3	E1,E2,E3	-0.916291	-0.24686	0.669431	0.0682835	0.206484	0.528326	0.360898	0.167428
CG10874	FBtr0077848,FBtr0077849,FBtr0308189,FBtr0330664:chr2L:-:2189912:2192371:CG10874:4:6>	A3SS	E4,E6	E4,E5,E6	0.595291	1.03302	0.437724	0.0691699	0.208025	0.342006	0.250448	0.0915584
CG1091	FBtr0081640,FBtr0081641,FBtr0333326:chr3R:-:2908946:2911805:CG1091::3-4-5	AFE	E1,E3	E2,E3	1.43281	2.07944	0.646627	0.0749884	0.220099	0.482756	0.320104	0.162651
CG10984	FBtr0075919,FBtr0075920,FBtr0075921,FBtr0331554:chr3L:+:12743218:12746502:CG10984::4-6-7>	AFE	E2,E4	E3,E4	-1.83828	-0.965888	0.872392	0.00201743	0.0178006	0.877257	0.757561	0.119696
CG11050	FBtr0079291,FBtr0079292,FBtr0079293:chr2L:+:6611022:6617117:CG11050::4-5-6-7>	AFE	E1,E4	E2,E4	2.35138	1.5329	-0.818477	0.0586269	0.186884	0.0966357	0.206132	-0.109496
CG11138	FBtr0073662,FBtr0273245,FBtr0331718:chrX:-:12463201:12477226:CG11138:<2:4	A3SS	E2,E4	E2,E3,E4	0.159065	0.780159	0.621094	0.0834564	0.23454	0.303348	0.200023	0.103325
CG11148	FBtr0300882,FBtr0300883,FBtr0300884,FBtr0300885,FBtr0300886:chr4:-:876025:887652:CG11148:<1:4	A5SS	E1,E4	E1,E2,E4	0.157186	-0.47184	-0.629026	0.00770288	0.0474479	0.432429	0.583253	-0.150824
CG11149	FBtr0079168,FBtr0079169,FBtr0300695,FBtr0300696,FBtr0332556:chr2L:-:5718120:5720899:CG11149:<2:	ALE	E2,E3	E2,E4,E5,E7	-0.902868	-3.13549	-2.23263	0.00640201	0.0414924	0.927123	0.32324	0.603883
CG11151	FBtr0073819,FBtr0331719:chrX:+:13633776:13635985:CG11151:<2:4-5.6-7>	IR	E2,E4	E2,E3,E4	-1.04429	0.704455	1.74875	2.37906e-06	9.92507e-05	0.508695	0.151914	0.35678
CG11155	FBtr0089194,FBtr0089195,FBtr0333701:chr4:+:1147227:1158545:CG11155:5-6-7-8-9-10-11:13	ES	E11,E13	E11,E12,E13	-1.15268	0.074108	1.22679	0.00040175	0.00555087	0.22613	0.0810951	0.145035
CG11155	FBtr0089194,FBtr0089195,FBtr0333701:chr4:+:1147227:1158545:CG11155:<1-2-3:5-6-7-8-9-10-11	ES	E3,E5	E3,E4,E5	-2.29345	-3.27714	-0.983692	0.0224154	0.0963191	0.708923	0.856545	-0.147622
CG11200	FBtr0086299,FBtr0086300:chr2R:-:16192021:16196170:CG11200:<1.2:5-6-7-8>	A5SS	E2,E5	E2,E3,E4,E5	-2.17521	-2.76311	-0.587894	0.0413818	0.148058	0.488378	0.627309	-0.138932
CG11255	FBtr0075895,FBtr0075896:chr3L:-:13013081:13015788:CG11255::3-4>	AFE	E1,E3	E2,E3	1.67026	0.889966	-0.780293	0.0147631	0.0721278	0.438943	0.622201	-0.183258
CG11266	FBtr0089634,FBtr0089635,FBtr0089636,FBtr0089637,FBtr0089638,FBtr0089639,FBtr0089640:chr2L:+:7032712:7037916:CG11266:<2.3:5	IR	E3,E5	E3,E4,E5	-1.39029	-0.686546	0.70374	5.85322e-06	0.000204482	0.637189	0.456806	0.180383
CG11334	FBtr0085808,FBtr0085809:chr3R:-:27285543:27288730:CG11334::3-4-5-6-7>	AFE	E1,E3	E2,E3	2.33485	1.97064	-0.364211	0.0835147	0.234551	0.108134	0.147241	-0.039107
CG11357	FBtr0073310,FBtr0113142,FBtr0113143,FBtr0304987:chr3L:+:4542050:4553457:CG11357::6-7>	AFE	E2,E3,E4,E6	E5,E6	2.01113	0.982778	-1.02835	0.00825841	0.049562	0.327963	0.103935	0.224028
CG11360	FBtr0089091,FBtr0310539,FBtr0310540,FBtr0310541:chr4:+:691767:711276:CG11360:<2.3:	ALE	E3,E4	E3,E6,E7,E8	-2.0428	-2.88405	-0.84125	0.00701424	0.0443238	0.679332	0.461278	0.218053
CG11367	FBtr0078528:chr3L:+:22721210:22726546:CG11367:<1:3-4>	ES	E1,E3	E1,E2,E3	-2.41178	-4.83628	-2.4245	0.00170094	0.0159506	0.759448	0.974241	-0.214792
CG11377	FBtr0078104,FBtr0330636:chr2L:+:102379:104142:CG11377:<1-2:4>	A3SS	E2,E4	E2,E3,E4	-1.79176	-2.71409	-0.922333	0.030338	0.119709	0.419435	0.656964	-0.237529
CG11455	FBtr0078117,FBtr0078118,FBtr0301886,FBtr0301887,FBtr0301888,FBtr0306542,FBtr0330638,FBtr0330639,FBtr0330640,FBtr0330641,FBtr0330642:chr2L:+:114725:156030:CG11455:<5.6:11.12-13>	IR	E6,E11	E6,E7,E8,E9,E10,E11	-2.27195	-0.308329	1.96362	6.23869e-21	2.68076e-17	0.719661	0.269054	0.450608
CG1146	FBtr0072921,FBtr0072922,FBtr0072923:chr3L:+:2488803:2492613:CG1146::4>	AFE	E1,E2,E4	E3,E4	2.55103	1.52503	-1.026	0.0408874	0.146901	0.943733	0.860973	0.08276
CG11486	FBtr0072991,FBtr0072992,FBtr0072993,FBtr0072994,FBtr0072995,FBtr0072996,FBtr0072998,FBtr0072999,FBtr0073000,FBtr0073001,FBtr0073002,FBtr0073003,FBtr0113129,FBtr0113130,FBtr0113131,FBtr0332113:chr3L:+:3071132:3090406:CG11486:<10:15	A5SS	E10,E15	E10,E11,E15	-1.01663	-1.5716	-0.554969	0.088581	0.244538	0.423045	0.551061	-0.128016
CG11504	FBtr0085547,FBtr0085548,FBtr0085549:chr3R:+:25823518:25825477:CG11504:<1:3.4>	IR	E1,E3	E1,E2,E3	-1.20567	-0.152016	1.05365	1.88776e-05	0.000544411	0.590249	0.330974	0.259275
CG11597,CG5946	FBtr0076078,FBtr0076079,FBtr0076080,FBtr0110780,FBtr0110868,FBtr0110869,FBtr0301135,FBtr0302136,FBtr0302137:chr3L:-:11810082:11815375:CG11597,CG5946::10-11-14.15>	AFE	E1,E5,E10	E9,E10	-0.31352	-1.11246	-0.798939	0.0135758	0.0682473	0.244582	0.137343	0.107239
CG1161	FBtr0078785,FBtr0100434:chr3R:+:1180821:1182467:CG1161:<1-2-3-4:	ALE	E4,E5	E4,E6	-1.22888	-0.735543	0.493335	0.00417962	0.0304083	0.467054	0.588611	-0.121557
CG11652	FBtr0076130,FBtr0076131,FBtr0332766:chr3L:-:11686978:11690063:CG11652:<2:4-5>	A5SS	E2,E4	E2,E3,E4	-0.668267	-0.912782	-0.244515	0.0553756	0.180849	0.454077	0.518777	-0.0647002
CG11658	FBtr0076124,FBtr0076125,FBtr0076126,FBtr0076127,FBtr0076128:chr3L:-:11692595:11701653:CG11658:2:6-7-8-9.10>	A5SS	E2,E6	E2,E3,E4,E6	-2.36849	-0.378907	1.98958	2.74194e-05	0.000714067	0.816514	0.36104	0.455475
CG11710	FBtr0089642,FBtr0089643:chrX:-:20298561:20300626:CG11710:<1-2-3-4:6-7>	A5SS	E4,E6	E4,E5,E6	-1.69282	-2.56495	-0.87213	0.0593146	0.188177	0.811233	0.911055	-0.0998214
CG11727	FBtr0073546,FBtr0073547,FBtr0300732,FBtr0300733,FBtr0332620:chrX:-:11324555:11348371:CG11727:6-7-8:11.12>	ES	E8,E11	E8,E9,E10,E11	-1.72016	-2.19586	-0.475707	0.0638106	0.197237	0.428858	0.547776	-0.118918
CG11760,CG8116	FBtr0081905,FBtr0081907,FBtr0300543,FBtr0300544:chr3R:+:4541955:4547050:CG11760,CG8116::6.7.8>	AFE	E3,E4,E6	E5,E6	3.00798	5.14867	2.14068	0.0245876	0.103378	0.892555	0.988182	-0.0956274
CG11876	FBtr0085366,FBtr0085367,FBtr0085368,FBtr0085369:chr3R:+:24938792:24941919:CG11876:<1.2:4-5	IR	E2,E4	E2,E3,E4	0.0477657	1.29265	1.24488	2.46922e-07	1.92913e-05	0.285802	0.103512	0.18229
CG11876	FBtr0085366,FBtr0085367,FBtr0085368,FBtr0085369:chr3R:+:24938792:24941919:CG11876:4-5:	ALE	E5,E6	E5,E7,E8,E9	-2.10381	-2.59747	-0.493658	0.00217632	0.0187033	0.187123	0.12407	0.0630525
CG11880	FBtr0085371,FBtr0085372,FBtr0085373:chr3R:+:24949103:24953972:CG11880:<1.2:5-6-7>	IR	E2,E5	E2,E3,E4,E5	-0.934309	0.196115	1.13042	0.00477439	0.0332505	0.256882	0.10603	0.150853
CG11905	FBtr0075300,FBtr0075301,FBtr0075302,FBtr0075303,FBtr0075304,FBtr0075305,FBtr0075306,FBtr0113173,FBtr0113174,FBtr0305576,FBtr0305577:chr3L:-:16921480:16928636:CG11905:2.3:5-6	IR	E3,E5	E3,E4,E5	-3.88271	0.282232	4.16494	9.13495e-11	3.27107e-08	0.95667	0.252801	0.70387
CG11905	FBtr0075300,FBtr0075301,FBtr0075302,FBtr0075303,FBtr0075304,FBtr0075305,FBtr0075306,FBtr0113173,FBtr0113174,FBtr0305576,FBtr0305577:chr3L:-:16921480:16928636:CG11905::8>	AFE	E5,E6,E8	E7,E8	4.64494	3.49859	-1.14635	0.000443353	0.00594185	0.973519	0.921843	0.0516756
CG11943	FBtr0074798,FBtr0074799:chrX:+:19746248:19753412:CG11943:<1:3-4-5-6-7-8-9-10-11-12>	IR	E1,E3	E1,E2,E3	-0.287682	1.02165	1.30933	0.00632453	0.0411142	0.356449	0.140385	0.216064
CG12006	FBtr0073149,FBtr0073150:chr3L:+:3811262:3813958:CG12006:<1-2-3-4-5:7>	IR	E5,E7	E5,E6,E7	-3.23435	-2.53562	0.698733	0.074349	0.218521	0.903877	0.815839	0.0880372
CG12024	FBtr0072832,FBtr0072833,FBtr0303152:chr3L:+:1857164:1859047:CG12024:<1:3	A3SS	E1,E3	E1,E2,E3	0.138836	-1.24889	-1.38773	2.43028e-05	0.000660126	0.313022	0.646474	-0.333452
CG12054	FBtr0085758,FBtr0113312,FBtr0305118,FBtr0305119:chr3R:+:27046425:27056645:CG12054:<1-2-5-6-7-8:	ALE	E8,E10,E11	E8,E9	0.0870114	0.883768	0.796756	0.00936496	0.0535123	0.412387	0.578046	-0.165659
CG12065	FBtr0071214,FBtr0071215,FBtr0071216,FBtr0071217,FBtr0300750,FBtr0300751:chrX:+:8468336:8482561:CG12065:5-6:8-9	ES	E6,E8	E6,E7,E8	-0.0597192	-0.801361	-0.741642	8.40786e-05	0.00175435	0.283339	0.456409	-0.17307
CG12084	FBtr0072711,FBtr0332656:chr3L:-:1490950:1496643:CG12084:<1-2-3-4-5-6-7:9-10.11>	IR	E7,E9	E7,E8,E9	-0.98323	-0.622943	0.360287	0.0707133	0.210864	0.499074	0.415358	0.0837154
CG12128	FBtr0088393,FBtr0088394:chr2R:+:5914345:5918173:CG12128:<1:3-4>	IR	E1,E3	E1,E2,E3	-2.291	-1.44754	0.843463	0.0261296	0.108078	0.794033	0.622038	0.171996
CG1213	FBtr0078642,FBtr0078643,FBtr0078644,FBtr0305954:chr3R:+:1666907:1672290:CG1213::6-7-8>	AFE	E1,E2,E6	E3,E6	2.09323	1.49575	-0.597484	0.012084	0.063169	0.932296	0.878872	0.0534235
CG12162	FBtr0078680,FBtr0078681:chr3R:+:1293514:1295288:CG12162:<1.2:4-5-6>	IR	E2,E4	E2,E3,E4	1.5079	2.20306	0.695154	0.026515	0.108924	0.0956189	0.0509649	0.044654
CG12207	FBtr0082921,FBtr0082922,FBtr0082923,FBtr0309997,FBtr0309998,FBtr0309999:chr3R:+:10114793:10127998:CG12207::10-11-12>	AFE	E2,E4,E10	E5,E6,E10	0.476642	1.25843	0.781787	5.28781e-05	0.0012216	0.351262	0.21086	0.140402
CG12207	FBtr0082921,FBtr0082922,FBtr0082923,FBtr0309997,FBtr0309998,FBtr0309999:chr3R:+:10114793:10127998:CG12207:<5.6:	ALE	E6,E10,E11,E12	E6,E7	4.35033	5.3247	0.974369	0.0506543	0.170448	0.733396	0.874733	-0.141337
CG12267	FBtr0082635,FBtr0303028:chr3R:+:8286135:8288140:CG12267:<1.2:	ALE	E2,E3	E2,E4,E5,E6,E7,E8,E9	-1.7351	-4.50483	-2.76974	0.000400201	0.0055473	0.848456	0.20674	0.641717
CG12304	FBtr0075565,FBtr0075566:chr3L:+:15576737:15578447:CG12304:<1:3-4-5>	ES	E1,E3	E1,E2,E3	-0.468266	-0.904991	-0.436725	0.0087436	0.0513971	0.354074	0.453967	-0.0998931
CG12316	FBtr0075651,FBtr0075652:chr3L:-:15124607:15130034:CG12316::3-4-5-6-7>	AFE	E1,E3	E2,E3	0.381368	1.79176	1.41039	0.0209124	0.0907683	0.83678	0.327324	0.509455
CG1246	FBtr0072938,FBtr0303022,FBtr0333446:chr3L:+:2648047:2650205:CG1246::4-5-6-7-8>	AFE	E1,E4	E3,E4	0.394645	-0.144609	-0.539253	0.0182804	0.0825113	0.262117	0.370957	-0.10884
CG12788,Tim9b	FBtr0074766,FBtr0074767,FBtr0100291,FBtr0332486,FBtr0332487:chrX:-:19510695:19512570:CG12788,Tim9b:<1:3-4.5.6>	A3SS	E1,E3	E1,E2,E3	-2.80569	-2.15948	0.646204	0.0584491	0.186884	0.888533	0.811452	0.0770818
CG12814	FBtr0110786,FBtr0306090:chr3R:-:5996877:6015315:CG12814:<1-2-3:5-6-7-8-9-10-11	A5SS	E3,E5	E3,E4,E5	-1.73769	-20	-18.2623	0.0357917	0.133157	0.816035	1	-0.183965
CG12821,CG12822	FBtr0088841,FBtr0088842,FBtr0113331,FBtr0113332:chr2R:+:3719675:3723579:CG12821,CG12822:<1-9-10-11:13>	IR	E11,E13	E11,E12,E13	-2.45101	-1.46152	0.989487	0.0534118	0.176167	0.841872	0.646952	0.19492
CG12821,CG12822	FBtr0088841,FBtr0088842,FBtr0113331,FBtr0113332:chr2R:+:3719675:3723579:CG12821,CG12822:<5:7>	IR	E5,E7	E5,E6,E7	0.924259	1.40339	0.47913	0.0690664	0.208025	0.15899	0.10395	0.0550399
CG12974	FBtr0078410,FBtr0078411,FBtr0332860:chr3L:-:21275089:21279062:CG12974:<3:	ALE	E3,E4	E3,E5,E6,E7,E8	-2.68109	-3.82645	-1.14536	0.0183557	0.0825912	0.182634	0.0856127	0.0970214
CG13101	FBtr0079783,FBtr0079784:chr2L:-:8977833:8984872:CG13101:<1:3-4-5-6-7-8>	A5SS	E1,E3	E1,E2,E3	-0.143806	1.38738	1.53119	0.00139029	0.0138932	0.328689	0.107491	0.221198
CG13285	FBtr0077141,FBtr0306593:chr3L:-:5527067:5528859:CG13285:<1-2-3:	ALE	E3,E4	E3,E5	-1.46376	-1.99763	-0.533868	0.0730954	0.216167	0.292384	0.186894	0.105491
CG13293	FBtr0332061,FBtr0332062,FBtr0332063,FBtr0332064:chr3L:+:6075982:6084044:CG13293:8:10-11-12-13.14>	A3SS	E8,E10	E8,E9,E10	-2.07944	-1.04145	1.03799	0.0634081	0.196583	0.858091	0.686368	0.171723
CG13349	FBtr0087610,FBtr0087611,FBtr0114493,FBtr0114494,FBtr0114495:chr2R:-:9846032:9847909:CG13349:4-5:7>	IR	E5,E7	E5,E6,E7	-1.85226	-0.701355	1.1509	2.88188e-08	3.29675e-06	0.673239	0.389093	0.284147
CG13349	FBtr0087610,FBtr0087611,FBtr0114493,FBtr0114494,FBtr0114495:chr2R:-:9846032:9847909:CG13349::4-5	AFE	E1,E4	E2,E4	-3.3322	-2.69747	0.634736	0.0609592	0.191271	0.967666	0.936495	0.0311712
CG13585	FBtr0072303,FBtr0072304,FBtr0300488,FBtr0300489:chr2R:+:20419122:20420915:CG13585:<1.2:7-8-9>	A5SS	E2,E7	E2,E3,E7	-1.92649	-2.23194	-0.305443	0.0147714	0.0721278	0.696836	0.756077	-0.0592412
CG13585	FBtr0072303,FBtr0072304,FBtr0300488,FBtr0300489:chr2R:+:20419122:20420915:CG13585:<4.5:	ALE	E5,E6	E5,E7,E8,E9	-4.21864	-4.85949	-0.640847	0.0165825	0.0776198	0.137579	0.0812823	0.0562966
CG13707	FBtr0306799,FBtr0308821,FBtr0308822:chr3L:-:4837790:4840108:CG13707:<1.2:	ALE	E2,E3	E2,E5	-2.97041	-0.76214	2.20827	0.00933331	0.0534927	0.038151	0.290803	-0.252652
CG13760	FBtr0300707,FBtr0308567:chrX:-:2477777:2479732:CG13760::5-6>	AFE	E2,E3,E5	E4,E5	0.135442	1.04714	0.911702	0.0577704	0.18579	0.0871456	0.189741	-0.102595
CG13900	FBtr0072597,FBtr0072598,FBtr0331404,FBtr0331405:chr3L:-:826719:833402:CG13900:<1-3-4-5-6:8-10-11-12-13-14-15>	ES	E6,E8	E6,E7,E8	-0.546064	-1.22923	-0.683169	1.84415e-06	8.16941e-05	0.351452	0.518716	-0.167263
CG13921	FBtr0072773,FBtr0303104,FBtr0303105,FBtr0310623,FBtr0334072:chr3L:+:1746906:1752390:CG13921::4-5	AFE	E1,E4	E2,E3,E4	0.169076	-0.503104	-0.67218	0.0574401	0.185312	0.543338	0.700542	-0.157204
CG13937	FBtr0300714,FBtr0300715,FBtr0300716,FBtr0300717,FBtr0332669,FBtr0332670:chr3L:-:1876550:1883041:CG13937:<1:4	A3SS	E1,E4	E1,E3,E4	-2.74084	-1.1474	1.59344	0.0148459	0.0722458	0.928474	0.737551	0.190923
CG1399	FBtr0088939,FBtr0088940,FBtr0300779,FBtr0300780,FBtr0332911,FBtr0332912:chr2R:-:3564044:3586407:CG1399::17	AFE	E16,E17	E3,E4,E5,E7,E8,E9,E10,E12,E13,E14,E15,E17	-3.44042	-2.09186	1.34855	0.00155514	0.014983	0.792544	0.508448	0.284096
CG1399	FBtr0088939,FBtr0088940,FBtr0300779,FBtr0300780,FBtr0332911,FBtr0332912:chr2R:-:3564044:3586407:CG1399:19:21-22-23-24	ES	E19,E21	E19,E20,E21	0.510826	1.35239	0.841567	0.00413144	0.0301918	0.30242	0.153368	0.149052
CG1407	FBtr0088435,FBtr0088436,FBtr0300719,FBtr0330325:chr2R:-:5915947:5920393:CG1407:<1-2-3-4:6-7	IR	E4,E6	E4,E5,E6	-0.830348	-0.230524	0.599825	0.00378379	0.0281297	0.357113	0.227201	0.129911
CG1416	FBtr0085903,FBtr0085904,FBtr0085905:chr2L:+:21758009:21761000:CG1416:<1.2:4-5-6-7>	IR	E2,E4	E2,E3,E4	-1.70009	-0.987188	0.712903	0.000311373	0.00462966	0.715732	0.545369	0.170362
CG14182	FBtr0074913,FBtr0331801,FBtr0331802:chr3L:-:19971912:19972912:CG14182:<1:3.4>	A5SS	E1,E3	E1,E2,E3	-2.08774	-3.27336	-1.18562	0.0168952	0.0786797	0.806301	0.93176	-0.125459
CG14200,Pfrx	FBtr0074713,FBtr0074714,FBtr0074715,FBtr0074716,FBtr0074717,FBtr0074718,FBtr0074719,FBtr0074720,FBtr0074721,FBtr0307192,FBtr0307193,FBtr0307194,FBtr0307195,FBtr0307196:chrX:+:19389537:19412321:CG14200,Pfrx:<3.4:12.13>	A3SS	E4,E11	E4,E12	2.3979	0.510826	-1.88707	0.0637637	0.197237	0.941441	0.660504	0.280937
CG14257	FBtr0299564,FBtr0331702:chr3R:+:22901591:22908540:CG14257:<1-2-3-4:6>	A3SS	E4,E6	E4,E5,E6	-1.05252	-0.473438	0.579083	0.0066087	0.0425114	0.106098	0.0598659	0.046232
CG14394	FBtr0113226,FBtr0113227,FBtr0113228,FBtr0114499,FBtr0114500,FBtr0114501:chr3R:+:8520867:8523265:CG14394:3:6.7.8>	ES	E3,E6	E3,E4,E5,E6	-0.81093	-1.60944	-0.798508	0.0194369	0.0862814	0.301347	0.48557	-0.184222
CG14408	FBtr0073990,FBtr0100150,FBtr0114621,FBtr0305580:chrX:-:14721090:14726090:CG14408:<1-2-4:8	ES	E4,E8	E4,E6	1.43508	0.441833	-0.993252	0.0764275	0.222048	0.0890901	0.220453	-0.131363
CG14435	FBtr0071042,FBtr0300880:chrX:-:6733454:6737953:CG14435::6-7-8>	AFE	E1,E2,E3,E4,E6	E5,E6	4.51187	3.05202	-1.45985	0.028247	0.113331	0.982871	0.927709	0.0551617
CG14439	FBtr0070960,FBtr0302356,FBtr0302357:chrX:+:6641581:6649785:CG14439:<1:	ALE	E1,E2	E1,E4,E5	-0.858662	-4.25325	-3.39458	1.53081e-06	6.99776e-05	0.86101	0.188559	0.672451
CG14509	FBtr0113303,FBtr0113304:chr3R:-:24998985:25020716:CG14509:<2-3-4-5-6-7:9	A5SS	E7,E9	E8,E9	-1.66504	-0.0326736	1.63237	0.0584409	0.186884	0.839335	0.491781	0.347554
CG14642	FBtr0089687,FBtr0089688,FBtr0309258:chr3R:-:66766:68508:CG14642:<1-2.3-4-5:7	IR	E5,E7	E5,E6,E7	-2.55257	1.0034	3.55597	9.38415e-07	4.62878e-05	0.865408	0.142828	0.72258
CG14683,pug	FBtr0082264,FBtr0082265,FBtr0082266,FBtr0082267,FBtr0100144,FBtr0305662:chr3R:+:6522239:6529038:CG14683,pug::8-9-10-11-12>	AFE	E2,E8	E6,E7,E8	1.41866	0.181802	-1.23686	2.30734e-09	5.50814e-07	0.298665	0.588767	-0.290101
CG14683,pug	FBtr0082264,FBtr0082265,FBtr0082266,FBtr0082267,FBtr0100144,FBtr0305662:chr3R:+:6522239:6529038:CG14683,pug:<2:	ALE	E2,E4	E2,E8,E9,E10,E11,E12	0.0020988	-0.906884	-0.908983	1.02668e-05	0.000329314	0.690504	0.4708	0.219704
CG14767	FBtr0088718,FBtr0088719,FBtr0088720:chr2R:-:4605521:4611342:CG14767:<1-3-4:6-7>	A5SS	E4,E6	E4,E5,E6	-0.0769019	-0.538365	-0.461463	0.00129114	0.0134335	0.46449	0.574861	-0.110371
CG14818	FBtr0070364,FBtr0331385:chrX:-:1773051:1773807:CG14818::3-4>	AFE	E1,E3	E2,E3	0.354172	0.999521	0.64535	0.0138906	0.0692271	0.795027	0.666155	0.128873
CG1516,cbx	FBtr0088452,FBtr0088453,FBtr0088454,FBtr0088455,FBtr0088456,FBtr0088457,FBtr0088458,FBtr0088459,FBtr0088460,FBtr0088461,FBtr0088462,FBtr0300850,FBtr0304158,FBtr0332915:chr2R:-:5738207:5762577:CG1516,cbx:<13.14:16-19-20	IR	E14,E16	E14,E15,E16	-1.64964	-1.09322	0.556423	0.000536799	0.00684459	0.676266	0.546142	0.130123
CG1516,cbx	FBtr0088452,FBtr0088453,FBtr0088454,FBtr0088455,FBtr0088456,FBtr0088457,FBtr0088458,FBtr0088459,FBtr0088460,FBtr0088461,FBtr0088462,FBtr0300850,FBtr0304158,FBtr0332915:chr2R:-:5738207:5762577:CG1516,cbx:16-19-20:22-23-24>	ES	E20,E22	E20,E21,E22	0.0819292	0.816253	0.734324	0.0129564	0.0665779	0.331348	0.182516	0.148833
CG15279	FBtr0080685,FBtr0080686,FBtr0300845:chr2L:-:14844992:14851749:CG15279::7-8-9>	AFE	E3,E4,E5,E7	E6,E7	2.22181	4.54916	2.32734	0.00999444	0.0557742	0.792886	0.980011	-0.187125
CG15347	FBtr0071242,FBtr0302500:chrX:-:8352526:8354927:CG15347:<1:3-4>	A3SS	E1,E3	E1,E2,E3	1.05343	1.72985	0.676416	3.79777e-06	0.000144416	0.153683	0.0849874	0.068696
CG15432	FBtr0077438,FBtr0331434,FBtr0331435:chr2L:+:4442319:4442985:CG15432::4>	AFE	E2,E4	E3,E4	-3.18638	-1.76555	1.42084	0.00337355	0.0259323	0.936608	0.755748	0.18086
CG15661	FBtr0071624,FBtr0110814:chr2R:-:17102939:17105284:CG15661:<1:	ALE	E1,E2	E1,E3,E4,E5,E6,E7	-1.7322	-2.20118	-0.468988	0.0600111	0.189609	0.808193	0.728327	0.079866
CG15814	FBtr0074468,FBtr0074469,FBtr0074470,FBtr0074471:chrX:-:17742142:17744396:CG15814::8-9-10-11-12>	AFE	E6,E8	E7,E8	3.2469	4.33238	1.08548	0.000457501	0.00608258	0.143209	0.0538692	0.0893396
CG15881	FBtr0074879,FBtr0074880:chr3L:+:19798280:19800032:CG15881:<2:4-5-6>	IR	E2,E4	E2,E3,E4	0.837397	1.59215	0.75475	0.00975297	0.054926	0.158297	0.076319	0.081978
CG1600	FBtr0088956,FBtr0088957,FBtr0088958:chr2R:-:3413622:3420487:CG1600::5-6>	AFE	E1,E5	E2,E3,E4,E5	-4.45849	-3.19742	1.26107	7.59253e-06	0.000254884	0.987297	0.954674	0.0326232
CG1620	FBtr0088983,FBtr0300830:chr2R:-:3381310:3383971:CG1620:<2-3:5>	IR	E3,E5	E3,E4,E5	-1.12601	-0.0822381	1.04377	0.011241	0.0604536	0.582724	0.312629	0.270095
CG1640	FBtr0073769,FBtr0073770,FBtr0073771,FBtr0073772,FBtr0073773,FBtr0073774:chrX:+:13264638:13274193:CG1640:4.5:8-9-10-11-12-13>	A5SS	E5,E8	E5,E6,E8	-0.0550598	0.470004	0.525063	0.0341091	0.12902	0.253247	0.163168	0.0900794
CG1674	FBtr0089116,FBtr0089119,FBtr0300796,FBtr0300797,FBtr0300798,FBtr0300799,FBtr0300800,FBtr0308086,FBtr0308087,FBtr0333671:chr4:+:251355:266529:CG1674:7:9-10-12	ES	E7,E9	E7,E8,E9	1.78652	0.534507	-1.25201	1.6784e-05	0.000507895	0.0595419	0.180486	-0.120944
CG1674	FBtr0089116,FBtr0089119,FBtr0300796,FBtr0300797,FBtr0300798,FBtr0300799,FBtr0300800,FBtr0308086,FBtr0308087,FBtr0333671:chr4:+:251355:266529:CG1674:<2:5	A5SS	E2,E5	E2,E3,E5	0.607636	1.09976	0.492123	0.0386271	0.140424	0.261618	0.180016	0.0816019
CG1674	FBtr0089116,FBtr0089119,FBtr0300796,FBtr0300797,FBtr0300798,FBtr0300799,FBtr0300800,FBtr0308086,FBtr0308087,FBtr0333671:chr4:+:251355:266529:CG1674:13:18-19-21>	A3SS	E13,E18	E13,E15,E16,E17,E18	-0.800219	-1.06465	-0.264427	0.0501001	0.16898	0.230493	0.289476	-0.0589835
CG16947	FBtr0079271,FBtr0331186:chr2L:-:6459014:6465669:CG16947:<1:3-4-5-6-7>	A5SS	E1,E3	E1,E2,E3	-1.49503	-2.64655	-1.15152	0.000968664	0.0107887	0.745374	0.909915	-0.164541
CG17002	FBtr0086170,FBtr0303225,FBtr0303226:chr2R:+:2873567:2876427:CG17002:<1-2:4	ES	E2,E4	E2,E3,E4	-0.452838	0.410756	0.863595	0.0179935	0.0814731	0.43425	0.248628	0.185622
CG17002	FBtr0086170,FBtr0303225,FBtr0303226:chr2R:+:2873567:2876427:CG17002:4:6>	A3SS	E4,E6	E4,E5,E6	-1.62362	-2.66259	-1.03897	0.0895464	0.246242	0.79981	0.920225	-0.120415
CG1702	FBtr0077310,FBtr0300210:chrX:+:20338706:20340823:CG1702::3-4-5>	AFE	E1,E3	E2,E3	-0.887303	-1.73827	-0.850968	0.0434906	0.153179	0.904728	0.958789	-0.0540612
CG17082	FBtr0111285,FBtr0111287,FBtr0111288,FBtr0111289,FBtr0111290,FBtr0302385:chr2R:+:631835:645548:CG17082::9	AFE	E1,E9	E3,E5,E6,E7,E9	-1.64223	-2.1838	-0.541574	0.0614849	0.192146	0.599934	0.719721	-0.119787
CG17159,CG17162	FBtr0113717,FBtr0113723,FBtr0113724,FBtr0113725,FBtr0113726,FBtr0300041,FBtr0302542:chrXHet:-:63777:75553:CG17159,CG17162::9-10-11>	AFE	E1,E9	E2,E3,E4,E5,E6,E9	-2.55325	-3.27017	-0.716915	0.0623962	0.194287	0.565886	0.732035	-0.16615
CG1718	FBtr0306679,FBtr0332488,FBtr0332489:chrX:-:21163334:21177692:CG1718::5>	AFE	E1,E3,E5	E4,E5	1.22378	2.70805	1.48427	0.0778723	0.224274	0.488265	0.828622	-0.340357
CG17271	FBtr0083993,FBtr0110823:chr3R:-:16644848:16647587:CG17271:<1.2-3-4-5:	ALE	E5,E6	E5,E7	0.58103	0.299902	-0.281128	0.0376981	0.137746	0.447746	0.378797	0.0689498
CG17323	FBtr0081104,FBtr0308573,FBtr0308574,FBtr0308575:chr2L:+:18823573:18826553:CG17323:<1.2:	ALE	E2,E3,E4	E2,E6,E7,E8,E9	-4.3602	-3.26808	1.09212	0.00997591	0.0557431	0.228143	0.486067	-0.257924
CG17471	FBtr0100543,FBtr0100544:chr4:-:1213041:1217466:CG17471:<1:3-4-5-6-7-8-9-10-11>	A5SS	E1,E3	E1,E2,E3	-0.44949	0.357404	0.806894	9.30395e-05	0.00189312	0.429906	0.255953	0.173952
CG17508	FBtr0086071,FBtr0307172:chr2R:+:1496128:1499091:CG17508:<1-2:	ALE	E2,E3	E2,E4,E5	-1.02983	-1.77764	-0.74781	0.000262733	0.00416605	0.292625	0.165446	0.127179
CG17549	FBtr0081219,FBtr0081220,FBtr0081221,FBtr0300823,FBtr0310645:chr2L:-:19387049:19390070:CG17549:4-5:7-8>	ES	E5,E7	E5,E6,E7	0.768238	0.0536527	-0.714585	0.00207188	0.0180395	0.154592	0.255765	-0.101173
CG17646	FBtr0077885,FBtr0077886:chr2L:+:1732525:1750613:CG17646::3-4-5-6-7-8-9-10-11-12-13>	AFE	E1,E3	E2,E3	-1.25329	-0.31946	0.933825	0.00896599	0.0522752	0.46461	0.244153	0.220457
CG17683	FBtr0111298,FBtr0111299,FBtr0111300,FBtr0111301:chr2R:+:18478:20989:CG17683:3.4:6.7-8.9.10>	IR	E4,E6	E4,E5,E6	0.185168	0.604263	0.419095	0.0377474	0.137809	0.283038	0.205318	0.0777207
CG17698	FBtr0111166,FBtr0333912,FBtr0333913,FBtr0333914:chr3L:+:23731059:23742158:CG17698:<1:3	ES	E1,E3	E1,E2,E3	-1.1956	-2.21485	-1.01924	0.00389816	0.0287314	0.144396	0.314224	-0.169828
CG17715	FBtr0111244,FBtr0111245,FBtr0111246,FBtr0111247,FBtr0111248,FBtr0111249,FBtr0306549,FBtr0306550:chr2L:+:22736951:22747273:CG17715:<1:3-4	IR	E1,E3	E1,E2,E3	-1.19524	-0.682452	0.512787	0.00579625	0.0386147	0.601554	0.471502	0.130053
CG17724,Kdm4B,seq	FBtr0087770,FBtr0087771,FBtr0100501,FBtr0302052,FBtr0302053,FBtr0302054,FBtr0310498,FBtr0310499,FBtr0330326:chr2R:-:9063598:9085869:CG17724,Kdm4B,seq::14	AFE	E4,E14	E6,E7,E8,E9,E10,E11,E14	-0.2123	-0.663538	-0.451237	0.0341462	0.129047	0.259313	0.36156	-0.102246
CG17734	FBtr0082360,FBtr0082361,FBtr0308073:chr3R:-:7067929:7069700:CG17734:<1-3:5>	IR	E3,E5	E3,E4,E5	0.625706	1.27297	0.64726	0.0161118	0.0761634	0.0803747	0.0467511	0.0336236
CG17754	FBtr0071314,FBtr0071315,FBtr0071316:chrX:+:9144459:9149853:CG17754:4-5-6-7-8:	ALE	E8,E10	E8,E9	0.566617	0.905117	0.3385	0.0604229	0.190335	0.865753	0.899498	-0.033745
CG17834	FBtr0079686,FBtr0079687,FBtr0079688,FBtr0079689,FBtr0333417,FBtr0333418:chr2L:+:8529140:8541439:CG17834:<1:5-6-7-8	A5SS	E1,E5	E1,E2,E5	-1.46149	-0.283504	1.17799	0.00176877	0.0164156	0.494816	0.213671	0.281145
CG17834	FBtr0079686,FBtr0079687,FBtr0079688,FBtr0079689,FBtr0333417,FBtr0333418:chr2L:+:8529140:8541439:CG17834:<3:5-6-7-8	IR	E3,E5	E3,E4,E5	-0.889262	-1.52606	-0.636794	0.0770084	0.222982	0.49518	0.649962	-0.154783
CG17883	FBtr0111291,FBtr0111292:chr2R:+:559361:561145:CG17883:<1-2:4-6>	IR	E2,E4	E2,E3,E4	-0.141933	-0.669027	-0.527095	0.0382921	0.139442	0.356267	0.488264	-0.131997
CG17912	FBtr0080893,FBtr0113041,FBtr0308802,FBtr0308803,FBtr0329944,FBtr0329945:chr2L:+:16743403:16753704:CG17912:<1.2-3-4-5:	ALE	E5,E6	E5,E7,E8,E10,E11,E12	0.901365	-0.0163938	-0.917759	5.37114e-06	0.000192331	0.963882	0.913904	0.0499783
CG18003,Pex6	FBtr0100229,FBtr0100230,FBtr0100498,FBtr0301704,FBtr0301705:chr2R:+:6767457:6772441:CG18003,Pex6::3-4-5-6.7-8.9>	AFE	E1,E3	E2,E3	1.92529	3.1209	1.1956	0.0795544	0.227291	0.329004	0.13006	0.198944
CG1814	FBtr0088521,FBtr0088522,FBtr0088523:chr2R:+:5464931:5469352:CG1814:<2:4-5-6-7-8-9>	A5SS	E2,E4	E2,E3,E4	-3.16839	-2.4613	0.707095	0.0391255	0.141875	0.92326	0.860937	0.0623234
CG1827	FBtr0088529,FBtr0273243:chr2R:+:5476610:5477948:CG1827:<1.2:4>	IR	E2,E4	E2,E3,E4	0.910991	2.18478	1.27378	0.0769196	0.222931	0.162096	0.0482283	0.113868
CG18324	FBtr0087523,FBtr0087524:chr2R:+:10056360:10057738:CG18324:<1.2:4-5>	IR	E2,E4	E2,E3,E4	-0.615761	0.365725	0.981485	0.00216489	0.0186424	0.225343	0.0908393	0.134504
CG18428	FBtr0084543,FBtr0305314:chr3R:+:19935088:19935732:CG18428:<1:3>	IR	E1,E3	E1,E2,E3	-1.32503	-0.775661	0.549367	0.0753867	0.221008	0.611484	0.472395	0.139089
CG18507	FBtr0080527,FBtr0080528,FBtr0331332,FBtr0331333,FBtr0331334:chr2L:+:13665524:13672967:CG18507:6:8>	IR	E6,E8	E6,E7,E8	-3.4012	-2.05017	1.35103	0.0177457	0.0809482	0.757112	0.43967	0.317442
CG18624	FBtr0071140,FBtr0071141,FBtr0300899,FBtr0300900:chrX:-:7787085:7787829:CG18624:<1.2:6>	A3SS	E2,E6	E2,E5	-2.38095	-2.05969	0.321264	0.0235119	0.100333	0.815087	0.761512	0.0535747
CG18659	FBtr0088626,FBtr0302497,FBtr0302498,FBtr0306381,FBtr0306382,FBtr0308824:chr2R:-:5010808:5019486:CG18659:14:18>	ES	E14,E18	E14,E16,E18	-1.9439	-1.03334	0.910557	0.0250905	0.105068	0.391508	0.208118	0.18339
CG18675,tipE	FBtr0073218,FBtr0073219,FBtr0073220:chr3L:+:4173883:4193788:CG18675,tipE::7.8.9>	AFE	E1,E2,E3,E7	E6,E7	2.01395	0.834954	-1.179	0.0438296	0.153662	0.956808	0.860822	0.0959857
CG18748	FBtr0113344,FBtr0113345:chr3R:-:3611891:3613645:CG18748:<1:	ALE	E1,E2	E1,E3,E4,E5	-1.93398	-0.549925	1.38406	0.0136113	0.0682473	0.497117	0.791533	-0.294417
CG18766	FBtr0085122,FBtr0085123,FBtr0333327:chr3R:-:23068056:23070971:CG18766:<1:4-5-6-7>	A5SS	E1,E4	E1,E2,E4	-1.69773	-2.45022	-0.752491	0.00123393	0.0130275	0.548446	0.720272	-0.171826
CG18769	FBtr0076970,FBtr0076971,FBtr0076972,FBtr0076973,FBtr0076974,FBtr0307510,FBtr0307511:chr3L:+:6543837:6587040:CG18769:<2:5	A5SS	E2,E5	E3,E5	-1.19392	-2.63906	-1.44513	0.025148	0.105068	0.66668	0.894362	-0.227682
CG18812	FBtr0088935,FBtr0088936,FBtr0088937,FBtr0306239,FBtr0330327,FBtr0330328:chr2R:-:3604528:3623124:CG18812::15-16-17-18.19.20.21>	AFE	E11,E12,E13,E15	E14,E15	1.24504	1.76038	0.515343	0.00104153	0.011505	0.903371	0.941478	-0.0381071
CG1902,CG30338	FBtr0088531,FBtr0088532,FBtr0088533:chr2R:+:5481551:5493129:CG1902,CG30338::5-6-7>	AFE	E1,E2,E5	E4,E5	2.25607	1.25363	-1.00244	9.11707e-07	4.60895e-05	0.925218	0.820524	0.104695
CG1902,CG30338	FBtr0088531,FBtr0088532,FBtr0088533:chr2R:+:5481551:5493129:CG1902,CG30338:<1.2:	ALE	E2,E3	E2,E5,E6,E7	-4.2561	-3.21344	1.04265	0.0755741	0.22112	0.0205194	0.0624221	-0.0419027
CG1909	FBtr0089079,FBtr0089080:chr4:+:603736:609976:CG1909:<1.2:4-5-6-7-8-9-10-11-12>	A5SS	E2,E4	E2,E3,E4	-2.25129	-0.81831	1.43298	0.0445367	0.155589	0.88162	0.576418	0.305202
CG1969	FBtr0085474,FBtr0085475,FBtr0306104,FBtr0310267,FBtr0330296,FBtr0333820,FBtr0333821:chr3R:+:25563996:25567674:CG1969::6-7-8-9.10.11.12.13>	AFE	E1,E2,E3,E6	E4,E5,E6	-0.634242	-0.0113638	0.622879	8.7103e-07	4.50942e-05	0.888107	0.811362	0.0767451
CG2017	FBtr0078661,FBtr0078662,FBtr0078663,FBtr0078664,FBtr0114518:chr3R:-:1683798:1688133:CG2017:<1.2:8-9-10>	A5SS	E2,E8	E2,E3,E8	-1.86108	-2.67606	-0.814979	0.0805865	0.229477	0.547401	0.754678	-0.207276
CG2082	FBtr0078672,FBtr0078674,FBtr0078675,FBtr0078676,FBtr0300906,FBtr0300907,FBtr0300909,FBtr0300910,FBtr0300911,FBtr0300912,FBtr0300913,FBtr0306153:chr3R:-:1584401:1606798:CG2082:7-8-9-10:	ALE	E10,E13	E10,E16,E17,E18,E19,E20	-3.68387	-5.37528	-1.69141	0.0733631	0.216512	0.870186	0.351814	0.518372
CG2201	FBtr0085921,FBtr0085922,FBtr0085923,FBtr0100511,FBtr0305503:chr2L:-:21614231:21623627:CG2201:<2:4-5-6	A5SS	E2,E4	E2,E3,E4	-1.10429	-0.373346	0.730941	0.00665905	0.0426437	0.370472	0.214556	0.155916
CG2217,CG42740	FBtr0085630,FBtr0303200,FBtr0303201,FBtr0303202:chr3R:-:26244488:26248693:CG2217,CG42740:<1:3-4>	IR	E1,E3	E1,E2,E3	-1.17865	-3.7612	-2.58255	0.0199951	0.0883033	0.691406	0.942878	-0.251472
CG2219	FBtr0089153,FBtr0308248,FBtr0333677:chr4:-:198063:200015:CG2219:<1:3-4	A5SS	E1,E3	E1,E2,E3	1.70475	2.50738	0.802631	0.0344417	0.129821	0.146191	0.0729115	0.0732799
CG2246	FBtr0085673,FBtr0085674,FBtr0085675,FBtr0085676,FBtr0085677,FBtr0085678,FBtr0302313,FBtr0302605,FBtr0302606,FBtr0302607,FBtr0302608,FBtr0302609,FBtr0302610:chr3R:-:26418690:26427211:CG2246:7:	ALE	E7,E10,E11,E12,E13	E7,E8	2.53975	3.75602	1.21627	0.000633291	0.00777501	0.789408	0.924121	-0.134713
CG2246	FBtr0085673,FBtr0085674,FBtr0085675,FBtr0085676,FBtr0085677,FBtr0085678,FBtr0302313,FBtr0302605,FBtr0302606,FBtr0302607,FBtr0302608,FBtr0302609,FBtr0302610:chr3R:-:26418690:26427211:CG2246:10.11-12-13:15-16-17.18.19>	ES	E13,E15	E13,E14,E15	2.02929	1.15924	-0.870055	0.001395	0.0139079	0.0574766	0.12745	-0.0699735
CG2247	FBtr0073536,FBtr0306133,FBtr0306134,FBtr0306135:chrX:-:11500321:11505682:CG2247:<2-3-4:6-7-8.9-10-11.12>	ES	E4,E6	E4,E5,E6	-3.40022	-1.4166	1.98362	0.0437579	0.153617	0.831545	0.48545	0.346095
CG2269	FBtr0088407,FBtr0088408,FBtr0088409,FBtr0305653:chr2R:+:5972773:5983921:CG2269:6:8-9-10-11>	ES	E6,E8	E6,E7,E8	-3.7612	-1.5724	2.1888	0.0139356	0.0692271	0.881557	0.488497	0.39306
CG2316	FBtr0089146,FBtr0089147,FBtr0089148,FBtr0089149,FBtr0089150,FBtr0089151,FBtr0089152,FBtr0308247:chr4:-:204850:214490:CG2316:<3:5	ES	E3,E5	E3,E4	2.07944	1.92923e-09	-2.07944	0.0159502	0.075649	0.0496454	0.301222	-0.251577
CG2519	FBtr0078761,FBtr0078762:chr3R:-:1365224:1373490:CG2519:<1-2-3:5-6-7-8-9-10-11-12-13>	ES	E3,E5	E3,E4,E5	-0.594207	-1.26316	-0.668954	0.00566784	0.0379949	0.421769	0.590359	-0.16859
CG2604	FBtr0078828,FBtr0078829,FBtr0078830:chr3R:-:1047353:1049197:CG2604:<1.2:4	IR	E2,E4	E2,E3,E4	-2.36564	-0.488094	1.87755	1.82042e-05	0.000535466	0.82657	0.421453	0.405116
CG2862	FBtr0077718,FBtr0077719:chr2L:+:2770135:2770904:CG2862:<1:3-4.5>	A3SS	E1,E3	E1,E2,E3	0.56122	0.800852	0.239632	0.016726	0.0780561	0.195711	0.162287	0.0334236
CG2911,Spec2	FBtr0078739,FBtr0078740,FBtr0113194:chr3R:-:1442367:1449810:CG2911,Spec2:<1.2:	ALE	E2,E4	E2,E5,E6	-2.05412	-1.04145	1.01267	0.00326251	0.0254428	0.227627	0.453426	-0.225799
CG2930	FBtr0070608,FBtr0070609,FBtr0070610:chrX:+:3766453:3774329:CG2930:<1:3-4-5-6-7>	A5SS	E1,E3	E1,E2,E3	-1.67575	-2.3952	-0.719449	0.0179521	0.0813717	0.738398	0.849209	-0.110811
CG2943	FBtr0081765:chr3R:-:3728974:3733088:CG2943:<1-2-3-4:6-7-8-9-10-11-12-13>	ES	E4,E6	E4,E5,E6	-0.304322	-1.02704	-0.722715	0.0112241	0.0604386	0.48385	0.66165	-0.1778
CG2991	FBtr0077625,FBtr0077626,FBtr0077627:chr2L:+:2857158:2868553:CG2991:<1:4-5-6-7-8>	ES	E1,E4	E1,E2,E4	-0.559616	-1.34602	-0.786405	0.0115693	0.0613742	0.383373	0.585771	-0.202397
CG30007	FBtr0088381,FBtr0300919,FBtr0300920,FBtr0300921:chr2R:+:5779495:5786018:CG30007:<1-2-3-4-5-6-7.8-9.10-11-12-13:	ALE	E13,E14	E13,E15	-0.635989	0.826679	1.46267	0.0137803	0.0688535	0.110552	0.321393	-0.210841
CG30015	FBtr0088242,FBtr0088243,FBtr0113356,FBtr0113357,FBtr0306393,FBtr0331938,FBtr0331939:chr2R:-:6726606:6762276:CG30015:<1:4-6	A5SS	E1,E4	E1,E2,E3,E4	-0.703878	-1.74444	-1.04056	0.0283998	0.113838	0.116455	0.294329	-0.177874
CG30080,CG42662	FBtr0087319,FBtr0302552,FBtr0302553,FBtr0302554,FBtr0302555,FBtr0302556,FBtr0309868:chr2R:-:11586230:11589199:CG30080,CG42662:<1-2-3:6.7-8.9>	IR	E3,E6	E3,E4,E5,E6	-0.577349	-2.1656	-1.58825	0.000318042	0.00466425	0.0717508	0.28783	-0.216079
CG30116	FBtr0086718,FBtr0086719,FBtr0086720,FBtr0086721:chr2R:-:14344466:14385516:CG30116:<1.2:5-6-7-8-9-10-11-12-13-14-15-16-17-18-19-20-21	A3SS	E2,E5	E2,E4,E5	-3.21888	-1.44036	1.77851	0.0472662	0.161882	0.947625	0.713206	0.234419
CG30118	FBtr0086724,FBtr0113360,FBtr0113361:chr2R:-:14318030:14327986:CG30118:<1-2-3-4:6-7-8-9-10	ES	E4,E6	E4,E5,E6	1.24648	0.413821	-0.832659	0.00120471	0.0127818	0.0726164	0.14616	-0.0735438
CG3038	FBtr0070107,FBtr0070108:chrX:-:138093:139889:CG3038:<1:3-4>	IR	E1,E3	E1,E2,E3	-4.03719	-2.84552	1.19167	0.00679916	0.0432189	0.948587	0.848763	0.0998245
CG30479,CG30480	FBtr0087478,FBtr0332466,FBtr0332468:chr2R:-:10562110:10565641:CG30479,CG30480:<1:3.4>	IR	E1,E3	E1,E2,E3	-1.70475	0.517943	2.22269	0.000255864	0.00408716	0.686197	0.229746	0.456451
CG3065	FBtr0072153,FBtr0072154,FBtr0072155:chr2R:+:19857829:19859756:CG3065:<1:3	IR	E1,E3	E1,E2,E3	-0.445994	0.104183	0.550178	0.0263285	0.108518	0.409884	0.282937	0.126948
CG31004	FBtr0085779,FBtr0085780,FBtr0300960,FBtr0300961:chr3R:-:27004110:27021484:CG31004:3-4-5-6-7-8-9-10-11-12-13-14-15:17-18>	IR	E15,E17	E15,E16,E17	-2.69298	-0.786303	1.90668	2.92537e-12	1.57129e-09	0.859786	0.476831	0.382955
CG31038	FBtr0085494,FBtr0085495,FBtr0085496,FBtr0085497,FBtr0085498,FBtr0333274,FBtr0333275:chr3R:+:25702780:25728953:CG31038::9-11>	AFE	E4,E9	E7,E8,E9	1.67831	0.0981913	-1.58012	0.000270022	0.00419996	0.401696	0.763136	-0.36144
CG31064	FBtr0085124,FBtr0085125,FBtr0085126:chr3R:-:23055226:23064803:CG31064::4-5-6	AFE	E1,E4	E2,E3,E4	-1.19018	-2.48988	-1.2997	0.00197247	0.0177316	0.6164	0.860108	-0.243708
CG31122	FBtr0083653,FBtr0301432,FBtr0333831:chr3R:-:14231785:14238596:CG31122:<1-2.3-4-5-6:8.9.10.11>	A3SS	E6,E8	E6,E7,E8	0.359374	0.967584	0.60821	0.0738463	0.21749	0.395728	0.268398	0.12733
CG31140	FBtr0084497,FBtr0084498,FBtr0113392,FBtr0113393,FBtr0300963,FBtr0305041,FBtr0330371:chr3R:+:19788901:19808954:CG31140:22-23-24:	ALE	E24,E25	E24,E26	-0.643137	-0.202124	0.441013	0.0392623	0.142132	0.63158	0.722715	-0.0911354
CG31211	FBtr0082479,FBtr0082480,FBtr0082481:chr3R:+:7775401:7779760:CG31211:<1-2-3-4-5-6-7.8-9:11>	IR	E9,E10,E11	E9,E11	0.754516	0.22555	-0.528966	0.00293852	0.0237346	0.489043	0.362481	0.126562
CG31323	FBtr0084988,FBtr0307339,FBtr0307340:chr3R:+:21996570:22013029:CG31323::3-4-5-6.7>	AFE	E1,E3	E2,E3	0.828693	1.32377	0.495081	0.0896018	0.246242	0.557855	0.413532	0.144323
CG31472	FBtr0081747,FBtr0081748:chr3R:+:3636253:3637634:CG31472:<1.2:4-5>	IR	E2,E4	E2,E3,E4	-3.51651	-2.45893	1.05758	0.0765876	0.222277	0.91785	0.841797	0.0760523
CG31477	FBtr0082180,FBtr0113408,FBtr0333823:chr3R:+:5947494:5948042:CG31477:<1:3-4>	IR	E1,E3	E1,E2,E3	-2.67009	1.5603	4.2304	1.92236e-05	0.000548218	0.861393	0.110609	0.750784
CG31522	FBtr0078939,FBtr0078941,FBtr0078942,FBtr0306342,FBtr0306343,FBtr0306344:chr3R:-:267136:288605:CG31522:6-7-8:11-12-13-14-15.16>	ME	E8,E10,E11	E8,E9,E11	-0.462414	0.10975	0.572163	0.00108174	0.0118578	0.376049	0.519949	-0.1439
CG31523	FBtr0078935,FBtr0078936,FBtr0078937,FBtr0078938:chr3R:-:291138:304828:CG31523::6-7-8-9-10-11-12>	AFE	E1,E2,E3,E6	E4,E6	0.0436751	-0.14832	-0.191995	0.074166	0.218169	0.515065	0.471729	0.0433359
CG31547	FBtr0078764,FBtr0078765:chr3R:-:1315226:1328424:CG31547::3-4-5-6-7-8-9-10-11>	AFE	E1,E3	E2,E3	-0.60844	0.578974	1.18741	0.0395224	0.142952	0.932225	0.832016	0.100209
CG31635	FBtr0079326,FBtr0113410,FBtr0331187,FBtr0331188,FBtr0331189,FBtr0331190,FBtr0331191,FBtr0331192:chr2L:-:6632797:6649114:CG31635::15	AFE	E12,E13,E15	E14,E15	1.18717	2.21557	1.02841	0.032725	0.12533	0.0787846	0.188172	-0.109387
CG31638	FBtr0079262,FBtr0113411:chr2L:+:6491121:6496986:CG31638:<1-2-3-4-5-6-7:9>	ES	E7,E9	E7,E8,E9	-0.287682	-0.832909	-0.545227	0.0326403	0.12533	0.0884137	0.143788	-0.0553744
CG31650	FBtr0079033,FBtr0079034,FBtr0079035,FBtr0301905,FBtr0301906,FBtr0301907,FBtr0333539:chr2L:-:5040647:5044712:CG31650:4:6	A5SS	E4,E6	E5,E6	-0.8962	-1.82739	-0.931191	0.0203107	0.0893296	0.628426	0.808611	-0.180186
CG31663	FBtr0077893,FBtr0304597:chr2L:-:1858608:1880644:CG31663:<1-2-3-4-5-6-7-8-9-10:12>	ES	E10,E12	E10,E11,E12	-2.68102	-1.79176	0.889262	0.0706926	0.210864	0.831962	0.66346	0.168502
CG31689	FBtr0077705,FBtr0077706,FBtr0077707,FBtr0077708:chr2L:+:2730105:2739833:CG31689:<2:6-7-8-9-10-11-12-13-14-15>	A5SS	E2,E6	E2,E3,E6	1.07992	-5.54912e-09	-1.07992	0.00235246	0.0198595	0.100211	0.249435	-0.149224
CG31729	FBtr0080461,FBtr0080462:chr2L:+:13290005:13301668:CG31729::3-4-5-6-7.8>	AFE	E1,E3	E2,E3	-0.294435	0.292976	0.587412	0.0896832	0.246242	0.808951	0.707944	0.101006
CG31731	FBtr0080535,FBtr0110941,FBtr0300996:chr2L:+:13784088:13790562:CG31731:<1-2-3-4-5-7:9.10-11-12-13-14-15-16-17-18>	A3SS	E7,E9	E7,E8,E9	0.899484	1.69378	0.794295	0.00341428	0.0261201	0.143251	0.0696906	0.0735604
CG31855	FBtr0080467,FBtr0290000:chr2L:+:13369192:13370334:CG31855:<1:3>	IR	E1,E3	E1,E2,E3	-0.484991	0.849599	1.33459	6.68421e-07	3.77922e-05	0.417528	0.158413	0.259115
CG3209	FBtr0072179,FBtr0302165:chr2R:+:19956432:19961075:CG3209:<1-2-3:6-7.8>	ME	E3,E4,E6	E3,E5,E6	0.576672	0.868856	0.292183	0.0309183	0.120717	0.636712	0.694267	-0.0575545
CG3214	FBtr0077745,FBtr0273393:chr2L:-:2579216:2580056:CG3214::4-5-6-7>	AFE	E1,E2,E4	E3,E4	0.151008	0.92646	0.775451	0.00133993	0.0137179	0.628688	0.787696	-0.159008
CG32152,CG5151	FBtr0075489,FBtr0307519,FBtr0307520,FBtr0307521:chr3L:-:16130901:16157801:CG32152,CG5151::5-6-7>	AFE	E1,E3,E5	E4,E5	2.50326	4.62497	2.12172	0.0107324	0.0588982	0.924435	0.991071	-0.0666364
CG32230	FBtr0070040,FBtr0070041,FBtr0331408:chr3L:+:23332425:23339038:CG32230:<1:3-4-5.6-7>	IR	E1,E3	E1,E2,E3	-0.378209	1.23532	1.61352	8.47204e-11	3.27107e-08	0.396261	0.117312	0.278949
CG32264,ntc	FBtr0073185,FBtr0073187,FBtr0073188,FBtr0113430,FBtr0303097,FBtr0308637,FBtr0308638,FBtr0308639,FBtr0332986,FBtr0332987:chr3L:-:3714825:3806459:CG32264,ntc:<1:	ALE	E1,E2	E1,E3	-2.25129	-0.546544	1.70475	0.0017431	0.0162475	0.0159513	0.0804438	-0.0644925
CG32264,ntc	FBtr0073185,FBtr0073187,FBtr0073188,FBtr0113430,FBtr0303097,FBtr0308637,FBtr0308638,FBtr0308639,FBtr0332986,FBtr0332987:chr3L:-:3714825:3806459:CG32264,ntc:17-18-19:21-22-23.24>	ES	E19,E21	E19,E20,E21	0.935461	0.455062	-0.480399	0.072027	0.213605	0.19605	0.27927	-0.0832202
CG32276	FBtr0073106,FBtr0073107:chr3L:-:3197862:3199047:CG32276:<1:3-4>	IR	E1,E3	E1,E2,E3	0.499121	1.69546	1.19634	2.08802e-06	8.9722e-05	0.147533	0.0480395	0.0994939
CG32280	FBtr0073030,FBtr0073031,FBtr0073032:chr3L:+:3165180:3169080:CG32280:<1:4-5>	A5SS	E1,E4	E1,E2,E4	0.411762	-0.259767	-0.671528	0.0242075	0.102086	0.28691	0.439312	-0.152402
CG32428	FBtr0078222,FBtr0300452,FBtr0303381:chr3L:-:20462773:20466823:CG32428:<2.3-4:	ALE	E4,E5,E6	E4,E7	2.98456	2.30581	-0.678753	0.067487	0.204796	0.866829	0.770466	0.0963632
CG32452	FBtr0078523,FBtr0078524:chr3L:+:22710827:22712845:CG32452::3>	AFE	E1,E3	E2,E3	0.854415	1.88031	1.0259	0.0176283	0.0806699	0.418334	0.228884	0.189449
CG32549	FBtr0074570,FBtr0074571,FBtr0074572,FBtr0074573,FBtr0074574,FBtr0074575:chrX:-:18284520:18304168:CG32549::4	AFE	E1,E4	E2,E4	0.0923733	1.58412	1.49175	0.000699958	0.00833164	0.620443	0.288383	0.33206
CG32549	FBtr0074570,FBtr0074571,FBtr0074572,FBtr0074573,FBtr0074574,FBtr0074575:chrX:-:18284520:18304168:CG32549::7-8-9-10-11-12>	AFE	E5,E7	E6,E7	-0.701089	0.169183	0.870272	0.0032779	0.0255165	0.235906	0.117902	0.118004
CG32581	FBtr0074184,FBtr0113439:chrX:-:15690935:15693189:CG32581:<1:	ALE	E1,E2	E1,E3	-0.0727594	-5.49717	-5.42441	6.65254e-08	6.86307e-06	0.872666	0.0349537	0.837712
CG3262	FBtr0299874,FBtr0299875:chr2L:+:22239915:22240978:CG3262:<1:3.4>	A3SS	E1,E3	E1,E2,E3	0.43498	-0.19734	-0.63232	0.00250653	0.0208328	0.330895	0.47496	-0.144065
CG32626	FBtr0073833,FBtr0301044,FBtr0301045,FBtr0301046,FBtr0303292,FBtr0309245,FBtr0309246:chrX:-:13724773:13739894:CG32626:5-7:12-13-14-15-16-17-18>	A3SS	E7,E11,E12	E7,E12	0.538997	-0.0935261	-0.632523	0.0374794	0.13718	0.599232	0.439642	0.159589
CG32736,CG42308	FBtr0071007,FBtr0071008,FBtr0299694,FBtr0299695:chrX:+:6905389:6906170:CG32736,CG42308::3-4>	AFE	E1,E3	E2,E3	1.6864	4.04305	2.35665	0.000581849	0.00724655	0.741261	0.235495	0.505766
CG32795	FBtr0070491,FBtr0070492,FBtr0070493,FBtr0309881:chrX:-:2676938:2684600:CG32795:<3.4:7-8-9-10-11-12-13>	A3SS	E4,E7	E4,E6,E7	0.851204	-0.469317	-1.32052	1.13646e-06	5.36632e-05	0.162381	0.423236	-0.260855
CG32809	FBtr0089814,FBtr0089815,FBtr0308321,FBtr0308322,FBtr0308323,FBtr0308324,FBtr0330408,FBtr0333117,FBtr0333118,FBtr0333119,FBtr0333120:chrX:-:1567142:1586580:CG32809:<1.2:	ALE	E2,E3	E2,E4	-1.2646	-2.10587	-0.841277	0.0248992	0.104382	0.356187	0.188934	0.167253
CG32813	FBtr0070219,FBtr0070222,FBtr0330317,FBtr0330318,FBtr0330319,FBtr0330320:chrX:+:1274948:1286876:CG32813:9:11.12>	A3SS	E9,E10,E11	E9,E11	-1.28788	-2.5385	-1.25062	0.00223587	0.0190698	0.152515	0.0484718	0.104043
CG32813	FBtr0070219,FBtr0070222,FBtr0330317,FBtr0330318,FBtr0330319,FBtr0330320:chrX:+:1274948:1286876:CG32813:<5:	ALE	E5,E6,E7	E5,E9	1.96765	1.22995	-0.737702	0.0589414	0.187469	0.921242	0.850368	0.070874
CG32816	FBtr0070101,FBtr0070102,FBtr0273442,FBtr0273443:chrX:-:210608:364670:CG32816:<4:6-7>	A3SS	E4,E6	E4,E5,E6	-0.456758	0.273293	0.730052	0.0457979	0.158449	0.543077	0.366727	0.17635
CG32850	FBtr0089123,FBtr0333680:chr4:+:335548:342011:CG32850::3	AFE	E1,E3	E2,E3	-0.228259	0.393043	0.621301	0.0489219	0.165917	0.160606	0.0991631	0.0614429
CG32944	FBtr0290249,FBtr0290250:chr3R:-:232948:241835:CG32944:<1-3-4-5-6:8-9>	ES	E6,E8	E6,E7,E8	-2.25708	-3.58269	-1.32561	0.0839082	0.235454	0.758417	0.914906	-0.156489
CG33054,CG33056	FBtr0078311,FBtr0078312,FBtr0078313,FBtr0078314,FBtr0078315,FBtr0078316,FBtr0078317:chr3L:-:21190510:21196332:CG33054,CG33056:<2:	ALE	E2,E13,E14	E2,E5	-2.84384	-1.56011	1.28374	0.0165802	0.0776198	0.0117014	0.0504954	-0.038794
CG33054,CG33056	FBtr0078311,FBtr0078312,FBtr0078313,FBtr0078314,FBtr0078315,FBtr0078316,FBtr0078317:chr3L:-:21190510:21196332:CG33054,CG33056:<3:5	IR	E3,E5	E3,E4,E5	-2.57379	-3.43721	-0.863422	0.0263402	0.108518	0.80643	0.902409	-0.0959782
CG33057,mkg-p	FBtr0076664,FBtr0076665,FBtr0076678:chr3L:-:8395267:8398377:CG33057,mkg-p:<1:4	IR	E1,E4	E1,E2,E3,E4	-0.628141	0.37192	1.00006	0.0238528	0.101281	0.111155	0.0479962	0.0631587
CG33057,mkg-p	FBtr0076664,FBtr0076665,FBtr0076678:chr3L:-:8395267:8398377:CG33057,mkg-p:4:6>	IR	E4,E6	E4,E5,E6	1.26656	2.56049	1.29393	0.0276306	0.112114	0.11761	0.0416903	0.0759199
CG33095,CG33096	FBtr0084774,FBtr0100204,FBtr0114464,FBtr0301975,FBtr0301976:chr3R:+:20923363:20927868:CG33095,CG33096:<1:3.4-5-6.7-8	IR	E1,E3	E1,E2,E3	-2.03567	-1.55801	0.477668	0.066695	0.202966	0.699437	0.58605	0.113387
CG33144	FBtr0088254,FBtr0302517:chr2R:-:6627900:6681852:CG33144::3-4-5-6-7-8-9>	AFE	E1,E3	E2,E3	-2.64795	-1.41982	1.22813	0.0087217	0.0513386	0.856182	0.62513	0.231051
CG33199,CG8229	FBtr0088688,FBtr0290278,FBtr0290279,FBtr0307344:chr2R:-:4835185:4838609:CG33199,CG8229:<1-2:	ALE	E2,E3,E4	E2,E5,E6	0.0984431	-0.957065	-1.05551	1.5346e-05	0.000467671	0.537757	0.289771	0.247985
CG3321	FBtr0082931,FBtr0082932,FBtr0303795:chr3R:+:10152668:10153457:CG3321:<2:	ALE	E2,E3	E2,E4	-2.25336	-2.6837	-0.430344	0.0126483	0.0654815	0.479596	0.372282	0.107315
CG33260,CG42507,Trl	FBtr0075703,FBtr0075704,FBtr0075705,FBtr0075706,FBtr0075707,FBtr0075708,FBtr0100444,FBtr0100445,FBtr0300641,FBtr0300642,FBtr0302436,FBtr0333045,FBtr0333046:chr3L:-:14741028:14754944:CG33260,CG42507,Trl:19:	ALE	E19,E20,E21	E19,E22	1.57691	2.22162	0.644701	0.00581046	0.0386328	0.895981	0.941873	-0.0458918
CG33493	FBtr0089606,FBtr0331576:chr3L:-:10685629:10686267:CG33493:<1:3.4>	IR	E1,E3	E1,E2,E3	-5.25227	-3.03621	2.21607	0.000190905	0.0032296	0.986654	0.888225	0.0984291
CG33521	FBtr0091470,FBtr0091471,FBtr0091472,FBtr0091473,FBtr0308340,FBtr0308341:chr4:+:1206398:1213320:CG33521:8-9:11-12-13	A5SS	E9,E10,E11	E9,E11	0.81093	1.49327	0.682336	0.00137022	0.0138144	0.544759	0.702322	-0.157563
CG33521	FBtr0091470,FBtr0091471,FBtr0091472,FBtr0091473,FBtr0308340,FBtr0308341:chr4:+:1206398:1213320:CG33521:11-12-13:15-16-17-18-19>	IR	E13,E15	E13,E14,E15	-0.260283	0.205161	0.465444	0.00330703	0.0256504	0.208964	0.142476	0.0664879
CG33521	FBtr0091470,FBtr0091471,FBtr0091472,FBtr0091473,FBtr0308340,FBtr0308341:chr4:+:1206398:1213320:CG33521:<1.2:7	A5SS	E2,E7	E2,E3,E7	-2.71958	-2.03252	0.687053	0.00655979	0.0423822	0.801728	0.687131	0.114597
CG33521	FBtr0091470,FBtr0091471,FBtr0091472,FBtr0091473,FBtr0308340,FBtr0308341:chr4:+:1206398:1213320:CG33521:<5:7	A3SS	E5,E7	E5,E6,E7	-1.06471	-2.2882	-1.22349	0.0234362	0.100284	0.441358	0.72684	-0.285482
CG33695,cana	FBtr0091678,FBtr0091679,FBtr0091680,FBtr0091681,FBtr0091682,FBtr0091683:chr2L:+:11269726:11279847:CG33695,cana:<12-15:17>	ES	E15,E17	E15,E16,E17	-1.447	-2.70459	-1.25759	0.00147998	0.0144863	0.585227	0.829747	-0.24452
CG33713,CG33714	FBtr0077227,FBtr0091702,FBtr0091703,FBtr0091704:chrX:-:21188960:21190299:CG33713,CG33714::3>	AFE	E1,E3	E2,E3	0.555526	1.59949	1.04396	1.05092e-07	9.40791e-06	0.281968	0.121348	0.16062
CG3394	FBtr0072268,FBtr0072269:chr2R:+:20181620:20185646:CG3394::3-4-5>	AFE	E1,E3	E2,E3	2.01165	1.23115	-0.780498	0.0368544	0.135238	0.23731	0.448751	-0.211441
CG34057	FBtr0100834,FBtr0100835:chr3L:+:897379:898772:CG34057:<1:	ALE	E1,E2	E1,E3,E4	0.77319	-1.43508	-2.20827	0.00203353	0.0179059	0.940659	0.710244	0.230415
CG34140,Mkp	FBtr0110975,FBtr0110976,FBtr0110977:chr3L:-:182521:184422:CG34140,Mkp:<1:3-4>	ES	E1,E3	E1,E2,E3	-3.52046	-4.55124	-1.03078	0.068196	0.206365	0.89985	0.96271	-0.0628599
CG34355	FBtr0273215,FBtr0273216,FBtr0306734,FBtr0306735:chr3R:+:19646313:19676543:CG34355:<1-2.3-4-6-7-8-9:11-12-13-14-15-16>	ES	E9,E10,E11	E9,E11	-1.71196	-0.156966	1.55499	0.0098941	0.0555025	0.110928	0.377238	-0.26631
CG34362	FBtr0112582,FBtr0112583,FBtr0301397:chr3R:+:23852333:23911484:CG34362:<5-6-7-8-9-10-11-12:14>	A3SS	E12,E14	E12,E13,E14	-1.18175	-2.09105	-0.909299	0.0344007	0.12978	0.697316	0.869339	-0.172023
CG34382	FBtr0112620,FBtr0332685,FBtr0332686,FBtr0332687:chr3L:+:9872084:9877593:CG34382:<1:3-4	IR	E1,E3	E1,E2,E3	-0.700206	0.0763564	0.776562	0.0726419	0.215122	0.270754	0.142413	0.128342
CG34383	FBtr0112622,FBtr0112623,FBtr0112624,FBtr0290011,FBtr0329897,FBtr0329898,FBtr0329899:chr3R:+:9540930:9590389:CG34383:19.20:	ALE	E20,E21	E20,E22	-3.85721	-2.49674	1.36047	0.0106819	0.0586956	0.0717374	0.241698	-0.16996
CG34383	FBtr0112622,FBtr0112623,FBtr0112624,FBtr0290011,FBtr0329897,FBtr0329898,FBtr0329899:chr3R:+:9540930:9590389:CG34383:11-12.13-14-15-16.17-18:22>	ES	E18,E22	E20,E22	-2.59384	-1.40657	1.18726	0.0205062	0.0900972	0.571956	0.283229	0.288728
CG34398	FBtr0112648,FBtr0112649,FBtr0303889,FBtr0303890,FBtr0303891,FBtr0303892,FBtr0303893,FBtr0303894:chr2L:+:8898803:8933382:CG34398::5	AFE	E1,E5	E3,E4,E5	0.223144	-0.389465	-0.612608	0.0694434	0.20867	0.108957	0.179693	-0.0707361
CG34408	FBtr0071439,FBtr0112675,FBtr0114584,FBtr0114585:chrX:+:10114142:10123948:CG34408:7-8-9-10:12	ES	E10,E12	E10,E11,E12	-2.81432	-3.45718	-0.642857	0.0798855	0.227934	0.776902	0.878426	-0.101524
CG34417	FBtr0112703,FBtr0112704,FBtr0112706,FBtr0112707,FBtr0301323,FBtr0301324,FBtr0303205,FBtr0303206,FBtr0308093:chrX:+:6434803:6483206:CG34417:19-20:22-23>	ES	E20,E22	E20,E21,E22	-3.48195	-4.68213	-1.20018	0.000139956	0.00257004	0.889098	0.963217	-0.0741193
CG34449	FBtr0112753,FBtr0112754,FBtr0112755,FBtr0308591,FBtr0331304:chrX:-:9220690:9250260:CG34449:<1:3-4-5-6-7-8	A5SS	E1,E3	E1,E2,E3	-1.23054	-0.624154	0.606386	0.0556067	0.181154	0.505967	0.355622	0.150345
CG3588	FBtr0301058,FBtr0301059,FBtr0301060,FBtr0301061,FBtr0332426:chrX:+:2813802:2818459:CG3588:6:8.9.10.11>	A5SS	E6,E8	E6,E7,E8	1.29928	0.89713	-0.402153	0.0184223	0.0828038	0.194973	0.25372	-0.058747
CG3588	FBtr0301058,FBtr0301059,FBtr0301060,FBtr0301061,FBtr0332426:chrX:+:2813802:2818459:CG3588:<1-2.3-4:6	IR	E4,E6	E4,E5,E6	-0.523445	-0.0395074	0.483937	0.019426	0.0862814	0.382306	0.288639	0.0936668
CG3631	FBtr0082997,FBtr0114533:chr3R:+:10705162:10708348:CG3631:<2:4-5-6-7-8>	IR	E2,E4	E2,E3,E4	-1.13943	0.194156	1.33359	0.0114349	0.0609626	0.558643	0.24984	0.308803
CG3638	FBtr0070249,FBtr0308707,FBtr0330205,FBtr0330206,FBtr0330207:chrX:-:1109746:1130717:CG3638:4.5-6-7-8-9-10-11-12:15.16.17>	A5SS	E12,E15	E12,E13,E14,E15	-3.87203	-3.20854	0.663497	0.01327	0.0674009	0.88382	0.793399	0.0904205
CG3638	FBtr0070249,FBtr0308707,FBtr0330205,FBtr0330206,FBtr0330207:chrX:-:1109746:1130717:CG3638::4.5-6-7-8-9-10-11-12	AFE	E1,E4	E3,E4	0.224448	0.888951	0.664502	0.0468006	0.160882	0.386601	0.249466	0.137135
CG3655	FBtr0070181,FBtr0113327,FBtr0331339,FBtr0331340:chrX:-:967073:1028929:CG3655:<1:3	ES	E1,E3	E1,E2,E3	-3.19682	-4.35414	-1.15733	0.0262649	0.108415	0.884638	0.962398	-0.0777598
CG3655	FBtr0070181,FBtr0113327,FBtr0331339,FBtr0331340:chrX:-:967073:1028929:CG3655:3:6-7-8.9>	ES	E3,E6	E3,E4,E6	-4.51816	-3.42426	1.0939	0.0746031	0.219118	0.969282	0.919021	0.0502608
CG3662	FBtr0078012,FBtr0100469,FBtr0301908,FBtr0305507:chr2L:+:821421:824337:CG3662:<1-3-4:7>	IR	E4,E7	E4,E5,E6,E7	-2.77935	-3.53925	-0.7599	0.0265755	0.108965	0.860825	0.927794	-0.0669696
CG3683	FBtr0072324,FBtr0072325,FBtr0072326,FBtr0301036:chr2R:+:20551920:20552962:CG3683:<3.4:6	A5SS	E4,E6	E5,E6	-0.682995	-0.198954	0.484041	0.00789605	0.0482029	0.61636	0.502629	0.113731
CG3714	FBtr0077479,FBtr0077480,FBtr0077481,FBtr0077482,FBtr0077483,FBtr0113020:chr2L:-:4189496:4198058:CG3714:6-7-8-9-10-11-12:14-15-16>	ES	E12,E14	E12,E13,E14	0.476936	-0.410529	-0.887465	0.0259802	0.107841	0.0831939	0.16139	-0.0781965
CG3760	FBtr0072391,FBtr0072392,FBtr0309242:chr2R:+:20825783:20827292:CG3760:<1-3-4:6-7.8>	A3SS	E4,E6	E4,E5,E6	0.196953	-0.185717	-0.38267	0.0124061	0.0644607	0.380187	0.468254	-0.0880669
CG40178	FBtr0113817,FBtr0113818,FBtr0333869:chr3LHet:-:1181139:1396811:CG40178:3:	ALE	E3,E5	E3,E6	-0.615369	-0.191171	0.424198	0.000570762	0.00715033	0.462479	0.565503	-0.103024
CG40191	FBtr0113824,FBtr0113825,FBtr0113826,FBtr0113827:chr2RHet:+:390775:392982:CG40191:<2.3:5-6	IR	E3,E5	E3,E4,E5	-0.177663	0.685762	0.863426	0.0050783	0.0349144	0.361984	0.195673	0.16631
CG40191	FBtr0113824,FBtr0113825,FBtr0113826,FBtr0113827:chr2RHet:+:390775:392982:CG40191:7:10>	IR	E7,E10	E7,E8,E9,E10	-0.653926	-1.17164	-0.517711	0.0104085	0.0576151	0.340573	0.471623	-0.13105
CG40498,CR41510	FBtr0114246,FBtr0114247,FBtr0302340,FBtr0308892,FBtr0308893,FBtr0308894:chr2RHet:-:52810:78190:CG40498,CR41510:5:	ALE	E5,E6	E5,E9,E10,E11,E12,E13	-20	-2.78402	17.216	0.00439376	0.0315718	0	0.217564	-0.217564
CG4065	FBtr0072280,FBtr0100398:chr2R:-:20022695:20025561:CG4065:<1:3-4-5-6-7>	A3SS	E1,E3	E1,E2,E3	-2.44854	-1.1421	1.30644	0.00666925	0.0426455	0.918111	0.747034	0.171076
CG41378	FBtr0301790,FBtr0301791,FBtr0301792:chr2RHet:-:1545385:1621672:CG41378:4:6>	ES	E4,E6	E4,E5	-1.04145	-2.28238	-1.24093	0.015816	0.0752619	0.269071	0.558576	-0.289506
CG4199	FBtr0070334,FBtr0070335,FBtr0070336,FBtr0070337,FBtr0300254,FBtr0300255,FBtr0302435:chrX:-:1960467:1967511:CG4199:<5:9	A3SS	E5,E9	E5,E6,E7,E8,E9	-0.787733	-0.117078	0.670655	0.00114695	0.0122566	0.258609	0.157376	0.101233
CG42238	FBtr0290305,FBtr0290306,FBtr0331199,FBtr0331200:chr2L:-:20965519:21052164:CG42238:<2-10:12>	IR	E10,E12	E10,E11,E12	-0.167054	-1.09861	-0.931558	0.0157934	0.0752375	0.168833	0.365214	-0.196381
CG42245,MEP-1	FBtr0072931,FBtr0072932,FBtr0072933,FBtr0072934,FBtr0072935,FBtr0072936,FBtr0290340,FBtr0290341:chr3L:+:2631714:2641984:CG42245,MEP-1:<1:3	IR	E1,E3	E1,E2,E3	-0.115513	1.18958	1.3051	0.000490442	0.00634768	0.335979	0.120351	0.215628
CG42260	FBtr0299572,FBtr0299573,FBtr0330241:chr2R:-:18628503:18685794:CG42260:10:12-13-14.15.16>	A3SS	E10,E12	E10,E11,E12	-0.318454	1.22378	1.54223	0.0201353	0.0888311	0.534426	0.159361	0.375065
CG42260	FBtr0299572,FBtr0299573,FBtr0330241:chr2R:-:18628503:18685794:CG42260:<1-2-4-5-6-7-8:10	A5SS	E8,E10	E8,E9,E10	0.747214	-0.271934	-1.01915	0.0470314	0.161546	0.27587	0.517976	-0.242106
CG42268	FBtr0299606,FBtr0299607,FBtr0301858,FBtr0331537,FBtr0331538,FBtr0331539,FBtr0331540,FBtr0331541:chr3L:-:9727111:9753495:CG42268::5-6-7-8-9	AFE	E1,E3,E5	E4,E5	-1.49165	-0.0631789	1.42848	0.000342079	0.00493259	0.153749	0.399869	-0.24612
CG42268	FBtr0299606,FBtr0299607,FBtr0301858,FBtr0331537,FBtr0331538,FBtr0331539,FBtr0331540,FBtr0331541:chr3L:-:9727111:9753495:CG42268:12:14	ES	E12,E14	E12,E13,E14	0.151231	1.00458	0.853352	0.00042537	0.00574784	0.33526	0.179417	0.155843
CG42268	FBtr0299606,FBtr0299607,FBtr0301858,FBtr0331537,FBtr0331538,FBtr0331539,FBtr0331540,FBtr0331541:chr3L:-:9727111:9753495:CG42268::12	AFE	E10,E12	E5,E6,E7,E8,E9,E12	-0.796146	-1.47295	-0.6768	0.00111483	0.0121086	0.331384	0.488483	-0.157098
CG42268	FBtr0299606,FBtr0299607,FBtr0301858,FBtr0331537,FBtr0331538,FBtr0331539,FBtr0331540,FBtr0331541:chr3L:-:9727111:9753495:CG42268:14:16-17	A5SS	E14,E16	E14,E15,E16	-2.64499	-1.3367	1.30829	0.00198989	0.0177847	0.913654	0.757556	0.156097
CG42319	FBtr0299736,FBtr0299737,FBtr0299738,FBtr0299739,FBtr0299740,FBtr0299741:chr2R:+:9147605:9153841:CG42319:<3:6-7-8-9.10>	IR	E3,E6	E3,E4,E5,E6	-1.98892	-0.269327	1.71959	3.16838e-06	0.000128439	0.657823	0.286622	0.371201
CG42324	FBtr0299777,FBtr0299778,FBtr0330141,FBtr0330142:chr3L:+:3472446:3510895:CG42324:3-4-5:	ALE	E5,E6	E5,E7,E8	-0.788457	-3.80666	-3.01821	0.000420901	0.00572208	0.901876	0.226208	0.675668
CG42342	FBtr0299894,FBtr0299895,FBtr0299896,FBtr0299897,FBtr0301062,FBtr0303650,FBtr0303651,FBtr0305004,FBtr0305005,FBtr0305006:chr3R:+:12328522:12397082:CG42342:7-8-9:16	ES	E14,E16	E9,E16	2.56495	1.54692	-1.01803	0.00178244	0.0165068	0.516289	0.251179	0.265109
CG42351	FBtr0299942,FBtr0299943,FBtr0299944,FBtr0299945,FBtr0304051,FBtr0304052,FBtr0330006,FBtr0333163:chr2R:-:14644578:14648587:CG42351:<1-3.4-5-6-7.8:	ALE	E8,E11,E13,E14,E15	E8,E9	1.51513	2.41293	0.897806	0.0075645	0.0469043	0.57341	0.777697	-0.204287
CG42351	FBtr0299942,FBtr0299943,FBtr0299944,FBtr0299945,FBtr0304051,FBtr0304052,FBtr0330006,FBtr0333163:chr2R:-:14644578:14648587:CG42351:11-13.14-15:17>	A5SS	E15,E17	E15,E16,E17	1.79176	0.367725	-1.42403	0.0799717	0.228028	0.134986	0.389525	-0.254539
CG42358,CG42359	FBtr0299957,FBtr0299958:chr3R:-:14985820:14988000:CG42358,CG42359:<1-2:	ALE	E2,E3	E2,E4,E5	-1.15201	-0.498316	0.653695	0.00660132	0.0425114	0.38388	0.547356	-0.163476
CG42376,cin	FBtr0070064,FBtr0070065,FBtr0299977,FBtr0299978,FBtr0299979:chrX:+:148908:152503:CG42376,cin:<1:3>	IR	E1,E3	E1,E2,E3	-2.27654	-0.849599	1.42694	0.000413863	0.00566359	0.814089	0.507596	0.306493
CG42379,CG42380,CG42381,CG9865	FBtr0071680,FBtr0071681,FBtr0299989,FBtr0299990,FBtr0299991,FBtr0299992,FBtr0299993:chr2R:-:17555045:17557560:CG42379,CG42380,CG42381,CG9865:<1.2:4-5>	IR	E2,E4	E2,E3,E4	0.544302	1.32176	0.777454	0.000750172	0.00880735	0.203954	0.105575	0.0983792
CG42455,vnc	FBtr0076348,FBtr0076349,FBtr0076350,FBtr0076351,FBtr0076352,FBtr0300237,FBtr0300238,FBtr0300239:chr3L:+:9965411:9967123:CG42455,vnc::3.4	AFE	E1,E3	E2,E3	0.918955	0.502289	-0.416666	0.00188668	0.0172491	0.217278	0.293518	-0.0762396
CG42514,CG43373	FBtr0300655,FBtr0300656,FBtr0300657,FBtr0307367,FBtr0307368:chr3L:-:16484937:16536318:CG42514,CG43373:<32:34-36-37-38-39>	A5SS	E32,E34	E32,E33,E34	-2.71543	-1.9652	0.750227	0.0593391	0.188177	0.846041	0.721378	0.124663
CG42533	FBtr0330721,FBtr0330722,FBtr0330723,FBtr0330724,FBtr0330725,FBtr0330726,FBtr0330727,FBtr0330728,FBtr0332201:chr2L:-:7472512:7496307:CG42533:18:20>	IR	E18,E20	E18,E19,E20	-1.0349	-1.84583	-0.81093	0.0215478	0.0931499	0.48848	0.679424	-0.190944
CG42533	FBtr0330721,FBtr0330722,FBtr0330723,FBtr0330724,FBtr0330725,FBtr0330726,FBtr0330727,FBtr0330728,FBtr0332201:chr2L:-:7472512:7496307:CG42533:3-4-5-6-7-8:10	A3SS	E8,E10	E8,E9,E10	-1.02962	-0.0425596	0.98706	0.0308439	0.120717	0.721572	0.492583	0.228988
CG42568,DnaJ-60	FBtr0301271,FBtr0301272,FBtr0301273,FBtr0301274:chr2R:-:20045190:20046835:CG42568,DnaJ-60:<1:3-4-5.6>	A5SS	E1,E3	E1,E2,E3	-1.12214	-0.332134	0.790009	0.0352774	0.131958	0.740815	0.564931	0.175883
CG42663	FBtr0302644,FBtr0302645,FBtr0310576:chr2R:+:8592678:8639050:CG42663:<1:3	ES	E1,E3	E1,E2,E3	-2.40339	-3.28341	-0.880025	0.00687401	0.0435658	0.425769	0.637853	-0.212084
CG42663	FBtr0302644,FBtr0302645,FBtr0310576:chr2R:+:8592678:8639050:CG42663:3:7-8-9.10>	ES	E3,E7	E3,E5	-0.870828	-2.07944	-1.20861	0.0230087	0.0986712	0.405907	0.69182	-0.285913
CG42666	FBtr0070299,FBtr0070300,FBtr0100557,FBtr0302654,FBtr0302655,FBtr0302656,FBtr0302657,FBtr0302658,FBtr0302659,FBtr0305497,FBtr0305498,FBtr0305499,FBtr0307895,FBtr0309961,FBtr0309962,FBtr0309963,FBtr0309964,FBtr0309965,FBtr0309966,FBtr0309967,FBtr0309968,FBtr0309969,FBtr0332901:chrX:+:1667751:1747700:Adar,CG42666:8.9:12-13-14	ES	E9,E10,E12	E9,E12	-0.685086	0.221721	0.906807	0.00299778	0.0240775	0.0943315	0.203484	-0.109153
CG42668	FBtr0302666,FBtr0302667,FBtr0302668,FBtr0302669,FBtr0302670,FBtr0302673,FBtr0303586,FBtr0306633,FBtr0306634:chr3R:+:16135065:16149918:CG42668:<1:4	IR	E1,E4	E1,E2,E3,E4	-3.38439	-1.77495	1.60944	0.000969154	0.0107887	0.817787	0.478403	0.339384
CG42668	FBtr0302666,FBtr0302667,FBtr0302668,FBtr0302669,FBtr0302670,FBtr0302673,FBtr0303586,FBtr0306633,FBtr0306634:chr3R:+:16135065:16149918:CG42668:4:8-9-10-11-14-15.16.17-18-19.20>	ES	E4,E8	E4,E5,E8	0.906334	0.226086	-0.680248	0.0529699	0.174993	0.117306	0.206857	-0.0895506
CG42669	FBtr0302674,FBtr0302675,FBtr0302676,FBtr0302677,FBtr0302678,FBtr0302679,FBtr0302681,FBtr0302682,FBtr0302683,FBtr0302684,FBtr0302685,FBtr0306699,FBtr0306700,FBtr0306701,FBtr0306702,FBtr0306703,FBtr0331411,FBtr0331412:chr3L:+:2377718:2466353:CG42669::7.8-9	AFE	E5,E7	E6,E7	-2.46081	-0.980829	1.47998	0.00174765	0.0162547	0.973538	0.89074	0.0827982
CG42669	FBtr0302674,FBtr0302675,FBtr0302676,FBtr0302677,FBtr0302678,FBtr0302679,FBtr0302681,FBtr0302682,FBtr0302683,FBtr0302684,FBtr0302685,FBtr0306699,FBtr0306700,FBtr0306701,FBtr0306702,FBtr0306703,FBtr0331411,FBtr0331412:chr3L:+:2377718:2466353:CG42669::17-19	AFE	E12,E13,E14,E17	E16,E17	2.34455	1.88839	-0.456163	0.0436744	0.153575	0.215298	0.142674	0.0726241
CG42669	FBtr0302674,FBtr0302675,FBtr0302676,FBtr0302677,FBtr0302678,FBtr0302679,FBtr0302681,FBtr0302682,FBtr0302683,FBtr0302684,FBtr0302685,FBtr0306699,FBtr0306700,FBtr0306701,FBtr0306702,FBtr0306703,FBtr0331411,FBtr0331412:chr3L:+:2377718:2466353:CG42669:17-19:	ALE	E19,E21,E22,E23	E19,E24,E25,E26	1.1512	0.738605	-0.412591	0.0901993	0.247157	0.683979	0.599321	0.0846579
CG42669	FBtr0302674,FBtr0302675,FBtr0302676,FBtr0302677,FBtr0302678,FBtr0302679,FBtr0302681,FBtr0302682,FBtr0302683,FBtr0302684,FBtr0302685,FBtr0306699,FBtr0306700,FBtr0306701,FBtr0306702,FBtr0306703,FBtr0331411,FBtr0331412:chr3L:+:2377718:2466353:CG42669::21.22.23>	AFE	E17,E19,E21	E20,E21	2.29601	1.88668	-0.40933	0.0236907	0.100891	0.64088	0.542682	0.0981973
CG42672	FBtr0302701,FBtr0302702,FBtr0302703,FBtr0302704,FBtr0302705,FBtr0302706,FBtr0302707,FBtr0302708:chr2R:+:17183177:17197916:CG42672:5-6-7-8-9-10-11-12:	ALE	E12,E13	E12,E14,E15	-1.65823	-1.05444	0.603787	0.0314134	0.121977	0.135552	0.221068	-0.0855163
CG42672	FBtr0302701,FBtr0302702,FBtr0302703,FBtr0302704,FBtr0302705,FBtr0302706,FBtr0302707,FBtr0302708:chr2R:+:17183177:17197916:CG42672::5-6-7-8-9-10-11-12	AFE	E1,E5	E4,E5	1.0033	2.04769	1.04439	0.0864548	0.240686	0.286886	0.137556	0.14933
CG42674	FBtr0302712,FBtr0302713,FBtr0302714,FBtr0302715,FBtr0302716,FBtr0332698,FBtr0332699:chr3L:-:20142713:20191417:CG42674::6-7	AFE	E3,E4,E6	E5,E6	2.77355	0.686384	-2.08716	0.0134578	0.0679533	0.823211	0.306754	0.516457
CG42678	FBtr0302763,FBtr0302764,FBtr0302765,FBtr0302766,FBtr0302767,FBtr0302768,FBtr0302769,FBtr0302770,FBtr0302771,FBtr0302772,FBtr0302773,FBtr0302774,FBtr0302775:chr2R:+:18812612:18819567:CG42678::7-8-9	AFE	E5,E7	E6,E7	-0.071656	-0.66416	-0.592504	0.000659831	0.00800899	0.0489847	0.0849472	-0.0359625
CG42678	FBtr0302763,FBtr0302764,FBtr0302765,FBtr0302766,FBtr0302767,FBtr0302768,FBtr0302769,FBtr0302770,FBtr0302771,FBtr0302772,FBtr0302773,FBtr0302774,FBtr0302775:chr2R:+:18812612:18819567:CG42678:7-8-9:15-16	A3SS	E9,E11,E12,E13,E14,E15	E9,E15	2.99975	2.43081	-0.568941	0.00149001	0.0145306	0.566802	0.431539	0.135263
CG42684	FBtr0302833,FBtr0302834,FBtr0302835,FBtr0302836,FBtr0302837:chrX:+:17604177:17645718:CG42684:<1-2:4	ES	E2,E4	E2,E3,E4	0.75853	0.182322	-0.576208	0.0361238	0.133354	0.226691	0.367457	-0.140766
CG42708	FBtr0302972,FBtr0302973,FBtr0302974,FBtr0302975,FBtr0302976,FBtr0302977,FBtr0302978,FBtr0302979:chr2R:-:8557987:8567094:CG42708:<1-3:7-8-9	ES	E3,E7	E3,E6,E7	1.1977	-0.133531	-1.33123	0.000265558	0.00416928	0.155221	0.423791	-0.26857
CG42708	FBtr0302972,FBtr0302973,FBtr0302974,FBtr0302975,FBtr0302976,FBtr0302977,FBtr0302978,FBtr0302979:chr2R:-:8557987:8567094:CG42708::13.14.15>	AFE	E12,E13	E7,E8,E9,E13	-2.96673	-2.17513	0.791597	0.0358431	0.133234	0.61996	0.426351	0.193609
CG42709	FBtr0302980,FBtr0302981,FBtr0302982:chr3L:+:12783291:12789184:CG42709:<1:4-5-6-7-8-9-10>	A5SS	E1,E4	E1,E2,E4	-0.418422	-2.49013	-2.07171	8.94113e-07	4.57381e-05	0.292118	0.760164	-0.468046
CG42724	FBtr0303012,FBtr0303013,FBtr0303014,FBtr0303015,FBtr0303016,FBtr0303017,FBtr0303018:chr3R:-:2187382:2194010:CG42724:7:11	IR	E7,E11	E7,E8,E9,E10,E11	-1.3278	-3.46574	-2.13794	0.000166131	0.0029055	0.551128	0.920802	-0.369673
CG42748,CR43241	FBtr0303271,FBtr0303272,FBtr0303273,FBtr0303274,FBtr0303275,FBtr0303276,FBtr0303277,FBtr0306295,FBtr0306296,FBtr0306297,FBtr0333741,FBtr0333742,FBtr0333743,FBtr0333744,FBtr0333745:chr2L:+:22131220:22166221:CG42748,CR43241:15-16:18	IR	E16,E18	E16,E17,E18	-1.12421	0.000218415	1.12443	0.0165775	0.0776198	0.394504	0.167343	0.227161
CG42748,CR43241	FBtr0303271,FBtr0303272,FBtr0303273,FBtr0303274,FBtr0303275,FBtr0303276,FBtr0303277,FBtr0306295,FBtr0306296,FBtr0306297,FBtr0333741,FBtr0333742,FBtr0333743,FBtr0333744,FBtr0333745:chr2L:+:22131220:22166221:CG42748,CR43241::15-16	AFE	E14,E15	E6,E7,E9,E10,E12,E13,E15	-2.07458	-1.20443	0.870153	0.0176871	0.0808525	0.186701	0.0974615	0.0892397
CG42797	FBtr0303708,FBtr0303709,FBtr0303710,FBtr0332963:chrX:+:9502978:9517276:CG42797:<1:3-4	A3SS	E1,E3	E1,E2,E3	-3.2581	2.48491	5.743	3.61834e-05	0.00090924	0.96343	0.0657718	0.897658
CG42797	FBtr0303708,FBtr0303709,FBtr0303710,FBtr0332963:chrX:+:9502978:9517276:CG42797::7-8.9.10>	AFE	E3,E4,E7	E5,E7	2.84913	2.00432	-0.844808	0.0392038	0.14204	0.796273	0.646453	0.14982
CG43066	FBtr0304865,FBtr0304867:chr2R:+:14402080:14413944:CG43066:<2-3-4-5-6-7-8-9:12.13>	ES	E9,E10,E11,E12	E9,E12	2.87795	3.90701	1.02906	0.0813023	0.23059	0.577181	0.803779	-0.226598
CG43144	FBtr0305481,FBtr0305482,FBtr0332965:chr2L:+:21657555:21658249:CG43144:3.4:6>	A5SS	E4,E6	E4,E5,E6	-2.27114	-1.02276	1.24838	0.0816012	0.231141	0.859945	0.610845	0.2491
CG43245	FBtr0306304:chr3L:+:10765091:10766499:CG43245:<1:	ALE	E1,E2	E1,E3	0.893818	3.2581	2.36428	0.0120002	0.0628842	0.923722	0.987241	-0.0635192
CG43340	FBtr0306931,FBtr0306932,FBtr0306933,FBtr0306934,FBtr0306935,FBtr0306936,FBtr0306937,FBtr0306938,FBtr0306939,FBtr0306940,FBtr0306941,FBtr0306942,FBtr0306943,FBtr0331951,FBtr0331952:chr2R:+:3510746:3539292:CG43340::8-9-10	AFE	E3,E8	E5,E6,E7,E8	-0.215405	-1.60426	-1.38885	4.31151e-06	0.000159712	0.640629	0.863335	-0.222706
CG43340	FBtr0306931,FBtr0306932,FBtr0306933,FBtr0306934,FBtr0306935,FBtr0306936,FBtr0306937,FBtr0306938,FBtr0306939,FBtr0306940,FBtr0306941,FBtr0306942,FBtr0306943,FBtr0331951,FBtr0331952:chr2R:+:3510746:3539292:CG43340:8-9-10:	ALE	E10,E11	E10,E16,E18,E19,E20	-3.92527	-5.3799	-1.45463	0.016344	0.0769461	0.193523	0.0559507	0.137572
CG43340	FBtr0306931,FBtr0306932,FBtr0306933,FBtr0306934,FBtr0306935,FBtr0306936,FBtr0306937,FBtr0306938,FBtr0306939,FBtr0306940,FBtr0306941,FBtr0306942,FBtr0306943,FBtr0331951,FBtr0331952:chr2R:+:3510746:3539292:CG43340:25-26:	ALE	E26,E27	E26,E28,E29,E30,E31	-1.10657	-1.70049	-0.593923	0.0561164	0.182514	0.262376	0.185686	0.0766894
CG43366	FBtr0307307:chr2R:+:1781428:1818868:CG43366:<1:3-4>	ES	E1,E3	E1,E2,E3	-0.905709	-2.44235	-1.53664	0.00107923	0.0118578	0.517459	0.853951	-0.336491
CG43386	FBtr0307591,FBtr0307592,FBtr0307593:chrX:-:9860743:9871448:CG43386:3:	ALE	E3,E4,E5	E3,E6,E7	1.12686	1.40413	0.277269	0.0518883	0.172707	0.566866	0.63098	-0.0641138
CG43427	FBtr0308849,FBtr0308850,FBtr0308851,FBtr0308852,FBtr0308853,FBtr0308854,FBtr0308855,FBtr0308856,FBtr0308857,FBtr0308858:chr3R:+:485304:537915:CG43427:7-8-9-10-11-12:16-17-18-19	ES	E12,E16	E12,E14,E16	1.84583	0.967992	-0.877835	0.00135467	0.0137613	0.0674637	0.146361	-0.0788971
CG43427	FBtr0308849,FBtr0308850,FBtr0308851,FBtr0308852,FBtr0308853,FBtr0308854,FBtr0308855,FBtr0308856,FBtr0308857,FBtr0308858:chr3R:+:485304:537915:CG43427:<1.2:5	IR	E2,E5	E2,E3,E4,E5	-3.33729	-4.31971	-0.982414	0.0367492	0.134967	0.692827	0.851563	-0.158736
CG43427	FBtr0308849,FBtr0308850,FBtr0308851,FBtr0308852,FBtr0308853,FBtr0308854,FBtr0308855,FBtr0308856,FBtr0308857,FBtr0308858:chr3R:+:485304:537915:CG43427::22.23>	AFE	E16,E17,E18,E19,E22	E21,E22	4.32346	3.46338	-0.860076	0.0758612	0.22115	0.756461	0.590705	0.165756
CG43444	FBtr0309117,FBtr0309118,FBtr0309119,FBtr0309120,FBtr0333880,FBtr0333881:chr3L:-:2786205:2879158:CG43444::8	AFE	E1,E2,E4,E5,E6,E8	E7,E8	1.62644	1.15418	-0.472253	0.0784224	0.225405	0.590916	0.446893	0.144023
CG4360	FBtr0083899,FBtr0113252:chr3R:-:16149995:16153732:CG4360:<1.2-3:5>	A3SS	E3,E5	E3,E4,E5	-0.857102	-0.380147	0.476955	0.0240339	0.101693	0.485133	0.364068	0.121065
CG43736	FBtr0330261,FBtr0330262,FBtr0330263,FBtr0330264,FBtr0330265,FBtr0330266,FBtr0330267,FBtr0330268:chrX:+:6762540:6775258:CG43736:<1-2-3:8.9.10	A3SS	E3,E8	E3,E5,E6,E7,E8	-0.658056	-1.26976	-0.611705	0.0566817	0.183959	0.198305	0.281413	-0.0831088
CG43739,sky	FBtr0081440,FBtr0081441,FBtr0081442,FBtr0081443,FBtr0081444,FBtr0081445,FBtr0081446,FBtr0081447,FBtr0301961,FBtr0330255,FBtr0330256,FBtr0330257,FBtr0330258:chr2L:-:20871334:20918931:CG43739,sky::5-6	AFE	E1,E5	E3,E4,E5	1.38629	2.14152e-09	-1.38629	4.24887e-06	0.00015876	0.0919637	0.280844	-0.18888
CG43739,sky	FBtr0081440,FBtr0081441,FBtr0081442,FBtr0081443,FBtr0081444,FBtr0081445,FBtr0081446,FBtr0081447,FBtr0301961,FBtr0330255,FBtr0330256,FBtr0330257,FBtr0330258:chr2L:-:20871334:20918931:CG43739,sky:<1:	ALE	E1,E2	E1,E5,E6	-0.0161492	-1.14211	-1.12596	0.000213624	0.00354418	0.823159	0.60058	0.22258
CG43783,orb2	FBtr0331511,FBtr0331512,FBtr0331513,FBtr0331514,FBtr0331515,FBtr0331516,FBtr0331517,FBtr0331518,FBtr0331519,FBtr0331520:chr3L:-:8925334:8947563:CG43783,orb2:6-7-8:	ALE	E8,E10,E11,E12,E13	E8,E16,E17,E18,E19	-0.386047	0.0289875	0.415035	0.0113688	0.0608255	0.223089	0.290168	-0.0670789
CG43867	FBtr0332604,FBtr0332605,FBtr0332606,FBtr0332607,FBtr0332608,FBtr0332609,FBtr0332610,FBtr0332611,FBtr0332612:chrX:-:702249:822008:CG43867:13:15-16-17-18-19.20-22-23>	A3SS	E13,E15	E13,E14,E15	-0.721585	-0.0370413	0.684544	0.0113786	0.0608255	0.25955	0.141832	0.117719
CG43897	FBtr0332819,FBtr0332820,FBtr0332821,FBtr0332822,FBtr0332823,FBtr0332824,FBtr0332825,FBtr0332826,FBtr0332827,FBtr0332828,FBtr0332829,FBtr0332830,FBtr0332831,FBtr0332832,FBtr0332833,FBtr0332834,FBtr0332835:chr3L:+:9806946:9827445:CG43897:14:17.18.19-20-21>	A3SS	E14,E17	E14,E16	-3.34639	2.67906	6.02545	2.81956e-09	6.37666e-07	0.963972	0.060086	0.903886
CG43897	FBtr0332819,FBtr0332820,FBtr0332821,FBtr0332822,FBtr0332823,FBtr0332824,FBtr0332825,FBtr0332826,FBtr0332827,FBtr0332828,FBtr0332829,FBtr0332830,FBtr0332831,FBtr0332832,FBtr0332833,FBtr0332834,FBtr0332835:chr3L:+:9806946:9827445:CG43897:<4-6.7-9-13:16	ES	E13,E16	E14,E16	-1.9113	0.305382	2.21669	0.000118609	0.00224521	0.40339	0.0708423	0.332548
CG4407	FBtr0073695,FBtr0073696:chrX:-:12795385:12797550:CG4407::3-4>	AFE	E1,E3	E2,E3	1.60631	0.514899	-1.09141	4.70247e-06	0.000172705	0.31448	0.56407	-0.24959
CG4449	FBtr0084388,FBtr0301088:chr3R:-:19075164:19077199:CG4449:<1-2:4-5-6-7-8>	A5SS	E2,E4	E2,E3,E4	-3.33208	-0.0737076	3.25838	0.00293246	0.0237303	0.967223	0.49302	0.474202
CG4452	FBtr0089493,FBtr0333883:chr3L:+:9360476:9363400:CG4452:<1-2-3:5-6>	ES	E3,E5	E3,E4,E5	-3.07823	-3.77589	-0.697657	0.0491764	0.166649	0.881515	0.938476	-0.0569602
CG4495	FBtr0079405,FBtr0113028:chr2L:+:7182235:7185530:CG4495:<1-2:5-6-7-8-9>	ME	E2,E3,E5	E2,E4,E5	2.44493	1.93168	-0.51325	0.0417113	0.148741	0.918964	0.871758	0.0472058
CG4502	FBtr0079416,FBtr0079417:chr2L:-:7194907:7204264:CG4502:<1:3.4.5-6-7-8>	A5SS	E1,E3	E1,E2,E3	0.479573	1.19139	0.711821	0.0367337	0.134967	0.361794	0.210151	0.151643
CG4511	FBtr0082286,FBtr0302202:chr3R:+:6680220:6682134:CG4511::3-4>	AFE	E1,E3	E2,E3	3.12424	4.01595	0.891715	0.027792	0.112556	0.0766413	0.0335175	0.0431238
CG4562	FBtr0083859,FBtr0113250,FBtr0330034,FBtr0330035,FBtr0330036:chr3R:-:15692720:15701139:CG4562:<3:5-6-7-8-9-10-11-13-15.16>	A3SS	E3,E5	E3,E4,E5	0.563935	1.44299	0.879054	0.000949342	0.0106232	0.298226	0.144007	0.154219
CG4572	FBtr0083860,FBtr0083861,FBtr0302327:chr3R:-:15688238:15690142:CG4572:<2:5>	IR	E2,E5	E2,E3,E4,E5	-0.95885	-0.128617	0.830233	0.00664936	0.0426437	0.414926	0.234764	0.180161
CG4658	FBtr0079885,FBtr0079886,FBtr0079887:chr2L:+:9957286:9960168:CG4658:<2:4	IR	E2,E4	E2,E3,E4	-1.6514	-1.05465	0.596753	0.0894704	0.246242	0.676125	0.535662	0.140463
CG4692	FBtr0072339,FBtr0072340:chr2R:-:20486610:20487344:CG4692:<1.2:4-5>	IR	E2,E4	E2,E3,E4	-0.104028	1.28074	1.38477	5.04602e-09	9.42728e-07	0.319849	0.106958	0.21289
CG4702	FBtr0082550,FBtr0308292,FBtr0308293,FBtr0308294:chr3R:-:7947304:7953919:CG4702:6-7:9-10>	ES	E7,E9	E7,E8,E9	-0.586307	-0.904641	-0.318335	0.000891134	0.010157	0.398146	0.472436	-0.0742897
CG4733	FBtr0301117,FBtr0308828,FBtr0308829:chr3R:+:15716569:15724460:CG4733:<1:3.4-5-6-7-8-9-10-11.12>	A3SS	E1,E3	E1,E2,E3	-0.154151	-1.2164	-1.06224	0.0408083	0.146739	0.433492	0.705769	-0.272277
CG4829	FBtr0074336,FBtr0074337,FBtr0074338,FBtr0112994,FBtr0112995:chrX:+:16705732:16720529:CG4829:5-6:8-9-10-11>	A3SS	E6,E8	E6,E7,E8	-1.67824	-2.19325	-0.515011	0.0719435	0.213605	0.45899	0.584895	-0.125904
CG4829	FBtr0074336,FBtr0074337,FBtr0074338,FBtr0112994,FBtr0112995:chrX:+:16705732:16720529:CG4829::5-6	AFE	E1,E5	E3,E4,E5	-0.6259	-0.964453	-0.338553	0.0741784	0.218169	0.72944	0.791484	-0.0620438
CG4853	FBtr0086938,FBtr0086939:chr2R:+:13401709:13404950:CG4853:<1.2:4-5-6-7-8>	IR	E2,E4	E2,E3,E4	-0.539471	0.091399	0.63087	0.00770738	0.0474479	0.286521	0.174041	0.11248
CG5004	FBtr0074386,FBtr0302375,FBtr0302376,FBtr0302377:chrX:+:17001625:17030021:CG5004::11-12-13-14>	AFE	E10,E11	E5,E6,E7,E8,E9,E11	-1.80422	-1.38571	0.418509	0.0114134	0.0609235	0.251443	0.18556	0.0658835
CG5021	FBtr0076513,FBtr0076514,FBtr0301139,FBtr0301140:chr3L:+:8959928:8961271:CG5021:<1:3-4	A5SS	E1,E3	E1,E2,E3	-0.343641	0.111226	0.454866	0.00369955	0.0276951	0.545356	0.432606	0.11275
CG5191	FBtr0083904,FBtr0083905,FBtr0083906,FBtr0083907,FBtr0083908:chr3R:+:16386581:16398636:CG5191:<1:3	IR	E1,E3	E1,E2,E3	1.47727	0.412845	-1.06442	0.0011159	0.0121086	0.103086	0.247507	-0.144421
CG5273	FBtr0070135,FBtr0070136,FBtr0070137:chrX:+:653627:655972:CG5273:<1.2:4	IR	E2,E4	E2,E3,E4	-1.03147	-0.481838	0.549635	0.00656889	0.0423822	0.535023	0.412258	0.122765
CG5316	FBtr0083758,FBtr0083759,FBtr0083760,FBtr0306251:chr3R:+:15229176:15232016:CG5316:8:	ALE	E8,E10,E11	E8,E9	1.17865	1.92075	0.742097	0.0221161	0.0953189	0.176909	0.312411	-0.135502
CG5381	FBtr0080060,FBtr0331666,FBtr0331667,FBtr0331668:chr2L:-:10317496:10323102:CG5381:<2:5-6-7-8-9.10-11>	A5SS	E2,E5	E2,E3,E5	-0.798508	0.543615	1.34212	0.0154731	0.0742053	0.256785	0.0881494	0.168636
CG5514	FBtr0085252,FBtr0085253,FBtr0301143:chr3R:+:23763966:23768500:CG5514:<2-3-4:7>	A3SS	E4,E7	E4,E5,E6,E7	-0.614871	-1.31283	-0.697955	0.0254968	0.106162	0.309953	0.473598	-0.163644
CG5522	FBtr0087026,FBtr0087027,FBtr0087028,FBtr0087029,FBtr0087030,FBtr0087031:chr2R:+:12671195:12679981:CG5522::4-5-6-7-8-10>	AFE	E1,E4	E2,E4	1.49974	2.13021	0.630475	0.0029838	0.0240101	0.188408	0.10765	0.0807579
CG5537	FBtr0077112,FBtr0310533,FBtr0310534:chr3L:+:5804072:5805328:CG5537:<1-2.3:5>	IR	E3,E5	E3,E4,E5	-2.01287	-1.46159	0.551281	0.0769389	0.222931	0.734605	0.608587	0.126018
CG5694	FBtr0079953,FBtr0079954:chr2L:-:10227759:10231689:CG5694:<1:3-4-5-6>	A5SS	E1,E3	E1,E2,E3	-1.52243	-0.76097	0.761457	0.00189686	0.0173053	0.424477	0.255918	0.168559
CG5708	FBtr0079955,FBtr0079956:chr2L:-:10224663:10226808:CG5708:<1:3-4-5-6>	ES	E1,E3	E1,E2,E3	-1.7268	-2.37059	-0.643788	0.00880352	0.0515378	0.660636	0.789399	-0.128763
CG5746	FBtr0084630,FBtr0084631,FBtr0273282,FBtr0273283:chr3R:-:20171506:20174509:CG5746:4-5:7-8-9-10>	IR	E5,E7	E5,E6,E7	-2.02449	-0.265918	1.75857	5.42951e-07	3.33294e-05	0.76045	0.352547	0.407903
CG5792	FBtr0089908,FBtr0301163:chr2L:-:12713275:12721843:CG5792:<1-2:	ALE	E2,E3,E4,E5	E2,E6,E7,E8	-0.313791	-1.08513	-0.771338	0.00049967	0.0064477	0.168148	0.0895637	0.0785844
CG5819	FBtr0071811,FBtr0071812,FBtr0308774:chr2R:+:18180921:18184460:CG5819:<3:5-6-7-8>	IR	E3,E5	E3,E4,E5	-0.777113	0.0698974	0.84701	2.86111e-06	0.000117087	0.325836	0.170806	0.155031
CG5910	FBtr0078195,FBtr0300411:chr3L:+:20435518:20443680:CG5910::3-4-5-6-7>	AFE	E1,E3	E2,E3	-1.21175	-2.00859	-0.796839	0.000148688	0.00267328	0.556142	0.734549	-0.178407
CG5921	FBtr0305342,FBtr0305343:chrX:+:5945034:5958719:CG5921::7-8>	AFE	E1,E2,E3,E4,E5,E7	E6,E7	0.136115	-1.10313	-1.23924	0.000488617	0.00634317	0.0860692	0.0310365	0.0550327
CG5938	FBtr0085159,FBtr0085160,FBtr0085161,FBtr0085162:chr3R:+:23100428:23103140:CG5938::3-4-5.6.7>	AFE	E1,E3	E2,E3	0.627842	1.04679	0.418945	0.0454012	0.15769	0.691548	0.578251	0.113298
CG5989	FBtr0076649,FBtr0330166,FBtr0333114:chr3L:-:8595510:8597249:CG5989:<1:3.4-5-6>	A3SS	E1,E3	E1,E2,E3	-2.00533	-0.664976	1.34036	0.00459728	0.032491	0.860792	0.638389	0.222403
CG6024	FBtr0113164,FBtr0332132:chr3L:-:11726688:11759282:CG6024::3-4-5-6-7-8-9.10>	AFE	E1,E3	E2,E3	-0.920725	-1.39285	-0.472126	0.0646478	0.198849	0.813461	0.873007	-0.0595458
CG6043	FBtr0089910,FBtr0089911,FBtr0113039,FBtr0113040,FBtr0114471,FBtr0302138,FBtr0302139,FBtr0302140,FBtr0302141,FBtr0305067,FBtr0305068:chr2L:+:13261009:13284043:CG6043:10:12-13-14	A5SS	E10,E12	E10,E11,E12	-1.85456	-5.39816	-3.5436	8.91433e-05	0.00184158	0.442181	0.968601	-0.52642
CG6043	FBtr0089910,FBtr0089911,FBtr0113039,FBtr0113040,FBtr0114471,FBtr0302138,FBtr0302139,FBtr0302140,FBtr0302141,FBtr0305067,FBtr0305068:chr2L:+:13261009:13284043:CG6043::9	AFE	E5,E6,E7,E9	E8,E9	0.0645385	-1.41528	-1.47982	0.000145351	0.00263138	0.243748	0.0671373	0.176611
CG6084	FBtr0076138,FBtr0076139,FBtr0331546,FBtr0331547:chr3L:-:11613634:11617481:CG6084:<3-4-5-6:8>	ES	E6,E8	E6,E7,E8	0.180089	1.11406	0.933967	2.87155e-08	3.29675e-06	0.151072	0.0656231	0.0854489
CG6091	FBtr0273304,FBtr0273305,FBtr0273306,FBtr0301145:chr3L:-:11598535:11602540:CG6091:<1:3-4-6-7-8-9	IR	E1,E3	E1,E2,E3	0.472543	1.30932	0.836774	0.0398819	0.144011	0.175569	0.0882923	0.0872766
CG6171	FBtr0083113,FBtr0112926:chr3R:-:11188513:11189653:CG6171:<1-2:4>	IR	E2,E4	E2,E3,E4	-2.32998	-0.995428	1.33456	0.000732383	0.00869351	0.824713	0.572462	0.252251
CG6206	FBtr0080030,FBtr0080031:chr2L:+:10457655:10462475:CG6206:<1-2-3-4:7-8-9-10-11>	ME	E4,E5,E7	E4,E6,E7	0.676369	-0.65851	-1.33488	3.14809e-08	3.46855e-06	0.663457	0.347291	0.316166
CG6329	FBtr0087633,FBtr0087634,FBtr0087635,FBtr0087636:chr2R:+:9713879:9720419:CG6329:<1.2:6-7-8.9>	A5SS	E2,E6	E2,E3,E6	1.116	1.73827	0.622267	0.0207973	0.0905429	0.160286	0.0897312	0.0705553
CG6361	FBtr0074630,FBtr0113000,FBtr0332377:chrX:-:18374015:18377805:CG6361:<1.2-3-4:6-7-8	ES	E4,E6	E4,E5,E6	-0.81831	-1.40636	-0.588052	0.0480027	0.163653	0.118258	0.204923	-0.0866646
CG6422	FBtr0084794,FBtr0084795,FBtr0113281:chr3R:-:20859865:20864801:CG6422:<1-2-4:6-7-8-9-10-11-12>	IR	E4,E6	E4,E5,E6	0.137569	1.20723	1.06966	6.93751e-08	6.93267e-06	0.188119	0.0722757	0.115843
CG6503	FBtr0085025,FBtr0302899,FBtr0309031:chr3R:-:22250419:22250827:CG6503:<1.2:5>	IR	E2,E5	E2,E3,E4,E5	-1.24117	0.0110154	1.25219	0.0173144	0.0798859	0.604358	0.346697	0.25766
CG6597	FBtr0074837,FBtr0074838,FBtr0332775:chr3L:+:20295530:20302611:CG6597::6-7-8-9.10>	AFE	E1,E3,E4,E6	E5,E6	3.42346	2.50446	-0.918998	0.000204197	0.00341415	0.919667	0.81835	0.101317
CG6621	FBtr0082329,FBtr0302935:chr3R:-:6715489:6719252:CG6621:<1-2-3-4-5-6:8>	ES	E6,E8	E6,E7,E8	-0.581922	0.265703	0.847625	0.0314808	0.121977	0.566751	0.380244	0.186507
CG6659	FBtr0074612,FBtr0074613:chrX:-:18547424:18551319:CG6659::4-5-6-7-8-9>	AFE	E1,E2,E4	E3,E4	2.50104	4.72206	2.22103	2.22411e-07	1.80309e-05	0.890854	0.986499	-0.0956449
CG6664	FBtr0075293,FBtr0075294,FBtr0075295,FBtr0332121:chr3L:-:17005985:17009280:CG6664:<2:	ALE	E2,E3	E2,E4,E5,E6,E7,E8	-2.21739	-3.14216	-0.924771	0.00142066	0.0140658	0.772697	0.575585	0.197112
CG6686	FBtr0089572,FBtr0089573,FBtr0301171:chr2L:-:11984326:11988035:CG6686:<1:4-5-6-7-8>	ES	E1,E4	E1,E3,E4	3.53889	1.47018	-2.06871	2.70282e-05	0.000708173	0.0199682	0.135541	-0.115572
CG6700	FBtr0080187,FBtr0301710:chr2L:-:10837731:10842603:CG6700:<1:3-4-5-6-7.8>	A5SS	E1,E3	E1,E2,E3	-0.223144	-2.14739	-1.92425	6.68357e-06	0.000229754	0.536754	0.885072	-0.348318
CG6767	FBtr0076415,FBtr0076416,FBtr0310662,FBtr0310663,FBtr0310664,FBtr0333856,FBtr0333857:chr3L:-:9676678:9689800:CG6767:3-4:8-9-10-11>	A3SS	E4,E8	E4,E7,E8	0.622411	0.930475	0.308065	0.0179452	0.0813717	0.301864	0.240349	0.0615157
CG6904	FBtr0083035,FBtr0083036,FBtr0083037,FBtr0333276:chr3R:-:10967564:10973253:CG6904::6-7-8-9>	AFE	E1,E6	E5,E6	0.94531	0.314923	-0.630387	9.55153e-05	0.00191789	0.127215	0.212158	-0.0849423
CG6933	FBtr0074853,FBtr0074854,FBtr0074855,FBtr0310468,FBtr0332694:chr3L:-:20211599:20213520:CG6933:<2-4:6>	A5SS	E4,E6	E4,E5,E6	0.765082	1.56835	0.803263	1.02695e-05	0.000329314	0.211872	0.113819	0.0980536
CG6950	FBtr0082519,FBtr0082520,FBtr0082521,FBtr0082522:chr3R:-:7646102:7648210:CG6950:<4.5:7-8>	IR	E5,E7	E5,E6,E7	-1.43508	-0.352821	1.08226	0.00519463	0.0355435	0.612561	0.338886	0.273675
CG6951,Clc	FBtr0074828,FBtr0074829,FBtr0074830,FBtr0300813,FBtr0301126,FBtr0332771:chr3L:+:20234152:20238412:CG6951,Clc::6>	AFE	E4,E6	E5,E6	2.58236	3.85071	1.26835	7.36556e-06	0.000249211	0.0950284	0.0292962	0.0657321
CG6959	FBtr0082517,FBtr0299594:chr3R:-:7648423:7695183:CG6959:2:4>	ES	E2,E4	E2,E3	-2.03377	-3.7297	-1.69593	0.0184753	0.0828707	0.776087	0.946737	-0.17065
CG6981	FBtr0074820,FBtr0074821:chr3L:+:20181621:20182879:CG6981:<1:3-4-5>	IR	E1,E3	E1,E2,E3	-0.90022	0.0725971	0.972817	9.81308e-09	1.45403e-06	0.523582	0.308294	0.215288
CG7071,muted	FBtr0084211,FBtr0084212,FBtr0110878:chr3R:+:18188618:18190306:CG7071,muted::3-4-5.6>	AFE	E1,E3	E2,E3	1.03407	1.93514	0.901064	0.000270744	0.00419996	0.351258	0.181761	0.169498
CG7115	FBtr0079523,FBtr0079524,FBtr0331234,FBtr0331235,FBtr0331236:chr2L:+:7821150:7825350:CG7115:<2:4.5.6.7-8-9-10-11>	A5SS	E2,E4	E2,E3,E4	-1.82625	-2.56495	-0.738704	0.0452181	0.15733	0.405827	0.583538	-0.177711
CG7185	FBtr0076710,FBtr0304628:chr3L:-:8303592:8308602:CG7185:<1-2:4-5-6-7>	ES	E2,E4	E2,E3,E4	-2.43236	-3.38099	-0.948635	0.000661669	0.00800899	0.746188	0.888338	-0.142149
CG7220	FBtr0088216,FBtr0088217,FBtr0088218,FBtr0088219,FBtr0113064:chr2R:+:6618860:6626116:CG7220::7	AFE	E5,E7	E6,E7	-1.95256	-2.46522	-0.512653	0.0190729	0.0848407	0.817424	0.895563	-0.0781397
CG7255	FBtr0100360,FBtr0110880,FBtr0110881,FBtr0301185,FBtr0334105:chr3L:+:15297354:15304295:CG7255:6.7-8-9-10-11-12:14>	A3SS	E12,E14	E12,E13,E14	0.965081	-1.8718	-2.83688	0.000903897	0.0102585	0.00932922	0.522436	-0.513107
CG7299	FBtr0080130,FBtr0304135:chr2L:-:10683766:10684407:CG7299:<1:3>	IR	E1,E3	E1,E2,E3	-2.45595	-20	-17.544	3.23229e-06	0.000129805	0.741956	1	-0.258044
CG7337	FBtr0077811,FBtr0110882,FBtr0110883,FBtr0113011,FBtr0113012,FBtr0309828,FBtr0333006,FBtr0333007:chr2L:+:1884621:1944289:CG7337:<4:6	A5SS	E4,E6	E4,E5,E6	-0.162519	-1.19625	-1.03373	0.0359954	0.133354	0.118508	0.282336	-0.163828
CG7337	FBtr0077811,FBtr0110882,FBtr0110883,FBtr0113011,FBtr0113012,FBtr0309828,FBtr0333006,FBtr0333007:chr2L:+:1884621:1944289:CG7337:8-9-10-11-12-13-14-15:17	ES	E15,E17	E15,E16,E17	-0.23484	0.120628	0.355468	0.081353	0.23059	0.397271	0.312567	0.0847038
CG7381	FBtr0082726,FBtr0082727,FBtr0301219,FBtr0331428,FBtr0331429:chr3R:-:8793496:8803193:CG7381::6-7-8.9-10-11-12-13-14-15>	AFE	E3,E4,E6	E5,E6	0.861213	-0.266822	-1.12803	0.00551919	0.0374069	0.521243	0.273559	0.247684
CG7394	FBtr0076098,FBtr0290024,FBtr0305648,FBtr0333215:chr3L:+:11555095:11557412:CG7394::6-7.8.9>	AFE	E3,E6	E5,E6	1.2077	2.23645	1.02874	6.36013e-05	0.00143086	0.131252	0.0531252	0.0781268
CG7427	FBtr0075561,FBtr0306154,FBtr0306155,FBtr0306156,FBtr0331934:chr3L:+:15556526:15558659:CG7427::8.9>	AFE	E1,E2,E3,E8	E5,E6,E7,E8	2.66872	1.89153	-0.777191	0.000266116	0.00416928	0.08034	0.158209	-0.0778691
CG7518	FBtr0301223,FBtr0301224,FBtr0301225,FBtr0306256,FBtr0306257:chr3R:+:8823810:8834126:CG7518:<1-2:4-5-6-7-8-9-10-11-12-13-14	A3SS	E2,E4	E2,E3,E4	3.27323e-09	-1.27629	-1.27629	0.00619869	0.0405415	0.445455	0.730585	-0.28513
CG7646,Nca	FBtr0074900,FBtr0074901,FBtr0074902,FBtr0302048:chr3L:+:19984986:19990668:CG7646,Nca::5-6>	AFE	E1,E2,E5	E3,E4,E5	0.294829	-0.0241545	-0.318983	0.00273707	0.0223597	0.221472	0.281974	-0.0605016
CG7646,Nca	FBtr0074900,FBtr0074901,FBtr0074902,FBtr0302048:chr3L:+:19984986:19990668:CG7646,Nca:<1-2:	ALE	E2,E5,E6	E2,E7,E8,E9,E10	-0.736541	-0.572865	0.163676	0.0906967	0.248074	0.444659	0.485576	-0.040917
CG7702	FBtr0083664,FBtr0083665:chr3R:+:14495113:14500401:CG7702::3-4>	AFE	E1,E3	E2,E3	0.81831	-0.0833816	-0.901692	0.0325461	0.12533	0.80324	0.913254	-0.110014
CG7705	FBtr0083688,FBtr0083689:chr3R:-:14500375:14503278:CG7705:<1-2-3:5	IR	E3,E5	E3,E4,E5	0.133531	2.99573	2.8622	3.69132e-06	0.000142836	0.283672	0.0218945	0.261778
CG7757	FBtr0074891,FBtr0074892:chr3L:+:19903399:19905604:CG7757:<2:4-5>	IR	E2,E4	E2,E3,E4	-4.08214	-2.64083	1.44131	0.011727	0.0618293	0.964836	0.853639	0.111197
CG7766	FBtr0071351,FBtr0071352,FBtr0114594,FBtr0114595,FBtr0309250,FBtr0309251:chrX:-:8987644:8997756:CG7766:9-10:12	A3SS	E10,E12	E10,E11,E12	-1.8045	-0.389465	1.41503	0.000879165	0.0100741	0.850023	0.567825	0.282198
CG7852	FBtr0072735,FBtr0072736,FBtr0072737:chr3L:+:1537136:1544823:CG7852::3-4-5-6-7-8	AFE	E1,E3	E2,E3	1.4962	2.15669	0.660491	0.0333953	0.126878	0.193815	0.110441	0.0833745
CG7879	FBtr0072826,FBtr0072827:chr3L:-:1559812:1568608:CG7879:<1:3-4>	ES	E1,E3	E1,E2,E3	-1.04063	-1.7193	-0.678679	0.00144436	0.0142024	0.477646	0.629691	-0.152045
CG7884	FBtr0074674,FBtr0332392:chrX:+:19114654:19129943:CG7884:4:6>	IR	E4,E6	E4,E5,E6	-0.650945	0.488622	1.13957	0.00114511	0.0122566	0.308118	0.111203	0.196915
CG7971	FBtr0072806,FBtr0072807,FBtr0072808,FBtr0303107,FBtr0309252:chr3L:-:1654246:1665064:CG7971:6-7:	ALE	E7,E8	E7,E9,E10,E11	-2.93305	-3.56919	-0.636141	0.00188095	0.0172333	0.173064	0.100246	0.0728186
CG8026	FBtr0088611,FBtr0302511,FBtr0302512:chr2R:-:5074174:5079600:CG8026:<1-3-4-5:8>	IR	E5,E8	E5,E6,E7,E8	-0.00999187	-0.556117	-0.546125	0.0280549	0.112982	0.0468665	0.0839696	-0.0371031
CG8080	FBtr0088633,FBtr0310143,FBtr0310144,FBtr0310145,FBtr0310146:chr2R:-:4977278:4980474:CG8080:<2-5:7	A3SS	E5,E7	E5,E6,E7	-1.25276	0.0618754	1.31464	4.77185e-05	0.00112663	0.740711	0.422772	0.317939
CG8086	FBtr0079620,FBtr0079621,FBtr0306391,FBtr0306392,FBtr0332360,FBtr0332361,FBtr0332362,FBtr0332363,FBtr0332364,FBtr0332365,FBtr0332366,FBtr0332367:chr2L:-:8244159:8257502:CG8086:7-8-9-10-11:14-15-17>	ES	E11,E14	E11,E12	-2.99573	-1.03609	1.95964	0.0128294	0.0662593	0.891851	0.496143	0.395707
CG8108	FBtr0076339,FBtr0076340:chr3L:+:9857738:9863774:CG8108:<1:3-4-5-6-7-8-9>	A3SS	E1,E3	E1,E2,E3	-1.59601	-2.24316	-0.647147	0.00965313	0.0545783	0.770467	0.861211	-0.0907443
CG8170	FBtr0088665,FBtr0110892:chr2R:-:4906529:4918546:CG8170:<1-2-3-4:6-7-8-9>	ES	E4,E6	E4,E5,E6	0.873529	0.179048	-0.694481	0.0166065	0.0776476	0.0670173	0.142175	-0.0751576
CG8177	FBtr0076317,FBtr0076318,FBtr0076319,FBtr0076320,FBtr0076321,FBtr0076322,FBtr0076323,FBtr0076324,FBtr0076325,FBtr0076326,FBtr0076327,FBtr0301228,FBtr0331848:chr3L:+:9756643:9779338:CG8177::8.9-11.12-13-14-16-17-18-21-22-23-24-25.26>	AFE	E1,E2,E3,E4,E5,E8	E7,E8	3.12822	1.42826	-1.69996	0.000664729	0.00801453	0.891615	0.668837	0.222777
CG8213	FBtr0273384,FBtr0273385:chr2R:-:4856840:4873063:CG8213::4-5-6-7-8>	AFE	E1,E2,E4	E3,E4	2.55637	1.81011	-0.746257	0.0206044	0.09016	0.135753	0.0776685	0.0580849
CG8369	FBtr0081920,FBtr0305187,FBtr0305188:chr3R:+:4647729:4648560:CG8369:<1:4-5>	IR	E1,E4	E1,E2,E3,E4	-0.936135	0.176654	1.11279	0.0139314	0.0692271	0.273678	0.124752	0.148925
CG8372	FBtr0079633,FBtr0079634:chr2L:-:8212038:8212902:CG8372:<1:3>	IR	E1,E3	E1,E2,E3	-1.298	-0.607073	0.690929	0.00055472	0.00701069	0.59763	0.422101	0.17553
CG8389	FBtr0087204,FBtr0087205:chr2R:+:11895876:11901329:CG8389::3-4-5>	AFE	E1,E3	E2,E3	-0.35794	-0.834226	-0.476286	0.0589183	0.187469	0.529563	0.644591	-0.115028
CG8398	FBtr0076978,FBtr0076980,FBtr0076981,FBtr0330184:chr3L:+:6602424:6612213:CG8398::5-6-7.8>	AFE	E2,E5	E4,E5	-0.264152	0.682676	0.946827	0.00432181	0.0311591	0.743165	0.518885	0.22428
CG8620	FBtr0076918,FBtr0273402:chr3L:+:7151198:7151974:CG8620:<2:4>	IR	E2,E4	E2,E3,E4	-2.16911	-0.932438	1.23667	0.000986257	0.0109508	0.791908	0.56124	0.230668
CG8671	FBtr0081483,FBtr0081484,FBtr0114602,FBtr0330678,FBtr0330679,FBtr0330680:chr2L:+:21262962:21282514:CG8671:<1:3.4-5-6-7-8-9	A5SS	E1,E3	E1,E2,E3	0.420013	0.982029	0.562015	0.0651794	0.199712	0.235311	0.151043	0.0842681
CG8839	FBtr0087957,FBtr0087958,FBtr0087959,FBtr0087960:chr2R:-:8227114:8232118:CG8839::5-6-7-8>	AFE	E1,E5	E2,E5	0.394539	0.930802	0.536264	0.0139132	0.0692271	0.522095	0.398477	0.123617
CG8909	FBtr0074125,FBtr0301666:chrX:+:15805012:15814812:CG8909:<2-3-4-5-6-7-8-9-10-11-12-13:15.16>	A3SS	E13,E15	E13,E14,E15	-0.200671	2.17475	2.37542	0.00201576	0.0178006	0.507256	0.059322	0.447934
CG8920	FBtr0086280,FBtr0086281,FBtr0301207,FBtr0309253:chr2R:+:16206711:16213478:CG8920:<3-5-6:	ALE	E6,E7	E6,E8,E9,E10,E11	-3.85015	-3.08552	0.76463	0.0111934	0.060357	0.0843435	0.164973	-0.0806299
CG8929	FBtr0086283,FBtr0086284,FBtr0086285:chr2R:+:16214771:16218226:CG8929:<1:3	IR	E1,E3	E1,E2,E3	-2.23645	-1.28402	0.95243	0.00218075	0.0187039	0.466998	0.264541	0.202457
CG8963	FBtr0087016,FBtr0087017,FBtr0300573,FBtr0306575:chr2R:-:12903850:12907057:CG8963:<4.5:8	IR	E5,E8	E5,E6,E7,E8	-1.4018	-0.884685	0.517113	0.00555715	0.0376048	0.601751	0.457305	0.144446
CG9044	FBtr0273412,FBtr0333231:chr2L:+:5949449:5955235:CG9044:<1-2-3-4-5-6-7:9-10>	ES	E7,E9	E7,E8,E9	0.603535	-0.371564	-0.975099	0.000790351	0.00922863	0.185773	0.374882	-0.189109
CG9062	FBtr0088181,FBtr0332422:chr2R:-:7167988:7171476:CG9062:<1:3-4-5-6-7-8-9-10	IR	E1,E3	E1,E2,E3	-3.85721	-2.7586	1.09861	0.0832381	0.23408	0.952114	0.87696	0.0751533
CG9153	FBtr0072670,FBtr0072671,FBtr0310555:chr3L:+:1313695:1318330:CG9153:<1:3-4	IR	E1,E3	E1,E2,E3	-1.18229	-0.670429	0.511859	0.00336804	0.0259323	0.586004	0.453639	0.132365
CG9171	FBtr0301234,FBtr0301235,FBtr0301236,FBtr0332038,FBtr0332039:chr2L:-:5766993:5800173:CG9171:4:8>	ES	E4,E8	E4,E5,E8	-1.46634	-4.11087	-2.64454	5.67252e-06	0.000199793	0.754739	0.980301	-0.225561
CG9171	FBtr0301234,FBtr0301235,FBtr0301236,FBtr0332038,FBtr0332039:chr2L:-:5766993:5800173:CG9171::3	AFE	E1,E3	E2,E3	0.618993	0.301398	-0.317595	0.0685869	0.20711	0.343447	0.423505	-0.0800577
CG9172	FBtr0074151,FBtr0074152:chrX:-:15879881:15880839:CG9172:<1.2:4>	IR	E2,E4	E2,E3,E4	0.475962	1.19499	0.719025	0.00664069	0.0426437	0.236715	0.132262	0.104452
CG9184	FBtr0072725,FBtr0072726:chr3L:-:1321791:1322806:CG9184:<1-2:4>	IR	E2,E4	E2,E3,E4	-3.39406	-2.95294	0.44112	0.0460941	0.159217	0.914664	0.871812	0.0428517
CG9238	FBtr0075723,FBtr0075724,FBtr0333037:chr3L:-:14534036:14544075:CG9238:<1:3-4-5-6.7.8>	ES	E1,E3	E1,E2,E3	-3.31107	-4.21234	-0.901279	0.0143034	0.0706756	0.866549	0.9409	-0.0743512
CG9297	FBtr0082827,FBtr0082828,FBtr0333191,FBtr0333192,FBtr0333193:chr3R:+:9597216:9605039:CG9297:<3-7-8-9:11-12-13-14-15-16-17-18-19-20>	IR	E9,E10,E11	E9,E11	0.993598	-0.041549	-1.03515	1.98436e-07	1.70536e-05	0.540493	0.302403	0.23809
CG9331	FBtr0081417,FBtr0081418,FBtr0081419,FBtr0081420,FBtr0081421,FBtr0302942,FBtr0302943,FBtr0302944,FBtr0302945:chr2L:+:20824435:20827724:CG9331:<1:9	IR	E1,E9	E3,E5,E6,E7,E8,E9	-1.49183	-0.412327	1.0795	2.65957e-05	0.000701114	0.28684	0.120738	0.166103
CG9368	FBtr0074942,FBtr0074943,FBtr0074944:chr3L:+:19594732:19597220:CG9368:<1-2:5>	A3SS	E2,E5	E2,E4,E5	-0.492476	-1.30992	-0.817445	0.0323795	0.124976	0.557484	0.724535	-0.16705
CG9413	FBtr0073943,FBtr0073944:chrX:-:14478765:14496613:CG9413::3-4-5-6-7-8-9-10>	AFE	E1,E3	E2,E3	-0.152857	0.679501	0.832359	0.0303375	0.119709	0.334173	0.188729	0.145444
CG9422	FBtr0086120,FBtr0086121,FBtr0306112:chr2R:+:2563332:2580376:CG9422::3-4-5-6.7>	AFE	E1,E3	E2,E3	3.89182	1.4018	-2.49002	0.010137	0.0564962	0.00513699	0.069528	-0.064391
CG9626	FBtr0081864,FBtr0306805,FBtr0306806,FBtr0332541:chr3R:-:4119564:4126700:CG9626:4-5-6-7-8:10-11-12-13-14-15-16-17>	IR	E8,E10	E8,E9,E10	-1.11165	-0.389994	0.721654	0.0876013	0.242997	0.5647	0.38113	0.183569
CG9628	FBtr0075677,FBtr0075678,FBtr0301239:chr3L:+:14615895:14621274:CG9628::5-6-7.8>	AFE	E1,E2,E3,E5	E4,E5	4.27718	3.33418	-0.943001	0.00172098	0.0160762	0.942356	0.863511	0.0788446
CG9669	FBtr0075339,FBtr0305272:chr3L:-:16837667:16838091:CG9669:<1:3>	A5SS	E1,E3	E1,E2,E3	-2.60943	-2.0976	0.511828	0.0487462	0.165583	0.905081	0.850045	0.0550354
CG9674	FBtr0075341,FBtr0075343,FBtr0075344,FBtr0305915,FBtr0305916,FBtr0333608,FBtr0333609:chr3L:-:16780672:16800831:CG9674:9-10-11-12-13:16-17-18-19-20-21.22>	ES	E13,E16	E13,E14,E16	-0.261014	0.94833	1.20934	6.82678e-05	0.00150434	0.101443	0.0326713	0.0687715
CG9674	FBtr0075341,FBtr0075343,FBtr0075344,FBtr0305915,FBtr0305916,FBtr0333608,FBtr0333609:chr3L:-:16780672:16800831:CG9674:<2:	ALE	E2,E3,E4	E2,E5,E6,E7	-3.91852	-2.57021	1.3483	0.00787513	0.0482029	0.533164	0.776138	-0.242974
CG9674	FBtr0075341,FBtr0075343,FBtr0075344,FBtr0305915,FBtr0305916,FBtr0333608,FBtr0333609:chr3L:-:16780672:16800831:CG9674::5-6-7	AFE	E1,E5	E2,E5	0.0551291	0.689536	0.634407	0.0412761	0.147803	0.677279	0.519635	0.157644
CG9691	FBtr0071391,FBtr0071392:chrX:+:9778474:9779079:CG9691:<1:3>	IR	E1,E3	E1,E2,E3	-2.67753	-1.79767	0.879854	0.000246464	0.00396651	0.855814	0.719221	0.136593
CG9705	FBtr0075324,FBtr0075325,FBtr0333607:chr3L:+:16773199:16775519:CG9705:<1:3.4-5-6>	IR	E1,E3	E1,E2,E3	-1.32545	-0.874145	0.451308	0.0261328	0.108078	0.577231	0.457198	0.120034
CG9775	FBtr0078894,FBtr0078895,FBtr0301297:chr3R:-:463731:467317:CG9775:<1-3:5	IR	E3,E5	E3,E4,E5	0.273476	-0.146546	-0.420022	0.0148045	0.0722077	0.108969	0.155818	-0.0468496
CG9850	FBtr0100329,FBtr0290120,FBtr0310328,FBtr0310329,FBtr0310330:chr2R:-:19641236:19685915:CG9850:<1-2-3-4-5-6-7-8-9-11-12-13-14:16.17	A3SS	E14,E16	E14,E15,E16	-2.49527	-1.71008	0.785188	0.078962	0.226351	0.469401	0.295799	0.173602
CG9894	FBtr0077713,FBtr0077714,FBtr0307080:chr2L:+:2752798:2757703:CG9894:<1:4-5-6.7>	A5SS	E1,E4	E1,E2,E4	-4.5072	4.54457	9.05177	1.19661e-08	1.65865e-06	0.990445	0.00696509	0.98348
CG9932	FBtr0089956,FBtr0310277:chr2L:-:13021865:13060115:CG9932:<1-2-3-4-5-6:8.9>	A5SS	E6,E8	E6,E7,E8	-1.7415	-0.967584	0.773914	0.0259426	0.10781	0.264269	0.149076	0.115193
CG9948	FBtr0076896,FBtr0333081,FBtr0333082:chr3L:+:6949090:6950540:CG9948:<2.3:5-6>	IR	E3,E5	E3,E4,E5	-2.4756	-20	-17.5244	0.000299133	0.00454195	0.828971	1	-0.171029
CG9967	FBtr0077799,FBtr0100648,FBtr0333226:chr2L:-:2308760:2357356:CG9967:<1-2:4-5-6-7>	ES	E2,E4	E2,E3,E4	-0.870828	-1.96361	-1.09278	0.0239823	0.101629	0.457447	0.72029	-0.262844
CG9990	FBtr0085308,FBtr0085309,FBtr0303343,FBtr0305087,FBtr0305088:chr3R:+:24501076:24521661:CG9990:6-7-8:10-11	A3SS	E8,E10	E8,E9,E10	-3.02427	-2.41372	0.610546	0.029039	0.116075	0.923591	0.866048	0.0575425
CG9992	FBtr0074306,FBtr0074307,FBtr0074308,FBtr0074309,FBtr0074310:chrX:-:16275983:16278937:CG9992::5	AFE	E1,E2,E5	E4,E5	3.24843	1.99655	-1.25188	0.026826	0.109262	0.852336	0.548862	0.303474
