# Supplementary material for: Specification of Drosophila neuropeptidergic neurons by the splicing component brr2
Source: PLoS Genet. 2018 Aug 22;14(8):e1007496. doi: 10.1371/journal.pgen.1007496 (PMC6122834; doi:10.1371/journal.pgen.1007496)
Supplement: S4 Table — Numerical data related to DAS analysis. Event_id: contains the gene cluster, chromosome, strand, position, gene ID, and exon path information. Event_type: ES (Exon skipping), A5SS (Alternative 5' splice sites), A3SS (Alternative 3' splice sites), ME (Mutually exclusive exons), IR (Intron retention), AFE (Alternative first exons) and ALE (Alternative last exons). Path1: the exonic part numbers for the first path. Path2: the exonic part numbers for the second path. logoddsB/ logoddsW: log-odds of for brr2 mutants and control respectively, It represent the comparison between the expression level of one splicing isoform to the other. Logoddratio: the log odds-ratio between brr2 mutants and Control. pval: p-value. qval: q-value. PSI_B: Percent Spliced In (Ψ) for brr2. PSI_W: Percent Spliced In (Ψ) for control. Delta_PSI: increment of Ψ when compared brr2 to control. (XLSX) [file pgen.1007496.s004.XLSX]

## Sheet: Sheet1
event_id	event_type	path1	path2	logoddsP	logoddsW	logoddsratio	pvalue	qvalue	PSI_P	PSI_W	delta_PSI
FBtr0082670,FBtr0082671,FBtr0301661:chr3R:-:8449483:8453551:Vha55:<1.2.3:5	IR	E3,E5	E3,E4,E5	1.35980274653488	3.05482118420528	1.6950184376704	4.97053713947745e-14	1.06791990441673e-10	0.0995530269988592	0.0193368900846037	0.0802161369142554
FBtr0079906,FBtr0330683:chr2L:-:9893804:9895003:Uhg2:<1-3-4:6>	ES	E4,E6	E4,E5,E6	2.23683372935936	-20	-22.2368337293594	3.58205079762756e-12	3.84801806935141e-09	0.0425336840725734	1	-0.957466315927427
FBtr0075300,FBtr0075301,FBtr0075302,FBtr0075303,FBtr0075304,FBtr0075305,FBtr0075306,FBtr0113173,FBtr0113174,FBtr0305576,FBtr0305577:chr3L:-:16921480:16928636:CG11905:2.3:5-6	IR	E3,E5	E3,E4,E5	-5.96870741689575	0.282232468865013	6.25093988576076	1.34210491554354e-10	9.61170803681765e-08	0.994782104551179	0.25280074810902	0.741981356442159
FBtr0080509,FBtr0080510,FBtr0100660,FBtr0112886,FBtr0301412:chr2L:+:13550140:13638238:kuz:4:7-8-9-10-11-12-13-14	ES	E4,E7	E4,E5,E7	2.19722457588951	-20	-22.1972245758895	3.25228325161582e-10	1.99643730459903e-07	0.0602919273623787	1	-0.939708072637621
FBtr0085779,FBtr0085780,FBtr0300960,FBtr0300961:chr3R:-:27004110:27021484:CG31004:3-4-5-6-7-8-9-10-11-12-13-14-15:17-18>	IR	E15,E17	E15,E16,E17	-2.16890716447877	-0.786303348580058	1.38260381589871	7.5134233204674e-10	3.58724222311649e-07	0.783248062119992	0.476831405626207	0.306416656493785
FBtr0088993,FBtr0088996,FBtr0300477,FBtr0300478,FBtr0300479,FBtr0300480,FBtr0300481,FBtr0308198,FBtr0310674,FBtr0310675,FBtr0310676,FBtr0310677:chr2R:-:3354383:3364667:Aldh-III:15-16-17-18-19-20-21:24-25	ME	E21,E22,E24	E21,E23,E24	1.03848211984116	0.209720537297709	-0.828761582543448	9.45008374991221e-10	4.06070098733728e-07	0.738200366141208	0.552937855011521	0.185262511129687
FBtr0072956,FBtr0072957,FBtr0072958,FBtr0072959,FBtr0333362,FBtr0333363,FBtr0333364,FBtr0333365:chr3L:-:2554846:2586540:msn:<1.2:	ALE	E2,E3	E2,E5,E6,E7,E8,E9,E10,E11,E12	-1.78507047853187	-2.71963335809359	-0.934562879561719	1.70764942564039e-09	6.29142904906284e-07	0.661385083740719	0.435338797052579	0.226046286688141
FBtr0331247,FBtr0331248,FBtr0331249,FBtr0331250,FBtr0331251,FBtr0331252,FBtr0331253,FBtr0331254,FBtr0331255,FBtr0331256,FBtr0331257,FBtr0331258,FBtr0331259,FBtr0331260,FBtr0331261,FBtr0331262,FBtr0331263,FBtr0331264,FBtr0331265,FBtr0331266,FBtr0331267,FBtr0331268,FBtr0331269,FBtr0331270,FBtr0331271:chrX:-:6968582:6992089:Sxl:<3-5:14	A3SS	E5,E13,E14	E5,E14	0.137907768999922	0.931163302270262	0.793255533270341	1.75697343702011e-09	6.29142904906284e-07	0.367247877362261	0.561478397507403	-0.194230520145142
FBtr0084927,FBtr0084928,FBtr0113384,FBtr0113385,FBtr0113386,FBtr0113387,FBtr0113388:chr3R:-:21524487:21566187:LpR2:6:9-10	ME	E6,E7,E9	E6,E8,E9	-2.21484618430294	-0.637458276967454	1.57738790733549	2.43126480398147e-09	8.03626527900644e-07	0.100308985175318	0.349633729288369	-0.249324744113051
FBtr0113817,FBtr0113818,FBtr0333869:chr3LHet:-:1181139:1396811:CG40178:3:	ALE	E3,E5	E3,E6	-0.999275101521597	-0.191171176931953	0.808103924589644	4.04127918521388e-09	1.24038404706172e-06	0.366922705340329	0.565502948948734	-0.198580243608406
FBtr0087670,FBtr0301389:chr2R:+:9395062:9396837:EfTuM:<1.2:4>	IR	E2,E4	E2,E3,E4	0.474602583723207	1.6258439571546	1.1512413734314	4.55122642431099e-09	1.30377466301762e-06	0.225624019057175	0.0837672711601344	0.141856747897041
FBtr0332819,FBtr0332820,FBtr0332821,FBtr0332822,FBtr0332823,FBtr0332824,FBtr0332825,FBtr0332826,FBtr0332827,FBtr0332828,FBtr0332829,FBtr0332830,FBtr0332831,FBtr0332832,FBtr0332833,FBtr0332834,FBtr0332835:chr3L:+:9806946:9827445:CG43897:14:17.18.19-20-21>	A3SS	E14,E17	E14,E16	-6.27287716778762	2.67906266607289	8.95193983386051	8.74768646264476e-09	2.32154279753079e-06	0.998063891577929	0.0600859528575538	0.937977938720375
FBtr0076968,FBtr0301562:chr3L:+:6488779:6543108:sfl:<1:3-4-5-6-7>	ES	E1,E3	E1,E2,E3	-1.86214027201373	20	21.8621402720137	9.18460031603988e-09	2.32154279753079e-06	0.786438450551297	0	0.786438450551297
FBtr0085788:chr3R:+:27230970:27283499:Gprk2:<1:3-4-5-6-7-8-9-10-11-12-13>	ES	E1,E3	E1,E2,E3	-2.07944153253587	1.47017586460574	3.54961739714162	3.32764475279942e-08	7.15295483657593e-06	0.792336294372057	0.101944223039177	0.69039207133288
FBtr0299869,FBtr0299870,FBtr0333910:chr3L:-:23086289:23088571:RpL10:<1:3-4-5-6.7>	A5SS	E1,E3	E1,E2,E3	1.02165245458297	0.719032773670156	-0.302619680912818	3.32927849037744e-08	7.15295483657593e-06	0.227181053750942	0.28612354267638	-0.0589424889254379
FBtr0072938,FBtr0303022,FBtr0333446:chr3L:+:2648047:2650205:CG1246::4-5-6-7-8>	AFE	E1,E4	E3,E4	0.909556699916963	-0.143100844595918	-1.05265754451288	3.06346987913343e-08	7.15295483657593e-06	0.170504694963332	0.37095706630482	-0.200452371341487
FBtr0081417,FBtr0081418,FBtr0081419,FBtr0081420,FBtr0081421,FBtr0302942,FBtr0302943,FBtr0302944,FBtr0302945:chr2L:+:20824435:20827724:CG9331:<1:9	IR	E1,E9	E3,E5,E6,E7,E8,E9	-4.09292772397772	-0.399013574426052	3.69391414955167	5.1694036750349e-08	1.05775845674405e-05	0.947756777930406	0.120737655144283	0.827019122786123
FBtr0113700,FBtr0113701,FBtr0113702,FBtr0113703,FBtr0329919,FBtr0329920:chr2RHet:+:198175:251950:rl:6:	ALE	E6,E7	E6,E8	-2.49344016802303	-7.14289908597487	-4.64945891795184	6.11375489235276e-08	1.19412748965635e-05	0.103642180113912	0.00109500469287834	0.102547175421034
FBtr0079635,FBtr0079636:chr2L:-:8209625:8211122:Su(var)205:<1:3-4-5-6>	IR	E1,E3	E1,E2,E3	-1.56121681024264	0.233632410600571	1.79484922084321	7.43045883291979e-08	1.38820354804593e-05	0.586626037520512	0.192989047894116	0.393636989626396
FBtr0089116,FBtr0089119,FBtr0300796,FBtr0300797,FBtr0300798,FBtr0300799,FBtr0300800,FBtr0308086,FBtr0308087,FBtr0333671:chr4:+:251355:266529:CG1674:7:9-10-12	ES	E7,E9	E7,E8,E9	2.20166944651418	0.53217502200159	-1.66949442451259	7.97980801401867e-08	1.42871812650993e-05	0.0399943256940494	0.180485982035649	-0.1404916563416
FBtr0070040,FBtr0070041,FBtr0331408:chr3L:+:23332425:23339038:CG32230:<1:3-4-5.6-7>	IR	E1,E3	E1,E2,E3	0.294192624778294	1.23481831140937	0.940625686631075	1.27833887146246e-07	2.19720885226968e-05	0.250219824465072	0.117312176936166	0.132907647528907
FBtr0073615,FBtr0073616,FBtr0073617,FBtr0073618,FBtr0073619,FBtr0303336,FBtr0303337,FBtr0303338,FBtr0303339,FBtr0333796,FBtr0333797:chrX:-:11604152:11609598:Amun:10:12.13-14.15>	IR	E10,E12	E10,E11,E12	1.14067063240158	2.03252462652871	0.891853994127136	1.64142848322017e-07	2.62213524692389e-05	0.119841788523771	0.0519496278593417	0.0678921606644296
FBtr0074112,FBtr0074113,FBtr0332618:chrX:+:15762177:15763694:Gapdh2:<1.2:4>	IR	E2,E4	E2,E3,E4	2.11590786872444	4.23763336134969	2.12172549262525	1.6476065084232e-07	2.62213524692389e-05	0.0456672837932513	0.0061903169460401	0.0394769668472112
FBtr0079175,FBtr0079176,FBtr0079177,FBtr0079178,FBtr0307068,FBtr0331201:chr2L:+:5981763:5985793:eIF-4a:<1-3-4-5-6:8.9.10.11>	IR	E6,E8	E6,E7,E8	-0.255171697678384	0.0631943741068382	0.318366071785222	2.0773520268816e-07	3.07806264121043e-05	0.274409460521213	0.216320798497776	0.0580886620234371
FBtr0303708,FBtr0303709,FBtr0303710,FBtr0332963:chrX:+:9502978:9517276:CG42797:<1:3-4	A3SS	E1,E3	E1,E2,E3	-3.95124374015382	2.48490667033715	6.43615041049097	4.10241711295552e-07	5.68647946269996e-05	0.983178654292356	0.0657718120802952	0.917406842212061
FBtr0084018,FBtr0084019,FBtr0084020,FBtr0084021,FBtr0084022,FBtr0084024,FBtr0110937,FBtr0110938,FBtr0110939,FBtr0112915,FBtr0112916,FBtr0301585,FBtr0301586,FBtr0301587,FBtr0301588,FBtr0301589:chr3R:+:16966460:17039991:SNF4Agamma::10-11-12	AFE	E1,E3,E4,E10	E7,E8,E9,E10	0.372926354131527	-0.346003684284328	-0.718930038415855	4.85120764464439e-07	6.51426226532405e-05	0.242514106438181	0.39617497903819	-0.153660872600009
FBtr0088452,FBtr0088453,FBtr0088454,FBtr0088455,FBtr0088456,FBtr0088457,FBtr0088458,FBtr0088459,FBtr0088460,FBtr0088461,FBtr0088462,FBtr0300850,FBtr0304158,FBtr0332915:chr2R:-:5738207:5762577:CG1516,cbx:16-19-20:22-23-24>	ES	E20,E22	E20,E21,E22	-1.0722255285602	0.826678574273178	1.89890410283338	5.33444418438643e-07	6.94609292736621e-05	0.596153619368017	0.182515555843352	0.413638063524666
FBtr0085903,FBtr0085904,FBtr0085905:chr2L:+:21758009:21761000:CG1416:<1.2:4-5-6-7>	IR	E2,E4	E2,E3,E4	-2.12732348262681	-0.994338181976452	1.13298530065036	5.56456011383112e-07	7.03262200268598e-05	0.792297787186376	0.545369371520819	0.246928415665558
FBtr0075559,FBtr0075560,FBtr0331933:chr3L:+:15547212:15554142:AGO2:<1:3-5-6-7-8-9-10>	IR	E1,E3	E1,E2,E3	1.10706899876448	2.18122423384982	1.07415523508534	8.30680761894887e-07	9.9150978718398e-05	0.122812632306341	0.045155185352544	0.0776574469537969
FBtr0079446,FBtr0079447,FBtr0079448,FBtr0301152,FBtr0332530,FBtr0332531:chr2L:+:7437491:7445883:CG5973:5:7-8-9-10-11-12-13.14>	A5SS	E5,E7	E5,E6,E7	-1.20265614619946	-0.124052643648923	1.07860350255054	1.13300614215387e-06	0.000131581821427978	0.163191503627091	0.0596370736074471	0.103554430019644
FBtr0302763,FBtr0302764,FBtr0302765,FBtr0302766,FBtr0302767,FBtr0302768,FBtr0302769,FBtr0302770,FBtr0302771,FBtr0302772,FBtr0302773,FBtr0302774,FBtr0302775:chr2R:+:18812612:18819567:CG42678:7-8-9:15-16	A3SS	E9,E11,E12,E13,E14,E15	E9,E15	3.39862503526706	2.42790801008225	-0.970717025184813	1.62073708482283e-06	0.000183271243512729	0.659597308634092	0.43153854665523	0.228058761978862
FBtr0079271,FBtr0331186:chr2L:-:6459014:6465669:CG16947:<1:3-4-5-6-7>	A5SS	E1,E3	E1,E2,E3	-1.1694866289135	-2.64654798861041	-1.47706135969691	1.74199050180764e-06	0.000191931620160703	0.690386408305246	0.90991457361035	-0.219528165305104
FBtr0078117,FBtr0078118,FBtr0301886,FBtr0301887,FBtr0301888,FBtr0306542,FBtr0330638,FBtr0330639,FBtr0330640,FBtr0330641,FBtr0330642:chr2L:+:114725:156030:CG11455:<5.6:11.12-13>	IR	E6,E11	E6,E7,E8,E9,E10,E11	0.49583946637583	-0.322394766632835	-0.818234233008664	1.97674590648478e-06	0.000212351929004128	0.141245471975631	0.269053722800447	-0.127808250824816
FBtr0077713,FBtr0077714,FBtr0307080:chr2L:+:2752798:2757703:CG9894:<1:4-5-6.7>	A5SS	E1,E4	E1,E2,E4	2.84087358367288	4.9007205345124	2.05984695083952	2.29077176872608e-06	0.000234367768814666	0.0527143143394279	0.00696509037044711	0.0457492239689808
FBtr0079783,FBtr0079784:chr2L:-:8977833:8984872:CG13101:<1:3-4-5-6-7-8>	A5SS	E1,E3	E1,E2,E3	-1.63156411670868	1.40412197173445	3.03568608844313	2.43307476859193e-06	0.000243137727456733	0.692803195978205	0.107490865849629	0.585312330128576
FBtr0113824,FBtr0113825,FBtr0113826,FBtr0113827:chr2RHet:+:390775:392982:CG40191:7:10>	IR	E7,E10	E7,E8,E9,E10	0.17237289035722	-1.18126301703532	-1.35363590739254	2.60425972767999e-06	0.000254329637496384	0.181588190527427	0.471622862353598	-0.290034671826171
FBtr0089684,FBtr0089685,FBtr0089686,FBtr0114453:chr3R:+:1396829:1404913:CRMP:12:14-15-16>	IR	E12,E14	E12,E13,E14	1.36524096558986	-0.105360519705377	-1.47060148529523	3.67116055115034e-06	0.000342934280180283	0.0321311028947395	0.1248533507232	-0.0927222478284604
FBtr0075263,FBtr0075264,FBtr0075266,FBtr0075267,FBtr0075268,FBtr0075269,FBtr0112860,FBtr0333214:chr3L:+:16948034:16961824:Nc73EF:9-10-11:14-15-16-17-18	ME	E11,E12,E14	E11,E13,E14	-0.414701407965602	-0.867737508216239	-0.453036100250637	4.2036624437092e-06	0.000384322074906775	0.359386807878736	0.265756959376714	0.0936298485020228
FBtr0086782,FBtr0110964,FBtr0110965,FBtr0110966:chr2R:-:14017807:14022136:Hsf:7:9-10>	ES	E7,E9	E7,E8,E9	0.946747455296262	-0.2054601779314	-1.15220763322766	4.49271601542135e-06	0.000396884238075755	0.155609342661134	0.366221860632103	-0.21061251797097
FBtr0070491,FBtr0070492,FBtr0070493,FBtr0309881:chrX:-:2676938:2684600:CG32795:<3.4:7-8-9-10-11-12-13>	A3SS	E4,E7	E4,E6,E7	0.587786664005981	-0.46931658226164	-1.05710324626762	4.52579187007494e-06	0.000396884238075755	0.196293614494103	0.423236085616533	-0.226942471122429
FBtr0074184,FBtr0113439:chrX:-:15690935:15693189:CG32581:<1:	ALE	E1,E2	E1,E3	-0.353610338160056	-5.34199783106477	-4.98838749290472	4.81889672762549e-06	0.000414135984772135	0.836191363647806	0.0349537037036795	0.801237659944127
FBtr0089268,FBtr0089269,FBtr0089270,FBtr0089271,FBtr0301863,FBtr0301864,FBtr0333484,FBtr0333485:chr2L:+:4283147:4323781:tutl:4-5-6-7-8-11-12:14	ES	E12,E14	E12,E13,E14	-2.90311079356357	-6.36302813103248	-3.45991733746891	5.03766866038766e-06	0.000424448279091878	0.870813415570264	0.994754279403659	-0.123940863833395
FBtr0302980,FBtr0302981,FBtr0302982:chr3L:+:12783291:12789184:CG42709:<1:4-5-6-7-8-9-10>	A5SS	E1,E4	E1,E2,E4	-0.59776277706433	-2.48487654029023	-1.8871137632259	5.40876219379316e-06	0.000446950983590946	0.332080963180839	0.760163934426035	-0.428082971245196
FBtr0080915,FBtr0080916,FBtr0080917,FBtr0080918:chr2L:+:16816659:16826964:mdy:<1:5-6-7-8-9-10-11-12-13>	A5SS	E1,E5	E1,E2,E5	-2.11254438370524	1.15566271324923	3.26820709695447	6.38656997648546e-06	0.000511178548060129	0.787682664952883	0.129493572778594	0.658189092174289
FBtr0087867,FBtr0087868,FBtr0087869,FBtr0087870,FBtr0302150,FBtr0302151:chr2R:-:8547001:8557722:nemy::9-10-11-12.13>	AFE	E1,E2,E9	E7,E9	1.19284922048242	1.85468284058138	0.661833620098957	6.4239333477419e-06	0.000511178548060129	0.625185147137971	0.762901140050822	-0.137715992912852
FBtr0088452,FBtr0088453,FBtr0088454,FBtr0088455,FBtr0088456,FBtr0088457,FBtr0088458,FBtr0088459,FBtr0088460,FBtr0088461,FBtr0088462,FBtr0300850,FBtr0304158,FBtr0332915:chr2R:-:5738207:5762577:CG1516,cbx:<13.14:16-19-20	IR	E14,E16	E14,E15,E16	-1.9658954642942	-1.09322143159626	0.872674032697936	6.77300466282779e-06	0.000519707161360197	0.741829480059538	0.546142255672287	0.195687224387251
FBtr0083035,FBtr0083036,FBtr0083037,FBtr0333276:chr3R:-:10967564:10973253:CG6904::6-7-8-9>	AFE	E1,E6	E5,E6	0.905173890753481	0.315409589062164	-0.589764301691317	6.66177027975385e-06	0.000519707161360197	0.128717637332748	0.212157523817471	-0.0834398864847228
FBtr0086776,FBtr0086777,FBtr0086778,FBtr0086779,FBtr0300483,FBtr0300484,FBtr0305270:chr2R:-:14042349:14045697:lolal::10-11-12>	AFE	E1,E2,E10	E3,E10	1.08563712590383	1.9737154643898	0.888078338485971	7.84260773511464e-06	0.0005810290592722	0.291575161314177	0.498425379251739	-0.206850217937563
FBtr0075640,FBtr0331830:chr3L:+:15137454:15139479:Pex3:<1:3.4>	A5SS	E1,E3	E1,E2,E3	0.0439631260136254	-1.4853852638507	-1.52934838986433	8.15579592483692e-06	0.00059399076422075	0.423493975903781	0.772910557184871	-0.34941658128109
FBtr0306679,FBtr0332488,FBtr0332489:chrX:-:21163334:21177692:CG1718::5>	AFE	E1,E3,E5	E4,E5	-0.500775280885933	2.70805021726841	3.20882549815434	9.17713050191022e-06	0.000657235496111803	0.167027814123735	0.828622087132585	-0.66159427300885
FBtr0071391,FBtr0071392:chrX:+:9778474:9779079:CG9691:<1:3>	IR	E1,E3	E1,E2,E3	-3.09897622380332	-1.79790683980724	1.30106938399608	1.04310182009864e-05	0.000734788282125222	0.902364882026066	0.719221043723407	0.183143838302659
FBtr0072391,FBtr0072392,FBtr0309242:chr2R:+:20825783:20827292:CG3760:<1-3-4:6-7.8>	A3SS	E4,E6	E4,E5,E6	0.502407044349375	-0.185717156221141	-0.688124200570517	1.0632583215579e-05	0.000736906614150693	0.306530510059834	0.468253968253863	-0.161723458194029
FBtr0080309,FBtr0080310,FBtr0080311:chr2L:-:12035994:12038543:Tom70::5-6>	AFE	E1,E5	E3,E4,E5	3.68958468800678	1.63734112601909	-2.0522435619877	1.108414962702e-05	0.000756009380115951	0.0267588471237065	0.165014936181273	-0.138256089057566
FBtr0071958,FBtr0071959,FBtr0071960,FBtr0071961:chr2R:+:18954724:18959404:l(2)k09913:<1.2:5-6	IR	E2,E5	E2,E3,E4,E5	0.467475186281781	1.39759391475185	0.930118728470065	1.14790070798962e-05	0.000770707709723656	0.0761684346493138	0.0317306628374497	0.0444377718118642
FBtr0082762,FBtr0303262,FBtr0303263:chr3R:-:9214780:9220912:CCHa2::4-5-6>	AFE	E1,E4	E2,E4	0.748206954627288	3.30321697938864	2.55501002476136	1.20882361011185e-05	0.000787017432219791	0.198607970712637	0.0274301150841301	0.171177855628507
FBtr0077621,FBtr0077623,FBtr0273293:chr2L:+:2856069:2857041:RpS21:<1-2-3:5.6>	IR	E3,E5	E3,E4,E5	-1.28156811504277	-0.908080025810481	0.373488089232292	1.19417211653078e-05	0.000787017432219791	0.61416444354507	0.522652279227736	0.091512164317334
FBtr0113678,FBtr0113679,FBtr0113680,FBtr0113681:chr2RHet:+:2901751:2917318:eIF-4B:<1.2-4.5:7>	IR	E5,E7	E5,E6,E7	-3.56463428528962	-2.58366648875848	0.980967796531148	1.25184283342721e-05	0.000802860993318914	0.932330663620568	0.838396377013903	0.0939342866066645
FBtr0076487,FBtr0076488,FBtr0076489,FBtr0076490,FBtr0076491,FBtr0076492,FBtr0076493,FBtr0333884,FBtr0333885:chr3L:-:9392717:9395560:eIF-4E:<1:11	A3SS	E1,E10,E11	E1,E11	-0.500775286250118	0.157806992179752	0.65858227842987	1.29304563633095e-05	0.000805248854973057	0.0952061246293531	0.166209240964892	-0.0710031163355388
FBtr0083764,FBtr0083765,FBtr0083766,FBtr0110915,FBtr0110916,FBtr0110917,FBtr0110918,FBtr0110919:chr3R:+:15286809:15421117:Dys:12-13-14-15-16-17-18:21-22-23-24-25	ES	E18,E21	E18,E20,E21	0.644357016676042	-0.523855122024732	-1.16821213870077	1.2794257293434e-05	0.000805248854973057	0.179211896912397	0.406762803454599	-0.227550906542203
FBtr0299736,FBtr0299737,FBtr0299738,FBtr0299739,FBtr0299740,FBtr0299741:chr2R:+:9147605:9153841:CG42319:<3:6-7-8-9.10>	IR	E3,E6	E3,E4,E5,E6	-2.3694827299642	-0.316883151109395	2.05259957885481	1.41462811340335e-05	0.000868379571899171	0.747421620483627	0.286622082824767	0.46079953765886
FBtr0085582,FBtr0085583,FBtr0085584:chr3R:-:25958697:25960321:Tpi:<2.3:5-6>	IR	E3,E5	E3,E4,E5	-0.494491296899108	0.355415635512186	0.849906932411295	1.45949370526175e-05	0.000875316393917539	0.28130891788502	0.148702028259406	0.132606889625614
FBtr0088935,FBtr0088936,FBtr0088937,FBtr0306239,FBtr0330327,FBtr0330328:chr2R:-:3604528:3623124:CG18812::15-16-17-18.19.20.21>	AFE	E11,E12,E13,E15	E14,E15	1.07266682971876	1.76127410882659	0.688607279107824	1.48684564345016e-05	0.000875316393917539	0.887341309546205	0.941478160631113	-0.0541368510849078
FBtr0077453,FBtr0110812:chr2L:-:4455192:4456822:Gs1l:<1-2:5>	ME	E2,E3,E5	E2,E4,E5	0.720546155740363	1.97554194487388	1.25499578913352	1.48703971971097e-05	0.000875316393917539	0.67272727272714	0.878271604938337	-0.205544332211197
FBtr0089379,FBtr0089380,FBtr0089381,FBtr0089382,FBtr0301453:chr2R:-:7197952:7206180:nompA:14-15-17-18-19-20-21-22:24>	A5SS	E22,E24	E22,E23,E24	-0.628608664973165	0.339867827351218	0.968476492324382	1.54166025547644e-05	0.000883268549037635	0.456932909949113	0.238343647414742	0.218589262534371
FBtr0301105,FBtr0301106,FBtr0301107,FBtr0301108,FBtr0301109,FBtr0301110,FBtr0301111,FBtr0301113,FBtr0301114,FBtr0301958,FBtr0306638,FBtr0308094,FBtr0309957:chr3L:+:6991942:7046528:mp:<1:3	A5SS	E1,E3	E2,E3	-3.38439021753401	-0.488352766267964	2.89603745126605	1.74358855275449e-05	0.000948379748251398	0.962264150943407	0.521076683170608	0.441187467772799
FBtr0088633,FBtr0310143,FBtr0310144,FBtr0310145,FBtr0310146:chr2R:-:4977278:4980474:CG8080:<2-5:7	A3SS	E5,E7	E5,E6,E7	-1.55814461403815	0.0618754034052346	1.62002001744338	1.71205349997178e-05	0.000948379748251398	0.76869697232617	0.422771785913098	0.345925186413072
FBtr0084630,FBtr0084631,FBtr0273282,FBtr0273283:chr3R:-:20171506:20174509:CG5746:4-5:7-8-9-10>	IR	E5,E7	E5,E6,E7	-1.46176453682677	-0.266513097709777	1.19525143911699	1.74034448227279e-05	0.000948379748251398	0.642644557099285	0.352547455838155	0.29009710126113
FBtr0100543,FBtr0100544:chr4:-:1213041:1217466:CG17471:<1:3-4-5-6-7-8-9-10-11>	A5SS	E1,E3	E1,E2,E3	-0.440235309170021	0.356674945974921	0.796910255144942	1.67935071671709e-05	0.000948379748251398	0.433402043194011	0.255953373604608	0.177448669589404
FBtr0089957,FBtr0089959,FBtr0089960,FBtr0089961,FBtr0089962,FBtr0089963,FBtr0089964,FBtr0089965,FBtr0089967,FBtr0089968,FBtr0301959,FBtr0301960,FBtr0305654,FBtr0305655,FBtr0305656,FBtr0333917,FBtr0333918:chr3R:+:11107092:11134501:Tm1:<12:14>	IR	E12,E14	E12,E13,E14	-1.8758425970842	-20	-18.1241574029158	1.78168651983044e-05	0.000950135126081011	0.621927432352588	1	-0.378072567647412
FBtr0089910,FBtr0089911,FBtr0113039,FBtr0113040,FBtr0114471,FBtr0302138,FBtr0302139,FBtr0302140,FBtr0302141,FBtr0305067,FBtr0305068:chr2L:+:13261009:13284043:CG6043:10:12-13-14	A5SS	E10,E12	E10,E11,E12	-1.32426700117585	-5.39328149613234	-4.06901449495649	1.79103898563095e-05	0.000950135126081011	0.321029250285244	0.968600573796651	-0.647571323511407
FBtr0084010,FBtr0084011:chr3R:+:16937129:16941868:Rab11:<1:3-4-5-6>	IR	E1,E3	E1,E2,E3	1.06692991441198	0.611786941170615	-0.455142973241364	1.84218733781812e-05	0.000965351096415178	0.0659370192573425	0.100958395947204	-0.0350213766898617
FBtr0076305,FBtr0076307,FBtr0301385,FBtr0331551:chr3L:-:10183375:10194937:ect:3-4-5-6:	ALE	E6,E7	E6,E8,E9,E10	0.0382378758992812	-0.345221832701306	-0.383459708600587	2.03533836924493e-05	0.00105371674369222	0.448912355608137	0.360469395323508	0.0884429602846291
FBtr0080920,FBtr0080921,FBtr0332332:chr2L:+:16837986:16841884:pncr003:2L::5-6-7>	AFE	E2,E3,E5	E4,E5	-0.362031076822228	-1.02618478265342	-0.664153705831188	2.21750856000106e-05	0.00113436122408626	0.185943034116568	0.105289665708155	0.0806533684084133
FBtr0073819,FBtr0331719:chrX:+:13633776:13635985:CG11151:<2:4-5.6-7>	IR	E2,E4	E2,E3,E4	-0.0816989029972788	0.733103227481923	0.814802130479202	2.53927838562418e-05	0.00128367990859142	0.2788319909565	0.151914387214709	0.126917603741791
FBtr0083049,FBtr0309248:chr3R:+:11039695:11040567:CG4210:<1:3-4-5>	IR	E1,E3	E1,E2,E3	-0.745790911858759	0.973449148265473	1.71924006012423	2.96407352647939e-05	0.00146397976359563	0.48278264953575	0.150651805698392	0.332130843837359
FBtr0083229,FBtr0083231,FBtr0083232,FBtr0083233,FBtr0110973,FBtr0110974,FBtr0303845,FBtr0332439:chr3R:-:11894244:11924483:Mhcl::18-19	AFE	E15,E16,E17,E18	E6,E7,E8,E9,E10,E11,E13,E14,E18	-2.12941378727579	-1.12599227590711	1.00342151136868	2.9490871257268e-05	0.00146397976359563	0.157785325184589	0.353056669321527	-0.195271344136938
FBtr0084699,FBtr0084700,FBtr0100424,FBtr0331696:chr3R:+:20643185:20648072:Saf-B:<1-2-3-4-5:9-10-11>	ES	E5,E9	E5,E7,E9	-3.20003271942433	-1.54663701089524	1.65339570852909	3.45435187958355e-05	0.00164926111406339	0.529685315692487	0.17902852565985	0.350656790032637
FBtr0081321,FBtr0081322:chr2L:-:19761578:19764134:fbp:<1:3-4>	ES	E1,E3	E1,E2,E3	0.0637260733489703	0.778080526610053	0.714354453261083	3.6281001323826e-05	0.00171318090866462	0.275297921977867	0.156717702464544	0.118580219513323
FBtr0072670,FBtr0072671,FBtr0310555:chr3L:+:1313695:1318330:CG9153:<1:3-4	IR	E1,E3	E1,E2,E3	-1.57734959149275	-0.67097332456928	0.906376266923474	3.79381088889347e-05	0.00177195710756253	0.672179274215847	0.45363910584103	0.218540168374817
FBtr0070822,FBtr0070823,FBtr0100662,FBtr0100663:chrX:+:5794893:5799261:Act5C::3.4.5.6>	AFE	E1,E3	E2,E3	0.0110936584958488	0.458198035547085	0.447104377051236	4.1300889542244e-05	0.00190827873508626	0.568639419655385	0.456970916601245	0.11166850305414
FBtr0087957,FBtr0087958,FBtr0087959,FBtr0087960:chr2R:-:8227114:8232118:CG8839::5-6-7-8>	AFE	E1,E5	E2,E5	0.161641350432655	0.942362977952263	0.780721627519608	4.25693690495579e-05	0.00194596360431862	0.583082622149698	0.398477419585927	0.184605202563771
FBtr0299572,FBtr0299573,FBtr0330241:chr2R:-:18628503:18685794:CG42260:10:12-13-14.15.16>	A3SS	E10,E12	E10,E11,E12	-2.3513752569231	1.2237754257948	3.5751506827179	4.36165989373854e-05	0.00195229714202026	0.882910079942363	0.159361238453035	0.723548841489328
FBtr0087072,FBtr0087073,FBtr0087074:chr2R:-:12748825:12755219:Psi:3-4-5-6:8-9.10.11>	A3SS	E6,E8	E6,E7,E8	-2.16798919151254	0.474271917499059	2.6422611090116	4.35183431200874e-05	0.00195229714202026	0.902501638214597	0.372613731082685	0.529887907131912
FBtr0084857,FBtr0084858,FBtr0305953:chr3R:-:21132128:21134109:CG10550::4-5-6>	AFE	E1,E2,E4	E3,E4	2.24082879459297	-1.00520361310197	-3.24603240769494	4.56327834946828e-05	0.00202148526470775	0.948128198869448	0.52364044099445	0.424487757874998
FBtr0081385,FBtr0300249,FBtr0300250:chr2L:+:20647532:20648848:Uhg3:4:	ALE	E4,E5	E4,E6,E7	-1.59601488663275	-2.97552955608418	-1.37951466945143	4.90253257562214e-05	0.00214961045688248	0.127583121813926	0.0359992200610161	0.09158390175291
FBtr0085474,FBtr0085475,FBtr0306104,FBtr0310267,FBtr0330296,FBtr0333820,FBtr0333821:chr3R:+:25563996:25567674:CG1969::6-7-8-9.10.11.12.13>	AFE	E1,E2,E3,E6	E4,E5,E6	-0.491260469077566	-0.0113637580301101	0.479896711047456	5.12792025568735e-05	0.00222572457966551	0.874062567372765	0.811362294007284	0.0627002733654816
FBtr0079078,FBtr0079079,FBtr0307037,FBtr0307038,FBtr0307039:chr2L:-:5330469:5338073:fusl:6:	ALE	E6,E7	E6,E8,E9,E10,E11	-3.39002410250646	-4.32413265510036	-0.934108552593897	5.83983332921405e-05	0.00247752643519649	0.59666954070707	0.373552918873171	0.223116621833899
FBtr0075393,FBtr0075394,FBtr0305569,FBtr0305570,FBtr0330137:chr3L:+:16567535:16569971:mbf1:<1-2.3:5-6-7.8>	IR	E3,E5	E3,E4,E5	-0.257870607291453	0.594111429309229	0.851982036600682	5.88402428396117e-05	0.00247752643519649	0.298895179457795	0.156846633000282	0.142048546457512
FBtr0072436,FBtr0305309,FBtr0305310:chr2R:-:20654240:20655697:CG16936:<1:	ALE	E1,E2,E3	E1,E4,E5,E6	-2.46415035941654	-3.03070615464054	-0.566555795224004	5.93868333314496e-05	0.00247752643519649	0.12978756435075	0.0777870676277987	0.052000496722951
FBtr0088242,FBtr0088243,FBtr0113356,FBtr0113357,FBtr0306393,FBtr0331938,FBtr0331939:chr2R:-:6726606:6762276:CG30015::12-13-14>	AFE	E10,E12	E8,E9,E12	-1.53958942171248	-0.253039119277159	1.28655030243532	6.22137727547197e-05	0.00254602458597172	0.522314836266613	0.240427715177124	0.281887121089489
FBtr0079755,FBtr0079756,FBtr0273420:chr2L:+:8937389:8939746:Tsp29Fb:<1.2:6-7-8-9>	IR	E2,E6	E2,E3,E4,E5,E6	-0.777873879764772	-0.20397919738024	0.573894682384532	6.16754094381556e-05	0.00254602458597172	0.393959582957761	0.27325242700771	0.120707155950051
FBtr0332819,FBtr0332820,FBtr0332821,FBtr0332822,FBtr0332823,FBtr0332824,FBtr0332825,FBtr0332826,FBtr0332827,FBtr0332828,FBtr0332829,FBtr0332830,FBtr0332831,FBtr0332832,FBtr0332833,FBtr0332834,FBtr0332835:chr3L:+:9806946:9827445:CG43897:<4-6.7-9-13:16	ES	E13,E16	E14,E16	-1.94214366764063	0.305381651295032	2.24752531893567	6.42561017884797e-05	0.00258045298490745	0.411550456967228	0.0708422981909915	0.340708158776237
FBtr0084775,FBtr0084776,FBtr0084777,FBtr0113354:chr3R:+:20949094:20951341:vig2:<2.3.4:	ALE	E4,E5	E4,E6,E7,E8	-0.021060470521263	-0.458338380243068	-0.437277909721805	6.62999887002538e-05	0.00263788010597214	0.909747000591224	0.866128841475023	0.0436181591162013
FBtr0084935,FBtr0084936,FBtr0084937:chr3R:+:21714264:21718999:Lnk:4:	ALE	E4,E5	E4,E6,E7,E8	-2.354172448893	-1.12425471889024	1.22991773000276	6.71546692820083e-05	0.0026473726046311	0.590225373350901	0.83570978534388	-0.245484411992979
FBtr0082078,FBtr0082079,FBtr0306007:chr3R:+:5457360:5459395:SpdS:<1:3.4>	ES	E1,E3	E1,E2,E3	0.951721165988346	0.361501983151038	-0.590219182837308	7.18687662127237e-05	0.00280745534923703	0.0715649540769144	0.126919868234689	-0.0553549141577747
FBtr0070130,FBtr0070131,FBtr0070132,FBtr0070133,FBtr0302259,FBtr0302260:chrX:+:580872:643529:sdk:<1.2.3:6-7-8-9-10-11	A5SS	E3,E6	E3,E4,E6	-0.242313465811213	0.726483605241495	0.968797071052708	7.49544317566965e-05	0.00287832936884015	0.380162275392764	0.188804551552615	0.19135772384015
FBtr0076138,FBtr0076139,FBtr0331546,FBtr0331547:chr3L:-:11613634:11617481:CG6084:<3-4-5-6:8>	ES	E6,E8	E6,E7,E8	0.616632463188365	1.11405661263606	0.497424149447693	7.55642808995513e-05	0.00287832936884015	0.103118676115442	0.0656230613948983	0.0374956147205438
FBtr0073030,FBtr0073031,FBtr0073032:chr3L:+:3165180:3169080:CG32280:<1:4-5>	A5SS	E1,E4	E1,E2,E4	0.550830962200868	-0.25593337301951	-0.806764335220378	7.56926271070367e-05	0.00287832936884015	0.256270719763852	0.439312183730222	-0.18304146396637
FBtr0086614,FBtr0086615,FBtr0086616,FBtr0112861,FBtr0112862,FBtr0112863:chr2R:+:14706971:14709755:l(2)03709:3:5-6-7-8-9	IR	E3,E5	E3,E4,E5	0.768132987852152	1.17017357423526	0.402040586383104	7.65961364801282e-05	0.0028871368285536	0.135427415648309	0.0946748188089653	0.0407525968393438
FBtr0087610,FBtr0087611,FBtr0114493,FBtr0114494,FBtr0114495:chr2R:-:9846032:9847909:CG13349:4-5:7>	IR	E5,E7	E5,E6,E7	-1.40521152422205	-0.70135516275222	0.703856361469829	8.06497526979729e-05	0.00299147345849673	0.564042193486844	0.389092542551163	0.174949650935681
FBtr0074820,FBtr0074821:chr3L:+:20181621:20182879:CG6981:<1:3-4-5>	IR	E1,E3	E1,E2,E3	-0.399341390183763	0.0725971122006195	0.471938502384382	8.07565560124786e-05	0.00299147345849673	0.399439888325537	0.308293718400597	0.0911461699249398
FBtr0083204,FBtr0083205,FBtr0083206,FBtr0083207,FBtr0083208,FBtr0083209,FBtr0083210,FBtr0301655,FBtr0310672:chr3R:+:11760821:11787846:Sap47:<2:4.5	IR	E2,E4	E2,E3,E4	-4.08690951921265	-2.1538741286869	1.93303539052575	8.98896919674126e-05	0.00328020906910474	0.910218647475019	0.59320589115762	0.3170127563174
FBtr0075703,FBtr0075704,FBtr0075705,FBtr0075706,FBtr0075707,FBtr0075708,FBtr0100444,FBtr0100445,FBtr0300641,FBtr0300642,FBtr0302436,FBtr0333045,FBtr0333046:chr3L:-:14741028:14754944:CG33260,CG42507,Trl:9:12-13-14-15	A5SS	E9,E10,E11,E12	E9,E12	0.767566857237208	1.14484782519005	0.377280967952846	9.00778846065533e-05	0.00328020906910474	0.207274003177002	0.277362579556379	-0.0700885763793766
FBtr0273204,FBtr0290290:chr3L:+:3612191:3615244:CG10359:<1-2-3:5-6>	A5SS	E3,E5	E3,E4,E5	-0.705569699418481	0.405465109783885	1.11103480920237	9.28398130242588e-05	0.00332684586099307	0.438959958835845	0.210185322543633	0.228774636292213
FBtr0306931,FBtr0306932,FBtr0306933,FBtr0306934,FBtr0306935,FBtr0306936,FBtr0306937,FBtr0306938,FBtr0306939,FBtr0306940,FBtr0306941,FBtr0306942,FBtr0306943,FBtr0331951,FBtr0331952:chr2R:+:3510746:3539292:CG43340:8-9-10:	ALE	E10,E11	E10,E16,E18,E19,E20	-3.4876709841844	-5.37989724392676	-1.89222625974236	9.29070289316195e-05	0.00332684586099307	0.273666852247379	0.055950694946546	0.217716157300833
FBtr0089412,FBtr0089413,FBtr0089414,FBtr0089415,FBtr0089416,FBtr0089417:chr3R:-:13499902:13508234:alt:7-8:10-11-12>	ES	E8,E10	E8,E9,E10	0.285101432884756	0.940983342268065	0.65588190938331	9.67047150587703e-05	0.00343421620336807	0.204708608144342	0.116676686129442	0.0880319220148996
FBtr0100039,FBtr0100040,FBtr0100041,FBtr0100042,FBtr0100043,FBtr0100044,FBtr0306619,FBtr0306620,FBtr0306622,FBtr0306623,FBtr0306624,FBtr0307191:chr3L:+:14183969:14226350:nuf:<8:10-11	ES	E8,E10	E8,E9,E10	1.22722967133689	-0.3629055008552	-1.59013517219209	0.000104392755459407	0.00364695666836644	0.040103854640766	0.170604510272988	-0.130500655632222
FBtr0080975,FBtr0080976,FBtr0080977,FBtr0290262,FBtr0290263,FBtr0301440,FBtr0301441,FBtr0301442,FBtr0332451,FBtr0332452,FBtr0332453,FBtr0332454,FBtr0332455,FBtr0332456:chr2L:+:17384699:17409698:CLIP-190:13-14-15:17	IR	E15,E17	E15,E16,E17	-0.487014976324507	0.873273348243954	1.36028832456846	0.000109553804926656	0.00373613253785588	0.230283219064832	0.0625866945592133	0.167696524505618
FBtr0070042,FBtr0070043,FBtr0070044,FBtr0111141:chr3L:+:23090438:23096560:CkIIalpha:<3:5	A3SS	E3,E5	E3,E4,E5	0.616607102947349	1.35889539003708	0.742288287089735	0.000116088840392095	0.00390302305396947	0.262213970983895	0.145423984922284	0.116789986061611
FBtr0085442,FBtr0085443,FBtr0085444,FBtr0085445,FBtr0085446,FBtr0309241:chr3R:+:25417541:25442879:alph:<1.2-6-7-9-10:12.13>	ES	E10,E12	E10,E11,E12	-1.15484602410869	-1.74436817000123	-0.589522145892543	0.000116770812093103	0.00390302305396947	0.458759022449272	0.615310606046849	-0.156551583597577
FBtr0113700,FBtr0113701,FBtr0113702,FBtr0113703,FBtr0329919,FBtr0329920:chr2RHet:+:198175:251950:rl:10:	ALE	E10,E11	E10,E12,E13,E14,E15,E17	-3.91202302004359	-5.6286481925371	-1.71662517249351	0.00012464166234967	0.0041191199446586	0.111609527881402	0.0241316834936107	0.0874778443877917
FBtr0086552,FBtr0086553,FBtr0086554:chr2R:-:15279367:15283477:SdhA:4:6-7-8-9>	IR	E4,E6	E4,E5,E6	-1.77241651489374	-1.16402456223024	0.6083919526635	0.000128121257389833	0.00417073517427358	0.67987535345351	0.534912256962275	0.144963096491235
FBtr0081765:chr3R:-:3728974:3733088:CG2943:<1-2-3-4:6-7-8-9-10-11-12-13>	ES	E4,E6	E4,E5,E6	-0.357998571066698	-1.02871484956715	-0.67071627850045	0.000134713314881278	0.00435235424093873	0.501566632828899	0.661650165016335	-0.160083532187436
FBtr0300554,FBtr0300555,FBtr0300556,FBtr0300557,FBtr0300558,FBtr0300559,FBtr0304046,FBtr0304047,FBtr0304048,FBtr0304049,FBtr0304050:chr4:-:348818:379543:PMCA:21:24	IR	E21,E24	E21,E22,E23,E24	-2.77258872332175	-1.50803779511894	1.26455092820282	0.00013605393711683	0.00436286393873894	0.408596718744425	0.171038368172758	0.237558350571667
FBtr0072867,FBtr0303154,FBtr0332671:chr3L:-:1859114:1862239:R::4>	AFE	E1,E4	E3,E4	0.788006677213609	0.152599949021967	-0.635406728191642	0.000139339707875661	0.00443513129438308	0.366519291832234	0.523813205216231	-0.157293913383997
FBtr0070608,FBtr0070609,FBtr0070610:chrX:+:3766453:3774329:CG2930:<1:3-4-5-6-7>	A5SS	E1,E3	E1,E2,E3	-1.57262393934321	-2.41005876633824	-0.837434826995028	0.000143785089073194	0.00454297446873173	0.715717463317403	0.849209111279235	-0.133491647961832
FBtr0079957,FBtr0303905,FBtr0303906,FBtr0303907:chr2L:-:10213891:10220957:Npc1a:3:5-6-7-8-9-10-11-12-13-14-15>	A5SS	E3,E5	E3,E4,E5	-2.49495699911101	-3.90129905384679	-1.40634205473578	0.000145814893310473	0.00457347880697155	0.809583115721629	0.939455249832897	-0.129872134111269
FBtr0070122,FBtr0308651:chrX:+:541319:542630:Roc1a:<1:	ALE	E1,E2	E1,E3,E4,E5	-3.24748703024986	-4.36780871722152	-1.12032168697166	0.000161378386629807	0.00480932819861564	0.299917125749323	0.120584984027804	0.179332141721518
FBtr0074900,FBtr0074901,FBtr0074902,FBtr0302048:chr3L:+:19984986:19990668:CG7646,Nca:<1-2:	ALE	E2,E5,E6	E2,E7,E8,E9,E10	-0.316676612801018	-0.572923540146699	-0.256246927345681	0.000162288245007975	0.00480932819861564	0.547119916751954	0.485575747452614	0.0615441692993404
FBtr0305026,FBtr0305027,FBtr0305028,FBtr0305029,FBtr0305030,FBtr0305031:chr3R:+:16078491:16128194:cic:18-19:21-22	A3SS	E19,E21	E19,E20,E21	-1.09861229059856	-2.21557370665099	-1.11696141605244	0.000161220169560922	0.00480932819861564	0.700843290332733	0.876754539783991	-0.175911249451258
FBtr0074336,FBtr0074337,FBtr0074338,FBtr0112994,FBtr0112995:chrX:+:16705732:16720529:CG4829::5-6	AFE	E1,E5	E3,E4,E5	-0.153768477847994	-0.96551268806697	-0.811744210218976	0.000156362099091681	0.00480932819861564	0.614365424149201	0.791484018384115	-0.177118594234914
FBtr0078780,FBtr0078781,FBtr0078782:chr3R:+:1082762:1094197:Hph::5-6-7-8>	AFE	E1,E5	E3,E4,E5	-0.555417815187619	-1.97542530200915	-1.42000748682153	0.000161606207255034	0.00480932819861564	0.730517865508953	0.91706113691828	-0.186543271409327
FBtr0300655,FBtr0300656,FBtr0300657,FBtr0307367,FBtr0307368:chr3L:-:16484937:16536318:CG42514,CG43373:<32:34-36-37-38-39>	A5SS	E32,E34	E32,E33,E34	-0.740104162698266	-1.9652033435734	-1.22509918087513	0.000159475095100453	0.00480932819861564	0.434185282299349	0.721378231861416	-0.287192949562067
FBtr0079439,FBtr0079440,FBtr0114588,FBtr0302587:chr2L:+:7395831:7404526:CG5171:<3-5:7-8-9>	IR	E5,E7	E5,E6,E7	0.180791948545775	-0.444118901717897	-0.624910850263672	0.000167020574826621	0.00491566719198624	0.122889387133074	0.210400188408537	-0.0875108012754626
FBtr0111239,FBtr0111240,FBtr0111241:chr2L:-:22959605:22961179:Spf45:<1:4-5>	A3SS	E1,E4	E1,E3,E4	-2.14196189562908	-3.45607398859235	-1.31411209296328	0.000180434846344166	0.00527434377374749	0.81531275114238	0.944150426586892	-0.128837675444512
FBtr0089957,FBtr0089959,FBtr0089960,FBtr0089961,FBtr0089962,FBtr0089963,FBtr0089964,FBtr0089965,FBtr0089967,FBtr0089968,FBtr0301959,FBtr0301960,FBtr0305654,FBtr0305655,FBtr0305656,FBtr0333917,FBtr0333918:chr3R:+:11107092:11134501:Tm1:28:	ALE	E28,E29,E30	E28,E33,E34,E35,E36	-2.10779609839023	-2.52297064932359	-0.415174550933367	0.000197175610975218	0.00572475405648994	0.0979629183177665	0.0667001338283599	0.0312627844894066
FBtr0071791,FBtr0071792,FBtr0071793,FBtr0071794,FBtr0071795,FBtr0071796,FBtr0113104,FBtr0302295,FBtr0302296,FBtr0302297,FBtr0302298:chr2R:-:17994242:18010053:Vrp1::15	AFE	E12,E13,E15	E14,E15	2.0166558765813	1.39031851840865	-0.626337358172651	0.00019885800746669	0.00573485139653938	0.62260962238352	0.464748525080412	0.157861097303108
FBtr0082180,FBtr0113408,FBtr0333823:chr3R:+:5947494:5948042:CG31477:<1:3-4>	IR	E1,E3	E1,E2,E3	-0.794929873606024	1.55814461675122	2.35307449035725	0.000201673474436092	0.00577727279767925	0.481532631771145	0.110609480812645	0.3709231509585
FBtr0070915,FBtr0070916:chrX:-:6425048:6427318:RpL7A::4-5-6-7-8>	AFE	E1,E2,E4	E3,E4	1.79384497514082	2.15314965754279	0.359304682401969	0.000207044430853824	0.00589185377072107	0.880302571385845	0.912916851864522	-0.0326142804786766
FBtr0078185,FBtr0330157,FBtr0330158:chr3L:+:20369341:20375498:RhoBTB:<1-3-4-5-6-7-8-9-10-11-12:14-15>	A3SS	E12,E14	E12,E13,E14	-1.77777323008055	0.0689928737565244	1.84676610383708	0.000214192999260699	0.00596948435378679	0.79380639411814	0.360607545321099	0.433198848797041
FBtr0085298,FBtr0085299,FBtr0085300,FBtr0085301,FBtr0085302,FBtr0085303:chr3R:+:24425555:24431499:Hrb98DE::3	AFE	E1,E3	E2,E3	-0.974309578512178	-0.762766810844627	0.211542767667551	0.00021532931692738	0.00596948435378679	0.729763978557979	0.687895154238356	0.0418688243196228
FBtr0077745,FBtr0273393:chr2L:-:2579216:2580056:CG3214::4-5-6-7>	AFE	E1,E2,E4	E3,E4	0.0466171890094243	0.923658308416749	0.877041119407324	0.000235873671831028	0.00649711005037133	0.597272444970088	0.787695982361492	-0.190423537391404
FBtr0076218,FBtr0076219:chr3L:-:11159719:11162725:wls:<1:3>	ES	E1,E3	E1,E2,E3	2.4188007361342e-09	1.58696504856289	1.58696504614409	0.000242358303511528	0.00659122550752554	0.256514963293301	0.0728875011501752	0.183627462143125
FBtr0072597,FBtr0072598,FBtr0331404,FBtr0331405:chr3L:-:826719:833402:CG13900:<1-3-4-5-6:8-10-11-12-13-14-15>	ES	E6,E8	E6,E7,E8	-0.769237318764166	-1.22923247334495	-0.459995154580787	0.000255929212816634	0.0069165272168118	0.40354261395527	0.518715676364999	-0.115173062409729
FBtr0304713,FBtr0333929,FBtr0333930:chr3R:+:16953294:16955323:CG5793::5-6-7-8.9>	AFE	E2,E3,E5	E4,E5	0.397496939925084	1.17459820196931	0.777101262044225	0.00026685220044944	0.00716664940832027	0.197991261075701	0.350970017636176	-0.152978756560475
FBtr0081153,FBtr0081154:chr2L:+:19110158:19114110:amd::4>	AFE	E1,E2,E4	E3,E4	2.16285693195494	2.72937011033095	0.566513178376015	0.000276398845002615	0.00737693066444868	0.90493716230293	0.945356141758644	-0.0404189794557145
FBtr0299564,FBtr0331702:chr3R:+:22901591:22908540:CG14257:<1-2-3-4:6>	A3SS	E4,E6	E4,E5,E6	-1.84919357498218	-0.448798964419848	1.40039461056233	0.000287054355023703	0.00758634983111416	0.210639777852893	0.0598659120004482	0.150773865852445
FBtr0073558,FBtr0073560,FBtr0073561,FBtr0073562,FBtr0100540,FBtr0299569,FBtr0307896,FBtr0308084,FBtr0308085,FBtr0333204:chrX:+:11686565:11695620:CkIIbeta::8-9-10-11-12	AFE	E1,E2,E8	E4,E5,E6,E7,E8	0.940171533611137	0.53212245948778	-0.408049074123357	0.000287776360826532	0.00758634983111416	0.129209144668322	0.183193299282124	-0.0539841546138025
FBtr0079536,FBtr0079537,FBtr0079538,FBtr0079539,FBtr0306000,FBtr0306001,FBtr0333096:chr2L:+:8030720:8040826:Cka:10:13.14.15>	ES	E10,E13	E10,E12,E13	1.01637418878078	2.75457020536065	1.73819601657986	0.000299840597668187	0.00785618931817195	0.150766933832767	0.0310880053251635	0.119678928507604
FBtr0301234,FBtr0301235,FBtr0301236,FBtr0332038,FBtr0332039:chr2L:-:5766993:5800173:CG9171:4:8>	ES	E4,E8	E4,E5,E8	-1.97897101209197	-4.11087391047362	-2.13190289838164	0.000302331456533601	0.00787344405287808	0.837221765872771	0.980300723258496	-0.143078957385724
FBtr0088531,FBtr0088532,FBtr0088533:chr2R:+:5481551:5493129:CG1902,CG30338::5-6-7>	AFE	E1,E2,E5	E4,E5	1.7820975577038	1.25362839635352	-0.528469161350278	0.000310327177230794	0.00798913750587052	0.884731284097071	0.820523746465927	0.0642075376311446
FBtr0081844,FBtr0081845,FBtr0081846,FBtr0306260:chr3R:+:4182688:4185686:stck:<1:5-6-7-8-9.10>	ES	E1,E5	E1,E3,E5	-2.37574596592016	-3.18010933731394	-0.804363371393786	0.000310492428084798	0.00798913750587052	0.75672379687674	0.863055498436294	-0.106331701559554
FBtr0302712,FBtr0302713,FBtr0302714,FBtr0302715,FBtr0302716,FBtr0332698,FBtr0332699:chr3L:-:20142713:20191417:CG42674::6-7	AFE	E3,E4,E6	E5,E6	20	0.693147178039109	-19.3068528219609	0.00032585385619608	0.0083344882147295	1	0.306754094605702	0.693245905394298
FBtr0084699,FBtr0084700,FBtr0100424,FBtr0331696:chr3R:+:20643185:20648072:Saf-B:7:9-10-11>	IR	E7,E9	E7,E8,E9	0.924476320954726	0.0460911077481155	-0.878385213206611	0.000349201117399495	0.00877495439453585	0.0494910549283149	0.11087006604188	-0.0613790111135646
FBtr0086127,FBtr0086129,FBtr0086130,FBtr0086131,FBtr0300285,FBtr0332939:chr2R:+:2636731:2643805:Eb1:<1-5-6:9	ME	E6,E7,E9	E8,E9	-1.68527599696414	-0.990649295955953	0.694626701008183	0.000354516463171195	0.00885672815259666	0.149412657450801	0.260494068429348	-0.111081410978547
FBtr0083859,FBtr0113250,FBtr0330034,FBtr0330035,FBtr0330036:chr3R:-:15692720:15701139:CG4562:<3:5-6-7-8-9-10-11-13-15.16>	A3SS	E3,E5	E3,E4,E5	0.693147176705741	1.44298971123876	0.749842534533021	0.000366331129490206	0.00909898764982321	0.270186455546973	0.14400680376597	0.126179651781002
FBtr0070066,FBtr0070067,FBtr0070068:chrX:+:173735:244237:CG3777:<2:4-5-6-7-8>	A5SS	E2,E4	E2,E3,E4	-3.42080084781692	-1.73172244561665	1.68907840220027	0.000375360463886135	0.00926967766275128	0.952710068356432	0.791315865688814	0.161394202667618
FBtr0081440,FBtr0081441,FBtr0081442,FBtr0081443,FBtr0081444,FBtr0081445,FBtr0081446,FBtr0081447,FBtr0301961,FBtr0330255,FBtr0330256,FBtr0330257,FBtr0330258:chr2L:-:20871334:20918931:CG43739,sky:<1:	ALE	E1,E2	E1,E5,E6	-0.373204245723412	-1.16113264676762	-0.787928401044209	0.000380942285751764	0.00935376572500188	0.77057702320256	0.60057956982802	0.169997453374539
FBtr0081612,FBtr0081613,FBtr0081614,FBtr0081615,FBtr0113199,FBtr0113200,FBtr0300493,FBtr0300494,FBtr0300495,FBtr0330367:chr3R:-:2920317:2949907:Alh::9-10	AFE	E3,E4,E5,E6,E9	E8,E9	1.08316796311081	0.407730114866718	-0.675437848244093	0.000385904613495764	0.0094217734329051	0.636526898109765	0.483298282193578	0.153228615916187
FBtr0087271,FBtr0087274,FBtr0087275,FBtr0087276,FBtr0302788,FBtr0302789,FBtr0302790,FBtr0302791,FBtr0302792,FBtr0302793,FBtr0302794,FBtr0302795,FBtr0302796:chr2R:-:11834430:11873458:Strn-Mlck:32-34-35-36-37-38:40>	ES	E38,E40	E38,E39,E40	0.645137964977632	-0.265703147143737	-0.910841112121369	0.00040466482799201	0.00982398172814501	0.0331326479598575	0.0779122939731937	-0.0447796460133363
FBtr0079196,FBtr0079197,FBtr0079198,FBtr0304908,FBtr0333406:chr2L:+:6100376:6124653:stai::7-8-9	AFE	E1,E2,E7	E3,E4,E5,E7	-0.577574090947261	-0.246504901269906	0.331069189677355	0.000419029860627739	0.0100767344931999	0.436761431898518	0.356499340948673	0.0802620909498449
FBtr0079492,FBtr0301330,FBtr0301331:chr2L:-:7802414:7810697:cdc14::9	AFE	E7,E9	E8,E9	-1.0986122920787	-3.01430866383643	-1.91569637175773	0.000419766226270136	0.0100767344931999	0.859355521269523	0.975423516557681	-0.116067995288159
FBtr0079219,FBtr0079220,FBtr0079221:chr2L:-:6041177:6045970:ade2::4-5-6>	AFE	E1,E4	E3,E4	-0.510825625041501	0.788457356155287	1.29928298119679	0.000429266110411832	0.0102030436356229	0.554413848675588	0.2517056979537	0.302708150721888
FBtr0080009,FBtr0080010,FBtr0080011,FBtr0080012,FBtr0080013,FBtr0080014,FBtr0304112,FBtr0304113,FBtr0331637,FBtr0331638,FBtr0331639:chr2L:+:10396715:10403206:Cnot4:15:17-18-19-20-21-22-23-24-25-26.27>	A5SS	E15,E17	E15,E16,E17	-0.217412876322987	-0.808660071889031	-0.591247195566043	0.000429776797311553	0.0102030436356229	0.455406412530067	0.600236669829298	-0.144830257299231
FBtr0079550:chr2L:-:7999669:8004313:Wwox:<1-2-3:5-6>	ES	E3,E5	E3,E4,E5	-20	-2.47018438661459	17.5298156133854	0.000451827581094124	0.0106093066445981	1	0.765313605469682	0.234686394530318
FBtr0087790,FBtr0087791:chr2R:+:8824399:8827917:Sans:<1:3-4-5-6-7>	A5SS	E1,E3	E1,E2,E3	-0.426084391955996	0.519875460843958	0.945959852799955	0.00045606893200978	0.0106506967437284	0.573552425665028	0.342330415538607	0.231222010126421
FBtr0299742,FBtr0299743,FBtr0299744,FBtr0299745,FBtr0299746,FBtr0299747,FBtr0299748,FBtr0299749,FBtr0299750,FBtr0299751,FBtr0299752,FBtr0299753,FBtr0301396,FBtr0308598,FBtr0308599,FBtr0308600:chr3R:+:24713798:24748494:Doa:<1:3	IR	E1,E3	E1,E2,E3	-2.99573228145389	-1.08462604506213	1.91110623639177	0.000479366961914878	0.0108583975210367	0.903107861060329	0.57287390337788	0.330233957682449
FBtr0076098,FBtr0290024,FBtr0305648,FBtr0333215:chr3L:+:11555095:11557412:CG7394::6-7.8.9>	AFE	E3,E6	E5,E6	1.48409210128682	2.23644529312645	0.752353191839629	0.000477769686420942	0.0108583975210367	0.104849054473921	0.0531251902975816	0.0517238641763391
FBtr0112630,FBtr0112631,FBtr0112632:chr3R:-:10217401:10307410:cv-c::3-4-5-6-7-8-9-10-12-13-14-15-16-17-18>	AFE	E1,E3	E2,E3	1.41829001450074	2.97771070924056	1.55942069473983	0.000476498977710948	0.0108583975210367	0.0615796508953106	0.0124973617160522	0.0490822891792584
FBtr0306931,FBtr0306932,FBtr0306933,FBtr0306934,FBtr0306935,FBtr0306936,FBtr0306937,FBtr0306938,FBtr0306939,FBtr0306940,FBtr0306941,FBtr0306942,FBtr0306943,FBtr0331951,FBtr0331952:chr2R:+:3510746:3539292:CG43340::8-9-10	AFE	E3,E8	E5,E6,E7,E8	-0.743714694134455	-1.60413985674734	-0.860425162612886	0.000478225412910102	0.0108583975210367	0.75216066459681	0.863335255879413	-0.111174591282604
FBtr0089134,FBtr0089137,FBtr0089138,FBtr0089139,FBtr0100397,FBtr0114475,FBtr0305658,FBtr0305659,FBtr0305660:chr4:-:299302:327107:Syt7:11-12-13-14-15-16:21>	ES	E16,E21	E16,E18,E19,E20,E21	-2.38482318702553	-3.46747048516642	-1.08264729814088	0.000480124628577375	0.0108583975210367	0.680684648108133	0.842977230386248	-0.162292582278115
FBtr0111123,FBtr0111124,FBtr0111125,FBtr0333518,FBtr0333519:chr2L:+:22811943:22834955:lt:6-7-8-9:12-13-14-15.16.17>	ES	E9,E10,E11,E12	E9,E12	2.57709045008865	4.31689561772213	1.73980516763348	0.000473415190277216	0.0108583975210367	0.563317029018767	0.880281822677992	-0.316964793659225
FBtr0076653,FBtr0076654:chr3L:-:8514528:8516601:CG6673:<1:	ALE	E1,E2	E1,E3,E4	1.33433462133448	0.589606504623212	-0.744728116711273	0.00048419039476124	0.0108930163680055	0.796913605852973	0.646662866400161	0.150250739452812
FBtr0332114,FBtr0332115,FBtr0332116,FBtr0332117,FBtr0332118,FBtr0332119,FBtr0332120:chr3L:-:2117465:2151700:zormin:19:21-22-23>	ES	E19,E21	E19,E20,E21	-0.62747807737211	-1.41446523630967	-0.786987158937565	0.000506898513166644	0.0112857145651662	0.163202538176316	0.304987400222564	-0.141784862046248
FBtr0087245,FBtr0087246:chr2R:-:12081561:12083807:calypso:<1:3-4>	A3SS	E1,E3	E1,E2,E3	-3.68887943698358	-0.693147175622957	2.99573226136062	0.000511908063753512	0.0113384997420043	0.962700661000951	0.553672316383501	0.40902834461745
FBtr0074162,FBtr0303645,FBtr0303646,FBtr0303647,FBtr0303648:chrX:-:15821217:15827707:Ranbp16::20>	AFE	E19,E20	E3,E4,E5,E6,E7,E8,E9,E10,E11,E12,E13,E14,E15,E16,E20	-4.34575160846487	-2.43927372659294	1.90647788187193	0.000545367511318306	0.0120176625442808	0.787556913157779	0.425591883065715	0.361965030092064
FBtr0089132,FBtr0089133,FBtr0333681:chr4:-:331555:334713:CG2177:<2:4-5>	A5SS	E2,E4	E2,E3,E4	0.79064798254964	0.185979474321823	-0.604668508227817	0.000549257774276449	0.0120416360003362	0.18702418628943	0.293453677245283	-0.106429490955854
FBtr0072339,FBtr0072340:chr2R:-:20486610:20487344:CG4692:<1.2:4-5>	IR	E2,E4	E2,E3,E4	0.824914238435423	1.24882351803931	0.423909279603887	0.000559091363085989	0.0121334120564671	0.156768128017118	0.106958367323829	0.0498097606932888
FBtr0071439,FBtr0112675,FBtr0114584,FBtr0114585:chrX:+:10114142:10123948:CG34408:12:14-15-16-17>	A3SS	E12,E14	E12,E13,E14	1.39487809460822	0.467808237431475	-0.927069857176748	0.000572571704974596	0.0123635206848032	0.107655808872616	0.230858436911699	-0.123202628039083
FBtr0333493,FBtr0333494,FBtr0333495,FBtr0333496,FBtr0333497,FBtr0333498,FBtr0333499,FBtr0333500,FBtr0333501,FBtr0333502,FBtr0333503,FBtr0333504,FBtr0333505,FBtr0333506,FBtr0333507,FBtr0333508,FBtr0333509:chr3L:+:914073:993687:Glut1:17-18-19-20-21:24-25	A3SS	E21,E24	E21,E23,E24	1.31824089627424	0.128617378634257	-1.18962351763998	0.00057703873726366	0.0123976772701097	0.157839042676412	0.385634050988397	-0.227795008311985
FBtr0087307,FBtr0087308,FBtr0087309,FBtr0112900:chr2R:-:11745255:11750251:Gpo-1::6-7-8-9-10-11-12>	AFE	E1,E6	E2,E3,E4,E6	0.321173593126717	1.81425430337654	1.49308071024982	0.000584123330472399	0.0124874524927358	0.109766164799188	0.0312657120781115	0.0785004527210767
FBtr0080093,FBtr0304119,FBtr0331672:chr2L:+:10527571:10531778:Lip4:<2.3.4-5-6:8>	A5SS	E6,E8	E6,E7,E8	-1.23915398190674	-0.144571342439064	1.09458263946767	0.000597565759760137	0.0126489658605385	0.755227121097262	0.508137956168155	0.247089164929107
FBtr0091491,FBtr0091492,FBtr0091493,FBtr0310062:chr2R:-:9400636:9421910:Vmat:3-5-6-7-8-9-10:	ALE	E10,E11	E10,E12,E13	-3.53354017557126	-1.87772494305051	1.65581523252074	0.000597027921749923	0.0126489658605385	0.332971278497955	0.696200358114413	-0.363229079616458
FBtr0301779,FBtr0301780,FBtr0301781:chr2RHet:-:1265403:1336014:MFS17:<1:3	ES	E1,E3	E1,E2,E3	0.219362827379531	1.3244189610684	1.10505613368887	0.000604085429721048	0.0127242896642713	0.126351128850233	0.0459367092187428	0.08041441963149
FBtr0075198,FBtr0075199,FBtr0075200,FBtr0304977:chr3L:-:17631217:17638136:Pep:<1.2:4.5	ES	E2,E4	E2,E3,E4	-0.49264218958997	-0.0359480053700595	0.45669418421991	0.000614202662656158	0.0128182698647567	0.347683528474368	0.257964792946357	0.0897187355280111
FBtr0085124,FBtr0085125,FBtr0085126:chr3R:-:23055226:23064803:CG31064::4-5-6	AFE	E1,E4	E2,E3,E4	-1.27919622043471	-2.49466282111293	-1.21546660067821	0.000623687412723909	0.0129467865336939	0.649915493307923	0.860108126287529	-0.210192632979606
FBtr0071663,FBtr0113101,FBtr0113102,FBtr0300679,FBtr0300680:chr2R:+:17545579:17546282:CG10320::4	AFE	E1,E4	E2,E4	1.22202252782775	0.57230554624149	-0.649716981586262	0.000649920844300729	0.0133198936765151	0.0619983071543591	0.114638453723333	-0.0526401465689742
FBtr0070088,FBtr0333318:chrX:+:403450:422067:arg::6-7>	AFE	E4,E6	E5,E6	0.212561440418293	1.40282366517379	1.19026222475549	0.000665680119451076	0.0135565283093899	0.439970414209152	0.194404056021399	0.245566358187752
FBtr0079931,FBtr0079932,FBtr0305986:chr2L:+:10009385:10013170:Trp1::3-4	AFE	E1,E3	E2,E3	-0.467895934387961	-0.070607309247652	0.397288625140309	0.000678416559917296	0.0137507356507765	0.549210549180229	0.450285623628514	0.0989249255517152
FBtr0081105,FBtr0081106,FBtr0081107,FBtr0081108:chr2L:+:18826769:18829059:CG17322::5-6-7>	AFE	E1,E5	E4,E5	-1.2527629615179	0.897941591643307	2.1507045531612	0.000681784163486675	0.0137541152605739	0.70704728624635	0.207823232404016	0.499224053842334
FBtr0079926,FBtr0079928,FBtr0303908,FBtr0303909:chr2L:-:9712582:9746483:Nckx30C:10:12-13-14.15>	ES	E10,E12	E10,E11,E12	1.83322503471291	-0.736934098935923	-2.57015913364884	0.000720538977178235	0.014468018621191	0.0839299504471264	0.470456805607116	-0.386526855159989
FBtr0087098,FBtr0087099,FBtr0087100:chr2R:+:12453551:12457625:CG4945:4-5-6-7-8-9:11>	IR	E9,E10,E11	E9,E11	1.20983792278509	3.14415228616368	1.93431436337859	0.00073460558574392	0.0146818614043796	0.318936969800749	0.753575831738681	-0.434638861937932
FBtr0301517,FBtr0301518,FBtr0301519,FBtr0301520,FBtr0301608,FBtr0333586,FBtr0333587:chr3L:-:4501651:4508433:NT1:4-5:	ALE	E5,E6	E5,E7,E8,E9	-1.51593401090494	-1.04342587420602	0.472508136698919	0.000756759700128057	0.015054613108566	0.613320468033312	0.709499716449557	-0.0961792484162448
FBtr0072900,FBtr0289966,FBtr0331415,FBtr0331416:chr3L:-:2372843:2373704:mRpL23::5-6>	AFE	E2,E3,E5	E4,E5	-1.67480207684289	-2.8657017881173	-1.1908997112744	0.000765822965146462	0.0151647063651352	0.115766708796545	0.0385713363432407	0.0771953724533041
FBtr0085539,FBtr0085540,FBtr0085541:chr3R:-:25573425:25574885:ATPsyn-gamma:<1.2:4.5.6>	IR	E2,E4	E2,E3,E4	-0.26691343429317	-0.0288590991926361	0.238054335100534	0.0007828179814318	0.0153295132870422	0.383483103722622	0.327788930732722	0.0556941729898994
FBtr0333337,FBtr0333338,FBtr0333339,FBtr0333340,FBtr0333341,FBtr0333342,FBtr0333343,FBtr0333344,FBtr0333345:chrX:+:1835972:1901989:Hr4:<8.9:13	A5SS	E9,E10,E11,E12,E13	E9,E13	0.545703161922782	-0.0952895005720857	-0.640992662494868	0.000786552958794198	0.0153295132870422	0.0570445167589951	0.0265347246682853	0.0305097920907098
FBtr0081840,FBtr0081841:chr3R:+:4170123:4173187:DppIII:<1:3-4>	ES	E1,E3	E1,E2,E3	-0.505935638688229	-1.30715703904333	-0.801221400355104	0.000788415740385461	0.0153295132870422	0.236821851117813	0.408955953023475	-0.172134101905662
FBtr0091709,FBtr0091710,FBtr0091711,FBtr0114577,FBtr0299940,FBtr0299941:chr3L:+:5773150:5777785:PGRP-LD,Pmi::3-4-5.6.7.8	AFE	E1,E3	E2,E3	0.595983433563948	1.73769224346476	1.14170880990081	0.000803542339119401	0.0155532496900724	0.275035304567643	0.106380460183991	0.168654844383653
FBtr0080856,FBtr0080857,FBtr0332357,FBtr0332358:chr2L:-:16245834:16257606:PRL-1::5-6.7-8-9-10>	AFE	E1,E5	E3,E5	1.16928724367283	0.545173170412667	-0.624114073260163	0.000811284202960359	0.0156326826014379	0.497264211854477	0.65165925078217	-0.154395038927693
FBtr0083764,FBtr0083765,FBtr0083766,FBtr0110915,FBtr0110916,FBtr0110917,FBtr0110918,FBtr0110919:chr3R:+:15286809:15421117:Dys:5-6-7-8-9-10:12-13-14-15-16-17-18	ES	E10,E12	E10,E11,E12	-1.41098697509717	-0.504556010675395	0.906430964421778	0.00082558859328567	0.0158372954703059	0.157905193899263	0.0684436238570742	0.0894615700421887
FBtr0077371,FBtr0077372,FBtr0077373,FBtr0300373,FBtr0300374,FBtr0301292,FBtr0301293,FBtr0301294:chrX:-:21495822:21501185:DIP1:6:8	IR	E6,E8	E6,E7,E8	-2.0517170060321	-1.19941699206123	0.852300013970862	0.000843452635678761	0.0161080710022739	0.735683308892831	0.548074201342839	0.187609107549992
FBtr0081714,FBtr0081715,FBtr0081716,FBtr0114607:chr3R:+:2176619:2185974:Pak:<2:5-6-7-8	A5SS	E2,E5	E2,E3,E5	-0.462623522953689	0.307154176066998	0.769777699020687	0.000869729859158304	0.0165364124106338	0.149259203465919	0.0753574378375731	0.073901765628346
FBtr0073066,FBtr0073067,FBtr0073068:chr3L:+:3326264:3328626:PHGPx:<1:4-5>	A5SS	E1,E4	E1,E2,E4	0.649375597818069	1.4169346676705	0.767559069852429	0.000874500772168191	0.0165407801744714	0.0617351452406436	0.029165034763221	0.0325701104774226
FBtr0083581,FBtr0083582,FBtr0083583:chr3R:-:14203841:14206897:CG7675:<1:4-5>	A5SS	E1,E4	E1,E2,E4	-2.52734048228852	-3.03671980680764	-0.509379324519124	0.000877658338324289	0.0165407801744714	0.863961312474782	0.912044753343525	-0.0480834408687434
FBtr0077438,FBtr0331434,FBtr0331435:chr2L:+:4442319:4442985:CG15432::4>	AFE	E2,E4	E3,E4	-3.40535536028895	-1.78219001210617	1.62316534818278	0.000892363372216031	0.0166918619556673	0.943820992010204	0.755747669482786	0.188073322527419
FBtr0300332,FBtr0300333,FBtr0300334,FBtr0303398,FBtr0303399,FBtr0303400:chr2L:+:8163297:8190044:Piezo:10-11-12-13-14-15-16-17-18-20-21-22-23:25-26-27-28-29-30-31-32>	ES	E23,E25	E23,E24,E25	1.04145389527865	0.23712979490117	-0.804324100377479	0.000916062527559431	0.0170188250964198	0.0793350952990152	0.163658424432106	-0.0843233291330908
FBtr0085630,FBtr0303200,FBtr0303201,FBtr0303202:chr3R:-:26244488:26248693:CG2217,CG42740:<1:3-4>	IR	E1,E3	E1,E2,E3	-1.07263680324263	-3.7612001393528	-2.68856333611017	0.000918866051284477	0.0170188250964198	0.49537647332502	0.942877801879901	-0.447501328554881
FBtr0303012,FBtr0303013,FBtr0303014,FBtr0303015,FBtr0303016,FBtr0303017,FBtr0303018:chr3R:-:2187382:2194010:CG42724:7:11	IR	E7,E11	E7,E8,E9,E10,E11	-1.59685912822704	-3.4657358628898	-1.86887673466275	0.000972157683299208	0.0178519725005842	0.594190629546954	0.92080152671752	-0.326610897170566
FBtr0330343,FBtr0330344,FBtr0330345,FBtr0330346,FBtr0330347,FBtr0330348,FBtr0330349,FBtr0330350,FBtr0330351,FBtr0330352,FBtr0330353,FBtr0330354,FBtr0330355,FBtr0330356,FBtr0330357:chr3L:-:13515292:13796500:bru-3:10-12-13-14:16	A3SS	E14,E16	E14,E15,E16	0.596520342424749	-0.494696244185116	-1.09121658660987	0.00102577964157344	0.0187564898716641	0.26098733975245	0.53957677312943	-0.27858943337698
FBtr0071942,FBtr0071943,FBtr0304795:chr2R:+:18783695:18804242:nahoda:<1:3-4-5-6-7-8-9-10-11	A5SS	E1,E3	E1,E2,E3	-2.81975419907605	-1.73383683563735	1.0859173634387	0.00106583925011444	0.0192015487759031	0.633957503114389	0.349016843416416	0.284940659697973
FBtr0076348,FBtr0076349,FBtr0076350,FBtr0076351,FBtr0076352,FBtr0300237,FBtr0300238,FBtr0300239:chr3L:+:9965411:9967123:CG42455,vnc::3.4	AFE	E1,E3	E2,E3	0.98843877841242	0.501085912591132	-0.487352865821288	0.00105782242616289	0.0192015487759031	0.205064818282837	0.293517697035425	-0.0884528787525871
FBtr0074707,FBtr0074708,FBtr0309223,FBtr0309224:chrX:+:19247217:19365947:kek5:3:	ALE	E3,E4	E3,E6	-3.6978334710115	-2.27366194838835	1.42417152262315	0.00106799398590664	0.0192015487759031	0.0386885245902585	0.153105439754471	-0.114416915164212
FBtr0089229,FBtr0089231,FBtr0089233,FBtr0310651:chr4:-:972167:979018:CG32016:<1:4-5-6-7-8-9-10-11>	IR	E1,E4	E1,E2,E3,E4	-3.38439026446193	-1.95302762288677	1.43136264157516	0.00112145000223299	0.0194309300790127	0.857827518199993	0.595059120094216	0.262768398105777
FBtr0089194,FBtr0089195,FBtr0333701:chr4:+:1147227:1158545:CG11155:5-6-7-8-9-10-11:13	ES	E11,E13	E11,E12,E13	-0.784954728235191	0.0741079719627716	0.859062700197963	0.00111783003018529	0.0194309300790127	0.16766895286494	0.0810950810951408	0.0865738717697991
FBtr0078798,FBtr0078800,FBtr0301398:chr3R:-:1203814:1218587:kkv:<1-2-3-4-5-6:9-10-11-12.13.14>	ME	E6,E7,E9	E6,E8,E9	2.74084002857571	2.18528737762156	-0.555552650954151	0.0011026785511242	0.0194309300790127	0.93909873587397	0.893512031555261	0.0455867043187094
FBtr0089910,FBtr0089911,FBtr0113039,FBtr0113040,FBtr0114471,FBtr0302138,FBtr0302139,FBtr0302140,FBtr0302141,FBtr0305067,FBtr0305068:chr2L:+:13261009:13284043:CG6043:<1.2:4	IR	E2,E4	E2,E3,E4	2.45315797067681	1.15745277303396	-1.29570519764285	0.00110495739168718	0.0194309300790127	0.0108445227625262	0.0422740241247769	-0.0314295013622507
FBtr0074916,FBtr0074917:chr3L:-:19911341:19916562:Su(z)12:<1-2-3-4-5:7>	ES	E5,E7	E5,E6,E7	-0.654680898443811	-1.56322506708259	-0.908544168638781	0.00109954050623901	0.0194309300790127	0.313709095643718	0.526842162826576	-0.213133067182858
FBtr0081013,FBtr0081014,FBtr0081015,FBtr0081016,FBtr0081017,FBtr0081018,FBtr0081019,FBtr0081020,FBtr0100313,FBtr0100314,FBtr0100315,FBtr0100316:chr2L:-:17647052:17778340:CadN:21-22-23-24:27-28-29.30>	ME	E24,E25,E27	E24,E26,E27	-1.07479399717761	0.00551399879752841	1.08030799597514	0.00112079964520756	0.0194309300790127	0.247997825041809	0.496150875042913	-0.248153050001104
FBtr0070800,FBtr0070801:chrX:+:5566474:5567576:RpL35::3-4>	AFE	E1,E3	E2,E3	-1.14625970096812	-1.3215930042144	-0.175333303246281	0.00112978292579362	0.0194966957113863	0.64408806787985	0.683362587632402	-0.0392745197525518
FBtr0084092,FBtr0300061,FBtr0332438:chr3R:-:17235698:17259855:lbl:<1-3-4:6>	IR	E4,E6	E4,E5,E6	-1.11696143142278	0.0606246192567266	1.17758605067951	0.00113621888438879	0.0195293301848745	0.608403670872735	0.316996452673894	0.291407218198841
FBtr0073421,FBtr0073422,FBtr0073423,FBtr0073424,FBtr0073425,FBtr0073426,FBtr0333963:chrX:-:10672986:10680940:Ant2,sesB::5-6-7>	AFE	E1,E2,E5	E3,E5	0.457075597966603	0.0822567425443903	-0.374818855422213	0.00114514569284272	0.0196043467814549	0.625700569937555	0.535824526375787	0.0898760435617676
FBtr0302674,FBtr0302675,FBtr0302676,FBtr0302677,FBtr0302678,FBtr0302679,FBtr0302681,FBtr0302682,FBtr0302683,FBtr0302684,FBtr0302685,FBtr0306699,FBtr0306700,FBtr0306701,FBtr0306702,FBtr0306703,FBtr0331411,FBtr0331412:chr3L:+:2377718:2466353:CG42669::21.22.23>	AFE	E17,E19,E21	E20,E21	2.6242422744973	1.88667600749558	-0.737566267001716	0.00115023227904841	0.0196132861232977	0.710908703200646	0.542682469210161	0.168226233990485
FBtr0074166,FBtr0301598,FBtr0333719:chrX:-:15781599:15784149:MSBP:<2:4	IR	E2,E4	E2,E3,E4	-1.67769497412193	-1.04658330673027	0.631111667391661	0.00119008874750036	0.0201331155433427	0.694173853800773	0.555588287405926	0.138585566394847
FBtr0071578,FBtr0071579,FBtr0071580,FBtr0308706:chr2R:+:17062821:17070119:Pu:4:	ALE	E4,E5	E4,E6,E7,E8,E9	-3.79402256332563	-2.85070649055737	0.943316072768262	0.00118805859923447	0.0201331155433427	0.165108398459493	0.349549080265681	-0.184440681806188
FBtr0079016,FBtr0079017,FBtr0302570:chr2L:+:5070956:5072055:RpL37A::4-5-6.7>	AFE	E1,E2,E4	E3,E4	1.99370578127341	2.55894468807836	0.565238906804956	0.00119608197004597	0.020155153824657	0.875667638087307	0.925694796828028	-0.0500271587407206
FBtr0083698,FBtr0083699:chr3R:+:14732331:14736070:endoA:<1:3>	IR	E1,E3	E1,E2,E3	0.90768235807186	0.451162094774787	-0.456520263297073	0.00120941165365006	0.0203001635770871	0.0797908861580165	0.120522930278329	-0.0407320441203125
FBtr0070980,FBtr0070981,FBtr0070982,FBtr0070983:chrX:-:6635569:6638290:RpL17:<1.2.3:8-9>	A5SS	E3,E8	E6,E8	1.44879459674023	0.990439279141103	-0.458355317599129	0.00122967215757233	0.0205599270859467	0.0777124141337173	0.117527351547804	-0.0398149374140867
FBtr0088412,FBtr0088413,FBtr0088414,FBtr0088415,FBtr0088416,FBtr0088417,FBtr0088418,FBtr0088419,FBtr0100182,FBtr0100183,FBtr0332916,FBtr0332917:chr2R:+:5987181:5997192:14-3-3zeta:<1:7-8-9-10	A5SS	E1,E7	E1,E2,E7	-0.839153003682451	-0.708373633101851	0.1307793705806	0.00126782359501336	0.0211156511153969	0.412563153349478	0.380574864470751	0.0319882888787272
FBtr0083671,FBtr0089367,FBtr0089368:chr3R:+:14531173:14558068:Cha,VAChT:<1.2.3:	ALE	E3,E4	E3,E5,E6,E7,E8,E9,E10,E11,E12,E13	-1.28401551104104	-2.07944154119684	-0.795426030155806	0.00128343867801516	0.0212931891869928	0.124547760666852	0.0653424096254973	0.0592053510413549
FBtr0085437,FBtr0085438,FBtr0110908,FBtr0110909:chr3R:-:25140964:25145366:Cnx99A:<1.2:4-5-6-7-8-9-11-12-13.14>	IR	E2,E4	E2,E3,E4	-3.09891651944113	-2.48603213231302	0.612884387128118	0.00130787572190957	0.0215328345735993	0.911895990846899	0.850806981564873	0.0610890092820263
FBtr0084929,FBtr0084930,FBtr0084931,FBtr0331359:chr3R:-:21510957:21513092:CLS:<2.3:6-7-8-9>	A5SS	E3,E6	E4,E6	20	1.9459101426604	-18.0540898573396	0.00130790547444948	0.0215328345735993	0	0.0778516372271464	-0.0778516372271464
FBtr0113470,FBtr0302034,FBtr0302035,FBtr0302577,FBtr0302578,FBtr0302579,FBtr0306614,FBtr0306615,FBtr0306616,FBtr0332941,FBtr0332942,FBtr0332943,FBtr0332944,FBtr0332945:chr2R:-:2812191:2859142:CheB42c,mim:18:23	ES	E18,E23	E18,E19,E20,E21,E22,E23	-2.75317065191848	-3.48371840194115	-0.730547750022663	0.00131439813438331	0.0215571327612408	0.597589208141988	0.742593419381856	-0.145004211239869
FBtr0070439,FBtr0070440:chrX:+:2482533:2492638:egh::3-4>	AFE	E1,E3	E2,E3	1.47810190247292	0.283575289484753	-1.19452661298817	0.00135759457031119	0.0221809272571376	0.493625153631268	0.77083013099677	-0.277204977365502
FBtr0086018,FBtr0086020,FBtr0086021,FBtr0310665,FBtr0310666,FBtr0310667:chr2R:-:1968332:1973128:Ars2:7-8:10-11-12	ES	E8,E10	E8,E9,E10	1.49091931500617	0.663876797126518	-0.827042517879651	0.00138493830658858	0.0224969128101127	0.0391976944157301	0.0852262045154032	-0.0460285100996731
FBtr0071784,FBtr0071785:chr2R:-:18077325:18090178:Swim::3-4-5>	AFE	E1,E3	E2,E3	-1.09861064320659	-1.7434495769169	-0.644838933710308	0.00138740560732601	0.0224969128101127	0.819332106423703	0.902257664284259	-0.0829255578605559
FBtr0303271,FBtr0303272,FBtr0303273,FBtr0303274,FBtr0303275,FBtr0303276,FBtr0303277,FBtr0306295,FBtr0306296,FBtr0306297,FBtr0333741,FBtr0333742,FBtr0333743,FBtr0333744,FBtr0333745:chr2L:+:22131220:22166221:CG42748,CR43241:15-16:18	IR	E16,E18	E16,E17,E18	-1.52605630350385	-5.07147253029949e-09	1.52605629843238	0.00140477723596621	0.0226929615900256	0.516750953312933	0.167343159955943	0.34940779335699
FBtr0074261,FBtr0074262,FBtr0074263,FBtr0074264,FBtr0074265,FBtr0074266,FBtr0074267,FBtr0301300,FBtr0301301:chrX:+:16267120:16275816:Fur2:8-9-10:12	IR	E10,E12	E10,E11,E12	-2.70805018350808	-1.68256017906284	1.02549000444524	0.00141902949844028	0.02283733990561	0.859120591295573	0.684926493111431	0.174194098184142
FBtr0070239,FBtr0070241,FBtr0303264,FBtr0310282,FBtr0310283:chrX:-:1183745:1216427:DAAM:<1-2:7-9-10-11-12-13-14-15-16>	ES	E2,E7	E2,E3,E7	-2.55722731658103	-5.06890405047612	-2.51167673389509	0.00143764895165847	0.0230506624823748	0.874599852730294	0.988926746166955	-0.114326893436661
FBtr0079268,FBtr0079269:chr2L:-:6468537:6473919:mmy::3-4>	AFE	E1,E3	E2,E3	-1.19240252761978	-1.99217807764998	-0.7997755500302	0.00146726202656573	0.0234380108853269	0.897319984454725	0.948374046409376	-0.0510540619546511
FBtr0079196,FBtr0079197,FBtr0079198,FBtr0304908,FBtr0333406:chr2L:+:6100376:6124653:stai:7-8-9:11.12>	ES	E9,E10,E11	E9,E11	2.77538332704402	3.47992054466242	0.704537217618405	0.00148797067231184	0.0236807776997184	0.794334399964356	0.888676437408488	-0.0943420374441321
FBtr0075263,FBtr0075264,FBtr0075266,FBtr0075267,FBtr0075268,FBtr0075269,FBtr0112860,FBtr0333214:chr3L:+:16948034:16961824:Nc73EF:<7:9-10-11	A5SS	E7,E9	E7,E8,E9	-3.97029196143898	-2.62673684487663	1.34355511656235	0.00150367961666093	0.0237622889774606	0.973248520931119	0.906282880621343	0.0669656403097763
FBtr0081254,FBtr0331328,FBtr0331329,FBtr0331330:chr2L:+:19548506:19556451:TepIV::3-4-5-6-7	AFE	E1,E3	E2,E3	-2.53282670363707	-1.93351841301176	0.599308290625304	0.00150415233927607	0.0237622889774606	0.934586955909874	0.886957026588789	0.0476299293210843
FBtr0078710,FBtr0078711,FBtr0304794,FBtr0309091,FBtr0310266,FBtr0330314:chr3R:+:1474786:1478351:sec23:<1.2:5-6-7-8	IR	E2,E5	E2,E3,E4,E5	-0.16746803730356	-0.591429019739286	-0.423960982435726	0.00151211076949893	0.0238005127345674	0.257744070137011	0.343943839839491	-0.0861997697024804
FBtr0089634,FBtr0089635,FBtr0089636,FBtr0089637,FBtr0089638,FBtr0089639,FBtr0089640:chr2L:+:7032712:7037916:CG11266:<2.3:5	IR	E3,E5	E3,E4,E5	-1.2641138638439	-0.684947999950758	0.579165863893139	0.00151959635954182	0.023831042178654	0.605834838447385	0.456805566294502	0.149029272152883
FBtr0086450,FBtr0086457,FBtr0086461,FBtr0100390,FBtr0100393,FBtr0301503,FBtr0301504,FBtr0301505,FBtr0301506,FBtr0330243,FBtr0330244,FBtr0330245:chr2R:+:15343678:15373191:mei-W68,par-1:22-23-24:27	A3SS	E24,E27	E24,E26,E27	0.805476365610547	1.34992672191073	0.544450356300186	0.00154081765650236	0.0239887444564878	0.246920841456605	0.16035919533434	0.0865616461222648
FBtr0078351,FBtr0078352:chr3L:+:21438933:21441228:Syx7::3-4-5-6-7>	AFE	E1,E3	E2,E3	4.38410784700561	2.95856351885133	-1.42554432815428	0.00159531959909077	0.0247476112537655	0.0579019800751115	0.219786244008092	-0.161884263932981
FBtr0084368,FBtr0084369,FBtr0300968:chr3R:+:18944124:18949941:cenB1A:7:9-10-11-13>	A3SS	E7,E9	E7,E8,E9	0.133531393366894	1.3099213835786	1.1763899902117	0.00166877791981109	0.0257940241777995	0.380166091039358	0.163189814615812	0.216976276423546
FBtr0072711,FBtr0332656:chr3L:-:1490950:1496643:CG12084:<1-2-3-4-5-6-7:9-10.11>	IR	E7,E9	E7,E8,E9	-1.39785518365923	-0.62294292056836	0.774912263090875	0.00171326939014183	0.0263868049083851	0.598527282813212	0.415358422939091	0.183168859874121
FBtr0113776,FBtr0113777,FBtr0332975:chr2LHet:+:167214:167979:Gpb5:<1.2.3:5	IR	E3,E5	E3,E4,E5	-2.1812242336778	-0.79850769902713	1.38271653465067	0.00173266076630493	0.0265901546886153	0.790263224569051	0.510858276842832	0.279404947726219
FBtr0086773,FBtr0086774:chr2R:-:14055917:14060112:Dgp-1::3-4-5-6.7>	AFE	E1,E3	E2,E3	2.63188883159697	3.74950408374267	1.1176152521457	0.00173997438910115	0.0266002613039324	0.13692111455788	0.0493865428853357	0.0875345716725448
FBtr0088437,FBtr0088438,FBtr0112901,FBtr0112902:chr2R:-:5881394:5913547:Pka-R2:4-5-6-7-8-9-10-11:	ALE	E11,E12,E13	E11,E14,E15	-2.73436751267604	-1.81961643379589	0.914751078880145	0.00174570018331602	0.0266002613039324	0.23175293306732	0.443051769858706	-0.211298836791386
FBtr0088711,FBtr0088712,FBtr0088713,FBtr0290115:chr2R:+:4623323:4647095:CG8740:<1:5-6-7-8-9-10-11>	ES	E1,E5	E1,E2,E5	-0.405465110069928	0.559615789797596	0.965080899867524	0.00180039021580731	0.0269164036944521	0.169673774375751	0.0673298058052052	0.102343968570546
FBtr0087072,FBtr0087073,FBtr0087074:chr2R:-:12748825:12755219:Psi:<1:3-4-5-6	IR	E1,E3	E1,E2,E3	1.54237368138108	2.59026716224209	1.04789348086101	0.00179812725037422	0.0269164036944521	0.0757114527728651	0.0273295153481379	0.0483819374247271
FBtr0082550,FBtr0308292,FBtr0308293,FBtr0308294:chr3R:-:7947304:7953919:CG4702:<1.2.3.4:6-7	A3SS	E4,E6	E4,E5,E6	-1.72923911363704	-2.1185814614177	-0.389342347780658	0.00180403171142709	0.0269164036944521	0.841559530969446	0.887919701618302	-0.0463601706488564
FBtr0079490,FBtr0079491:chr2L:+:7811439:7820771:LanB1::3-4-5-6>	AFE	E1,E3	E2,E3	0.4866113665949	0.0203673053460038	-0.466244061248897	0.00179875412665885	0.0269164036944521	0.863847900935574	0.914269625333334	-0.0504217243977594
FBtr0072991,FBtr0072992,FBtr0072993,FBtr0072994,FBtr0072995,FBtr0072996,FBtr0072998,FBtr0072999,FBtr0073000,FBtr0073001,FBtr0073002,FBtr0073003,FBtr0113129,FBtr0113130,FBtr0113131,FBtr0332113:chr3L:+:3071132:3090406:CG11486:<5:8.9	A5SS	E5,E8	E6,E8	0.167054083771475	-20	-20.1670540837715	0.00180085885885088	0.0269164036944521	0.269727138643068	1	-0.730272861356932
FBtr0071838,FBtr0112820,FBtr0112821,FBtr0331941,FBtr0331942:chr2R:-:18381801:18449570:px::17-18	AFE	E16,E17	E6,E7,E9,E10,E11,E12,E13,E14,E15,E17	-3.52891478914024	-2.70805019732812	0.820864591812116	0.0018254775071879	0.0271421344234824	0.963492591361011	0.920306641712752	0.0431859496482591
FBtr0076124,FBtr0076125,FBtr0076126,FBtr0076127,FBtr0076128:chr3L:-:11692595:11701653:CG11658:2:6-7-8-9.10>	A5SS	E2,E6	E2,E3,E4,E6	-1.75849321276282	-0.397341967475099	1.36115124528772	0.00184450062019483	0.0273304109137144	0.674230300635984	0.361039616844996	0.313190683790989
FBtr0084972,FBtr0084973,FBtr0302369:chr3R:-:21884141:21884989:RpL34a:<1:4-5>	A3SS	E1,E4	E1,E3,E4	-0.481663281219114	-0.991724010658479	-0.510060729439365	0.00185179297066406	0.0273441731784999	0.604143683312775	0.722237396401905	-0.118093713089131
FBtr0079026,FBtr0111024:chr2L:-:5072169:5093592:pgant5:<1:3-4-5-6	ES	E1,E3	E1,E2,E3	-1.16179119108162	-2.1335087612315	-0.971717570149883	0.00185910875319692	0.0273581860016684	0.676242446402179	0.849324678613889	-0.17308223221171
FBtr0089471,FBtr0089473,FBtr0290013,FBtr0290014,FBtr0290015,FBtr0303364,FBtr0332166,FBtr0332167:chr3R:-:12917254:12950954:cher:<17:19	A3SS	E17,E19	E17,E18,E19	-2.0088239739551	-0.863492546327747	1.14533142762735	0.00190353929556292	0.0278214569831084	0.712197043990115	0.44101069116824	0.271186352821875
FBtr0080765,FBtr0080766,FBtr0080767,FBtr0080768,FBtr0080769:chr2L:-:15756000:15762755:Gli:<1:6-7-8-9-10-11-12>	A5SS	E1,E6	E1,E2,E6	-2.15295621911904	-1.49564854411225	0.657307675006784	0.00194963773014025	0.0283986214454666	0.717580703720364	0.564265087426695	0.153315616293669
FBtr0088560,FBtr0088561,FBtr0088562:chr2R:+:4966231:4969879:CG8083:3:5-6-7-8-9-10>	A3SS	E3,E5	E3,E4,E5	1.0986122884591	-0.154150679043754	-1.25276296750286	0.00198204010639403	0.028773061949916	0.240955125027512	0.510713698042076	-0.269758573014564
FBtr0304030,FBtr0304031:chrX:+:13638960:13639509:CR42861:<1:3>	IR	E1,E3	E1,E2,E3	-20	-2.05127066879763	17.9487293312024	0.00201355616758681	0.0290343988326192	1	0.749701428179759	0.250298571820241
FBtr0072991,FBtr0072992,FBtr0072993,FBtr0072994,FBtr0072995,FBtr0072996,FBtr0072998,FBtr0072999,FBtr0073000,FBtr0073001,FBtr0073002,FBtr0073003,FBtr0113129,FBtr0113130,FBtr0113131,FBtr0332113:chr3L:+:3071132:3090406:CG11486:<1:	ALE	E1,E2,E3,E4	E1,E8,E9	-1.78711909116854	-2.71586273080203	-0.928743639633489	0.0020604044335217	0.0295624221613988	0.366181429192089	0.182714250538225	0.183467178653864
FBtr0331511,FBtr0331512,FBtr0331513,FBtr0331514,FBtr0331515,FBtr0331516,FBtr0331517,FBtr0331518,FBtr0331519,FBtr0331520:chr3L:-:8925334:8947563:CG43783,orb2:6-7-8:	ALE	E8,E10,E11,E12,E13	E8,E16,E17,E18,E19	0.646120771790733	0.0222656826708903	-0.623855089119843	0.0020836495102222	0.0295624221613988	0.429623622930455	0.290168005388201	0.139455617542253
FBtr0074973,FBtr0112853,FBtr0333273:chr3L:-:19559950:19577668:Shal:<1:3-4-5-6	A5SS	E1,E3	E1,E2,E3	1.40338879337306	0.559615791405627	-0.84377300196743	0.00208492347703871	0.0295624221613988	0.164686544696112	0.316770038168002	-0.15208349347189
FBtr0076305,FBtr0076307,FBtr0301385,FBtr0331551:chr3L:-:10183375:10194937:ect::3-4-5-6	AFE	E1,E3	E2,E3	2.19395999865138	2.81246674397547	0.618506745324089	0.00211820042777538	0.0298423188136092	0.138972535210882	0.0843881287995326	0.0545844064113493
FBtr0070064,FBtr0070065,FBtr0299977,FBtr0299978,FBtr0299979:chrX:+:148908:152503:CG42376,cin:<1:3>	IR	E1,E3	E1,E2,E3	-1.5985682370888	-0.860201264607145	0.73836697248165	0.00217628870428883	0.030460952971756	0.687227229836412	0.507596274203762	0.179630955632651
FBtr0078202,FBtr0078203,FBtr0078204,FBtr0078205,FBtr0113436:chr3L:+:20490422:20507207:CG32425:5:	ALE	E5,E6	E5,E7,E8,E9	0.426645929210383	-0.195492020194006	-0.622137949404389	0.00227838495823875	0.0317864291089348	0.915808037095464	0.853377100023163	0.0624309370723015
FBtr0071214,FBtr0071215,FBtr0071216,FBtr0071217,FBtr0300750,FBtr0300751:chrX:+:8468336:8482561:CG12065:5-6:8-9	ES	E6,E8	E6,E7,E8	-0.29924289403163	-0.8013607675826	-0.50211787355097	0.00229001424507602	0.0318452790002966	0.337098298677221	0.456408592703237	-0.119310294026016
FBtr0089793,FBtr0301340,FBtr0301341:chr4:+:745029:796707:bt:14-15:17-18-19	ES	E15,E17	E15,E16,E17	-3.5393477159818	-20	-16.4606522840182	0.00232331109426971	0.032204089587345	0.949689239068991	1	-0.0503107609310087
FBtr0085366,FBtr0085367,FBtr0085368,FBtr0085369:chr3R:+:24938792:24941919:CG11876:<1.2:4-5	IR	E2,E4	E2,E3,E4	0.872748615682073	1.28167734884563	0.40892873316356	0.00235812529075503	0.0325815574738725	0.149580346817745	0.103512408487579	0.0460679383301656
FBtr0113700,FBtr0113701,FBtr0113702,FBtr0113703,FBtr0329919,FBtr0329920:chr2RHet:+:198175:251950:rl:<2:5	IR	E2,E5	E2,E3,E4,E5	-2.64817316936922	-2.05657571250934	0.591597456859879	0.0023887211971501	0.0326602126257174	0.726275389272429	0.600532573716248	0.125742815556181
FBtr0073851,FBtr0073852,FBtr0073853,FBtr0100561,FBtr0100563,FBtr0301919,FBtr0301920,FBtr0301921,FBtr0301922,FBtr0301923,FBtr0308233,FBtr0308234,FBtr0310136,FBtr0310137,FBtr0310138:chrX:-:13487506:13496536:up:11:13-14-15-17-18.19>	A5SS	E11,E13	E11,E12,E13	-1.58748216511277	-1.39471263776167	0.192769527351099	0.00238980108982444	0.0326602126257174	0.821453293037536	0.790174287581678	0.0312790054558574
FBtr0088405,FBtr0088406:chr2R:+:5965869:5971715:egr:<1-2-3-4-5:7-8>	A3SS	E5,E7	E5,E6,E7	-1.34744281575979	-2.46760205981975	-1.12015924405996	0.00237902008214357	0.0326602126257174	0.738278923743878	0.899020272183926	-0.160741348440047
FBtr0078305,FBtr0307160:chr3L:+:21210000:21212340:Ilk:<1:	ALE	E1,E2	E1,E3,E4,E5,E6	-3.40062250707291	-4.05178493661841	-0.651162429545499	0.00241932750380492	0.0328982603919296	0.111050622504501	0.0626252192220805	0.0484254032824201
FBtr0074891,FBtr0074892:chr3L:+:19903399:19905604:CG7757:<2:4-5>	IR	E2,E4	E2,E3,E4	-4.74927060486172	-2.64552984827958	2.10374075658214	0.00242874113196335	0.0329220840506199	0.979513682045885	0.853639070749107	0.125874611296778
FBtr0074257,FBtr0074258,FBtr0074259,FBtr0310318:chrX:-:15964397:15967599:Nipsnap:<3.4.5:7-8-9-10-11>	A3SS	E5,E7	E5,E6,E7	-1.44186421164948	-0.712949808465567	0.728914403183917	0.00245606168705385	0.0331877266329258	0.692448605518811	0.528826806352359	0.163621799166452
FBtr0301052,FBtr0301053,FBtr0301054,FBtr0301055,FBtr0301056,FBtr0301057,FBtr0304661,FBtr0334102,FBtr0334103:chr3L:-:12199337:12259941:app:<1-2:5-6-7-9-10-11-12-14	ES	E2,E5	E2,E3,E5	0.303682411509025	-0.693147184157692	-0.996829595666717	0.00248470770155333	0.0334695579735883	0.333137166536438	0.579484448281339	-0.246347281744902
FBtr0080685,FBtr0080686,FBtr0300845:chr2L:-:14844992:14851749:CG15279::7-8-9>	AFE	E3,E4,E5,E7	E6,E7	2.42094929133105	4.6134919633982	2.19254267206714	0.00251188403430058	0.0337298927980925	0.816882917474854	0.980010969589807	-0.163128052114953
FBtr0089096,FBtr0089097,FBtr0089100,FBtr0089101,FBtr0310542,FBtr0310543:chr4:-:669666:681234:gw:5-6-7-8-9-10:12-13.14-15.16>	A3SS	E10,E12	E10,E11,E12	-0.564645134118744	-1.01798255367442	-0.453337419555679	0.00252587088147513	0.0338120472825503	0.59819308410081	0.699880509025734	-0.101687424924923
FBtr0080163,FBtr0080164:chr2L:-:11002832:11004189:RpL9::3-4-5>	AFE	E1,E3	E2,E3	1.22518440482377	1.88280415476977	0.657619749945998	0.00260077823964865	0.0345159014012985	0.210737777097713	0.12193212353963	0.0888056535580838
FBtr0111285,FBtr0111287,FBtr0111288,FBtr0111289,FBtr0111290,FBtr0302385:chr2R:+:631835:645548:CG17082:<1:10-11-12-13-14-15-16-17>	ES	E1,E10	E1,E9	1.87180217713099	20	18.128197822869	0.00259241084852817	0.0345159014012985	0.0373729463710168	0	0.0373729463710168
FBtr0072676,FBtr0072677,FBtr0331864:chr3L:+:1329948:1331631:mtacp1:<1-2:6.7>	ME	E2,E3,E4,E6	E2,E5,E6	-0.304447606452428	-0.455509417286068	-0.151061810833641	0.00260254876751704	0.0345159014012985	0.465080913829311	0.428542885861091	0.0365380279682197
FBtr0082238,FBtr0112895,FBtr0305995,FBtr0305996,FBtr0305997:chr3R:-:6188232:6203790:Rfx:<1-2:4	A3SS	E2,E4	E2,E3,E4	-0.887303194905037	1.29928298386539	2.18658617877042	0.00262543947501507	0.0346081265084844	0.637885468650231	0.169391025641228	0.468494443009003
FBtr0081770,FBtr0113202,FBtr0113203,FBtr0300826,FBtr0300827,FBtr0333827,FBtr0333828,FBtr0333829:chr3R:-:3681303:3712455:CG17816:5-6-7-8-9:12-13-14-15	A5SS	E9,E10,E12	E9,E12	1.85059999393151	0.67688664470658	-1.17371334922493	0.00262561071486291	0.0346081265084844	0.461344844752435	0.20646466043395	0.254880184318484
FBtr0085298,FBtr0085299,FBtr0085300,FBtr0085301,FBtr0085302,FBtr0085303:chr3R:+:24425555:24431499:Hrb98DE:4-5-6-7:	ALE	E7,E10	E7,E8,E9	-3.54551697823619	-2.69649735863665	0.849019619599534	0.00264267850327866	0.0347265734819217	0.0872770545338962	0.180026771488443	-0.0927497169545468
FBtr0303429,FBtr0303430,FBtr0303431,FBtr0303432,FBtr0303433,FBtr0303434,FBtr0303435,FBtr0303436,FBtr0303437,FBtr0329887,FBtr0329888,FBtr0329889,FBtr0329890:chr2R:-:10831962:10850451:aPKC:13-14-15-16-19-20-21:24.25.26>	IR	E21,E24	E21,E22,E23,E24	-0.644828605610093	0.0359320093103572	0.68076061492045	0.00279317553981308	0.0364810799227258	0.463441168654209	0.316114082686779	0.147327085967431
FBtr0074232,FBtr0074233,FBtr0100586:chrX:+:16255565:16265580:nonA:<1-2-3-4:	ALE	E4,E6	E4,E7	2.49869997920541	1.3930283966794	-1.10567158252602	0.00282326936105345	0.036762389225596	0.637467700590991	0.365713127382481	0.27175457320851
FBtr0079431,FBtr0100353:chr2L:-:7014860:7023940:ade3:<1-2-3-4:	ALE	E4,E5	E4,E6,E7,E8	-1.72722094458256	-2.70805020265836	-0.980829258075806	0.00285321090890616	0.0370400219805733	0.891316024452053	0.762227838320842	0.129088186131211
FBtr0113480,FBtr0301466,FBtr0301467,FBtr0301468,FBtr0301469,FBtr0301470,FBtr0301471,FBtr0333195,FBtr0333196,FBtr0333197:chr3R:-:21567069:21588827:LpR1::10	AFE	E7,E10	E8,E9,E10	-0.782759340305121	-1.59393372793457	-0.811174387629448	0.00288220918129604	0.03730377365069	0.481906418424513	0.657966274447827	-0.176059856023314
FBtr0072324,FBtr0072325,FBtr0072326,FBtr0301036:chr2R:+:20551920:20552962:CG3683:<3.4:6	A5SS	E4,E6	E5,E6	-0.693147187013788	-0.198953957584699	0.494193229429089	0.00293031616317387	0.0373637049055137	0.62427116602647	0.502628693664585	0.121642472361884
FBtr0073359,FBtr0273370,FBtr0332745,FBtr0332746,FBtr0332747,FBtr0332748,FBtr0332749,FBtr0332750:chr3L:-:4807367:4825687:Dhc64C:10-11:14-15-16>	ME	E11,E12,E14	E11,E13,E14	-0.733038508830181	-1.38138034217972	-0.648341833349536	0.00293022444120724	0.0373637049055137	0.323069113869625	0.205169253817896	0.117899860051729
FBtr0083030,FBtr0083031,FBtr0083032,FBtr0083033,FBtr0083034,FBtr0302142,FBtr0302143,FBtr0302144,FBtr0302145,FBtr0302146,FBtr0306642,FBtr0306643,FBtr0306644:chr3R:-:10996346:11006143:Mf:16:	ALE	E16,E17	E16,E18	-1.69300142872265	-1.16483896404854	0.528162464674115	0.00291434063959842	0.0373637049055137	0.448535694661877	0.574704571673071	-0.126168877011194
FBtr0082196,FBtr0082197,FBtr0082198,FBtr0082199,FBtr0082200,FBtr0301386,FBtr0308123:chr3R:-:5927141:5935843:Fmr1::3-4	AFE	E1,E3	E2,E3	1.03942341825284	0.30918827640871	-0.730235141844131	0.00296466022556572	0.0375785987883655	0.415569626601592	0.595699822168063	-0.180130195566472
FBtr0073483,FBtr0073484,FBtr0073485,FBtr0073486,FBtr0073487,FBtr0073488,FBtr0073489,FBtr0073490,FBtr0073491,FBtr0073492,FBtr0112812,FBtr0112813,FBtr0301288,FBtr0301289,FBtr0302114,FBtr0308088,FBtr0308089,FBtr0330390,FBtr0333261,FBtr0333262,FBtr0333263:chrX:+:11263697:11303809:dlg1:32:	ALE	E32,E33	E32,E35,E36,E37,E38,E39,E40,E41	-4.56782763833808	-3.47189002795122	1.09593761038686	0.00297778211843074	0.0376339110673438	0.333961874561506	0.582358792236088	-0.248396917674581
FBtr0087088,FBtr0087089,FBtr0087090,FBtr0087091:chr2R:+:12387700:12420934:Sema-2a::7-8-9-10-11-12-13-14-15-16-17-18-19>	AFE	E1,E2,E7	E5,E6,E7	-0.61465403873088	-0.232911211134302	0.381742827596577	0.0029926916780627	0.0377114256323619	0.725176211950577	0.644394488483259	0.0807817234673185
FBtr0085494,FBtr0085495,FBtr0085496,FBtr0085497,FBtr0085498,FBtr0333274,FBtr0333275:chr3R:+:25702780:25728953:CG31038:<1.2:4	IR	E2,E4	E2,E3,E4	-0.550337196426629	0.588417018889546	1.13875421531618	0.00306622648539176	0.0384127557076629	0.0969429567925081	0.0338696327227396	0.0630733240697685
FBtr0089993,FBtr0089994,FBtr0089995,FBtr0089996,FBtr0310638,FBtr0310639,FBtr0310640:chr4:+:578607:587883:Pur-alpha:3.4:7.8-9.10-11-12-13-14	A5SS	E4,E7	E4,E5,E7	-2.70061520749059	-1.62362254728999	1.0769926602006	0.00308340905989119	0.0385157230533501	0.908166657970804	0.756033328373746	0.152133329597057
FBtr0079771,FBtr0110960,FBtr0301039,FBtr0301040,FBtr0303888,FBtr0330218,FBtr0330219:chr2L:+:9125735:9163721:CG32982::4	AFE	E1,E4	E3,E4	0.246084960816741	1.59552777558216	1.34944281476542	0.00309671433685387	0.0385698014651046	0.583319760347008	0.262091489804795	0.321228270542213
FBtr0080718,FBtr0080719,FBtr0080720,FBtr0080721:chr2L:-:15062930:15070316:vig:<2:5-6-7.8>	A5SS	E2,E5	E2,E3,E4,E5	-4.13573776570532	-3.44430246408873	0.691435301616595	0.00312144965766087	0.0387655178582912	0.959395632899581	0.92247275384142	0.0369228790581616
FBtr0085658,FBtr0085659,FBtr0085660,FBtr0085661,FBtr0085662,FBtr0085663,FBtr0113483,FBtr0302110,FBtr0302111,FBtr0302112,FBtr0302600,FBtr0302601,FBtr0306685,FBtr0306686,FBtr0306687:chr3R:+:26358335:26404627:tmod:2:	ALE	E2,E3	E2,E8	0.866810675231138	-0.0822381028062345	-0.949048778037373	0.00318308890544182	0.0394170980596066	0.959016227676222	0.895696394581834	0.0633198330943874
FBtr0083456,FBtr0331706,FBtr0331707:chr3R:+:13366142:13370870:SF1:<1-2-3:6-7>	ES	E3,E6	E4,E6	-2.68557734363647	-1.21392313459162	1.47165420904485	0.0031963814502778	0.039419670655568	0.846619875899251	0.571209512678802	0.275410363220448
FBtr0100360,FBtr0110880,FBtr0110881,FBtr0301185,FBtr0334105:chr3L:+:15297354:15304295:CG7255:6.7-8-9-10-11-12:14>	A3SS	E12,E14	E12,E13,E14	0.86088372653971	-1.86738879162426	-2.72827251816397	0.0032016441840338	0.039419670655568	0.00997559997530978	0.522435897435942	-0.512460297460632
FBtr0077203,FBtr0077204,FBtr0077205,FBtr0077206,FBtr0077207,FBtr0077208,FBtr0077209,FBtr0077210,FBtr0307524,FBtr0307525,FBtr0307526,FBtr0307527,FBtr0307528,FBtr0307529:chrX:+:21245017:21256188:slgA:<2:9-10-12-13-16-17-18-19-20-21.22>	A5SS	E2,E9	E2,E3,E4,E9	-1.19462694305157	-0.434285542096532	0.760341400955033	0.0032502604276192	0.0399039115927992	0.32877040296684	0.183080882097231	0.145689520869609
FBtr0074674,FBtr0332392:chrX:+:19114654:19129943:CG7884:4:6>	IR	E4,E6	E4,E5,E6	-0.640894839806412	0.486949815311283	1.1278446551177	0.00329051625749225	0.0402030998120392	0.293012355633078	0.111202573112689	0.18180978252039
FBtr0089572,FBtr0089573,FBtr0301171:chr2L:-:11984326:11988035:CG6686:<1:4-5-6-7-8>	ES	E1,E4	E1,E3,E4	2.94443897773288	1.47017584489443	-1.47426313283845	0.00329334213028573	0.0402030998120392	0.0343643159413474	0.135540707365295	-0.101176391423948
FBtr0084927,FBtr0084928,FBtr0113384,FBtr0113385,FBtr0113386,FBtr0113387,FBtr0113388:chr3R:-:21524487:21566187:LpR2::6	AFE	E1,E2,E3,E6	E5,E6	-0.603232400680054	-1.19496540047945	-0.591732999799395	0.00331228908219694	0.0403198475529752	0.0844784779871175	0.0498712911949869	0.0346071867921306
FBtr0070216,FBtr0070217,FBtr0070218:chrX:+:1269579:1272890:SNF1A:<1:3.4-5>	IR	E1,E3	E1,E2,E3	0.435318071535036	0.842182761428683	0.406864689893647	0.0034793697102061	0.0419715975908851	0.17014994299717	0.120267241368236	0.0498827016289341
FBtr0089223,FBtr0089224,FBtr0089225,FBtr0089226,FBtr0100296,FBtr0309865:chr4:-:1030520:1047720:plexA:6-7-8-9:11-12-13-14-15.16>	A3SS	E9,E10,E11	E9,E11	2.89958839397671	4.5747109987055	1.67512260472879	0.00350130161942717	0.0419715975908851	0.907190821038112	0.979689843188568	-0.0724990221504561
FBtr0077875,FBtr0310017,FBtr0310018,FBtr0310019,FBtr0310020:chr2L:+:1555129:1608404:haf:6-7-8-9-10-11-12:14-15.16.17>	A3SS	E12,E14	E12,E13,E14	-1.40148452563721	-2.35137525806059	-0.949890732423385	0.00351405857478406	0.0419715975908851	0.792829704232976	0.910340962972534	-0.117511258739558
FBtr0071527,FBtr0071528,FBtr0113369,FBtr0113371,FBtr0301892,FBtr0301893,FBtr0301894,FBtr0301895,FBtr0301896,FBtr0301897,FBtr0301898,FBtr0301899,FBtr0301900,FBtr0301901,FBtr0301902,FBtr0310056,FBtr0310057:chr2R:+:16905289:16912423:RIC-3:<1.2-5:7-8-9	ES	E5,E7	E5,E6,E7	-1.35868041555989	-2.68971251147759	-1.3310320959177	0.00351078153708205	0.0419715975908851	0.534059954093013	0.796591915655897	-0.262531961562884
FBtr0302226,FBtr0302227:chr2RHet:-:3136908:3181390:uex:3:5	IR	E3,E5	E3,E4,E5	-0.946342295068103	-0.238284592443661	0.708057702624442	0.00367812558836363	0.0434589497106988	0.551432145740255	0.380031609356793	0.171400536383462
FBtr0079250,FBtr0079251,FBtr0331223,FBtr0331224:chr2L:+:6338835:6346280:Cpr::7-8-9-10>	AFE	E4,E5,E7	E6,E7	2.81850313893678	3.448101200696	0.629598061759215	0.0036657558608152	0.0434589497106988	0.885458942626422	0.932065815304332	-0.0466068726779103
FBtr0071811,FBtr0071812,FBtr0308774:chr2R:+:18180921:18184460:CG5819:<3:5-6-7-8>	IR	E3,E5	E3,E4,E5	0.473287704640227	0.0698974393661858	-0.403390265274041	0.00368141905857444	0.0434589497106988	0.120795865676163	0.170805559961312	-0.0500096942851491
FBtr0078810,FBtr0078811,FBtr0078812,FBtr0078813,FBtr0078814,FBtr0078815,FBtr0078816,FBtr0078817,FBtr0078818,FBtr0100197,FBtr0100199,FBtr0110932,FBtr0110933,FBtr0273430,FBtr0273431,FBtr0273432,FBtr0273433,FBtr0273434,FBtr0306694,FBtr0306695,FBtr0308580,FBtr0308581,FBtr0333694,FBtr0333695:chr3R:-:1095837:1176165:mtd:27.28-29-30:32-33	A3SS	E30,E32	E30,E31,E32	-1.00246843182561	-0.435318070861212	0.5671503609644	0.00371026918469187	0.0436795251688246	0.640408653661467	0.511345393554973	0.129063260106494
FBtr0077426,FBtr0077427,FBtr0112898,FBtr0112899:chr2L:+:4333925:4345776:Atet:<1:3-6-7-8-9-10.11>	A5SS	E1,E3	E1,E2,E3	-2.71689978937813	-1.69513265815283	1.02176713122531	0.00373566626304471	0.0438583550062927	0.662181101577229	0.436449039927081	0.225732061650148
FBtr0084425,FBtr0084426,FBtr0301859:chr3R:-:19339689:19345167:Irk2::4-5-6-7>	AFE	E1,E2,E4	E3,E4	-1.38629436421752	-0.340325809347247	1.04596855487027	0.00376512491397132	0.0440564526306949	0.0974327249327103	0.264216810650818	-0.166784085718107
FBtr0073118,FBtr0073119,FBtr0073120,FBtr0306258,FBtr0333895:chr3L:-:3114446:3127724:prominin-like:<1:5-6-7-8-9-10-11-12-13-14	ES	E1,E5	E1,E3	-1.2798648957869	-2.37079333542355	-1.09092843963665	0.00377304504726454	0.0440564526306949	0.457164868177055	0.728452706847731	-0.271287838670676
FBtr0082264,FBtr0082265,FBtr0082266,FBtr0082267,FBtr0100144,FBtr0305662:chr3R:+:6522239:6529038:CG14683,pug::8-9-10-11-12>	AFE	E2,E8	E6,E7,E8	0.520259657488952	0.181802208774618	-0.338457448714334	0.00381032070234361	0.0443711329484295	0.505368465481027	0.58876677340316	-0.0833983079221331
FBtr0072982,FBtr0072983,FBtr0332112:chr3L:+:3042358:3044174:Jafrac2::4-5-6-7>	AFE	E1,E4	E2,E3,E4	1.04294926077073	0.575823101481922	-0.467126159288805	0.00382506586567703	0.0444224541211195	0.126186570428453	0.187300635313357	-0.0611140648849039
FBtr0072867,FBtr0303154,FBtr0332671:chr3L:-:1859114:1862239:R:<1:	ALE	E1,E2	E1,E4	-1.90382820479173	-2.71409251324152	-0.810264308449786	0.00388566013868553	0.0450045326574979	0.739929465774006	0.567428247476296	0.17250121829771
FBtr0112708,FBtr0112709,FBtr0112710,FBtr0112712,FBtr0112713,FBtr0114646,FBtr0330122,FBtr0330123,FBtr0330124,FBtr0330125,FBtr0330126:chr3L:+:5652528:5742699:sif:4-5-6-7:10-11-12-13-14	A3SS	E7,E10	E7,E9,E10	-2.56494934659047	-0.405465101411438	2.15948424517904	0.00395934294696712	0.0454050090809301	0.892902317933196	0.496201627249322	0.396700690683874
FBtr0089245,FBtr0089246,FBtr0089247,FBtr0308805,FBtr0308806:chr4:-:889295:925419:unc-13::14-15-16-17-18-19-20	AFE	E13,E14	E9,E10,E11,E12,E14	-2.8615928229673	-2.31229392373577	0.549298899231526	0.00393838469426645	0.0454050090809301	0.782896214019421	0.671550718951666	0.111345495067755
FBtr0308849,FBtr0308850,FBtr0308851,FBtr0308852,FBtr0308853,FBtr0308854,FBtr0308855,FBtr0308856,FBtr0308857,FBtr0308858:chr3R:+:485304:537915:CG43427:5:7-8-9-10-11-12	ES	E5,E7	E5,E6,E7	-3.28653447939128	-2.31628393632775	0.970250543063532	0.00396586355311958	0.0454050090809301	0.928399176404034	0.827238585946523	0.101160590457511
FBtr0087770,FBtr0087771,FBtr0100501,FBtr0302052,FBtr0302053,FBtr0302054,FBtr0310498,FBtr0310499,FBtr0330326:chr2R:-:9063598:9085869:CG17724,Kdm4B,seq::14	AFE	E4,E14	E6,E7,E8,E9,E10,E11,E14	-0.0971637513397414	-0.660990070082877	-0.563826318743136	0.0039730703780381	0.0454050090809301	0.238290942212509	0.361559534179626	-0.123268591967117
FBtr0307313,FBtr0307314,FBtr0307315,FBtr0307316,FBtr0307317,FBtr0307318,FBtr0307319,FBtr0307320,FBtr0307321,FBtr0307322,FBtr0307323,FBtr0307324,FBtr0307325,FBtr0308609,FBtr0332391:chrX:-:11825981:11879120:cac:27-29-30-31-32:	ALE	E32,E34	E32,E36,E37,E39,E40,E41,E42,E43,E44	-3.93834032637029	-2.32238773381884	1.61595259255144	0.00396093514429138	0.0454050090809301	0.318026502208298	0.697515212982287	-0.379488710773989
FBtr0081440,FBtr0081441,FBtr0081442,FBtr0081443,FBtr0081444,FBtr0081445,FBtr0081446,FBtr0081447,FBtr0301961,FBtr0330255,FBtr0330256,FBtr0330257,FBtr0330258:chr2L:-:20871334:20918931:CG43739,sky::5-6	AFE	E1,E5	E3,E4,E5	0.679901969770281	1.30045505081479e-06	-0.679900669315231	0.00402028897945423	0.0458227632485804	0.165552381484349	0.280843702135897	-0.115291320651548
FBtr0078785,FBtr0100434:chr3R:+:1180821:1182467:CG1161:<1-2-3-4:	ALE	E4,E5	E4,E6	-1.27952638048595	-0.735542737456897	0.543983643029049	0.00413811070547317	0.0470409039720058	0.454240168377371	0.588610831471378	-0.134370663094007
FBtr0074630,FBtr0113000,FBtr0332377:chrX:-:18374015:18377805:CG6361:<1.2-3-4:6-7-8	ES	E4,E6	E4,E5,E6	-0.411458969440608	-1.40687420993622	-0.995415240495613	0.00426520662110168	0.0481039182437636	0.0842908123670809	0.204922635877991	-0.12063182351091
FBtr0078810,FBtr0078811,FBtr0078812,FBtr0078813,FBtr0078814,FBtr0078815,FBtr0078816,FBtr0078817,FBtr0078818,FBtr0100197,FBtr0100199,FBtr0110932,FBtr0110933,FBtr0273430,FBtr0273431,FBtr0273432,FBtr0273433,FBtr0273434,FBtr0306694,FBtr0306695,FBtr0308580,FBtr0308581,FBtr0333694,FBtr0333695:chr3R:-:1095837:1176165:mtd:10:	ALE	E10,E11	E10,E12,E13,E14	-3.43398715021645	-4.9949578352923	-1.56097068507585	0.00435856505809354	0.0490281519754658	0.128739254546631	0.0319003247336986	0.0968389298129328
FBtr0086724,FBtr0113360,FBtr0113361:chr2R:-:14318030:14327986:CG30118:6-7-8-9-10:12.13>	IR	E10,E12	E10,E11,E12	1.22692173497098	0.635253201275319	-0.591668533695663	0.00437847180778003	0.0490402521185136	0.0410251544925784	0.0728983545604524	-0.0318732000678741
FBtr0086018,FBtr0086020,FBtr0086021,FBtr0310665,FBtr0310666,FBtr0310667:chr2R:-:1968332:1973128:Ars2:10-11-12:14>	A3SS	E12,E14	E12,E13,E14	-0.496936510607755	0.164755234004517	0.661691744612272	0.00440739070205959	0.0491910593422079	0.156410487217377	0.0881830006300217	0.0682274865873554
FBtr0080021,FBtr0080022,FBtr0080023:chr2L:+:10426886:10428632:KdelR:2:	ALE	E2,E3	E2,E4,E5	-1.35362357701281	-2.0322947608766	-0.678671183863788	0.00445171545068566	0.0495570499782287	0.859633498168635	0.739914773708791	0.119718724459844
FBtr0070219,FBtr0070222,FBtr0330317,FBtr0330318,FBtr0330319,FBtr0330320:chrX:+:1274948:1286876:CG32813:9:11.12>	A3SS	E9,E10,E11	E9,E11	-1.4087672189999	-2.5389738763195	-1.1302066573196	0.00451889362156767	0.0501748989454167	0.133569655192368	0.0484717921865573	0.0850978630058109
FBtr0072956,FBtr0072957,FBtr0072958,FBtr0072959,FBtr0333362,FBtr0333363,FBtr0333364,FBtr0333365:chr3L:-:2554846:2586540:msn:17:19.20-21-22-23-24.25-26-27.28>	A3SS	E17,E19	E17,E18,E19	-0.259511196792066	-0.649344564634053	-0.389833367841986	0.00459300395554424	0.0507355732570015	0.134106299987164	0.188888987107226	-0.054782687120062
FBtr0299874,FBtr0299875:chr2L:+:22239915:22240978:CG3262:<1:3.4>	A3SS	E1,E3	E1,E2,E3	0.252021684092903	-0.202605872852829	-0.454627556945732	0.0046299612767107	0.0510126759128869	0.367885964281963	0.474959763981235	-0.107073799699273
FBtr0081267,FBtr0081268,FBtr0081269,FBtr0081270,FBtr0100597:chr2L:-:19567899:19577324:spi::4	AFE	E1,E4	E3,E4	1.82287937496025	1.45214092742227	-0.370738447537986	0.00476008200310388	0.0521787560391259	0.168079412781285	0.226894529609824	-0.0588151168285391
FBtr0086225,FBtr0086226:chr2R:+:16506007:16508586:CG9945:<1-2-3-4-5-6-7:9>	IR	E7,E9	E7,E8,E9	-4.09434454189124	-2.60796674744391	1.48637779444733	0.00480419409031114	0.0525283002698905	0.967034542066789	0.859100940043635	0.107933602023153
FBtr0078430,FBtr0078431,FBtr0333967:chr3L:+:21673149:21676331:CG11248:2:4-5-6>	A5SS	E2,E4	E2,E3,E4	-1.280933845856	0.597836999743841	1.87877084559984	0.0049248407473086	0.0530984566454208	0.759465115880271	0.321263409838939	0.438201706041333
FBtr0088214,FBtr0300578,FBtr0303223,FBtr0304899,FBtr0304900,FBtr0330601:chr2R:+:6560849:6608643:stan:<1-2-4-5-6:9>	ES	E6,E9	E6,E8,E9	-0.606135798323103	0.733969174269393	1.3401049725925	0.00493015074237447	0.0530984566454208	0.623262995367755	0.297144327244539	0.326118668123215
FBtr0079686,FBtr0079687,FBtr0079688,FBtr0079689,FBtr0333417,FBtr0333418:chr2L:+:8529140:8541439:CG17834:<1:5-6-7-8	A5SS	E1,E5	E1,E2,E5	-1.17865500025978	-0.280902382964278	0.897752617295499	0.00493048270922106	0.0530984566454208	0.400711824280322	0.213670758515401	0.187041065764921
FBtr0082827,FBtr0082828,FBtr0333191,FBtr0333192,FBtr0333193:chr3R:+:9597216:9605039:CG9297:<3-7-8-9:11-12-13-14-15-16-17-18-19-20>	IR	E9,E10,E11	E9,E11	0.322615214082532	-0.0415490049326338	-0.364164219015165	0.00491237775871612	0.0530984566454208	0.374226458952851	0.302402540030655	0.0718239189221959
FBtr0307591,FBtr0307592,FBtr0307593:chrX:-:9860743:9871448:CG43386:3:	ALE	E3,E4,E5	E3,E6,E7	1.13074349611166	1.43080794135246	0.300064445240796	0.00488929190868142	0.0530984566454208	0.567895486169864	0.630980182283961	-0.0630846961140967
FBtr0091678,FBtr0091679,FBtr0091680,FBtr0091681,FBtr0091682,FBtr0091683:chr2L:+:11269726:11279847:CG33695,cana:<12-15:17>	ES	E15,E17	E15,E16,E17	-1.71679642698199	-2.70805020074613	-0.991253773764134	0.00490189306295453	0.0530984566454208	0.648639542155367	0.829747281292452	-0.181107739137085
FBtr0083611,FBtr0083612,FBtr0083613,FBtr0330051:chr3R:-:14018215:14025317:Ssdp:<1:3.4.5>	A5SS	E1,E3	E1,E2,E3	-1.05091345704082	-0.254947322312888	0.795966134727927	0.00496183055904533	0.0533024647805445	0.201993988318505	0.104217562052158	0.0977764262663473
FBtr0088242,FBtr0088243,FBtr0113356,FBtr0113357,FBtr0306393,FBtr0331938,FBtr0331939:chr2R:-:6726606:6762276:CG30015:<1:4-6	A5SS	E1,E4	E1,E2,E3,E4	-0.370565779119278	-1.74702409082055	-1.37645831170128	0.00501389892341487	0.0535938399848599	0.0880332960136393	0.294329463803498	-0.206296167789859
FBtr0306091,FBtr0332074:chr3L:+:13001384:13002550:CG14117:<1-2:4>	A5SS	E2,E4	E2,E3,E4	3.36729585315012	1.01160091206463	-2.35569494108548	0.00500654813389306	0.0535938399848599	0.0273132664436906	0.25339437821364	-0.226081111769949
FBtr0086542,FBtr0086543,FBtr0086544,FBtr0114605,FBtr0301882,FBtr0301883:chr2R:-:15318163:15324774:Fak56D:3.4:7-8-9-10-11-12-13-14-15-16-17	IR	E4,E7	E4,E5,E6,E7	-2.56109577752245	-3.85014761609619	-1.28905183857373	0.00502758826422338	0.0536068158098458	0.581251572861766	0.871128193533423	-0.289876620671657
FBtr0089601,FBtr0089602,FBtr0302214,FBtr0308066,FBtr0331928,FBtr0331929:chr2R:+:17087987:17100474:Glycogenin:<1:	ALE	E1,E12,E13	E1,E3,E4,E5	0.312682845516784	0.549690863775145	0.237008018258361	0.0051281173940004	0.0541318021562102	0.608202190920565	0.551441632557226	0.0567605583633388
FBtr0072826,FBtr0072827:chr3L:-:1559812:1568608:CG7879:<1:3-4>	ES	E1,E3	E1,E2,E3	-1.20532324631984	-1.71930438063458	-0.513981134314742	0.00513545318704341	0.0541318021562102	0.510498393070041	0.629691158522525	-0.119192765452484
FBtr0085178,FBtr0112857,FBtr0308502:chr3R:-:23082314:23089758:woc:<1-2-3:5-7-8-9-10-11-12-13.14>	ES	E3,E5	E3,E4,E5	0.468136215554099	-0.179971379243707	-0.648107594797805	0.00510767246676687	0.0541318021562102	0.250836894023969	0.385521420871516	-0.134684526847548
FBtr0084909,FBtr0084910,FBtr0084911,FBtr0300819,FBtr0300820:chr3R:+:21707706:21713286:Sppl::4	AFE	E1,E4	E3,E4	2.34857020774689	4.84811635205746	2.49954614431057	0.00516651684062586	0.054280007002859	0.119101446314213	0.0115170770452868	0.107584369268926
FBtr0075832,FBtr0075833,FBtr0305480:chr3L:+:13221791:13272742:caps:<1-2-3:5>	ES	E3,E5	E3,E4,E5	-1.80418199115474	-2.72866949795374	-0.924487506798997	0.0052119745460061	0.0546240356687517	0.531783971439713	0.743326058559976	-0.211542087120264
FBtr0091491,FBtr0091492,FBtr0091493,FBtr0310062:chr2R:-:9400636:9421910:Vmat::3-5-6-7-8-9-10	AFE	E1,E3	E2,E3	-1.09861228176412	0.339867828956283	1.4384801107204	0.00523928833942968	0.0546812152222301	0.742063035335847	0.414094186035104	0.327968849300744
FBtr0089793,FBtr0301340,FBtr0301341:chr4:+:745029:796707:bt:20:22	ES	E20,E22	E20,E21,E22	-0.828892426996343	-1.337975785783	-0.509083358786654	0.00533474490384458	0.0553705286275849	0.337882164078871	0.446636729213468	-0.108754565134597
FBtr0084039,FBtr0306347,FBtr0306348,FBtr0306349:chr3R:-:16887401:16890193:Cortactin:<1.2:4	IR	E2,E4	E2,E3,E4	-3.72459752808724	-2.72529201210454	0.999305515982705	0.00545158720392278	0.0560321932907886	0.949427724363465	0.873425892776942	0.0760018315865227
FBtr0076398,FBtr0076399,FBtr0076400,FBtr0076401,FBtr0330097:chr3L:+:9707423:9710816:vsg:<1:3	IR	E1,E3	E1,E2,E3	0.254769134137805	0.746395646356759	0.491626512218954	0.00545641071435321	0.0560321932907886	0.196062313579552	0.131451543063499	0.0646107705160529
FBtr0072398,FBtr0072399,FBtr0100466,FBtr0100467,FBtr0302572,FBtr0302573,FBtr0302574,FBtr0302575,FBtr0306576:chr2R:-:20878092:20899488:zip:<2:5-6-7-8-9	A5SS	E2,E5	E2,E3,E5	0.575364145248698	0.835249521872766	0.259885376624068	0.00547673287924859	0.0560321932907886	0.196096185211248	0.154104798226842	0.0419913869844058
FBtr0290112,FBtr0301363,FBtr0305080,FBtr0305081,FBtr0305082,FBtr0310448,FBtr0310449,FBtr0310450:chr2R:+:4502226:4512708:Cirl:15-16:	ALE	E16,E17	E16,E18,E19,E20,E21,E22,E23	-3.1183582671489	-2.55153345530659	0.566824811842312	0.00547524946825857	0.0560321932907886	0.148766452865112	0.226232117596467	-0.0774656647313554
FBtr0074612,FBtr0074613:chrX:-:18547424:18551319:CG6659::4-5-6-7-8-9>	AFE	E1,E2,E4	E3,E4	3.42253671553994	4.7220639556795	1.29952724013957	0.00555136656941602	0.056392960162602	0.951678497119535	0.986498897950795	-0.03482040083126
FBtr0080513,FBtr0080514,FBtr0332509:chr2L:-:13500623:13549328:B4:<1:5-6-7-8-9.10>	ES	E1,E5	E1,E4	-1.1631508089706	-20	-18.8368491910294	0.00554739057059439	0.056392960162602	0.347886220091257	1	-0.652113779908743
FBtr0075341,FBtr0075343,FBtr0075344,FBtr0305915,FBtr0305916,FBtr0333608,FBtr0333609:chr3L:-:16780672:16800831:CG9674:<2:	ALE	E2,E3,E4	E2,E5,E6,E7	-4.16885328422754	-2.57712597902052	1.59172730520702	0.00563239301474922	0.0570811150574939	0.435162182267719	0.776137925891491	-0.340975743623772
FBtr0085921,FBtr0085922,FBtr0085923,FBtr0100511,FBtr0305503:chr2L:-:21614231:21623627:CG2201:<2:4-5-6	A5SS	E2,E4	E2,E3,E4	-1.00086022132745	-0.372847042218149	0.6280131791093	0.00569098401003372	0.0574041274439317	0.33363132136318	0.214556173674934	0.119075147688246
FBtr0080260,FBtr0080261,FBtr0080262,FBtr0080263,FBtr0305262:chr2L:-:11794326:11809433:crol:<1:4	ES	E1,E4	E1,E3	-0.906721276927343	-1.89417447505827	-0.987453198130932	0.00568909145936513	0.0574041274439317	0.430355768061679	0.671241539658117	-0.240885771596437
FBtr0074099,FBtr0074100,FBtr0074101,FBtr0112824,FBtr0112825,FBtr0112826,FBtr0112827,FBtr0301543,FBtr0301544,FBtr0308128,FBtr0308129,FBtr0308130,FBtr0308131,FBtr0308132,FBtr0308133,FBtr0308134,FBtr0310311,FBtr0310312,FBtr0310313:chrX:+:15698404:15721714:sd:21-22-23-25:27-28-29-30-31.32.33.34>	A3SS	E25,E27	E25,E26,E27	0.437900384595658	-0.16362941617241	-0.601529800768069	0.00571306199967576	0.0574918674768308	0.330824943429087	0.477107629628347	-0.146282686199259
FBtr0074743,FBtr0074744:chrX:+:19532912:19534784:Rcd-1:<1.2:4-5-6-7-8>	IR	E2,E4	E2,E3,E4	-4.06044298985218	-3.07918793774033	0.981255052111848	0.00575012111167698	0.0577296037777476	0.960228841127062	0.901682393126007	0.0585464480010547
FBtr0081770,FBtr0113202,FBtr0113203,FBtr0300826,FBtr0300827,FBtr0333827,FBtr0333828,FBtr0333829:chr3R:-:3681303:3712455:CG17816:12-13-14-15:17-18	A5SS	E15,E17	E15,E16,E17	-1.2762934626777	-3.15700043798892	-1.88070697531123	0.00578384146160811	0.0578433252637173	0.758961171312471	0.962887989203795	-0.203926817891324
FBtr0299942,FBtr0299943,FBtr0299944,FBtr0299945,FBtr0304051,FBtr0304052,FBtr0330006,FBtr0333163:chr2R:-:14644578:14648587:CG42351:<1-3.4-5-6-7.8:	ALE	E8,E11,E13,E14,E15	E8,E9	1.54030695586729	2.41566159194965	0.875354636082357	0.00581388771645752	0.0579635162821763	0.5870154888514	0.777696863426691	-0.190681374575291
FBtr0070937,FBtr0070938:chrX:-:6151700:6161260:schlank:<2:4-5-6-7-8-9>	IR	E2,E4	E2,E3,E4	-2.19508553338976	-1.63959094928708	0.555494584102679	0.00583573194159334	0.0579941724080534	0.566400488098826	0.44211678732094	0.124283700777886
FBtr0072074,FBtr0072075,FBtr0072076,FBtr0072077,FBtr0072078,FBtr0302125,FBtr0302126,FBtr0302127,FBtr0302128,FBtr0302129,FBtr0302130,FBtr0302131,FBtr0302132,FBtr0330242:chr2R:+:19545093:19568367:Pde8:<6.7:	ALE	E7,E11	E7,E8	0.628608659447761	1.75253875684431	1.12393009739655	0.00584395546955716	0.0579941724080534	0.620654125843514	0.796856531954064	-0.17620240611055
FBtr0082246,FBtr0305151,FBtr0305152:chr3R:+:6213984:6226477:cwo:<1:3	A3SS	E1,E3	E1,E2,E3	0.29523017670531	1.56819737408456	1.27296719737925	0.00586236294636418	0.0580427962684951	0.0673773086206818	0.0226633233736992	0.0447139852469826
FBtr0083393,FBtr0083394,FBtr0100160:chr3R:+:12879728:12896135:Dad::4-5-6-7-8-9-10>	AFE	E1,E4	E2,E3,E4	-0.24783616228534	-1.33828514108757	-1.09044897880223	0.00611368011772922	0.0603919160135229	0.755212682883144	0.890443250951737	-0.135230568068594
FBtr0072179,FBtr0302165:chr2R:+:19956432:19961075:CG3209:<1-2-3:6-7.8>	ME	E3,E4,E6	E3,E5,E6	0.434347974234636	0.868855578688363	0.434507604453727	0.00620499126283708	0.0610133809071188	0.601554152965794	0.694266956683478	-0.0927128037176838
FBtr0308620,FBtr0308621,FBtr0308622,FBtr0308623,FBtr0308624,FBtr0308625,FBtr0308626,FBtr0308627,FBtr0308628,FBtr0308629,FBtr0308630,FBtr0308631,FBtr0308632,FBtr0308633,FBtr0308634:chr3R:+:22362071:22429773:scrib:5:8-9-10-11	A5SS	E5,E8	E5,E6,E7,E8	-0.663325468137794	-1.25396452711296	-0.590639058975166	0.00626775301076581	0.0614898052220564	0.440854224401903	0.593854392929248	-0.153000168527345
FBtr0082134,FBtr0100583:chr3R:+:5593572:5595749:CG8481:<1:	ALE	E1,E2	E1,E3	-0.907303938576574	-0.198870338201408	0.708433600375166	0.00635642720720244	0.0622176940987446	0.827322833567877	0.910847039013971	-0.0835242054460934
FBtr0083688,FBtr0083689:chr3R:-:14500375:14503278:CG7705::7>	AFE	E5,E7	E6,E7	1.66525115770395	20	18.3347488422961	0.00641528104382992	0.0625863568406091	0.0897068602789471	0	0.0897068602789471
FBtr0085374,FBtr0085375,FBtr0085376,FBtr0085377,FBtr0085378,FBtr0085379,FBtr0085380,FBtr0085381,FBtr0301650,FBtr0301651:chr3R:+:24956771:24963702:Vha100-1:11-12-13:15-16-17.18>	ES	E13,E15	E13,E14,E15	2.3102415228707	1.18678727895867	-1.12345424391202	0.00643778676368379	0.0625863568406091	0.0794668626955284	0.212277199985875	-0.132810337290347
FBtr0088993,FBtr0088996,FBtr0300477,FBtr0300478,FBtr0300479,FBtr0300480,FBtr0300481,FBtr0308198,FBtr0310674,FBtr0310675,FBtr0310676,FBtr0310677:chr2R:-:3354383:3364667:Aldh-III:<11.12.13:15-16-17-18-19-20-21	IR	E13,E15	E13,E14,E15	-1.09996045152617	-1.95252243768819	-0.852561986162021	0.00643347865490053	0.0625863568406091	0.54819738312957	0.735861692407602	-0.187664309278031
FBtr0079602,FBtr0079603:chr2L:+:8327455:8332911:CG14275::3-4>	AFE	E1,E3	E2,E3	-1.97409752943013	-1.19930406992611	0.774793459504018	0.00657288563619742	0.0637555069497524	0.876226554634421	0.766585189810103	0.109641364824319
FBtr0074841,FBtr0074842:chr3L:+:20310289:20313047:Spn77Ba:<1:3-4-5-6-7>	IR	E1,E3	E1,E2,E3	-0.693147183143025	0.0320883184592691	0.725235501602294	0.00659529312428305	0.063778005478598	0.484816899665933	0.297897401990259	0.186919497675675
FBtr0077793,FBtr0077794,FBtr0077795,FBtr0077796,FBtr0077797,FBtr0077798,FBtr0330668,FBtr0330669,FBtr0330670:chr2L:-:2359195:2365273:Rab5:<4:10-11-12-13.14-15.16>	A5SS	E4,E10	E5,E10	1.80225274102305	2.29448787101131	0.492235129988255	0.00660489002512826	0.063778005478598	0.0791526799532554	0.0489233270317237	0.0302293529215317
FBtr0084014,FBtr0084015,FBtr0113258:chr3R:+:16955940:16958442:Ice2:<2:4.5.6.7>	IR	E2,E4	E2,E3,E4	-20	-1.41203220613073	18.5879677938693	0.00668101481682143	0.0642244310243438	1	0.625304228220909	0.374695771779091
FBtr0075561,FBtr0306154,FBtr0306155,FBtr0306156,FBtr0331934:chr3L:+:15556526:15558659:CG7427::8.9>	AFE	E1,E2,E3,E8	E5,E6,E7,E8	2.39439263758783	1.89939014282906	-0.495002494758769	0.00667241684224617	0.0642244310243438	0.102876416147009	0.158209096374679	-0.0553326802276707
FBtr0083019,FBtr0083020,FBtr0083021,FBtr0333277:chr3R:-:10550481:10557231:CG7530::7-8-9-10>	AFE	E5,E7	E6,E7	0.774372621626321	0.226313127035908	-0.548059494590413	0.00670543605049982	0.0643153096182985	0.155603186178544	0.24394569599859	-0.088342509820046
FBtr0086483,FBtr0086484,FBtr0111010,FBtr0330248:chr2R:-:15551423:15557356:hrg:<1-4-5-6-7-8-9:	ALE	E9,E10	E9,E11,E12	-2.30683139147206	-2.938038988147	-0.631207596674942	0.00674626111095402	0.0645627705874598	0.209529725216043	0.120169786759292	0.0893599384567505
FBtr0086317,FBtr0086318,FBtr0086319:chr2R:-:16141296:16144886:Ate1:<1-2-4:7-8-9-10>	ME	E4,E5,E7	E4,E6,E7	-0.106970943727699	-0.630769188859043	-0.523798245131344	0.00676711393349787	0.064618419049423	0.466801687409265	0.346871398700202	0.119930288709063
FBtr0074306,FBtr0074307,FBtr0074308,FBtr0074309,FBtr0074310:chrX:-:16275983:16278937:CG9992::5	AFE	E1,E2,E5	E4,E5	3.80666249062632	1.99655388650823	-1.81010860411808	0.00686654361487045	0.0652777387457927	0.880841397482809	0.548862047718893	0.331979349763916
FBtr0301654:chr3R:-:9494312:9497823:Task6:<1-2-3-4-5-6:8>	ES	E6,E8	E6,E7,E8	0.485507819859171	-1.20397280308243	-1.6894806229416	0.00685162319151294	0.0652777387457927	0.252405686167187	0.659728016959853	-0.407322330792666
FBtr0088637,FBtr0088638,FBtr0088639,FBtr0088640,FBtr0304568,FBtr0304569,FBtr0304570,FBtr0304571,FBtr0304572,FBtr0308083:chr2R:+:4747868:4775602:Rya-r44F:<1-3-4:6-7-8-9-10-11	ES	E4,E6	E4,E5,E6	-1.40534255567943	-0.23841102480617	1.16693153087326	0.00690367491227847	0.0654060978315877	0.770406281969837	0.566916289329797	0.203489992640041
FBtr0306744,FBtr0306745,FBtr0306746,FBtr0306747,FBtr0306748,FBtr0306749,FBtr0306750,FBtr0306751,FBtr0306752,FBtr0306753,FBtr0306754,FBtr0306755,FBtr0308226,FBtr0308227,FBtr0330372:chr3R:-:19011301:19052430:cnc::14-15-16-17	AFE	E11,E12,E14	E13,E14	2.73002910849861	1.66188438848678	-1.06814472001183	0.00692939581081518	0.0654060978315877	0.955997195510428	0.877699068183993	0.0782981273264347
FBtr0082286,FBtr0302202:chr3R:+:6680220:6682134:CG4511::3-4>	AFE	E1,E3	E2,E3	3.20913149618733	4.02891677303728	0.81978527684995	0.00694322435238634	0.0654060978315877	0.0731652933121203	0.0335174780945358	0.0396478152175845
FBtr0079664,FBtr0079665,FBtr0079666,FBtr0079667:chr2L:+:8415689:8430984:Akap200::4-5-6	AFE	E1,E4	E2,E4	-0.0365572273634405	-0.374814481616547	-0.338257254253107	0.00691170375016838	0.0654060978315877	0.516551454246559	0.597949787088338	-0.0813983328417784
FBtr0089703,FBtr0089704,FBtr0089705,FBtr0089706,FBtr0089707,FBtr0089708,FBtr0089709,FBtr0089710,FBtr0089711:chr2R:+:17389601:17404746:MESK2:7-8-9-10:	ALE	E10,E12	E10,E13	-1.9582559825236	-1.22291000955345	0.735345972970148	0.00706750639568687	0.0661635620528681	0.627997993215726	0.780393736937651	-0.152395743721925
FBtr0081905,FBtr0081907,FBtr0300543,FBtr0300544:chr3R:+:4541955:4547050:CG11760,CG8116:<1:3-4	A3SS	E1,E3	E1,E2,E3	-1.52407806216282	-2.55086458598376	-1.02678652382094	0.00710096053839583	0.0663322335510584	0.806249430459205	0.929505799631758	-0.123256369172553
FBtr0301446,FBtr0301447,FBtr0301448:chr3L:+:6088086:6089617:loj:<1:4-5-6-7-8>	IR	E1,E4	E1,E2,E3,E4	-1.02290046848229	-0.646355016151938	0.376545452330353	0.00713258405790095	0.0664831099713674	0.484810999210857	0.394801393289845	0.0900096059210121
FBtr0072521,FBtr0072522,FBtr0072523,FBtr0301348,FBtr0301349,FBtr0332101,FBtr0332102,FBtr0332103,FBtr0332104:chr3L:-:233925:246912:E(bx):3:5-6-7.8-9-10	A5SS	E3,E5	E3,E4,E5	-0.889857474614973	-2.09714112960731	-1.20728365499234	0.00722969578477092	0.0672424302752395	0.56365207957067	0.806414395026195	-0.242762315455525
FBtr0076339,FBtr0076340:chr3L:+:9857738:9863774:CG8108:<1:3-4-5-6-7-8-9>	A3SS	E1,E3	E1,E2,E3	-1.50160520848588	-2.2431616911208	-0.741556482634924	0.00729965003261758	0.0677464280564962	0.756146954902657	0.861211120580883	-0.105064165678226
FBtr0080438,FBtr0333235:chr2L:+:13192200:13197281:Edem2:<1-2-3-4-5-6:8-9>	A5SS	E6,E8	E6,E7,E8	-1.79867991180836	-2.79320801191689	-0.994528100108538	0.00760072742820423	0.0702372596967604	0.793730955356925	0.911974168829614	-0.118243213472689
FBtr0086196,FBtr0086197,FBtr0086198,FBtr0086199,FBtr0086200,FBtr0086201,FBtr0086202,FBtr0086203,FBtr0086204,FBtr0086205,FBtr0300336:chr2R:-:2763408:2766428:Spn4:8:10	IR	E8,E10	E9,E10	0.25455130459944	-1.20437687422259	-1.45892817882203	0.00782547663046851	0.0721589551097064	0.256494514349728	0.581832392803324	-0.325337878453596
FBtr0074481,FBtr0074482,FBtr0074483,FBtr0333659,FBtr0333660,FBtr0333661,FBtr0333662:chrX:-:17533179:17546595:RhoGAPp190:14:16-17-18-19-20.21>	A5SS	E14,E16	E14,E15,E16	-1.62148625441499	-0.949080555224646	0.672405699190344	0.00788735515200052	0.072573801045281	0.809791865252685	0.680591665090474	0.129200200162211
FBtr0082440,FBtr0082442,FBtr0290205:chr3R:-:7504098:7505408:Taf12:<1.2:4	IR	E2,E4	E2,E3,E4	-1.1392417589091	-0.359980943077587	0.779260815831515	0.00801576899324402	0.0734448721646437	0.415416607422358	0.251032221971364	0.164384385450994
FBtr0087468,FBtr0329879,FBtr0329880:chr2R:-:10647150:10656927:Spred:<1:3-4-5	A5SS	E1,E3	E1,E2,E3	-4.69949770268821	-2.55110418368988	2.14839351899833	0.00801620782993202	0.0734448721646437	0.989425451730045	0.856276098911537	0.133149352818508
FBtr0113817,FBtr0113818,FBtr0333869:chr3LHet:-:1181139:1396811:CG40178::3	AFE	E1,E3	E2,E3	-3.06984026410003	-2.24900085178452	0.820839412315503	0.00805314426375586	0.0736262997901254	0.925967541145662	0.848285040524758	0.0776825006209043
FBtr0073968,FBtr0073969:chrX:-:14959474:14960419:opm::3>	AFE	E1,E3	E2,E3	1.13497993275132	3.40119739162102	2.2662174588697	0.008257973728074	0.0747042381253347	0.273114745679913	0.0318840579711769	0.241230687708736
FBtr0303748,FBtr0303749,FBtr0303750,FBtr0303751,FBtr0330145,FBtr0333047:chr3L:-:6721899:6736264:dikar:<1-3-4-5-6.7-8:11-12-13-14.15>	A3SS	E8,E10,E11	E8,E11	-0.485507818541036	0.587786662590814	1.07329448113185	0.00822503056527188	0.0747042381253347	0.0572869515438945	0.157511426219167	-0.100224474675272
FBtr0075357,FBtr0112790,FBtr0330130,FBtr0330131,FBtr0330132,FBtr0330133,FBtr0330134,FBtr0330135,FBtr0330136:chr3L:-:16615469:16640982:Abl:10:12>	IR	E10,E12	E10,E11,E12	-1.23733849742173	-1.92928926595247	-0.691950768530748	0.00819641754156104	0.0747042381253347	0.297543146779465	0.457814611696622	-0.160271464917157
FBtr0114246,FBtr0114247,FBtr0302340,FBtr0308892,FBtr0308893,FBtr0308894:chr2RHet:-:52810:78190:CG40498,CR41510:<1.2-3:5	ES	E3,E5	E3,E4,E5	0.693147179157458	-0.949080556294919	-1.64222773545238	0.00824952317343271	0.0747042381253347	0.180762195121762	0.516273168578415	-0.335510973456653
FBtr0083238,FBtr0302550:chr3R:-:11793855:11798636:mor:<1-2-3-4-5-6:8-9>	A3SS	E6,E8	E6,E7,E8	-2.49189123836015	-3.17678993530677	-0.684898696946616	0.00827849395749736	0.0747325389398449	0.710048175804578	0.830146964106591	-0.120098788302013
FBtr0088529,FBtr0273243:chr2R:+:5476610:5477948:CG1827:<1.2:4>	IR	E2,E4	E2,E3,E4	0.896746134724023	2.07944153953504	1.18269540481102	0.00836328480117549	0.0750400681959021	0.166221158800236	0.04822834645674	0.117992812343495
FBtr0087219,FBtr0087220,FBtr0300575,FBtr0305090,FBtr0305091,FBtr0305092,FBtr0310447:chr2R:+:11997989:12004501:Asph:<1-3-4-5:7-8	A3SS	E5,E7	E5,E6,E7	-4.38191990235615	-2.42895724447206	1.95296265788409	0.00837635375016066	0.0750400681959021	0.989073334734173	0.917355785707429	0.0717175490267444
FBtr0076896,FBtr0333081,FBtr0333082:chr3L:+:6949090:6950540:CG9948:<2.3:5-6>	IR	E3,E5	E3,E4,E5	-3.04452240883079	-20	-16.9554775911692	0.00838241394787829	0.0750400681959021	0.90229885057485	1	-0.0977011494251498
FBtr0089979,FBtr0089980,FBtr0089981:chr2L:-:3334870:3355000:E23:<1-2:4-6-7-8-9-10-11-12>	IR	E2,E4	E2,E3,E4	-3.29583683992541	-1.72551008096403	1.57032675896138	0.00848960547116503	0.0758416522029026	0.911227990170538	0.668656716417817	0.242571273752721
FBtr0113418,FBtr0113419,FBtr0305093,FBtr0305094,FBtr0305095,FBtr0305096,FBtr0305097,FBtr0332985:chr3L:+:10474511:10587112:A2bp1:<3:5	A5SS	E3,E5	E3,E4,E5	0.492476483982697	1.40780057129009	0.915324087307397	0.00861943155199127	0.0768416958068599	0.322500681975287	0.157737209498563	0.164763472476724
FBtr0072521,FBtr0072522,FBtr0072523,FBtr0301348,FBtr0301349,FBtr0332101,FBtr0332102,FBtr0332103,FBtr0332104:chr3L:-:233925:246912:E(bx)::17	AFE	E12,E13,E17	E16,E17	5.40717169815657	3.79869428428257	-1.608477413874	0.00891058767831397	0.0791090811027172	0.97870490040402	0.901750089406342	0.0769548109976781
FBtr0087219,FBtr0087220,FBtr0300575,FBtr0305090,FBtr0305091,FBtr0305092,FBtr0310447:chr2R:+:11997989:12004501:Asph:12:14-15	A3SS	E12,E14	E12,E13,E14	-2.55067796335728	-3.27336403948719	-0.722686076129904	0.00889851298520113	0.0791090811027172	0.57387947556661	0.736020034940159	-0.16214055937355
FBtr0006151,FBtr0100187,FBtr0100589,FBtr0100590,FBtr0100591,FBtr0100593,FBtr0100594:chr2L:+:14615554:14618902:Adh,Adhr::4-5-6.7-8-9>	AFE	E1,E4	E2,E3,E4	-0.336740230011286	0.107975953413475	0.444716183424761	0.00895785822599891	0.0793647769012728	0.415122254256626	0.319109801991652	0.0960124522649738
FBtr0300293,FBtr0333003:chr2R:+:5311591:5313612:prel:<1:3-4-5>	A3SS	E1,E3	E1,E2,E3	-0.178248225364675	-0.678895159721014	-0.50064693435634	0.00906553723834798	0.0801535257472866	0.527466121235802	0.653103400538017	-0.125637279302214
FBtr0088688,FBtr0290278,FBtr0290279,FBtr0307344:chr2R:-:4835185:4838609:CG33199,CG8229:<1-2:	ALE	E2,E3,E4	E2,E5,E6	-0.260112130928248	-0.953918044818728	-0.69380591389048	0.00931578204805363	0.0821969516642432	0.447229569293548	0.289771464149164	0.157458105144383
FBtr0085595,FBtr0085596,FBtr0085597:chr3R:-:25864338:25865259:janA:<1.2:5-6-7>	A5SS	E2,E5	E2,E3,E5	-0.417735196367109	-1.03330719227061	-0.615571995903496	0.00948387780966896	0.0835086535822695	0.582652986430183	0.721819108789087	-0.139166122358904
FBtr0303012,FBtr0303013,FBtr0303014,FBtr0303015,FBtr0303016,FBtr0303017,FBtr0303018:chr3R:-:2187382:2194010:CG42724::7	AFE	E1,E2,E3,E5,E7	E6,E7	4.0034294251423	3.17805384046961	-0.825375584672697	0.00959594148166259	0.0839791457163017	0.850659921663157	0.722736048178846	0.127923873484312
FBtr0089116,FBtr0089119,FBtr0300796,FBtr0300797,FBtr0300798,FBtr0300799,FBtr0300800,FBtr0308086,FBtr0308087,FBtr0333671:chr4:+:251355:266529:CG1674:13:18-19-21>	A3SS	E13,E18	E13,E15,E16,E17,E18	-0.705157467831322	-1.06696082178557	-0.361803353954248	0.00957743665577566	0.0839791457163017	0.213779097795232	0.289476452991034	-0.0756973551958017
FBtr0304603,FBtr0304604,FBtr0304605,FBtr0304606,FBtr0304607,FBtr0304608:chr3R:+:7155623:7232782:pros:8:11-12-13.14>	IR	E8,E11	E8,E9,E10,E11	-1.89154893685015	-1.07044141495825	0.821107521891898	0.00962748971379583	0.0840839904475217	0.700865577723258	0.509205071814971	0.191660505908288
FBtr0087616,FBtr0087617,FBtr0087618,FBtr0087619,FBtr0087620,FBtr0087621,FBtr0273222,FBtr0273223,FBtr0273224,FBtr0273225,FBtr0273226,FBtr0301591,FBtr0301592,FBtr0301593,FBtr0301964,FBtr0304847,FBtr0304848,FBtr0304849,FBtr0304850,FBtr0304851,FBtr0304852,FBtr0304853:chr2R:-:9751741:9829615:shot:34-35-36-37:40-41	ME	E37,E38,E40	E37,E39,E40	1.80502918602894	2.14985228792614	0.344823101897196	0.00971362337993245	0.0844927928412343	0.850671810268125	0.888017964636962	-0.0373461543688369
FBtr0077479,FBtr0077480,FBtr0077481,FBtr0077482,FBtr0077483,FBtr0113020:chr2L:-:4189496:4198058:CG3714:<1:6-7-8-9-10-11-12	A3SS	E1,E6	E1,E5,E6	1.81915844121407	0.921405832505899	-0.897752608708174	0.00995677073837832	0.0860849977118947	0.0921476289562583	0.188235294117744	-0.0960876651614856
FBtr0076017,FBtr0076018:chr3L:-:12193421:12197182:Adk1:<1.2:4-5-6.7>	ES	E2,E4	E2,E3,E4	0.38749286590738	-0.0557419818216196	-0.443234847729	0.00993927935474639	0.0860849977118947	0.199010654490242	0.300059417705973	-0.101048763215731
FBtr0084453,FBtr0084454:chr3R:+:19584062:19585332:Plip::3-4-5>	AFE	E1,E3	E2,E3	-1.64181931847944	-1.20804613030369	0.433773188175751	0.0100385112050929	0.0864438530025735	0.852861443520015	0.789603542911621	0.0632579006083949
FBtr0086506,FBtr0086508,FBtr0086509,FBtr0301279:chr2R:+:15116569:15131256:cora:<1-2-3-4-5-6-7-8-11-12-13.14:17-18-19>	ES	E14,E17	E14,E15	-2.2968544192143	-1.78522776966896	0.51162664954534	0.0105216080653185	0.0900624499136924	0.642427002776451	0.517824850485408	0.124602152291043
FBtr0075851,FBtr0075852,FBtr0331533,FBtr0331534:chr3L:+:13435693:13442345:CG10732::3-4-5-6	AFE	E1,E3	E2,E3	-1.54835022426658	-2.34340709246968	-0.795056868203101	0.0105076244588446	0.0900624499136924	0.908319963749026	0.9604756917774	-0.0521557280283744
FBtr0087669,FBtr0301388:chr2R:+:9393946:9400617:mip120::3-4-5-6>	AFE	E1,E3	E2,E3	-0.0896121599507196	0.916290734621984	1.0059028945727	0.0106131029571463	0.0906650167134347	0.780065010633846	0.565565131914284	0.214499878719562
FBtr0073275,FBtr0073276,FBtr0073277,FBtr0332980:chr3L:-:4074076:4088744:Gad1:<3:5-6-7-8-9-10-11>	ES	E3,E5	E3,E4,E5	-1.26454998568541	-1.78877329592763	-0.524223310242225	0.010836728943565	0.0923917148224183	0.536629399489209	0.700647739752249	-0.164018340263041
FBtr0112544,FBtr0112545,FBtr0303162,FBtr0303163:chr2L:-:18532727:18571648:Pde11::5-6-7-8-9-10-11-12-13-14-15-16-17-18-19	AFE	E1,E2,E5	E3,E4,E5	0.287682069360326	1.45528724326076	1.16760517390044	0.010862734043307	0.0924300360080993	0.293635845372988	0.117604028946802	0.176031816426186
FBtr0306799,FBtr0308821,FBtr0308822:chr3L:-:4837790:4840108:CG13707::5>	AFE	E1,E2,E5	E4,E5	0.719437271857856	20	19.2805627281421	0.0109181107965572	0.0927176325944788	0.645843580914998	1	-0.354156419085002
FBtr0305620,FBtr0305621,FBtr0332015,FBtr0332016,FBtr0332017:chr2L:-:18762873:18792906:ham:4:6	ES	E4,E6	E4,E5,E6	-3.44113006901917	-2.38070282644039	1.06042724257879	0.0109796157703948	0.0930560334623007	0.897454813678215	0.745662354026096	0.151792459652118
FBtr0089814,FBtr0089815,FBtr0308321,FBtr0308322,FBtr0308323,FBtr0308324,FBtr0330408,FBtr0333117,FBtr0333118,FBtr0333119,FBtr0333120:chrX:-:1567142:1586580:CG32809:4:6-7-8-10-13>	A3SS	E4,E6	E4,E5,E6	-3.40119738315249	-1.20397280071875	2.19722458243373	0.0111265187718359	0.0933801780519118	0.972162740899377	0.759147831005777	0.213014909893601
FBtr0086589,FBtr0086590,FBtr0086591,FBtr0086592,FBtr0113096:chr2R:-:15021221:15031646:CG15118:<3:6-8-9-10-11-12	IR	E3,E6	E3,E4,E5,E6	-4.39444913756502	-2.75317062227789	1.64127851528713	0.0111088560844871	0.0933801780519118	0.974664679582721	0.882279258839004	0.0923854207437178
FBtr0305210,FBtr0305211,FBtr0305212,FBtr0333105,FBtr0333106,FBtr0333107,FBtr0333108,FBtr0333109:chr3L:+:8538100:8567509:rhea:15-16-17:	ALE	E17,E18	E17,E19,E20,E21,E22,E23,E24	-4.80640899279923	-4.16490188165351	0.641507111145716	0.0111546123525747	0.0934334683801432	0.0496608252788013	0.090418150495371	-0.0407573252165697
FBtr0299522,FBtr0299523,FBtr0299524,FBtr0299525,FBtr0299526:chrX:+:21889015:21909502:l(1)G0196:14-15:	ALE	E15,E16	E15,E17	-1.51198257749745	-0.87924945954481	0.632733117952641	0.0112247453749268	0.0938379978133472	0.184294137503484	0.298805507604343	-0.114511370100859
FBtr0080527,FBtr0080528,FBtr0331332,FBtr0331333,FBtr0331334:chr2L:+:13665524:13672967:CG18507:6:8>	IR	E6,E8	E6,E7,E8	-3.43398721179433	-2.05017115588446	1.38381605590987	0.0113088325207298	0.0943573851292737	0.765730686694511	0.439670272982421	0.32606041371209
FBtr0081957,FBtr0113206,FBtr0301786,FBtr0301787,FBtr0303525,FBtr0303526:chr3R:+:4764404:4768749:skap:4-5-6-7-8:10-11.12>	ES	E8,E10	E8,E9,E10	2.0262208438462	1.4517515795884	-0.574469264257798	0.01140944565917	0.0948286034766992	0.111309361335164	0.191066261381271	-0.0797569000461074
FBtr0082660,FBtr0082661,FBtr0330025:chr3R:-:8538824:8548267:Men::3.4-5-6>	AFE	E1,E3	E2,E3	-1.52930062987307	-2.64113323044656	-1.11183260057349	0.0114474999593459	0.0949612110527207	0.921769798730292	0.97116415161337	-0.0493943528830779
FBtr0088178,FBtr0088179,FBtr0088180:chr2R:-:7172652:7177253:fbl6:2:4-5-6-7-8-9-10-11>	A5SS	E2,E4	E2,E3,E4	-1.46633706659624	0.466089731411612	1.93242679800785	0.0115552661690611	0.0953406015957386	0.338974694495051	0.0773429983344315	0.26163169616062
FBtr0071846,FBtr0071847,FBtr0113106,FBtr0113107:chr2R:-:18221008:18260610:Liprin-gamma:6:8-9-10-11-12-13	ES	E6,E8	E6,E7,E8	-1.73072592929052	-0.63254419900373	1.09818173028679	0.0115220919356676	0.0953406015957386	0.526794536053597	0.27911583849381	0.247678697559787
FBtr0087429,FBtr0087430,FBtr0087431,FBtr0112929,FBtr0301334,FBtr0303756,FBtr0303757,FBtr0303758,FBtr0332856:chr2R:-:10788979:10815930:CG10249::15-16-17-19-20>	AFE	E12,E13,E15	E14,E15	0.976653872728704	0.565469468699259	-0.411184404029446	0.0115597983317151	0.0953406015957386	0.212750794593224	0.159811935018413	0.0529388595748112
FBtr0301701,FBtr0305501,FBtr0330066,FBtr0330067,FBtr0333358:chr3L:-:21129546:21165030:Ac78C::4-5.6-7-8-9-10-11-12-13-14-15-16-17-18-19-20-21-22-23-24-25-26>	AFE	E2,E4	E3,E4	-0.980829249810123	0.5596157878749	1.54044503768502	0.0122444912771569	0.0999536857748124	0.700726171700222	0.328050366288738	0.372675805411484
FBtr0077686,FBtr0077687:chr2L:-:2849731:2855749:CG3104::3-4-5-6>	AFE	E1,E3	E2,E3	-0.0180185075016565	0.632522553369289	0.650541060870945	0.0122040511777432	0.0999536857748124	0.539433504306068	0.368268901610709	0.171164602695358
FBtr0306744,FBtr0306745,FBtr0306746,FBtr0306747,FBtr0306748,FBtr0306749,FBtr0306750,FBtr0306751,FBtr0306752,FBtr0306753,FBtr0306754,FBtr0306755,FBtr0308226,FBtr0308227,FBtr0330372:chr3R:-:19011301:19052430:cnc::24-25.26>	AFE	E14,E15,E16,E17,E24	E18,E19,E20,E24	-0.23638877682959	-0.514620692609606	-0.278231915780016	0.0122213373616557	0.0999536857748124	0.821255591174223	0.856222550604151	-0.0349669594299276
FBtr0082886,FBtr0082887,FBtr0305052:chr3R:+:9882689:9913700:foxo:3.4.5-6-7-8-9-10-11:13-14-15>	A3SS	E11,E13	E11,E12,E13	-1.39432653622033	-2.19066717886158	-0.796340642641253	0.0123556526582846	0.100553483849714	0.717117294509847	0.85297076395791	-0.135853469448064
FBtr0071197,FBtr0112961,FBtr0112962:chrX:+:8331112:8334969:CG1440::4-5-6-7>	AFE	E1,E4	E2,E3,E4	1.70198946778849	1.29134643439536	-0.410643033393121	0.0124693287162818	0.101286777871196	0.0896292614408544	0.123972885668003	-0.0343436242271485
FBtr0299652,FBtr0299656,FBtr0299657,FBtr0299658,FBtr0300521,FBtr0300522,FBtr0300523,FBtr0300524,FBtr0329826:chr2L:-:12455539:12546630:bun::19.20.21.22>	AFE	E17,E19	E18,E19	-0.619494256639615	-0.217477829717222	0.402016426922393	0.01249760423506	0.101324915845383	0.127498104893097	0.0849562288219784	0.0425418760711186
FBtr0081634,FBtr0305315:chr3R:+:2893133:2897346:CG1965:<1.2-3-4-5:7-8-9-10-11>	IR	E5,E7	E5,E6,E7	-3.40654125434647e-09	-0.780158555021094	-0.780158551614553	0.0126352216779546	0.10224773549938	0.252577319587312	0.424899396197881	-0.172322076610569
FBtr0077388,FBtr0100301,FBtr0304909,FBtr0304910:chr2L:+:4852864:4875233:pog:13-14:18>	ES	E14,E18	E14,E16	0.167054074832072	1.6739764356516	1.50692236081952	0.0127506910453679	0.102616666618256	0.356763925729589	0.112831294597318	0.243932631132271
FBtr0089910,FBtr0089911,FBtr0113039,FBtr0113040,FBtr0114471,FBtr0302138,FBtr0302139,FBtr0302140,FBtr0302141,FBtr0305067,FBtr0305068:chr2L:+:13261009:13284043:CG6043::9	AFE	E5,E6,E7,E9	E8,E9	-0.599118228033526	-1.41528189364245	-0.816163665608919	0.0128051217700693	0.102695898220642	0.134827409111376	0.0671373208476637	0.067690088263712
FBtr0290277,FBtr0301221,FBtr0301222,FBtr0331839,FBtr0331840:chr3L:+:7555709:7562599:frac:4-5-6-7:9-10-11-12-13>	IR	E7,E9	E7,E8,E9	-0.498138056229164	0.1034138987674	0.601551954996565	0.0128101004063914	0.102695898220642	0.114875398841543	0.0662061963783731	0.0486692024631701
FBtr0303110,FBtr0303111,FBtr0303112,FBtr0303113,FBtr0303114,FBtr0303115,FBtr0303117,FBtr0303118,FBtr0303119,FBtr0303120,FBtr0303121,FBtr0303122,FBtr0303123,FBtr0303124,FBtr0303125,FBtr0334060,FBtr0334061,FBtr0334062:chr3L:-:7648488:7711495:Ank2:5-6-7-8:	ALE	E8,E10,E12,E13,E14	E8,E9	2.30306811105885	1.58775246601385	-0.715315645044998	0.0128791055067891	0.102865272049578	0.555239882866334	0.382571539286388	0.172668343579946
FBtr0077680,FBtr0077682,FBtr0077683,FBtr0332459,FBtr0332460:chr2L:-:2880703:2885850:NTPase:<3:5	IR	E3,E5	E3,E4,E5	-0.358069030529401	-0.978124349610963	-0.620055319081561	0.0129642740499526	0.103224787876957	0.341181110328847	0.500883065751663	-0.159701955422816
FBtr0089873,FBtr0089874,FBtr0089875,FBtr0089876,FBtr0089877,FBtr0089878,FBtr0309294,FBtr0309295,FBtr0332883:chr2R:-:8764598:8767735:Nmda1:<2:8	A3SS	E2,E8	E6,E7,E8	-0.993654338274734	-0.0794512466836848	0.914203091591049	0.0131439673415659	0.104398572396874	0.510885119065481	0.306695326568884	0.204189792496597
FBtr0072956,FBtr0072957,FBtr0072958,FBtr0072959,FBtr0333362,FBtr0333363,FBtr0333364,FBtr0333365:chr3L:-:2554846:2586540:msn:14-15:17	ES	E15,E17	E15,E16,E17	0.388104684392337	-0.771559252247198	-1.15966393663954	0.013190073191091	0.104571484321251	0.034336024995062	0.104382279551702	-0.0700462545566403
FBtr0304807,FBtr0304808,FBtr0304809,FBtr0304810,FBtr0304811,FBtr0304812,FBtr0304813,FBtr0304814,FBtr0304815,FBtr0333111,FBtr0333112,FBtr0333113:chr3L:+:8571841:8592717:CG43078:<1.2.3-4:9-10	ES	E4,E9	E4,E6,E9	-0.201137622262647	-1.22834479976658	-1.02720717750394	0.0133469301187052	0.105426027058964	0.29837569713978	0.527646333394818	-0.229270636255038
FBtr0076254,FBtr0076255:chr3L:+:10631245:10632778:CG8009:<1-2:4-5>	A3SS	E2,E4	E2,E3,E4	0.820980554774425	1.99243015891707	1.17144960414264	0.0134114395212111	0.105741202977329	0.261290268059481	0.0989956142982646	0.162294653761217
FBtr0303787,FBtr0303788,FBtr0303789,FBtr0303790:chr3R:+:2232578:2273729:gpp:<1:3-4-5-6-7-8-9	IR	E1,E3	E1,E2,E3	-0.304660406084009	0.272414599233427	0.577075005317436	0.0136145153145261	0.10639353962265	0.135119784982209	0.0765122124033951	0.0586075725788143
FBtr0076775,FBtr0076776,FBtr0076777,FBtr0076780,FBtr0076782,FBtr0300499,FBtr0300500,FBtr0306535,FBtr0332080,FBtr0332081,FBtr0332082,FBtr0332083:chr3L:-:7805014:7860469:Pdp1:14:17-18.19>	A3SS	E14,E17	E14,E16,E17	-3.75949697360368	-3.24704672129537	0.512450252308309	0.0135804172068293	0.10639353962265	0.928554770515863	0.887281661900212	0.0412731086156506
FBtr0091630,FBtr0091631,FBtr0307333,FBtr0307334,FBtr0333702:chr4:+:1234562:1275485:Caps:<2-3-4-5-6-7-8-9:13-14-15-16	ES	E9,E10,E11,E12,E13	E9,E13	3.89563951079808	4.90280259468824	1.00716308389016	0.0136179769123708	0.10639353962265	0.89502546793294	0.957967807390089	-0.0629423394571497
FBtr0089121,FBtr0089122,FBtr0333679:chr4:+:328718:331448:Rad23:<1:4-5-6.7>	ES	E1,E4	E1,E3	-2.61593490529503	-3.87639577739535	-1.26046087210033	0.013565261477219	0.10639353962265	0.5048805422616	0.784879064928379	-0.279998522666779
FBtr0074166,FBtr0301598,FBtr0333719:chrX:-:15781599:15784149:MSBP:4:6-7-8>	A3SS	E4,E6	E4,E5,E6	2.07646092282952	1.57032678405694	-0.506134138772585	0.0137138373199999	0.106948019898438	0.0874358066385086	0.136009321784341	-0.0485735151458323
FBtr0078710,FBtr0078711,FBtr0304794,FBtr0309091,FBtr0310266,FBtr0330314:chr3R:+:1474786:1478351:sec23:5-6-7-8:11>	ES	E8,E11	E8,E9,E11	-0.174446874760809	0.239868095988016	0.414314970748825	0.0138161258456162	0.10704369719472	0.4543146064175	0.361016822501094	0.0932977839164053
FBtr0075959,FBtr0332635,FBtr0332636,FBtr0332637,FBtr0332638,FBtr0332639,FBtr0332640,FBtr0332641,FBtr0332642:chr3L:+:12508158:12514054:tral:4-5:7	A5SS	E5,E7	E5,E6,E7	-2.26018954416737	-1.77625529048518	0.483934253682193	0.0137689825160901	0.10704369719472	0.85658531410632	0.785500633395079	0.0710846807112411
FBtr0083229,FBtr0083231,FBtr0083232,FBtr0083233,FBtr0110973,FBtr0110974,FBtr0303845,FBtr0332439:chr3R:-:11894244:11924483:Mhcl::21-22-23	AFE	E18,E19,E21	E20,E21	2.10809679576379	2.81341072328073	0.705313927516934	0.0137885378970772	0.10704369719472	0.796775053537366	0.889832271056959	-0.0930572175195929
FBtr0079414,FBtr0110799,FBtr0330197,FBtr0330198,FBtr0330199:chr2L:-:7204797:7220029:CG13784:<1.2.3:5-7-8.9-10-11-12>	IR	E3,E5	E3,E4,E5	-1.73957283274727	-2.6763114214355	-0.936738588688236	0.0138257509758132	0.10704369719472	0.260191365177098	0.561654677242576	-0.301463312065478
FBtr0078897,FBtr0078898,FBtr0078899,FBtr0078900,FBtr0078901,FBtr0078902,FBtr0100499,FBtr0100500,FBtr0113337,FBtr0113338,FBtr0113339,FBtr0113340,FBtr0113341,FBtr0113343,FBtr0300789,FBtr0301768,FBtr0301769,FBtr0301770,FBtr0301771,FBtr0301772,FBtr0310506,FBtr0310614:chr3R:+:105905:130349:cpx:<22.23.24:27	A5SS	E24,E27	E24,E25,E27	-2.80157624520984	-3.87639584697013	-1.0748196017603	0.013877145800344	0.107248373208774	0.76577030493203	0.903446239878304	-0.137675934946273
FBtr0087375,FBtr0087376,FBtr0087377,FBtr0087378,FBtr0087379:chr2R:+:11209978:11212399:Arf51F:2:5-6-7>	ES	E2,E5	E2,E4,E5	1.55931352708018	1.99178059142088	0.4324670643407	0.0139491234304019	0.107418249785729	0.134193158351289	0.0857388617096991	0.0484542966415902
FBtr0074167,FBtr0310065,FBtr0310066:chrX:-:15770715:15781319:tay:<1:4-5-6-7-8-9-10-11-12-13-14-15-16>	A5SS	E1,E4	E2,E4	0.154150662984424	-2.19722455649378	-2.3513752194782	0.0139262089183847	0.107418249785729	0.247900615149237	0.757559571500782	-0.509658956351545
FBtr0076538,FBtr0076539,FBtr0076540,FBtr0076541,FBtr0300462,FBtr0331858:chr3L:-:9091207:9123452:bol:<2:4-5-7-8	ES	E2,E4	E2,E3,E4	-3.01151612214299	-3.95124373012118	-0.93972760797819	0.0139996753497079	0.107482732779514	0.827478055605044	0.920929404118461	-0.0934513485134172
FBtr0088948,FBtr0088949,FBtr0088950,FBtr0303287:chr2R:-:3483239:3508216:CG1358::8-9-10-11-12-13-14-15-16>	AFE	E1,E2,E8	E5,E8	1.57818536920381	3.23867844096463	1.66049307176083	0.0140075239368228	0.107482732779514	0.884674674629433	0.982169763937726	-0.0974950893082933
FBtr0072788,FBtr0332876,FBtr0332877:chr3L:-:1802007:1802856:JTBR:<1:3	IR	E1,E3	E1,E2,E3	-1.11600403059249	-0.228258654185314	0.887745376407173	0.0142304898205484	0.108805008467787	0.615612378448332	0.422482468595006	0.193129909853326
FBtr0076415,FBtr0076416,FBtr0310662,FBtr0310663,FBtr0310664,FBtr0333856,FBtr0333857:chr3L:-:9676678:9689800:CG6767::3-4	AFE	E1,E3	E2,E3	2.23683369675702	1.52242655217309	-0.714407144583929	0.0142990505485968	0.109135027011226	0.064364689364728	0.124610393618147	-0.0602457042534191
FBtr0077352,FBtr0077353,FBtr0100650,FBtr0100651,FBtr0100652,FBtr0310475:chrX:+:21884236:21889294:Cp110::10-12	AFE	E7,E8,E10	E9,E10	0.815036996429968	1.371180719215	0.556143722785035	0.0144738438400772	0.110078065452764	0.18812841531018	0.28585458310029	-0.0977261677901101
FBtr0075441,FBtr0112850,FBtr0112851,FBtr0112852,FBtr0301472,FBtr0301473,FBtr0301575,FBtr0308212,FBtr0308213,FBtr0308214,FBtr0308215,FBtr0308216,FBtr0333616:chr3L:+:16045058:16075126:Mbs::28-29	AFE	E21,E22,E23,E24,E28	E25,E26,E27,E28	1.31883831828885	1.06475112689182	-0.254087191397028	0.0146505244684906	0.111224918093824	0.152072358029245	0.189802686939116	-0.0377303289098708
FBtr0079334,FBtr0079335,FBtr0306113:chr2L:-:6527446:6546972:eya::3-5-6-7>	AFE	E1,E3	E2,E3	0.762140049144089	-0.646627183973201	-1.40876723311729	0.0146873743204371	0.111308020202678	0.469340940323293	0.78521810698669	-0.315877166663397
FBtr0076851,FBtr0301611,FBtr0331849,FBtr0331850,FBtr0333404:chr3L:+:7374713:7378737:smid:<2-4-5:7-8-9-10-11-12>	A3SS	E5,E7	E5,E6,E7	-0.883190779360499	-1.67147329582848	-0.788282516467983	0.01478726395456	0.111689704232727	0.69434407307012	0.831700221247982	-0.137356148177862
FBtr0076970,FBtr0076971,FBtr0076972,FBtr0076973,FBtr0076974,FBtr0307510,FBtr0307511:chr3L:+:6543837:6587040:CG18769:<2:5	A5SS	E2,E5	E3,E5	-1.06471073499843	-2.63905733393454	-1.57434659893611	0.0147897234601865	0.111689704232727	0.629665606352876	0.894362026311771	-0.264696419958895
FBtr0273422,FBtr0273423,FBtr0273424,FBtr0273425,FBtr0273426,FBtr0273427,FBtr0273428,FBtr0308596:chr3L:-:14405924:14529376:bbg:<1:3-4	A5SS	E1,E3	E1,E2,E3	-0.916290734079256	0.0909717764521493	1.00726251053141	0.0149781169033422	0.111837706477238	0.671456644559296	0.462964114012457	0.208492530546839
FBtr0072412,FBtr0309243:chr2R:-:20827228:20827993:CG2811:<1-2:4.5>	IR	E2,E4	E2,E3,E4	-2.52732737186595	-1.91091330845343	0.616414063412522	0.0148416702805317	0.111837706477238	0.861508000024231	0.771489045430557	0.0900189545936745
FBtr0087219,FBtr0087220,FBtr0300575,FBtr0305090,FBtr0305091,FBtr0305092,FBtr0310447:chr2R:+:11997989:12004501:Asph:14-15:17-18>	A5SS	E15,E17	E15,E16,E17	-0.312683375572893	0.0321866832908286	0.344870058863722	0.014914900551997	0.111837706477238	0.555561723671602	0.471526661203414	0.084035062468188
FBtr0086273,FBtr0086274:chr2R:+:16151476:16152353:RpS18::3-4-5>	AFE	E1,E3	E2,E3	0.597397362147488	0.971781336126735	0.374383973979247	0.0149866391048662	0.111837706477238	0.266369090061874	0.20259385257543	0.0637752374864443
FBtr0088420,FBtr0088421,FBtr0088422,FBtr0304925,FBtr0333067:chr2R:+:5997244:6004962:Pfk:<6.7-8-9:13-14-15-16.17>	ME	E9,E11,E13	E9,E12,E13	-0.563388146231863	-0.19549387935027	0.367894266881593	0.0150095702757952	0.111837706477238	0.362173462886338	0.450814479637818	-0.0886410167514801
FBtr0310365,FBtr0310440:chrX:+:18737695:18749891:CG34422::4-5-6>	AFE	E1,E2,E4	E3,E4	0.786237601196481	1.52605630447498	0.739818703278499	0.0150175370345279	0.111837706477238	0.121991861754391	0.240345250903363	-0.118353389148972
FBtr0083204,FBtr0083205,FBtr0083206,FBtr0083207,FBtr0083208,FBtr0083209,FBtr0083210,FBtr0301655,FBtr0310672:chr3R:+:11760821:11787846:Sap47:11:13-14-15	A5SS	E11,E13	E11,E12,E13	-2.28819635251663	-1.83179684675899	0.456399505757636	0.0150526920033716	0.111905566675584	0.873541864340511	0.821700416170168	0.0518414481703432
FBtr0100285,FBtr0100451,FBtr0100452,FBtr0100453:chr2R:+:9841699:9843169:CG33155,mRpL53::4-5>	AFE	E1,E4	E2,E4	-0.783244071418179	-0.428803428403893	0.354440643014286	0.0152339035310956	0.112862212884686	0.789560749360231	0.72386026809327	0.0657004812669615
FBtr0081104,FBtr0308573,FBtr0308574,FBtr0308575:chr2L:+:18823573:18826553:CG17323:<1.2:	ALE	E2,E3,E4	E2,E6,E7,E8,E9	-4.15461267756591	-3.26973424612774	0.884878431438168	0.0152173877349859	0.112862212884686	0.280137166630009	0.486067104123768	-0.20592993749376
FBtr0075028,FBtr0075029,FBtr0112890,FBtr0299586,FBtr0330194,FBtr0330195,FBtr0332735:chr3L:-:19134074:19228473:fz2:<1:3-4-5-6	A5SS	E1,E3	E1,E2,E3	-2.48490666008878	-1.53471436791098	0.950192292177804	0.0152676911714241	0.1129178467532	0.695710563466738	0.455530462768193	0.240180100698544
FBtr0077074,FBtr0077075,FBtr0077076:chr3L:-:5923361:5925873:Bj1:<2:4-5-6>	IR	E2,E4	E2,E3,E4	-3.30321696932637	-2.14843441486402	1.15478255446235	0.0152970169229979	0.112940346594711	0.931273017096778	0.793754570707841	0.137518446388937
FBtr0082291,FBtr0082292,FBtr0082294,FBtr0082295,FBtr0273345,FBtr0273346,FBtr0273347,FBtr0306641:chr3R:-:6689076:6694379:SelR:3.4-5:9>	A3SS	E5,E9	E5,E8,E9	-0.468181582224158	-0.80826851237509	-0.340086930150931	0.0153523710552398	0.113154611362548	0.490935129139127	0.567164165820274	-0.0762290366811468
FBtr0078739,FBtr0078740,FBtr0113194:chr3R:-:1442367:1449810:CG2911,Spec2:<1.2:	ALE	E2,E4	E2,E5,E6	-1.77885606426359	-1.04145388162651	0.737402182637077	0.0156566867452144	0.11519997079484	0.287887444779924	0.453425963997313	-0.165538519217389
FBtr0084368,FBtr0084369,FBtr0300968:chr3R:+:18944124:18949941:cenB1A::7	AFE	E1,E2,E3,E4,E5,E7	E6,E7	4.98702553612568	3.66946133542062	-1.31756420070505	0.0157830940317775	0.115931547101791	0.805021078988766	0.543317932167281	0.261703146821485
FBtr0085037,FBtr0085038,FBtr0085039:chr3R:+:22543569:22545529:CG5484:<1:4-5-6>	A5SS	E1,E4	E1,E2,E3,E4	2.50737950438034	1.59108877420715	-0.916290730173189	0.0158816903890641	0.116456695566226	0.0498336370176581	0.117219395121297	-0.067385758103639
FBtr0089949,FBtr0089950,FBtr0089951,FBtr0089952,FBtr0089953,FBtr0089955,FBtr0302613,FBtr0302614,FBtr0302615,FBtr0302616,FBtr0306654,FBtr0332445,FBtr0332446:chr3R:-:559375:574778:tacc:6-7:11-12.13-14-15-16-17-18	A3SS	E7,E10	E7,E11	0.169076331239445	-0.613104470930994	-0.78218080217044	0.016060666855215	0.117055783363336	0.390204451345706	0.213723489787643	0.176480961558064
FBtr0300769,FBtr0300770,FBtr0310613:chr3R:+:8488552:8499681:CG14395::4.5-6-7-8-9-10-11>	AFE	E1,E4	E3,E4	-2.16268427816051	-1.57097166010117	0.591712618059341	0.0160496835344786	0.117055783363336	0.938678575980288	0.889120593748106	0.0495579822321819
FBtr0074570,FBtr0074571,FBtr0074572,FBtr0074573,FBtr0074574,FBtr0074575:chrX:-:18284520:18304168:CG32549::4	AFE	E1,E4	E2,E4	0.559615786186933	1.58412010584827	1.02450431966134	0.0161730210263148	0.117390998902153	0.555646228921324	0.288383019718594	0.26726320920273
FBtr0077520,FBtr0077521:chr2L:+:3466161:3467326:Pdsw::3-4-5>	AFE	E1,E3	E2,E3	0.911651292355597	1.29150752985268	0.379856237497087	0.0161485745321727	0.117390998902153	0.266250364700393	0.199489136361857	0.0667612283385354
FBtr0070713,FBtr0070714,FBtr0100551,FBtr0100552:chrX:+:4601950:4623527:Proc-R:<1:3	A5SS	E1,E3	E1,E2,E3	-20	-2.47115767394226	17.5288423260577	0.0162386965046505	0.117624778948275	1	0.732911668716385	0.267088331283615
FBtr0071527,FBtr0071528,FBtr0113369,FBtr0113371,FBtr0301892,FBtr0301893,FBtr0301894,FBtr0301895,FBtr0301896,FBtr0301897,FBtr0301898,FBtr0301899,FBtr0301900,FBtr0301901,FBtr0301902,FBtr0310056,FBtr0310057:chr2R:+:16905289:16912423:RIC-3:14:16-17>	ES	E14,E16	E14,E15,E16	-0.042559617471431	0.425667815447228	0.468227432918659	0.0162599764243135	0.117624778948275	0.265254372916982	0.165276457707003	0.0999779152099787
FBtr0290010,FBtr0329974,FBtr0329975,FBtr0329976,FBtr0329977:chr2L:+:4981613:4992702:CG34126:<1-2-3-4:6-7-8	ES	E4,E6	E4,E5,E6	0.143100842423046	1.12393010628426	0.980829263861217	0.0163181249251819	0.11784702992186	0.347671708194801	0.169823599826761	0.17784810836804
FBtr0075285,FBtr0113427,FBtr0113428,FBtr0290066,FBtr0310005,FBtr0310006,FBtr0333861:chr3L:-:17052006:17231312:Rbp6:<7-8-9-10-11-13-14-17-18:21.22>	ES	E18,E21	E18,E19,E20,E21	-3.90197268681495	-2.63458303786729	1.26738964894766	0.0164522069675164	0.118615995535936	0.926235212247818	0.73825917317645	0.187976039071368
FBtr0079532,FBtr0100151:chr2L:+:7998933:7999743:CG7224::3.4>	AFE	E1,E3	E2,E3	1.42674364062083	2.59299659798552	1.16625295736469	0.0165099459532519	0.118832894072234	0.393090497211888	0.192020607291601	0.201069889920287
FBtr0073798,FBtr0301298,FBtr0301299,FBtr0308576,FBtr0333331,FBtr0333332,FBtr0333333,FBtr0333334:chrX:-:13156719:13179354:HDAC4:7:10-11-12	A3SS	E7,E10	E7,E9,E10	-2.25533220021593	-3.54817958345916	-1.29284738324324	0.0165433286553812	0.118874052227714	0.855559767513225	0.952700661000954	-0.0971408934877295
FBtr0082817,FBtr0114604:chr3R:+:9509679:9519629:flfl:<1-2-3-4-5-6-7:9-10-11>	A3SS	E7,E9	E7,E8,E9	-1.12300374583823	-1.92896059179612	-0.805956845957888	0.0166168284985812	0.11920285819433	0.682133477001658	0.829443964275465	-0.147310487273806
FBtr0084511,FBtr0084512:chr3R:-:19777851:19784117:Aats-glupro::6-7>	AFE	E1,E2,E3,E4,E6	E5,E6	1.70780776228252	2.04198397785671	0.334176215574191	0.0166933658297967	0.119552321617727	0.1013542677746	0.133985885439106	-0.0326316176645061
FBtr0078094,FBtr0078095,FBtr0330651:chr2L:-:355564:357874:Ent1:<1:3	IR	E1,E3	E1,E2,E3	-3.61091789727789	-2.72078921184423	0.890128685433654	0.0168744008443327	0.120647754456069	0.94998047383494	0.883574303787127	0.0664061700478124
FBtr0083860,FBtr0083861,FBtr0302327:chr3R:-:15688238:15690142:CG4572:<2:5>	IR	E2,E5	E2,E3,E4,E5	-0.783531241685592	-0.128617375930814	0.654913865754779	0.0169344185977905	0.120679241179344	0.370507086182179	0.234764178162413	0.135742908019765
FBtr0076775,FBtr0076776,FBtr0076777,FBtr0076780,FBtr0076782,FBtr0300499,FBtr0300500,FBtr0306535,FBtr0332080,FBtr0332081,FBtr0332082,FBtr0332083:chr3L:-:7805014:7860469:Pdp1:<2:4	IR	E2,E4	E2,E3,E4	-2.00976161929563	-0.762140050453722	1.24762156884191	0.0170397611479849	0.121056548151116	0.241314011624693	0.117132152592798	0.124181859031895
FBtr0089793,FBtr0301340,FBtr0301341:chr4:+:745029:796707:bt:<1-2-3-5-6:10-11-12	ES	E6,E10	E6,E7,E8,E9,E10	-1.77392460508236	-2.3122159851559	-0.538291380073541	0.0170442661464802	0.121056548151116	0.304404348915712	0.40190896243744	-0.0975046135217282
FBtr0078810,FBtr0078811,FBtr0078812,FBtr0078813,FBtr0078814,FBtr0078815,FBtr0078816,FBtr0078817,FBtr0078818,FBtr0100197,FBtr0100199,FBtr0110932,FBtr0110933,FBtr0273430,FBtr0273431,FBtr0273432,FBtr0273433,FBtr0273434,FBtr0306694,FBtr0306695,FBtr0308580,FBtr0308581,FBtr0333694,FBtr0333695:chr3R:-:1095837:1176165:mtd:12-13-14:23-25	ES	E14,E23	E14,E22	-2.0209453346433	-1.03301500040983	0.987930334233474	0.0171055790119532	0.121104553241522	0.753815276883852	0.531160883841984	0.222654393041868
FBtr0083904,FBtr0083905,FBtr0083906,FBtr0083907,FBtr0083908:chr3R:+:16386581:16398636:CG5191:<1:3	IR	E1,E3	E1,E2,E3	1.08743899171031	0.41284521376402	-0.674593777946294	0.0171350250725729	0.121104553241522	0.132392550743059	0.247507478886594	-0.115114928143535
FBtr0081806,FBtr0306301:chr3R:-:4066468:4069547:CG9636:<1:3-4-5-6>	IR	E1,E3	E1,E2,E3	-4.13402304347356	-3.00284972201958	1.13117332145398	0.0173169843696543	0.122185684460434	0.94789927694703	0.855189705398814	0.0927095715482162
FBtr0076549,FBtr0076550,FBtr0076551,FBtr0290103,FBtr0290104:chr3L:-:8983416:8991089:smg::7-8	AFE	E1,E7	E3,E7	1.07102746328213	20	18.9289725367179	0.0174350249761656	0.122816889053416	0.359440302154155	0	0.359440302154155
FBtr0331205,FBtr0331206,FBtr0331207,FBtr0331208:chr2L:+:297879:305233:Pi3K21B::5.6>	AFE	E1,E2,E5	E4,E5	3.42100001809431	20	16.5789999819057	0.0174867569766736	0.122979696773759	0.635954863287997	1	-0.364045136712003
FBtr0081864,FBtr0306805,FBtr0306806,FBtr0332541:chr3R:-:4119564:4126700:CG9626:4-5-6-7-8:10-11-12-13-14-15-16-17>	IR	E8,E10	E8,E9,E10	-1.32222842916591	-0.397060876640388	0.925167552525524	0.0176670150883349	0.123059856995225	0.613562085578226	0.381130343731321	0.232431741846906
FBtr0084460,FBtr0304567:chr3R:-:19599946:19607366:Nup98-96:<1.2-3-4-5:	ALE	E5,E6	E5,E7,E8,E9,E10,E11	-3.45315711920813	-4.6751625344039	-1.22200541519577	0.0177279931649309	0.123059856995225	0.249241406796135	0.098584921297303	0.150656485498832
FBtr0081244,FBtr0081245,FBtr0331325,FBtr0331326:chr2L:+:19493250:19497978:swm:3-4:6-7-8.9>	A3SS	E4,E6	E4,E5,E6	1.45798629057275	2.17222327364237	0.71423698306962	0.0176736148837728	0.123059856995225	0.179915129159423	0.0977095342589952	0.0822055949004279
FBtr0084479,FBtr0084480,FBtr0290056,FBtr0290057:chr3R:-:19431472:19495378:CG31145:<1-2:5-8-9-10-11-12-13-14-15-16-18.19>	ES	E2,E5	E2,E4,E5	-4.31079911535932	-2.62103884157865	1.68976027378067	0.0177559021031044	0.123059856995225	0.978816621694399	0.900344109184891	0.0784725125095085
FBtr0075339,FBtr0305272:chr3L:-:16837667:16838091:CG9669:<1:3>	A5SS	E1,E3	E1,E2,E3	-2.69877994379598	-2.10184331424315	0.596936629552831	0.0177166708395677	0.123059856995225	0.911682240952544	0.850045230723749	0.0616370102287953
FBtr0087841,FBtr0087842,FBtr0087843:chr2R:+:8524175:8528133:Iswi:<1:4-5-6-7-8-9>	IR	E1,E4	E1,E2,E3,E4	1.10670949907589	1.88273123972839	0.776021740652501	0.0175842106034312	0.123059856995225	0.0955332251295726	0.0459183223787154	0.0496149027508571
FBtr0070299,FBtr0070300,FBtr0100557,FBtr0302654,FBtr0302655,FBtr0302656,FBtr0302657,FBtr0302658,FBtr0302659,FBtr0305497,FBtr0305498,FBtr0305499,FBtr0307895,FBtr0309961,FBtr0309962,FBtr0309963,FBtr0309964,FBtr0309965,FBtr0309966,FBtr0309967,FBtr0309968,FBtr0309969,FBtr0332901:chrX:+:1667751:1747700:Adar,CG42666:17-18-19:24-25-26.27>	ES	E19,E24	E19,E23,E24	-5.45603650668842	-3.18553212630889	2.27050438037953	0.0177871099347209	0.123077635087755	0.985314207650274	0.841886312020964	0.14342789562931
FBtr0299957,FBtr0299958:chr3R:-:14985820:14988000:CG42358,CG42359:<1-2:	ALE	E2,E3	E2,E4,E5	-0.909675489468176	-0.495787744753851	0.413887744714325	0.0179252914096382	0.123834368468192	0.449045423764175	0.547356380582753	-0.0983109568185786
FBtr0273304,FBtr0273305,FBtr0273306,FBtr0301145:chr3L:-:11598535:11602540:CG6091:3-4-6-7-8-9:11-12.13>	IR	E9,E10,E11	E9,E11	-0.630233355654568	0.0855221755745513	0.715755531229119	0.0179810534796293	0.124020203534458	0.189239751654871	0.3194124333692	-0.130172681714329
FBtr0299791,FBtr0299792,FBtr0299793,FBtr0299794,FBtr0299795,FBtr0300526:chrX:-:6675448:6697579:C3G:6-7-8-9:11-12-13-14-15-16-17-18>	ES	E9,E10,E11	E9,E11	2.31165817202599	3.52149721500096	1.20983904297497	0.0183072394613028	0.125664868954023	0.710728130256987	0.893499417949111	-0.182771287692123
FBtr0305141,FBtr0305142,FBtr0305145,FBtr0332343,FBtr0332344,FBtr0332345,FBtr0332346,FBtr0332347,FBtr0332348,FBtr0332349,FBtr0332350,FBtr0332351,FBtr0332352,FBtr0332353,FBtr0332354,FBtr0332355:chr2L:-:4477461:4595054:dp::78-79-80-81-82-83-84.85>	AFE	E39,E40,E78	E76,E77,E78	-0.165514437217546	0.583146283637839	0.748660720855385	0.0183754570583484	0.125825894099935	0.771296842497637	0.6293186059782	0.141978236519437
FBtr0073118,FBtr0073119,FBtr0073120,FBtr0306258,FBtr0333895:chr3L:-:3114446:3127724:prominin-like:5-6-7-8-9-10-11-12-13-14:16-17.18.19>	ES	E14,E16	E14,E15,E16	-2.65879481076566	-3.33665887292242	-0.677864062156767	0.0183935368608405	0.125825894099935	0.865272455556378	0.9269121185092	-0.0616396629528222
FBtr0112815,FBtr0303764:chrX:+:14160399:14171207:na:<1-2-3-4-5-6-7:9-10-11	A3SS	E7,E9	E7,E8,E9	-1.04145387770286	0.318453731813446	1.35990760951631	0.0184831700867191	0.125867166184837	0.632978165415289	0.330615384616355	0.302362780798934
FBtr0085704,FBtr0085705,FBtr0085706,FBtr0085707,FBtr0310068,FBtr0310069,FBtr0310070,FBtr0310071,FBtr0310072,FBtr0310424:chr3R:+:26634337:26652722:cindr:<9:12-13	A5SS	E9,E10,E12	E9,E12	-0.776528785411571	0.09097177598145	0.867500561393021	0.0184679087299603	0.125867166184837	0.235766713982484	0.416906684928302	-0.181139970945818
FBtr0078571,FBtr0078573,FBtr0078574,FBtr0078575,FBtr0112858,FBtr0299906,FBtr0299907,FBtr0332054:chr3L:-:22861478:22865331:Arf79F:<3.4:	ALE	E4,E5	E4,E8,E9,E10,E11,E12,E13	-2.89463182720035	-3.21581655625374	-0.321184729053389	0.0186532533965325	0.126424337294795	0.358620226889976	0.290445280681018	0.0681749462089575
FBtr0086684,FBtr0086686,FBtr0086687,FBtr0086688,FBtr0086689,FBtr0086690,FBtr0301148,FBtr0301149,FBtr0306636,FBtr0306637:chr2R:+:14308914:14313732:CG5174:11.12:14.15.16>	A5SS	E12,E14	E12,E13,E14	0.861769894423756	1.18091488084162	0.319144986417868	0.0186481590172775	0.126424337294795	0.185415238419097	0.142293433352513	0.0431218050665841
FBtr0080546,FBtr0080547,FBtr0080548:chr2L:+:13835566:13898715:cenG1A::5-6-7-8-9-10>	AFE	E3,E5	E4,E5	1.26694760525615	0.642503452380591	-0.624444152875559	0.0189219856752148	0.12804373613606	0.311826433134476	0.445633714855424	-0.133807281720948
FBtr0088275,FBtr0088276,FBtr0088277,FBtr0088278,FBtr0088279,FBtr0088280,FBtr0088281,FBtr0088282,FBtr0100606,FBtr0100607,FBtr0330607:chr2R:+:6445392:6504785:psq:13-15-16-17:20-21-22	IR	E17,E20	E17,E18,E19,E20	-2.80537853834216	-2.00372973995573	0.801648798386427	0.0190899292746261	0.128681015148411	0.888193455316142	0.77663181717296	0.111561638143182
FBtr0330729,FBtr0330730,FBtr0330731,FBtr0330732,FBtr0330733,FBtr0330734:chr2R:-:11757558:11809623:sli:4.5-6-7:9-10-11-12-13-14-15-16-17-18-19-20-21-22	ES	E7,E9	E7,E8,E9	-1.71441000759381	-2.14710019840963	-0.432690190815818	0.0191060013182887	0.128681015148411	0.692687528208257	0.779620341398713	-0.0869328131904562
FBtr0077769,FBtr0307078,FBtr0331202:chr2L:+:2391659:2410662:VGlut::4-5-6-7-8-9-10-11>	AFE	E2,E4	E3,E4	-0.770108219663474	-1.58853122559722	-0.818423005933743	0.0190938167801907	0.128681015148411	0.372016767643061	0.561264302546613	-0.189247534903552
FBtr0075198,FBtr0075199,FBtr0075200,FBtr0304977:chr3L:-:17631217:17638136:Pep:4.5:7>	ES	E5,E7	E5,E6,E7	-3.258847438672	-2.37968594595631	0.879161492715682	0.0193743142011765	0.129877422967949	0.825989932893449	0.657046831325362	0.168943101568088
FBtr0082116,FBtr0082117,FBtr0082118,FBtr0301176,FBtr0301248,FBtr0301249,FBtr0301250:chr3R:-:5363875:5377528:CR42549,mura:<1:8	ES	E1,E8	E1,E6	-0.315327231333945	-0.933947385034824	-0.618620153700879	0.0193697003863938	0.129877422967949	0.0367617542677412	0.0703643490515092	-0.0336025947837681
FBtr0083678,FBtr0083679,FBtr0301199,FBtr0301200,FBtr0301201:chr3R:-:14584957:14620876:CG7720::4.5	AFE	E1,E4	E3,E4	20	2.27974994774365	-17.7202500522564	0.0194145261040642	0.129944265839819	0	0.0456098687900684	-0.0456098687900684
FBtr0111256,FBtr0111258,FBtr0111259,FBtr0302386,FBtr0332629:chr2L:+:22430961:22441183:CG17490:<2.3.4:6	IR	E4,E6	E4,E5,E6	-2.66722818634351	-1.53686722126562	1.13036096507789	0.0195150318500521	0.130363697211693	0.868995486037364	0.683055635634179	0.185939850403185
FBtr0082796,FBtr0082797,FBtr0082798,FBtr0082799,FBtr0082800:chr3R:+:9472725:9480285:rin:<1:4	IR	E1,E4	E1,E2,E3,E4	0.577705516402522	1.20070963279267	0.623004116390145	0.0195728501034178	0.13039463084401	0.10599999999988	0.0607423599737892	0.0452576400260909
FBtr0087444,FBtr0087445:chr2R:+:10695924:10697436:CG10200:<1:3-4-5>	IR	E1,E3	E1,E2,E3	0.600365441456671	0.954217791335841	0.353852349879171	0.0201320537188506	0.133499127823921	0.164235637327552	0.120320196107982	0.0439154412195705
FBtr0084533,FBtr0084534,FBtr0321260:chr3R:+:19863936:19868376:spas:<1-2:4-5-6.7>	ES	E2,E4	E2,E3,E4	-1.38629435738354	-0.786479122045875	0.599815235337669	0.0202286317610095	0.133918291073058	0.456988194884325	0.316402301116426	0.140585893767899
FBtr0082888,FBtr0082889:chr3R:+:9915244:9918147:Npc2b::3-4>	AFE	E1,E3	E2,E3	-0.835059243375472	-0.364892808827088	0.470166434548385	0.0202628033248463	0.133918291073058	0.623096277262712	0.510474474990667	0.112621802272045
FBtr0074879,FBtr0074880:chr3L:+:19798280:19800032:CG15881:<2:4-5-6>	IR	E2,E4	E2,E3,E4	0.980829253993308	1.59214641717593	0.611317163182619	0.0202985071002956	0.133918291073058	0.135670646990941	0.0763189534845697	0.0593516935063713
FBtr0304993,FBtr0304994,FBtr0304995,FBtr0304996,FBtr0304997,FBtr0304998,FBtr0304999,FBtr0333948:chr3L:+:8056973:8101936:Ect4:21:	ALE	E21,E22	E21,E23	-0.474239726468522	0.388585330839361	0.862825057307883	0.0203199268744785	0.133918291073058	0.354563085137757	0.559132032301717	-0.204568947163961
FBtr0076078,FBtr0076079,FBtr0076080,FBtr0110780,FBtr0110868,FBtr0110869,FBtr0301135,FBtr0302136,FBtr0302137:chr3L:-:11810082:11815375:CG11597,CG5946::10-11-14.15>	AFE	E1,E5,E10	E9,E10	-0.48975638995874	-1.11106131518634	-0.621304925227598	0.0204123690599759	0.134321515851021	0.209890669482719	0.137343078883962	0.072547590598757
FBtr0078144,FBtr0078145,FBtr0299837,FBtr0308253,FBtr0308254,FBtr0308255:chr2L:-:210734:250823:kis:<1-2-3-4-5-6:8-9-11-12	A5SS	E6,E8	E6,E7,E8	0.775607065303696	1.66432383198096	0.888716766677259	0.0205147270404469	0.134565814616744	0.272556381137595	0.116211524313523	0.156344856824071
FBtr0086782,FBtr0110964,FBtr0110965,FBtr0110966:chr2R:-:14017807:14022136:Hsf:<1-2-3-4-5:7	IR	E5,E7	E5,E6,E7	0.148761119117635	0.719760085689282	0.570998966571647	0.0205434429575481	0.134565814616744	0.257220653717973	0.172912352791785	0.0843083009261882
FBtr0290249,FBtr0290250:chr3R:-:232948:241835:CG32944:<1-3-4-5-6:8-9>	ES	E6,E8	E6,E7,E8	-2.13927878103332	-3.60452387312327	-1.46524509208996	0.0205291774418509	0.134565814616744	0.707325268816726	0.914906039143679	-0.207580770326952
FBtr0084504,FBtr0300647:chr3R:+:19821391:19823266:CG33108:<2-3:	ALE	E3,E4	E3,E5,E6	-3.78418964647024	-1.71765149899569	2.06653814747455	0.020693407204267	0.135341812415122	0.0610711952971848	0.28407796843928	-0.223006773142095
FBtr0113813,FBtr0301797,FBtr0301802,FBtr0301803,FBtr0301804,FBtr0333380:chr3LHet:+:1562356:1575983:CG40160::7.8>	AFE	E1,E2,E7	E3,E7	0.653497875480692	1.6880086492074	1.0345107737267	0.0209114823585744	0.136560242697256	0.320605906202123	0.577688527688735	-0.257082621486612
FBtr0085631,FBtr0085632,FBtr0085633,FBtr0085634,FBtr0085635,FBtr0306587,FBtr0306588,FBtr0332170:chr3R:-:26211294:26213900:Fer1HCH:<2:7	A5SS	E2,E7	E2,E3,E4,E5,E7	-3.15354323794742	-2.83624068334052	0.317302554606896	0.0211339116905815	0.137594573537013	0.838643423787684	0.790501068127995	0.0481423556596889
FBtr0083261,FBtr0083262,FBtr0083263,FBtr0083264,FBtr0083265,FBtr0100331,FBtr0100332,FBtr0100333,FBtr0301304,FBtr0305071,FBtr0305072,FBtr0330041:chr3R:+:12098175:12128443:gish:20-21-22-24:27	ES	E24,E27	E24,E26,E27	-2.09835871140983	-1.70579248383449	0.392566227575336	0.0211956988378581	0.137788075501174	0.729682770392101	0.643953663849577	0.085729106542524
FBtr0084927,FBtr0084928,FBtr0113384,FBtr0113385,FBtr0113386,FBtr0113387,FBtr0113388:chr3R:-:21524487:21566187:LpR2:11:13-14-15>	ES	E11,E13	E11,E12,E13	-0.449525095336377	0.179971379011261	0.629496474347638	0.0212666534812617	0.138040498502993	0.331206031642554	0.236560130460272	0.0946459011822816
FBtr0081707,FBtr0301493:chr3R:+:2161085:2162918:Osi19:<1-2:4-5>	A5SS	E2,E4	E2,E3,E4	-0.743530309824153	-0.590301595532284	0.153228714291869	0.021299911297076	0.138047841392965	0.575494438765335	0.540849759253171	0.0346446795121632
FBtr0073558,FBtr0073560,FBtr0073561,FBtr0073562,FBtr0100540,FBtr0299569,FBtr0307896,FBtr0308084,FBtr0308085,FBtr0333204:chrX:+:11686565:11695620:CkIIbeta:8-9-10-11-12:14.15.16.17.18>	A3SS	E12,E14	E12,E13,E14	-3.71357206494864	-4.30784171660243	-0.594269651653793	0.0213379633535382	0.138086187545412	0.918707702325211	0.952850694197809	-0.0341429918725983
FBtr0086280,FBtr0086281,FBtr0301207,FBtr0309253:chr2R:+:16206711:16213478:CG8920:<3-5-6:	ALE	E6,E7	E6,E8,E9,E10,E11	-3.83586164415855	-3.08551756351001	0.750344080648532	0.0214061091281915	0.138252628641281	0.0859047538712792	0.164973385263849	-0.0790686313925696
FBtr0089016,FBtr0089018,FBtr0089019,FBtr0089020,FBtr0111049,FBtr0111050,FBtr0111051,FBtr0111052,FBtr0111053,FBtr0111054,FBtr0111055,FBtr0111056,FBtr0111057,FBtr0111058,FBtr0111059,FBtr0111060,FBtr0111061,FBtr0111062,FBtr0111063,FBtr0111064,FBtr0111065,FBtr0111066,FBtr0111067,FBtr0111068,FBtr0111069,FBtr0111070,FBtr0111071,FBtr0111072,FBtr0111073,FBtr0111074,FBtr0111075,FBtr0111076,FBtr0111077,FBt…	ME	E66,E75,E100	E66,E96,E100	1.16315080843566	-0.139761941059288	-1.30291274949495	0.0217420619990646	0.139441254343255	0.734676662515352	0.470020780267891	0.264655882247461
FBtr0070277,FBtr0302028,FBtr0302174,FBtr0302175:chrX:-:1639908:1648096:Scgdelta:<1.2:5.6-7-8-9-10>	A5SS	E2,E5	E2,E3,E5	-2.63905733005552	-1.29392103660204	1.34513629345348	0.0220139180048139	0.139931665187404	0.926343024404771	0.769124865777055	0.157218158627716
FBtr0084211,FBtr0084212,FBtr0110878:chr3R:+:18188618:18190306:CG7071,muted::3-4-5.6>	AFE	E1,E3	E2,E3	1.4101998784445	1.93513804728315	0.524938168838653	0.0218776501480104	0.139931665187404	0.272714670880666	0.181760748070746	0.0909539228099203
FBtr0078856,FBtr0078857,FBtr0301296,FBtr0305312:chr3R:+:467695:470358:MED31,slx1:<1:3	IR	E1,E3	E1,E2,E3	0.221056386855357	-0.298219280968926	-0.519275667824283	0.0219976490473264	0.139931665187404	0.10869874503046	0.172626278225513	-0.0639275331950532
FBtr0072087,FBtr0113113,FBtr0113114:chr2R:+:19601424:19620706:Sesn:<1:3.4-5-6-7-8-9-10-11-12>	A5SS	E1,E3	E1,E2,E3	-1.47699092490021	-1.86573366266084	-0.388742737760639	0.0219054643713202	0.139931665187404	0.698968106880671	0.774885661577912	-0.0759175546972412
FBtr0076362,FBtr0076363,FBtr0076364,FBtr0076365:chr3L:-:9853316:9857459:iPLA2-VIA:<1:	ALE	E1,E2,E3,E4	E1,E5,E6,E7,E8,E9,E10	-1.13978338789416	-0.507751018878045	0.632032369016114	0.021961885782233	0.139931665187404	0.705939306348182	0.796668547982462	-0.09072924163428
FBtr0076616,FBtr0076618,FBtr0076619,FBtr0305696,FBtr0305697,FBtr0305698,FBtr0305699,FBtr0333048,FBtr0333049:chr3L:+:8443021:8465769:Gug:6-7-8-9:11	A3SS	E9,E10,E11	E9,E11	0.887303193610545	1.48473443713495	0.597431243524402	0.0220048796319959	0.139931665187404	0.690220774520121	0.806019913941676	-0.115799139421555
FBtr0299754,FBtr0299755,FBtr0299756,FBtr0299757,FBtr0299758,FBtr0299759,FBtr0299760,FBtr0299761,FBtr0299762,FBtr0299763,FBtr0299764,FBtr0299765,FBtr0303100,FBtr0306698:chr2R:-:9302482:9326550:CG42321:11-12-13-14-15-16-17-18:24>	ME	E18,E22	E18,E23,E24	-1.28291600630921	-1.97408102718582	-0.691165020876616	0.0221210717312424	0.140405088964769	0.680018027768976	0.820906945932572	-0.140888918163596
FBtr0085808,FBtr0085809:chr3R:-:27285543:27288730:CG11334::3-4-5-6-7>	AFE	E1,E3	E2,E3	1.61424018561805	1.9658192816468	0.35157909602875	0.022369627147558	0.141564488737933	0.197828612977835	0.147241156697501	0.0505874562803342
FBtr0075806,FBtr0075807,FBtr0075808,FBtr0075809,FBtr0113425,FBtr0332078,FBtr0332079:chr3L:+:13470640:13476615:stv:<1:6	A3SS	E1,E6	E1,E5	0.75290889991799	1.94421229897147	1.19130339905348	0.0226076143224455	0.14244122982925	0.291902732289452	0.131661759432262	0.160240972857189
FBtr0299742,FBtr0299743,FBtr0299744,FBtr0299745,FBtr0299746,FBtr0299747,FBtr0299748,FBtr0299749,FBtr0299750,FBtr0299751,FBtr0299752,FBtr0299753,FBtr0301396,FBtr0308598,FBtr0308599,FBtr0308600:chr3R:+:24713798:24748494:Doa:22-23-24-25-26-27-28:30-31.32>	A3SS	E28,E30	E28,E29,E30	1.49664242264108	1.01947497035802	-0.477167452283059	0.0225739488176758	0.14244122982925	0.140261554785131	0.208691763468783	-0.0684302086836515
FBtr0078144,FBtr0078145,FBtr0299837,FBtr0308253,FBtr0308254,FBtr0308255:chr2L:-:210734:250823:kis:8-9-11-12:14	IR	E12,E14	E12,E13,E14	-0.894629236204896	-1.51732262034257	-0.622693384137676	0.0225870863661323	0.14244122982925	0.161389036578275	0.251434570971365	-0.0900455343930907
FBtr0082699,FBtr0082700,FBtr0082701,FBtr0082702,FBtr0100161:chr3R:+:8837387:8851905:CtBP:<1-5-6-7-8-9:12>	ES	E9,E11,E12	E9,E12	0.855203038768996	0.341749290222362	-0.513453748546634	0.0226677119977086	0.142543420371753	0.299322527418949	0.203169245669032	0.0961532817499164
FBtr0072963,FBtr0072964,FBtr0072965,FBtr0072966,FBtr0306577,FBtr0331414:chr3L:-:2499371:2503606:CG16758:<1:	ALE	E1,E5	E1,E6,E7	-3.07192141232453	-2.46928133816855	0.602640074155984	0.0228241872338553	0.143175959918067	0.39403212888139	0.541945633364625	-0.147913504483234
FBtr0300351,FBtr0307015,FBtr0307016,FBtr0307017:chr3R:-:7894963:7916334:CG14741:<1-2-5-6-7-8-9-11-12-13-14-15:17-18-19-20-21-22-23>	A5SS	E15,E17	E15,E16,E17	-1.44691898154694	-0.371563554864769	1.07535542668217	0.0229617781405605	0.143410989345913	0.695395998903661	0.436111437639516	0.259284561264145
FBtr0302696,FBtr0302697,FBtr0302698,FBtr0302699,FBtr0302700,FBtr0304933,FBtr0304934,FBtr0330283:chr3L:+:11207599:11222735:CG42671:<1-4-5-6-7-8:11>	ES	E8,E11	E9,E11	-1.14534887247398	-0.291679958287343	0.853668914186636	0.0229524612033099	0.143410989345913	0.258923657648553	0.124776391640354	0.134147266008198
FBtr0078523,FBtr0078524:chr3L:+:22710827:22712845:CG32452::3>	AFE	E1,E3	E2,E3	0.88420241833466	1.88031286776749	0.996110449432829	0.0231502594852989	0.144294121606348	0.437444102156709	0.228884209675897	0.208559892480813
FBtr0079664,FBtr0079665,FBtr0079666,FBtr0079667:chr2L:+:8415689:8430984:Akap200:4-5-6:8	IR	E6,E8	E6,E7,E8	-0.303995645534145	-0.526093094648872	-0.222097449114727	0.0231703383542891	0.144294121606348	0.181278067887715	0.22217712896688	-0.040899061079165
FBtr0079536,FBtr0079537,FBtr0079538,FBtr0079539,FBtr0306000,FBtr0306001,FBtr0333096:chr2L:+:8030720:8040826:Cka:7-8:10	A3SS	E8,E10	E8,E9,E10	-0.355123352591178	0.0296318006959856	0.384755153287163	0.0232859267595857	0.14480409158602	0.487759196761095	0.394966734596606	0.0927924621644894
FBtr0082533,FBtr0110876,FBtr0110877,FBtr0305186,FBtr0307081,FBtr0307082,FBtr0307083,FBtr0307084,FBtr0307085,FBtr0307086,FBtr0307087,FBtr0330170:chr3R:-:7590759:7604886:l(3)neo38:<2:4.5.6.7-12	A5SS	E2,E4	E2,E3,E4	-0.7884573629225	0.154150679441082	0.942608042363582	0.0233394790299292	0.144834676059061	0.38542532881466	0.195132760380818	0.190292568433843
FBtr0079086,FBtr0079087,FBtr0079088,FBtr0079089:chr2L:-:5218995:5271353:tkv::6-7>	AFE	E1,E4,E6	E5,E6	0.279719769402543	0.598646501570754	0.318926732168211	0.0233919630404907	0.144834676059061	0.856816482361014	0.888441990842884	-0.0316255084818704
FBtr0081764,FBtr0304705:chr3R:-:3735319:3737501:Prat:<1:3>	A3SS	E1,E3	E1,E2,E3	-1.47997984405284	-2.24070970169105	-0.760729857638211	0.0233914957694313	0.144834676059061	0.804403014079992	0.898154551016842	-0.0937515369368499
FBtr0081920,FBtr0305187,FBtr0305188:chr3R:+:4647729:4648560:CG8369:<1:4-5>	IR	E1,E4	E1,E2,E3,E4	-0.669049628198344	0.207639358881039	0.876688987079382	0.023628104609767	0.145878159599139	0.196552988632352	0.124752475247707	0.0718005133846448
FBtr0086219,FBtr0086220,FBtr0086221,FBtr0086222,FBtr0301760:chr2R:+:16475009:16494359:bl:<1-3-4:6-7-9-10	ES	E4,E6	E4,E5,E6	-3.78417592092544	-3.05452436234489	0.729651558580542	0.0236283916874565	0.145878159599139	0.959187790995069	0.914799529948033	0.0443882610470356
FBtr0301783,FBtr0301784,FBtr0301785,FBtr0333873:chr3LHet:+:606164:607415:Ucrh:<1.2:5-6.7>	A5SS	E2,E5	E2,E3,E5	-1.85272263389915	-2.25426812925806	-0.401545495358905	0.0237687514710319	0.146324247952757	0.815618511901686	0.868591280987626	-0.0529727690859403
FBtr0290010,FBtr0329974,FBtr0329975,FBtr0329976,FBtr0329977:chr2L:+:4981613:4992702:CG34126:6-7-8:10-11-12	A5SS	E8,E10	E8,E9,E10	-3.48635515500674	-2.06977961758566	1.41657553742108	0.0238512976093008	0.146622354545301	0.93152408339333	0.762751416535075	0.168772666858254
FBtr0073413,FBtr0073414,FBtr0073415,FBtr0073416,FBtr0073417,FBtr0073418,FBtr0073419,FBtr0073420,FBtr0301409,FBtr0305149,FBtr0305150:chrX:-:10681901:10716815:Imp:8:14	ES	E8,E13	E8,E14	0.393042585988268	-0.606135802746601	-0.999178388734869	0.0240000508354423	0.147326026342708	0.24527496054423	0.10630183919344	0.13897312135079
FBtr0112988,FBtr0112989,FBtr0112990,FBtr0112991:chrX:+:16190727:16197341:CG3632:6-7-8-9-10-11-12-13-14-15-16-17-18:20>	ES	E18,E20	E18,E19,E20	-3.87120094900601	-2.63428408542702	1.23691686357899	0.0240393398011649	0.147356694901007	0.910746359919032	0.737020473126766	0.173725886792266
FBtr0306931,FBtr0306932,FBtr0306933,FBtr0306934,FBtr0306935,FBtr0306936,FBtr0306937,FBtr0306938,FBtr0306939,FBtr0306940,FBtr0306941,FBtr0306942,FBtr0306943,FBtr0331951,FBtr0331952:chr2R:+:3510746:3539292:CG43340:<12:15	A3SS	E12,E15	E12,E14,E15	-3.0081548059834	-1.65292302783948	1.35523177814393	0.0242330739284395	0.147894494394728	0.886142498235517	0.735009144840235	0.151133353395282
FBtr0089210,FBtr0089211,FBtr0089212,FBtr0089213,FBtr0089214,FBtr0089215,FBtr0089216,FBtr0309882,FBtr0309883,FBtr0309884,FBtr0309885:chr4:-:1077990:1084936:Zyx:12-13:16-17.18-19>	A3SS	E13,E16	E13,E14,E15,E16	-3.16358180591377	-3.84922208936944	-0.685640283455671	0.024285611638758	0.147894494394728	0.876449205106975	0.932341668541572	-0.0558924634345976
FBtr0075703,FBtr0075704,FBtr0075705,FBtr0075706,FBtr0075707,FBtr0075708,FBtr0100444,FBtr0100445,FBtr0300641,FBtr0300642,FBtr0302436,FBtr0333045,FBtr0333046:chr3L:-:14741028:14754944:CG33260,CG42507,Trl:16:19	A5SS	E16,E19	E16,E17,E18,E19	-2.0804305455351	-2.53851939785217	-0.458088852317069	0.0242262981199507	0.147894494394728	0.414606622940168	0.52733306787714	-0.112726444936972
FBtr0080389,FBtr0080390,FBtr0080391,FBtr0100125,FBtr0305263,FBtr0305264:chr2L:-:12403269:12423421:vir-1::4-5-6-7	AFE	E1,E4	E2,E3,E4	1.57553636184526	1.10343157569304	-0.472104786152217	0.0241661557746951	0.147894494394728	0.374493488693613	0.487506715316103	-0.11301322662249
FBtr0077227,FBtr0091702,FBtr0091703,FBtr0091704:chrX:-:21188960:21190299:CG33713,CG33714::3>	AFE	E1,E3	E2,E3	1.27411608892044	1.59948758414258	0.325371495222139	0.0244749567544932	0.148543628776917	0.159942284656425	0.121347895198268	0.0385943894581568
FBtr0084161,FBtr0084162,FBtr0112872,FBtr0112873,FBtr0301327,FBtr0301328,FBtr0330368:chr3R:-:17611483:17648364:CASK::11-12	AFE	E10,E11	E9,E11	-0.267985680962946	-1.22635759781338	-0.958371916850439	0.0244689608060285	0.148543628776917	0.757203701977246	0.864707609362819	-0.107503907385573
FBtr0072565,FBtr0110818,FBtr0112807,FBtr0112808,FBtr0333850,FBtr0333851,FBtr0333852:chr3L:-:434088:540589:klar::22-23-24.25>	AFE	E10,E11,E13,E14,E16,E17,E18,E19,E22	E21,E22	3.636215491761	2.90162742315196	-0.73458806860904	0.0245161892187833	0.148584012797055	0.888095798539378	0.797156221155413	0.090939577383965
FBtr0079426,FBtr0079427,FBtr0079428,FBtr0309323:chr2L:-:7030492:7032603:Rab30:2:	ALE	E2,E3	E2,E5,E6	-1.30287353234446	-2.40876095452241	-1.10588742217795	0.0247502797568919	0.149496858446865	0.871135171448996	0.646275588609208	0.224859582839788
FBtr0083565,FBtr0083566,FBtr0083567,FBtr0083568:chr3R:+:14068252:14075030:14-3-3epsilon:<2-3-4:6	A3SS	E4,E6	E4,E5,E6	-0.992017884858804	-1.20903892561944	-0.217021040760637	0.0248052386823447	0.149496858446865	0.715617392930037	0.759677072692913	-0.0440596797628755
FBtr0072033,FBtr0072034,FBtr0072035:chr2R:-:19265382:19270944:CG13551::5.6-7-8>	AFE	E1,E5	E2,E3,E5	2.73486793076414	2.32778358078453	-0.407084349979611	0.0248059716249976	0.149496858446865	0.113352230767159	0.167632744778169	-0.0542805140110098
FBtr0088873,FBtr0088874,FBtr0301231:chr2R:-:3855633:3859554:CG8726:3-4-5-6-7:	ALE	E7,E8	E7,E9,E10	-2.1700384381881	-1.56123580985937	0.608802628328729	0.0250147637272804	0.150544033243871	0.639145906995731	0.766628881157069	-0.127482974161338
FBtr0078684,FBtr0078685,FBtr0113409:chr3R:+:1311253:1315211:CG31550:<1-2:5-6-7-8>	ES	E2,E5	E2,E3,E5	-3.68637631313115	-2.79902198139757	0.887354331733579	0.025397547585601	0.152420756948781	0.922845175668056	0.828385589638156	0.0944595860299002
FBtr0273215,FBtr0273216,FBtr0306734,FBtr0306735:chr3R:+:19646313:19676543:CG34355:<1-2.3-4-6-7-8-9:11-12-13-14-15-16>	ES	E9,E10,E11	E9,E11	-1.5147106645574	-0.17546725770726	1.33924340685014	0.0253872470809419	0.152420756948781	0.1308163779893	0.377238292010734	-0.246421914021434
FBtr0074963,FBtr0074964,FBtr0074965,FBtr0302513:chr3L:-:19617505:19628883:wnd:4:6	A5SS	E4,E6	E4,E5,E6	-1.4761009188374	-0.446498655255067	1.02960226358234	0.0256739033499452	0.153864383116757	0.790628254078423	0.556748579798532	0.233879674279891
FBtr0077570,FBtr0077571:chr2L:-:3462212:3466111:msl-2:<1:3-4>	IR	E1,E3	E1,E2,E3	-0.679901955989905	-1.51412773018791	-0.834225774198002	0.0257324353112487	0.154000382357153	0.350161216029407	0.53842940685052	-0.188268190821113
FBtr0084112,FBtr0100124,FBtr0110891,FBtr0301211,FBtr0301212:chr3R:+:17346662:17353419:CG7956::14-15>	AFE	E11,E12,E14	E13,E14	1.22517500596501	0.693147185011387	-0.532027820953626	0.0258531931260649	0.154106656202005	0.221364231867149	0.140945492614317	0.0804187392528316
FBtr0074410,FBtr0113478:chrX:-:16998603:16999885:Arpc3B:<1.2:4-5>	IR	E2,E4	E2,E3,E4	1.12678316913081	1.84582668808815	0.719043518957338	0.025845786298518	0.154106656202005	0.093515877813699	0.0454834613109047	0.0480324165027944
FBtr0084636,FBtr0301367,FBtr0301368,FBtr0301369,FBtr0301370,FBtr0301371:chr3R:-:20078547:20096953:jar:3-4-5-6-7-8-9-10-11-12-13-14:17-18-19-20.21>	ES	E14,E17	E14,E16,E17	2.05572501363934	1.6000186927256	-0.455706320913735	0.0258577842964035	0.154106656202005	0.0621247232699035	0.0966778372130013	-0.0345531139430978
FBtr0078939,FBtr0078941,FBtr0078942,FBtr0306342,FBtr0306343,FBtr0306344:chr3R:-:267136:288605:CG31522::6-7-8	AFE	E3,E6	E4,E5,E6	-2.36283772127991	-2.67259913520523	-0.309761413925314	0.0258981413053239	0.154133397768666	0.780478274973249	0.828724119316067	-0.0482458443428188
FBtr0081466,FBtr0081467,FBtr0299908,FBtr0299909,FBtr0299910,FBtr0299911,FBtr0299912,FBtr0306015,FBtr0306016:chr2L:+:21104598:21134255:Nhe2:3-4-5-6-7-8-9-10-11-14:16-17-18-19	A5SS	E14,E16	E14,E15,E16	-1.02196356039681	0.0107902469006698	1.03275380729748	0.0260753968425346	0.154973693267457	0.641720946800564	0.427133555335399	0.214587391465165
FBtr0070494,FBtr0332496:chrX:-:2633121:2638109:Syx4::3-4-5-6-7-8>	AFE	E1,E3	E2,E3	0.875468738296349	-0.268263985450447	-1.1437327237468	0.0261627382384441	0.15519871554393	0.855855183864085	0.940229584107355	-0.08437440024327
FBtr0082037,FBtr0082038,FBtr0082039,FBtr0111027,FBtr0111028,FBtr0111029,FBtr0111030,FBtr0111031,FBtr0111032,FBtr0302691,FBtr0302692,FBtr0302693,FBtr0302694,FBtr0302695:chr3R:+:5243663:5275190:ps::11	AFE	E7,E11	E9,E11	1.40204272161413	0.960626546788098	-0.441416174826036	0.0261854942446706	0.15519871554393	0.406190055856803	0.522454744849876	-0.116264688993073
FBtr0085429,FBtr0085430,FBtr0085431,FBtr0085432,FBtr0333188:chr3R:-:25324746:25329519:Trc8:<2-3-5-6:8-9-10	A3SS	E6,E8	E6,E7,E8	-0.287682074025589	0.606135801531551	0.89381787555714	0.0263927207222056	0.155355508141531	0.518993781089988	0.289946169664298	0.22904761142569
FBtr0273422,FBtr0273423,FBtr0273424,FBtr0273425,FBtr0273426,FBtr0273427,FBtr0273428,FBtr0308596:chr3L:-:14405924:14529376:bbg::6	AFE	E3,E4,E6	E5,E6	2.38995872688591	1.70137540851883	-0.688583318367073	0.0263620627521179	0.155355508141531	0.207941241457719	0.1207340752334	0.0872071662243189
FBtr0330269,FBtr0330270,FBtr0330271,FBtr0330272,FBtr0330273,FBtr0330274,FBtr0330275,FBtr0330276,FBtr0330277,FBtr0330278,FBtr0330279,FBtr0330280:chr3R:+:13745553:13844614:cpo:17:20.21.22>	ES	E17,E20	E17,E18	0.930475368714909	0.192371880150066	-0.738103488564843	0.0262647860505464	0.155355508141531	0.157521162678491	0.276881805670923	-0.119360642992432
FBtr0072938,FBtr0303022,FBtr0333446:chr3L:+:2648047:2650205:CG1246:<1:	ALE	E1,E2	E1,E4,E5,E6,E7,E8	-4.4676148144825	-3.6717798237173	0.795834990765207	0.0263385682603683	0.155355508141531	0.416401770501997	0.613717167603318	-0.197315397101321
FBtr0089327,FBtr0089328,FBtr0100342,FBtr0100343,FBtr0100344,FBtr0100345,FBtr0100346,FBtr0301563:chr4:+:1109443:1133943:sv:11.12:15-17>	ES	E12,E15	E12,E13,E15	-2.15176219891555	-20	-17.8482378010845	0.0263328898268417	0.155355508141531	0.488411689542141	1	-0.511588310457859
FBtr0308849,FBtr0308850,FBtr0308851,FBtr0308852,FBtr0308853,FBtr0308854,FBtr0308855,FBtr0308856,FBtr0308857,FBtr0308858:chr3R:+:485304:537915:CG43427:<1.2:5	IR	E2,E5	E2,E3,E4,E5	-3.27294309365675	-4.31970794025127	-1.04676484659452	0.0264458099581212	0.155411607483218	0.706140580854014	0.851562891262249	-0.145422310408235
FBtr0100141,FBtr0302044,FBtr0333373:chr3L:+:7127615:7136174:melt:3-4-5:7-8-9.10-11-12-13>	A3SS	E5,E7	E5,E6,E7	-1.38629435749613	-2.99573227097349	-1.60943791347735	0.0264745861479441	0.155411607483218	0.781339655878038	0.938478747203579	-0.157139091325541
FBtr0306728,FBtr0306729:chr3R:-:7073824:7081845:CR43283:<1-2:	ALE	E2,E3	E2,E4	-1.29392104470428	-2.87638551950478	-1.58246447480049	0.0265902024203211	0.155611035040622	0.267801894396611	0.0769587084595728	0.190843185937038
FBtr0080968,FBtr0080969:chr2L:-:17367508:17384147:Lrch:<1-2-3-4-5-6:	ALE	E6,E7	E6,E8	-0.940388282857457	-1.64222773461443	-0.701839451756977	0.0266764116656771	0.155611035040622	0.263607071906865	0.14778785228905	0.115819219617814
FBtr0070135,FBtr0070136,FBtr0070137:chrX:+:653627:655972:CG5273:<1.2:4	IR	E2,E4	E2,E3,E4	-0.897941590103255	-0.481838086307521	0.416103503795734	0.0266896283046168	0.155611035040622	0.50427472337477	0.412257519913649	0.0920172034611207
FBtr0089112,FBtr0089113,FBtr0089114,FBtr0304871,FBtr0308256:chr4:+:230882:233791:Crk:<1.2.3-4.5.6:11-12>	ES	E6,E11	E6,E7,E8,E9,E11	-5.28160905264709	-4.44698072582129	0.834628326825798	0.026670726688269	0.155611035040622	0.963761251981688	0.91723209845096	0.0465291535307282
FBtr0087603,FBtr0087604,FBtr0087605,FBtr0330626,FBtr0330627:chr2R:-:9872319:9878215:RN-tre:<1:	ALE	E1,E2,E3,E4	E1,E5,E6,E7,E8	-0.759139973875581	-1.20522552625645	-0.446085552380872	0.0269007842420612	0.156417685910875	0.535118545850708	0.408482865840001	0.126635680010707
FBtr0091965,FBtr0305158,FBtr0305159,FBtr0305160,FBtr0305161,FBtr0305162,FBtr0305164,FBtr0305168,FBtr0305169,FBtr0305170,FBtr0305172,FBtr0305173,FBtr0305174,FBtr0305175,FBtr0305176,FBtr0308586,FBtr0308587,FBtr0308588:chrX:-:2364492:2439423:trol:<5:7-8-14	ES	E5,E7	E5,E6,E7	0.78713996281342	1.24439867942033	0.457258716606907	0.0268979222067336	0.156417685910875	0.121249464591509	0.0758909695926582	0.0453584949988511
FBtr0072747,FBtr0303993,FBtr0333359:chr3L:+:1576698:1600846:CG13917:<1-4-5-6:	ALE	E6,E7	E6,E8,E9	-1.05605267799252	-1.80449849058138	-0.748445812588858	0.0269621179576064	0.15653417919033	0.829239520854834	0.667414784168602	0.161824736686232
FBtr0089974,FBtr0089975,FBtr0089978,FBtr0100375,FBtr0100376,FBtr0111034,FBtr0308217,FBtr0308218,FBtr0308219,FBtr0308220,FBtr0333720,FBtr0333721:chrX:+:8072581:8134507:sdt:18-19:21.22	A3SS	E19,E21	E19,E20,E21	0.287682071422779	1.2656663762074	0.977984304784625	0.0269936762345903	0.15653417919033	0.0973924380704252	0.039331593223815	0.0580608448466102
FBtr0084311,FBtr0084312,FBtr0113269,FBtr0113270,FBtr0113271,FBtr0310036,FBtr0310037,FBtr0310038,FBtr0310039:chr3R:+:18576613:18619752:CG7023,CG7029:13-14:17	A3SS	E14,E17	E14,E16	-1.60438064194381	-0.915642818478545	0.688737823465262	0.027108008082107	0.156985324432364	0.750505037491936	0.601392047030001	0.149112990461934
FBtr0089569,FBtr0089570,FBtr0089571,FBtr0331575:chr3L:-:10687456:10689977:NijA:<1:3	A5SS	E1,E3	E1,E2,E3	-0.191055237606408	0.875468736295829	1.06652397390224	0.0271889029598085	0.157091475147564	0.523196291353207	0.253131713490837	0.270064577862369
FBtr0089016,FBtr0089018,FBtr0089019,FBtr0089020,FBtr0111049,FBtr0111050,FBtr0111051,FBtr0111052,FBtr0111053,FBtr0111054,FBtr0111055,FBtr0111056,FBtr0111057,FBtr0111058,FBtr0111059,FBtr0111060,FBtr0111061,FBtr0111062,FBtr0111063,FBtr0111064,FBtr0111065,FBtr0111066,FBtr0111067,FBtr0111068,FBtr0111069,FBtr0111070,FBtr0111071,FBtr0111072,FBtr0111073,FBtr0111074,FBtr0111075,FBtr0111076,FBtr0111077,FBt…	ME	E106,E107,E109	E106,E108,E109	0.662462994555063	1.10713978860126	0.444676794046197	0.0272241707275914	0.157091475147564	0.698876697756157	0.791469003791415	-0.0925923060352579
FBtr0071303,FBtr0333473,FBtr0333474,FBtr0333475:chrX:+:9057287:9083342:mei-P26:6-7:9-10-11-12.13>	A3SS	E7,E9	E7,E8,E9	-0.819440906637712	-1.83827948803645	-1.01883858139873	0.0272360132615628	0.157091475147564	0.561902077043284	0.756157413361653	-0.194255336318369
FBtr0080467,FBtr0290000:chr2L:+:13369192:13370334:CG31855:<1:3>	IR	E1,E3	E1,E2,E3	0.383582398626874	0.849599359951666	0.466016961324792	0.0272814454585004	0.157142588653051	0.231451409050619	0.158413322372822	0.0730380866777965
FBtr0273240,FBtr0273241,FBtr0332045,FBtr0332046,FBtr0332047,FBtr0332048:chr3L:+:12843259:12846269:Wbp2:<1-2-3:7	ES	E3,E7	E4,E6,E7	-3.6830934948466	-2.32727771299351	1.35581578185309	0.0273248473846184	0.15718188649492	0.799696528415494	0.483862630431933	0.31583389798356
FBtr0086120,FBtr0086121,FBtr0306112:chr2R:+:2563332:2580376:CG9422::3-4-5-6.7>	AFE	E1,E3	E2,E3	2.7880928956409	1.40179855197067	-1.38629434367023	0.0277263942500126	0.159065842579845	0.0188144216864003	0.0695279719741821	-0.0507135502877818
FBtr0071410,FBtr0071411,FBtr0071412,FBtr0307380,FBtr0307381,FBtr0307382:chrX:+:9883727:9900915:CG32694:<1-3-4:	ALE	E4,E11,E12,E13,E14,E15	E4,E9,E10	0.194862112568919	0.568697421662315	0.373835309093396	0.0280626911800959	0.160352904256479	0.671142945878061	0.564259220160383	0.106883725717677
FBtr0077644,FBtr0077645,FBtr0273230,FBtr0331653:chr2L:+:2992869:2998726:CG3558:5-6:8-9	A3SS	E6,E8	E6,E7,E8	0.312374682957619	0.869037833737133	0.556663150779514	0.02820640468428	0.160923743141782	0.329905179969837	0.221809329538622	0.108095850431215
FBtr0081328,FBtr0081329,FBtr0081330,FBtr0306234:chr2L:+:20061476:20064381:lok:3:5-6-7-9-10>	A5SS	E3,E5	E3,E4,E5	0.549297696911175	1.37080053913307	0.821502842221899	0.0282486901437373	0.160923743141782	0.222673755350269	0.116040065772793	0.106633689577476
FBtr0074707,FBtr0074708,FBtr0309223,FBtr0309224:chrX:+:19247217:19365947:kek5:6:8-9.10>	ES	E6,E8	E6,E7,E8	-1.11399722176823	-1.73204022965652	-0.618043007888292	0.0282749420693613	0.160923743141782	0.64204795507228	0.768836044283621	-0.126788089211341
FBtr0074487,FBtr0290036:chrX:-:17517246:17521929:CG8408:<1-2-3:	ALE	E3,E4	E3,E5	-1.73911573726346	-2.7636200531844	-1.02450431592095	0.0283579444914279	0.160969732469836	0.334220724893431	0.161337385667911	0.17288333922552
FBtr0078389,FBtr0078390,FBtr0078391,FBtr0078392,FBtr0303653,FBtr0303654:chr3L:-:21487118:21490594:Hr78:6-7:9-10>	A5SS	E7,E9	E7,E8,E9	-1.54625901101535	-2.10232583161537	-0.556066820600016	0.0283527939770267	0.160969732469836	0.806575921093453	0.886852534379592	-0.0802766132861398
FBtr0090002,FBtr0301500,FBtr0301501:chrX:+:11589144:11598427:PhKgamma:6:8-9-10-11-12-13	A5SS	E6,E8	E6,E7,E8	-1.23787435529234	-0.644828602587244	0.593045752705096	0.0285267072343584	0.1617089219499	0.31745672888878	0.182113263460821	0.13534346542796
FBtr0082556,FBtr0082557:chr3R:-:7833831:7836152:KLHL18:<1.2:4-5-6>	IR	E2,E4	E2,E3,E4	0.174353385498212	-0.405465108708789	-0.579818494207001	0.0285634330369966	0.1617089219499	0.223343571741911	0.336476293103271	-0.11313272136136
FBtr0290218,FBtr0290219,FBtr0300186,FBtr0300187:chr2R:+:20427464:20446273:itp::4	AFE	E1,E4	E2,E3,E4	0.693147188193102	1.49752000615158	0.804372817958476	0.0286589869938365	0.162036404095415	0.462055620627445	0.273742411102027	0.188313209525418
FBtr0302085,FBtr0302086,FBtr0302583,FBtr0302584,FBtr0306630,FBtr0306631,FBtr0306632,FBtr0333888,FBtr0333889:chr3L:+:8746718:8791819:Fhos:9-10-11-12-13-14-15:17-18-19-20-21-23	ES	E15,E17	E15,E16,E17	-0.847034388106533	-0.277197167350894	0.569837220755639	0.0287450782746322	0.162309594410111	0.129824038146649	0.0778838778768119	0.0519401602698371
FBtr0075441,FBtr0112850,FBtr0112851,FBtr0112852,FBtr0301472,FBtr0301473,FBtr0301575,FBtr0308212,FBtr0308213,FBtr0308214,FBtr0308215,FBtr0308216,FBtr0333616:chr3L:+:16045058:16075126:Mbs:2:4	A3SS	E2,E4	E2,E3	1.06087196148123	2.42036813158378	1.35949617010255	0.0288543183122455	0.162712606020629	0.0551182925598285	0.0139085515511747	0.0412097410086538
FBtr0301058,FBtr0301059,FBtr0301060,FBtr0301061,FBtr0332426:chrX:+:2813802:2818459:CG3588:6:8.9.10.11>	A5SS	E6,E8	E6,E7,E8	1.21302263939399	0.897130235320948	-0.315892404073043	0.0290541006078806	0.16341030145558	0.200880915245535	0.253719580196473	-0.0528386649509383
FBtr0073429,FBtr0073430,FBtr0073431,FBtr0332383:chrX:+:10986524:10988980:CG2061:<1.2:	ALE	E2,E3	E2,E4,E6	-0.45953232196978	-1.60943791507033	-1.14990559310055	0.0291750429135886	0.163721979884062	0.948211225147123	0.801865894659294	0.146345330487829
FBtr0074989,FBtr0074990:chr3L:+:19254493:19255355:Bet1:<1:3.4>	A5SS	E1,E3	E1,E2,E3	0.741156402107456	0.287682072695206	-0.45347432941225	0.0291857194766561	0.163721979884062	0.196205946951369	0.274500926824058	-0.0782949798726886
FBtr0073536,FBtr0306133,FBtr0306134,FBtr0306135:chrX:-:11500321:11505682:CG2247:<2-3-4:6-7-8.9-10-11.12>	ES	E4,E6	E4,E5,E6	-3.99052884236935	-1.45089110126802	2.53963774110133	0.0293500339958559	0.164429069204945	0.908746208291249	0.485450049195358	0.423296159095891
FBtr0113988,FBtr0113989,FBtr0113990,FBtr0113991:chr3RHet:-:1685101:1706064:CG41099:4:	ALE	E4,E5	E4,E6,E7,E8,E9,E10,E11,E12	-2.212262466081	-1.60943789855309	0.60282456752791	0.0294094385516992	0.164547340438348	0.769060731481487	0.878734853936709	-0.109674122455222
FBtr0071170,FBtr0307282:chrX:+:8146704:8166495:CG1632:<1:3-4-5-6-7-8-9-10>	IR	E1,E3	E1,E2,E3	-4.86906735854932	-2.72579753764611	2.14326982090321	0.0296696536192017	0.16557208000222	0.97609170305678	0.787504616237477	0.188587086819303
FBtr0088560,FBtr0088561,FBtr0088562:chr2R:+:4966231:4969879:CG8083::3	AFE	E1,E3	E2,E3	5.39362746967292	3.68887948503859	-1.70474798463433	0.0296695690872885	0.16557208000222	0.0287183684769848	0.163448578981392	-0.134730210504408
FBtr0088587,FBtr0088588:chr2R:+:5095066:5097169:VhaAC45:<2:4-5-6-7>	IR	E2,E4	E2,E3,E4	-0.380665995114371	-0.153319770912239	0.227346224202133	0.0297539267509574	0.165827008104882	0.342901609719009	0.290152212092713	0.0527493976262957
FBtr0086736,FBtr0086738,FBtr0086740:chr2R:+:14027582:14034696:pAbp::4-5-6-7.8.9>	AFE	E2,E4	E3,E4	0.585541723465713	1.00805641995178	0.422514696486065	0.0298123797011122	0.165937559035854	0.547450309562424	0.442240897823242	0.105209411739182
FBtr0072280,FBtr0100398:chr2R:-:20022695:20025561:CG4065:<1:3-4-5-6-7>	A3SS	E1,E3	E1,E2,E3	-2.28238238652407	-1.14209740001858	1.14028498650548	0.0300706172577687	0.166942431985313	0.895206021492392	0.747034427267621	0.148171594224771
FBtr0113687,FBtr0113690,FBtr0113692,FBtr0113694,FBtr0302846,FBtr0302847,FBtr0302848,FBtr0302849,FBtr0302850:chr3RHet:+:2470207:2481648:Gfat1:14:17-18-19>	A3SS	E14,E17	E14,E16	-1.83887739020758	-1.52529323882071	0.313584151386876	0.0300342920800983	0.166942431985313	0.783464982040192	0.7219959954336	0.0614689866065918
FBtr0080260,FBtr0080261,FBtr0080262,FBtr0080263,FBtr0305262:chr2L:-:11794326:11809433:crol::3	AFE	E1,E3	E2,E3	-0.721585115617545	-0.34778599596025	0.373799119657295	0.0303002939293091	0.167568034767363	0.397871351004523	0.310819548790011	0.0870518022145121
FBtr0081612,FBtr0081613,FBtr0081614,FBtr0081615,FBtr0113199,FBtr0113200,FBtr0300493,FBtr0300494,FBtr0300495,FBtr0330367:chr3R:-:2920317:2949907:Alh:17-19:22.23-24>	A5SS	E19,E22	E19,E20,E21,E22	-0.146603473574082	0.239404072517354	0.386007546091435	0.0302626211784836	0.167568034767363	0.173713699431864	0.123711901220815	0.0500017982110492
FBtr0082479,FBtr0082480,FBtr0082481:chr3R:+:7775401:7779760:CG31211:<1-2-3-4-5-6-7.8-9:11>	IR	E9,E10,E11	E9,E11	0.567377790235839	0.225550291760532	-0.341827498475307	0.0303524318317264	0.167640616427928	0.461328147558788	0.362481200755382	0.0988469468034061
FBtr0086839,FBtr0086840,FBtr0301264:chr2R:+:13571101:13578327:HPS4::4-5-6-7-8-9>	AFE	E1,E4	E2,E4	1.04454506629249	1.53623450634996	0.491689440057476	0.0304822897397183	0.168011512294624	0.201692945985184	0.129511144676879	0.0721818013083052
FBtr0110786,FBtr0306090:chr3R:-:5996877:6015315:CG12814:<1-2-3:5-6-7-8-9-10-11	A5SS	E3,E5	E3,E4,E5	-1.63445372365899	-20	-18.365546276341	0.0304977844053542	0.168011512294624	0.793243915703871	1	-0.206756084296129
FBtr0110990,FBtr0290096:chrX:+:16837751:16850028:RhoGAP15B:<1-2:4-5-6-7-8-9-10>	A5SS	E2,E4	E2,E3,E4	-1.98249959744713	-1.36581583124987	0.616683766197266	0.0305881847223479	0.168293764086977	0.682474673295049	0.53188048805274	0.150594185242309
FBtr0083257,FBtr0083258:chr3R:+:12051370:12086024:tara::3>	AFE	E1,E3	E2,E3	-3.51154545066338	-1.60943791428812	1.90210753637527	0.0307387513520306	0.16869018462283	0.982211370770844	0.893374220736516	0.0888371500343279
FBtr0084952,FBtr0084953,FBtr0100113,FBtr0330182,FBtr0330183:chr3R:+:21808734:21821459:Nf1:<1-2-3-4-5-6-7-8-9-10-11-12-13:15-16-17	ES	E13,E15	E13,E14,E15	-1.14101022302938	-2.31678647036396	-1.17577624733458	0.0307225137891668	0.16869018462283	0.565982030470371	0.783156733402089	-0.217174702931718
FBtr0089245,FBtr0089246,FBtr0089247,FBtr0308805,FBtr0308806:chr4:-:889295:925419:unc-13:14-15-16-17-18-19-20:24-25-26-27-28.29.30>	ES	E20,E24	E20,E21,E22,E23,E24	-5.32515611068441	-20	-14.6748438893156	0.0308082925943693	0.168856164895414	0.94083319824931	1	-0.0591668017506898
FBtr0089814,FBtr0089815,FBtr0308321,FBtr0308322,FBtr0308323,FBtr0308324,FBtr0330408,FBtr0333117,FBtr0333118,FBtr0333119,FBtr0333120:chrX:-:1567142:1586580:CG32809:<1.2:	ALE	E2,E3	E2,E4	-1.18357254938805	-2.1116733727497	-0.928100823361642	0.031233297357753	0.170967488848745	0.36631113201056	0.188934458365976	0.177376673644584
FBtr0083735,FBtr0332539:chr3R:+:15006380:15026818:CG31475:<1:	ALE	E1,E2	E1,E3,E4,E5	-5.27299961714904	-3.42181663812029	1.85118297902875	0.0313053564597225	0.17114391438604	0.0394094766619363	0.221174731894281	-0.181765255232345
FBtr0079405,FBtr0113028:chr2L:+:7182235:7185530:CG4495:<1-2:5-6-7-8-9>	ME	E2,E3,E5	E2,E4,E5	2.4364741982868	1.93813869713881	-0.498335501147987	0.0315463878224231	0.172242475823319	0.920271690282376	0.871758161992531	0.048513528289845
FBtr0083218,FBtr0303260,FBtr0303261:chr3R:+:11834826:11844855:GATAe::4-5-6-7-8>	AFE	E1,E4	E3,E4	-2.56494937093408	-1.55462968106576	1.01031968986832	0.0317000197573093	0.17246831212289	0.883598673877627	0.732319952455401	0.151278721422226
FBtr0088665,FBtr0110892:chr2R:-:4906529:4918546:CG8170:<1-2-3-4:6-7-8-9>	ES	E4,E6	E4,E5,E6	0.80011929964371	0.179048230486274	-0.621071069157435	0.03178372255664	0.17246831212289	0.073086727775685	0.142174945832109	-0.0690882180564242
FBtr0072565,FBtr0110818,FBtr0112807,FBtr0112808,FBtr0333850,FBtr0333851,FBtr0333852:chr3L:-:434088:540589:klar:7-8:10-11-13-14-16-17-18-19	ES	E8,E10	E8,E9,E10	-0.714020398962764	-1.3912311541409	-0.677210755178137	0.0317884345360318	0.17246831212289	0.129525183366884	0.22652757079016	-0.0970023874232759
FBtr0113732,FBtr0113733,FBtr0306544,FBtr0306545,FBtr0309314,FBtr0309315,FBtr0309956:chrXHet:+:69141:80249:CR43480,su(f):<11.12-13-14-15:	ALE	E15,E16,E17	E15,E18,E19,E20,E21,E22,E23	-3.27199608526751	-2.7147164034458	0.557279681821712	0.0317398182265521	0.17246831212289	0.351117883827415	0.473836048952833	-0.122718165125418
FBtr0077637,FBtr0077638,FBtr0077639,FBtr0077640,FBtr0100468,FBtr0290237,FBtr0290238,FBtr0330213:chr2L:+:2954761:2968434:Rbp9:<4-5-7-10.11-12:14-15-16.17>	ES	E12,E14	E12,E13,E14	-0.310154932071317	-1.18958406709333	-0.879429135022009	0.0317671148215668	0.17246831212289	0.51178370531651	0.72148246444037	-0.20969875912386
FBtr0300097,FBtr0300726:chr3L:-:11682730:11684499:pallidin:<1-2:4-5-6>	IR	E2,E4	E2,E3,E4	0.490622913524976	1.22377542883502	0.733152515310041	0.0320124159610223	0.172810742945368	0.219553695530247	0.118701550387621	0.100852145142626
FBtr0077172,FBtr0077173,FBtr0077174,FBtr0301599,FBtr0308859,FBtr0333287,FBtr0333288,FBtr0333289:chr3L:-:5148920:5271044:shep:21:24.25.26.27>	ES	E21,E24	E21,E23	1.97080770606465	3.18497428669609	1.21416658063144	0.032004264847138	0.172810742945368	0.0690226262772567	0.0204640349186337	0.048558591358623
FBtr0070578,FBtr0070579,FBtr0301821,FBtr0301822,FBtr0301823,FBtr0301824,FBtr0301825,FBtr0307277,FBtr0307278:chrX:+:3565833:3597318:Mnt:10-11-12:14	A3SS	E12,E14	E12,E13,E14	-0.450585547212295	-1.02450431793052	-0.573918770718222	0.0319824880131826	0.172810742945368	0.596585407970326	0.728664566698288	-0.132079158727962
FBtr0074008,FBtr0074009,FBtr0074010,FBtr0301774,FBtr0307383,FBtr0307384,FBtr0330405:chrX:+:15227342:15234393:HDAC6:14-15:	ALE	E15,E16	E15,E17	-1.5234954868752	-0.831983626743362	0.691511860131838	0.0320101237377286	0.172810742945368	0.480713920868084	0.647094638742945	-0.166380717874861
FBtr0077434,FBtr0290071:chr2L:+:4400952:4403142:CG33003:<1-2:4>	A5SS	E2,E4	E2,E3,E4	-0.923691379828106	-1.96781663965748	-1.04412525982938	0.0322166654577686	0.173695121043954	0.5068311992128	0.763382803441535	-0.256551604228735
FBtr0087019,FBtr0114627,FBtr0114628,FBtr0114629:chr2R:-:12895410:12903391:Ehbp1:<1.2:4-5-6-7	A5SS	E2,E4	E2,E3,E4	-1.99543481575929e-09	-0.551496669580413	-0.551496667584979	0.0322710081320653	0.173770077623414	0.480392156862791	0.617458751652597	-0.137066594789806
FBtr0071919,FBtr0301374,FBtr0301375,FBtr0301376,FBtr0301377,FBtr0302116,FBtr0302117,FBtr0302374,FBtr0330233,FBtr0330234:chr2R:-:18604825:18627964:jbug::3-4-5-6-7	AFE	E1,E3	E2,E3	1.04242288141865	1.44719709872716	0.404774217308506	0.0323511980884082	0.173868937411333	0.200146779795989	0.135720296895019	0.0644264829009692
FBtr0083325,FBtr0083326:chr3R:-:12171854:12174946:CG14879:<1-2:4>	IR	E2,E4	E2,E3,E4	-1.86586744061724	-3.04452240921153	-1.17865496859428	0.0323702932113257	0.173868937411333	0.689563356468166	0.878606124881316	-0.18904276841315
FBtr0086766,FBtr0301547,FBtr0301548,FBtr0301549,FBtr0301550,FBtr0301551,FBtr0329996,FBtr0329997:chr2R:-:14165702:14244801:sbb:<1:3-4	IR	E1,E3	E1,E2,E3	-0.117783035792261	0.619039213540405	0.736822249332666	0.0325347429679702	0.174534070578487	0.0607905330384329	0.0232885737958218	0.0375019592426111
FBtr0073822,FBtr0073823,FBtr0100194,FBtr0100195,FBtr0301532,FBtr0301533,FBtr0301534,FBtr0301535,FBtr0331716,FBtr0331717:chrX:+:13656784:13673521:rdgB:7-8-9-10-11:13-14-15.16-17-18	ES	E11,E13	E11,E12,E13	0.0953101700338013	-0.652325177266226	-0.747635347300027	0.0326785924922969	0.175087171994264	0.340370578326802	0.516252275656678	-0.175881697329876
FBtr0302731,FBtr0302732,FBtr0302733,FBtr0302734,FBtr0302735,FBtr0305063:chr2L:+:14263026:14328262:wb:10-11-12-13-14-15-16-17:	ALE	E17,E18	E17,E19,E20,E21,E22	-3.46813682872518	-4.53689136031237	-1.06875453158719	0.0328001476366644	0.17530128656063	0.0816312354671865	0.0290909858671736	0.0525402496000128
FBtr0078192,FBtr0078193,FBtr0114517,FBtr0333478,FBtr0333479:chr3L:+:20425567:20428256:Psn:5-6-7-8-9-10.11:13-14>	A5SS	E11,E13	E11,E12,E13	-0.385662482144637	0.0408219957554241	0.426484477900061	0.0328971283481501	0.175491912445015	0.440792720873956	0.339693553049738	0.101099167824218
FBtr0091470,FBtr0091471,FBtr0091472,FBtr0091473,FBtr0308340,FBtr0308341:chr4:+:1206398:1213320:CG33521:8-9:11-12-13	A5SS	E9,E10,E11	E9,E11	1.08067458815986	1.4932664802936	0.412591892133743	0.0329174962603403	0.175491912445015	0.614216251235485	0.702321668620346	-0.0881054173848604
FBtr0303485,FBtr0303486:chr3R:-:10921678:10957646:CG42788:<1-2-3-4-5-6-7-8:10-11>	A3SS	E8,E10	E8,E9,E10	-0.307484701145866	0.543615441363882	0.851100142509748	0.0330687974889398	0.175862156943038	0.562560497223744	0.34928778481551	0.213272712408235
FBtr0089938,FBtr0089939,FBtr0100658,FBtr0110897:chr2R:-:7267848:7271613:Sod3:6-7-8-9:	ALE	E9,E10,E11	E9,E12	-0.693147179650256	-0.13657554110838	0.556571638541877	0.0330471192562323	0.175862156943038	0.475183998344309	0.6278744176102	-0.152690419265891
FBtr0088486,FBtr0088487,FBtr0088490,FBtr0113061:chr2R:-:5715605:5724147:hebe:<2:5>	A5SS	E2,E5	E2,E3,E5	-0.202734683507596	-0.00764821725911565	0.19508646624848	0.0332763726069692	0.176747309137388	0.430095506102655	0.388418104239182	0.0416774018634729
FBtr0299777,FBtr0299778,FBtr0330141,FBtr0330142:chr3L:+:3472446:3510895:CG42324:3-4-5:	ALE	E5,E6	E5,E7,E8	-1.93283806736407	-3.80666250075773	-1.87382443339366	0.033637043085024	0.177565570192074	0.735935855557674	0.226207556193006	0.509728299364669
FBtr0087109,FBtr0331921,FBtr0331922:chr2R:+:12528747:12538455:gprs:3-4-5:7-8-9-10.11>	ES	E5,E7	E5,E6,E7	-1.17007125210051	-0.0645385226240598	1.10553272947645	0.0334915829356895	0.177565570192074	0.647436359466172	0.421914340162821	0.225522019303351
FBtr0087633,FBtr0087634,FBtr0087635,FBtr0087636:chr2R:+:9713879:9720419:CG6329:<1.2:6-7-8.9>	A5SS	E2,E6	E2,E3,E6	1.1842677322823	1.7382707845303	0.554003052247999	0.0335938904550713	0.177565570192074	0.145216481285957	0.0897312419738107	0.0554852393121468
FBtr0089412,FBtr0089413,FBtr0089414,FBtr0089415,FBtr0089416,FBtr0089417:chr3R:-:13499902:13508234:alt:<1:7-8	ES	E1,E7	E1,E3,E7	0.527867086565474	0.905117430956504	0.37725034439103	0.0335924235803758	0.177565570192074	0.215981986103986	0.160963350785216	0.0550186353187707
FBtr0290112,FBtr0301363,FBtr0305080,FBtr0305081,FBtr0305082,FBtr0310448,FBtr0310449,FBtr0310450:chr2R:+:4502226:4512708:Cirl:6:11-12-13	IR	E6,E11	E6,E7,E8,E9,E10,E11	-3.1206327688189	-3.56442527362271	-0.443792504803811	0.0336311404863232	0.177565570192074	0.788987571538805	0.823631138592252	-0.0346435670534468
FBtr0073149,FBtr0073150:chr3L:+:3811262:3813958:CG12006:<1-2-3-4-5:7>	IR	E5,E7	E5,E6,E7	-3.37665624772152	-2.54449874204051	0.832157505681008	0.0337499413500874	0.177942942308375	0.909115168613187	0.815839267653496	0.0932759009596918
FBtr0088275,FBtr0088276,FBtr0088277,FBtr0088278,FBtr0088279,FBtr0088280,FBtr0088281,FBtr0088282,FBtr0100606,FBtr0100607,FBtr0330607:chr2R:+:6445392:6504785:psq:<11:13-15-16-17	A5SS	E11,E13	E11,E12,E13	-1.11240561131823	-1.86214027339022	-0.749734662071991	0.0337978467322185	0.177977141431793	0.401129448846773	0.558437924918975	-0.157308476072202
FBtr0075638,FBtr0303375,FBtr0333853:chr3L:+:15109836:15121129:Cep135:<1-2-3-4-5-6-7-8-9-11-12:14-15>	A5SS	E12,E14	E12,E13,E14	0.427444013636405	-0.500775292464702	-0.928219306101107	0.0340379210961619	0.179021966891319	0.165262546116008	0.323681261932533	-0.158418715816524
FBtr0084994,FBtr0084995,FBtr0084999,FBtr0085000,FBtr0085001,FBtr0114544,FBtr0306657,FBtr0310660,FBtr0310661:chr3R:-:22079790:22087313:Ald:8-9:	ALE	E9,E11	E9,E12,E13	-0.885157415866964	-1.44554930756247	-0.560391891695502	0.0342569994921708	0.179734220778825	0.619036714557446	0.480730602914471	0.138306111642975
FBtr0076616,FBtr0076618,FBtr0076619,FBtr0305696,FBtr0305697,FBtr0305698,FBtr0305699,FBtr0333048,FBtr0333049:chr3L:+:8443021:8465769:Gug:4:6-7-8-9	A5SS	E4,E6	E4,E5,E6	-1.29167838336807	-0.718464988288494	0.573213395079576	0.0343786294684101	0.180034452128866	0.737193047306811	0.596757629581732	0.140435417725079
FBtr0074336,FBtr0074337,FBtr0074338,FBtr0112994,FBtr0112995:chrX:+:16705732:16720529:CG4829:5-6:8-9-10-11>	A3SS	E6,E8	E6,E7,E8	-1.84464326110959	-2.20536131537141	-0.360718054261822	0.0343980184309516	0.180034452128866	0.492239813784218	0.584894736084322	-0.0926549223001046
FBtr0078946,FBtr0301244:chr3R:-:248204:255051:Spargel:<1-2-3:5-6-7-8.9>	A3SS	E3,E5	E3,E4,E5	-1.92869839331737	-2.95565381228492	-1.02695541896756	0.0347193147158807	0.181495006489221	0.810080863409814	0.927665805340257	-0.117584941930443
FBtr0078496,FBtr0303599,FBtr0303600,FBtr0304724,FBtr0306594,FBtr0306595,FBtr0306596,FBtr0306597:chr3L:+:22267108:22277435:srpk79D:7:9-10-11.12.13.14>	A3SS	E7,E9	E7,E8	-1.06784063151939	-2.44234703316209	-1.37450640164271	0.034836099795036	0.181884229428031	0.227241874817154	0.55331363673313	-0.326071761915976
FBtr0080509,FBtr0080510,FBtr0100660,FBtr0112886,FBtr0301412:chr2L:+:13550140:13638238:kuz:<1.2:4	A5SS	E2,E4	E2,E3,E4	-2.19722457236545	-1.68976029963222	0.507464272733233	0.0349098775987349	0.182048233060393	0.711858134546153	0.602165083543081	0.109693051003072
FBtr0085758,FBtr0113312,FBtr0305118,FBtr0305119:chr3R:+:27046425:27056645:CG12054:<1-2-5-6-7-8:	ALE	E8,E10,E11	E8,E9	0.262491754832642	0.882020544589418	0.619528789756776	0.0353334808082219	0.18381109810282	0.453183162692979	0.578045954101596	-0.124862791408617
FBtr0089090,FBtr0310536,FBtr0310537:chr4:+:684213:690510:Slip1:<1-2:4	ES	E2,E4	E2,E3,E4	-2.38676602202437	-1.79587551049753	0.590890511526843	0.0357781979544125	0.185451045368046	0.598006633136457	0.443544783363275	0.154461849773182
FBtr0091486,FBtr0091487,FBtr0091489,FBtr0332000:chr2L:+:870464:877038:PNUTS:5-6-7-8:	ALE	E8,E10	E8,E9	-0.149985591620767	-0.607886878139755	-0.457901286518988	0.0359399547482514	0.186065042835224	0.210220986576455	0.141530908260742	0.0686900783157128
FBtr0086084,FBtr0086085,FBtr0086086:chr2R:+:1194755:1216986:sxc:<1.2.3:6-7-8-9-10-11-12-13-14>	A3SS	E3,E6	E3,E5,E6	-2.02772371474073	-1.64948541640657	0.378238298334151	0.0361607193388431	0.186982684716015	0.777652240428447	0.705523404600352	0.0721288358280956
FBtr0089615,FBtr0089616,FBtr0089617,FBtr0089618,FBtr0089619,FBtr0089620,FBtr0089621:chr2R:-:10489508:10491857:tra2::3	AFE	E1,E3	E2,E3	3.29583685650125	4.38452349025324	1.08868663375199	0.0366637757919178	0.188918893287785	0.392749643223634	0.175896856503016	0.216852786720619
FBtr0072901,FBtr0300773:chr3L:-:2368013:2371939:CG1317:<1-2:4>	IR	E2,E4	E2,E3,E4	0.403170361727784	-0.00508742502273871	-0.408257786750523	0.036667060042358	0.188918893287785	0.113879625431357	0.162736720858282	-0.0488570954269253
FBtr0073270,FBtr0310531:chr3L:-:4114288:4122388:Chd64::3-4>	AFE	E1,E3	E2,E3	2.59592287605521	3.13475317223827	0.538830296183062	0.0368379692234867	0.189345399226462	0.36936936936962	0.25953479144973	0.109834577919891
FBtr0113418,FBtr0113419,FBtr0305093,FBtr0305094,FBtr0305095,FBtr0305096,FBtr0305097,FBtr0332985:chr3L:+:10474511:10587112:A2bp1:8-9-10-11:13	ES	E11,E13	E11,E12,E13	2.22254237567717	1.47247203839528	-0.750070337281887	0.0368092135542469	0.189345399226462	0.0569778249899097	0.106860234237825	-0.0498824092479153
FBtr0084683,FBtr0084684,FBtr0084685,FBtr0100622,FBtr0100623,FBtr0100624,FBtr0100627,FBtr0100629,FBtr0100631,FBtr0100632,FBtr0100633,FBtr0100634,FBtr0100635,FBtr0100636,FBtr0100637,FBtr0100638,FBtr0301581,FBtr0301582,FBtr0330286,FBtr0330287:chr3R:+:20488216:20536911:slo:21-22-25:28-29	ES	E25,E28	E25,E27	0.200670698175305	1.50407740039035	1.30340670221504	0.0373552507016202	0.191754725133102	0.257422402159391	0.073892877171596	0.183529524987795
FBtr0071524,FBtr0303195,FBtr0332593,FBtr0332594:chr2R:+:16883724:16895245:CG10543:<1.2-4-5-6-7-8:10.11>	A3SS	E8,E10	E8,E9,E10	1.27766052142796	2.28577798180095	1.00811746037299	0.0373959645477169	0.191754725133102	0.217087340036786	0.09341448126658	0.123672858770206
FBtr0111298,FBtr0111299,FBtr0111300,FBtr0111301:chr2R:+:18478:20989:CG17683:3.4:6.7-8.9.10>	IR	E4,E6	E4,E5,E6	0.144490266772686	0.599377501859334	0.454887235086649	0.0374780616079978	0.191946639725347	0.291173791146304	0.205317656327124	0.0858561348191809
FBtr0301726,FBtr0301727,FBtr0301728,FBtr0301730,FBtr0301731,FBtr0301732,FBtr0309859,FBtr0309860,FBtr0309861,FBtr0309862,FBtr0309863:chr3R:+:11619497:11627647:wah:<1.2.3.4.5:10-11-12-13	A5SS	E5,E10	E5,E6,E7,E8,E10	-1.54674517270635e-09	0.641853883263293	0.641853884810038	0.0376456806189788	0.192575582880657	0.24988613255502	0.146888088287889	0.10299804426713
FBtr0076771,FBtr0076772,FBtr0076773,FBtr0076774,FBtr0112817,FBtr0306647:chr3L:-:7889208:7905051:pbl::5-6-7	AFE	E1,E3,E5	E4,E5	-0.0219789060934361	0.715620039314582	0.737598945408018	0.0378934406326744	0.193612502257553	0.32721750933098	0.501596585158405	-0.174379075827426
FBtr0070378,FBtr0070379,FBtr0070380,FBtr0333260:chrX:+:1988266:2009734:csw:<1-3-4-7-8-9-10-11-12-13:15.16>	IR	E13,E15	E13,E14,E15	-1.22389483986927	-0.583224272455862	0.640670567413409	0.0382876196392117	0.19516239808979	0.565162390007184	0.412504284636959	0.152658105370225
FBtr0072303,FBtr0072304,FBtr0300488,FBtr0300489:chr2R:+:20419122:20420915:CG13585:<1.2:7-8-9>	A5SS	E2,E7	E2,E3,E7	-1.98649543116358	-2.23193521847231	-0.245439787308726	0.0382867530890832	0.19516239808979	0.70770494280825	0.756076735521728	-0.0483717927134778
FBtr0075364,FBtr0100244:chr3L:-:16583158:16584150:tra:<1:3-4>	A3SS	E1,E3	E1,E2,E3	-2.00334219151697	-1.46633706853791	0.537005122979064	0.0384491175640481	0.195753386460562	0.619361987044064	0.478789698926216	0.140572288117848
FBtr0088435,FBtr0088436,FBtr0300719,FBtr0330325:chr2R:-:5915947:5920393:CG1407:<1-2-3-4:6-7	IR	E4,E6	E4,E5,E6	-0.714200589096104	-0.230523659825813	0.483676929270291	0.0386197361712231	0.196157217881496	0.341066154690747	0.227201190881153	0.113864963809594
FBtr0073844,FBtr0073845:chrX:-:13578585:13612316:CG9940:<1:3-4-5-6-7>	ES	E1,E3	E1,E2,E3	-4.09434456327462	-3.08190998069243	1.01243458258219	0.0385986219208407	0.196157217881496	0.939372154325472	0.864247752247821	0.0751244020776516
FBtr0303708,FBtr0303709,FBtr0303710,FBtr0332963:chrX:+:9502978:9517276:CG42797::7-8.9.10>	AFE	E3,E4,E7	E5,E7	3.15453658676288	2.03290272693575	-1.12163385982713	0.0387073864132885	0.196370294472138	0.826011859613162	0.646453440933163	0.179558418679999
FBtr0071118,FBtr0071119,FBtr0071120,FBtr0071121,FBtr0071122,FBtr0301309,FBtr0333307,FBtr0333308,FBtr0333309:chrX:-:7931968:7955469:fs(1)h:17-18:	ALE	E18,E19,E20	E18,E22,E23,E24,E25,E26,E27	-1.25584147727609	-1.58312060857927	-0.327279131303181	0.0388881385444826	0.197054635997219	0.49524695539758	0.428235353537308	0.0670116018602719
FBtr0089124,FBtr0089125,FBtr0089126,FBtr0089127,FBtr0307379:chr4:+:380577:395599:Hcf:13-14.15.16:19-20-21>	ES	E16,E19	E16,E17,E18,E19	-3.54245745411721	-4.16712114316236	-0.624663689045152	0.0391206040442209	0.197999099620751	0.790219256473875	0.877153554818309	-0.0869342983444341
FBtr0081646,FBtr0081647,FBtr0081648,FBtr0081649,FBtr0081650,FBtr0081651,FBtr0081652,FBtr0081653,FBtr0081654,FBtr0081655,FBtr0081656:chr3R:-:2721974:2824950:Antp:7:10.11>	A5SS	E7,E10	E7,E8,E10	-1.27840540352139	-0.611801539852513	0.666603863668878	0.0392434220612606	0.198095867664391	0.744640759947648	0.600466291931261	0.144174468016387
FBtr0088626,FBtr0302497,FBtr0302498,FBtr0306381,FBtr0306382,FBtr0308824:chr2R:-:5010808:5019486:CG18659:14:18>	ES	E14,E18	E14,E16,E18	-0.44531101580355	-1.03407376854949	-0.588762752745945	0.0392780263556111	0.198095867664391	0.1269727565942	0.208118016547979	-0.0811452599537788
FBtr0070964,FBtr0070965,FBtr0070966,FBtr0070967,FBtr0070968,FBtr0112956,FBtr0308228:chrX:+:6697719:6707863:pod1:12-13:15-16-17-18-19-20.21>	ES	E13,E15	E13,E14,E15	-1.55227949647863	-2.19722457560928	-0.644945079130649	0.0391866574991755	0.198095867664391	0.748050013484408	0.859453081756853	-0.111403068272445
FBtr0089836,FBtr0299877:chr3L:+:22857699:22860635:CG33170:<1-3-4:7>	A5SS	E4,E7	E4,E5,E7	-0.792051252490311	-0.496083346996194	0.295967905494118	0.0394454541318134	0.198707053229076	0.465442797425435	0.395432973895813	0.0700098235296226
FBtr0113218,FBtr0113219,FBtr0113220:chr3R:+:7026137:7034357:cu::5-6-7-8-9>	AFE	E1,E3,E5	E4,E5	2.07442900776802	2.69462719192229	0.620198184154261	0.0395428755146806	0.198769553797696	0.625595150849544	0.758177157778748	-0.132582006929204
FBtr0302833,FBtr0302834,FBtr0302835,FBtr0302836,FBtr0302837:chrX:+:17604177:17645718:CG42684:<1-2:4	ES	E2,E4	E2,E3,E4	0.768370599352091	0.182321558227577	-0.586049041124514	0.0397624092312005	0.199601720171108	0.225904441512986	0.36745723758831	-0.141552796075324
FBtr0088580,FBtr0300180,FBtr0302496:chr2R:+:5019991:5022958:Hydr1:<1.2:4-5>	ES	E2,E4	E2,E3,E4	-1.22377542903805	4.02042614141247e-09	1.22377543305848	0.0398921189822148	0.199745169177332	0.387900920927221	0.124301485620616	0.263599435306604
FBtr0078840,FBtr0110958:chr3R:+:736277:771298:Cdep:<1-3-4-5-6-7-8:11-12-13-14-15>	ES	E8,E10,E11	E8,E11	4.93082567884486	3.78568499133183	-1.14514068751303	0.0398874129821822	0.199745169177332	0.980920931939079	0.9325083499146	0.048412582024479
FBtr0076724,FBtr0076725:chr3L:-:8176460:8179771:ERR::3-4>	AFE	E1,E3	E2,E3	-0.0154981167097303	-0.636019868146202	-0.620521751436472	0.0399304399169951	0.199745169177332	0.821091378184813	0.881157682133148	-0.060066303948335
FBtr0074179,FBtr0074180,FBtr0074181,FBtr0074182,FBtr0112797,FBtr0112798:chrX:-:15722018:15729507:Chc:<2.3.4:8-9-10-11-12-13>	A5SS	E4,E8	E5,E8	1.90934583394836	2.41110603875444	0.501760204806079	0.0402718970891802	0.200985298248789	0.0766420258889604	0.0459610696732435	0.0306809562157169
FBtr0273422,FBtr0273423,FBtr0273424,FBtr0273425,FBtr0273426,FBtr0273427,FBtr0273428,FBtr0308596:chr3L:-:14405924:14529376:bbg:11:	ALE	E11,E12	E11,E13,E14	0.916290731016872	1.07852551375865e-09	-0.916290729938347	0.0407250912593074	0.20289949509942	0.855320906780227	0.700305806396776	0.155015100383452
FBtr0089288,FBtr0089289,FBtr0089290,FBtr0100447,FBtr0100448,FBtr0329933:chr2L:-:14184477:14234122:smi35A:6:8-9-10-11-12-13-14>	ES	E6,E8	E6,E7,E8	-2.78501124846449	-3.72397080121801	-0.938959552753527	0.0407934785287293	0.20289949509942	0.898454699315704	0.956367926238722	-0.0579132269230181
FBtr0076695,FBtr0332137:chr3L:+:8191306:8192591:CG8005:<1:3>	A3SS	E1,E3	E1,E2,E3	-2.51769648871169	-1.36097655544317	1.15671993326852	0.0409416879623269	0.202918158199421	0.912780053437367	0.748120592110281	0.164659461327086
FBtr0078179,FBtr0331819,FBtr0331820:chr3L:+:20346548:20349732:CG5618:<2.3-4:	ALE	E4,E5	E4,E6,E7	-0.76837059750027	-1.22502621152808	-0.456655614027814	0.0409425280797994	0.202918158199421	0.803182889874484	0.708102410497469	0.0950804793770144
FBtr0078755,FBtr0078756,FBtr0078757,FBtr0301832:chr3R:-:1383384:1389347:Pi4KIIalpha::3-4-6-7-8-9-10-12>	AFE	E1,E3	E2,E3	2.01490301797818	0.988611393564728	-1.02629162441345	0.040911254961296	0.202918158199421	0.290213201071724	0.542661442165749	-0.252448241094025
FBtr0304613,FBtr0304614,FBtr0304615,FBtr0304616,FBtr0304617,FBtr0304618,FBtr0304619,FBtr0304620,FBtr0304621,FBtr0308203:chr3L:-:2505244:2554292:Spn:15:19	ES	E15,E19	E18,E19	-1.77649199455164	-0.847297859819346	0.929194134732295	0.0410687764678381	0.203290020411909	0.214109107364309	0.10248153509457	0.111627572269739
FBtr0089441,FBtr0089442,FBtr0100577,FBtr0100578,FBtr0100579,FBtr0100580,FBtr0100581,FBtr0100582,FBtr0308208,FBtr0308209,FBtr0332976,FBtr0332977,FBtr0332978:chrX:-:162541:173751:ewg::4	AFE	E2,E4	E3,E4	1.19392246825288	2.09597084389719	0.902048375644309	0.0412302330484068	0.203639438401154	0.0654421169154802	0.0287132715888833	0.0367288453265968
FBtr0087703,FBtr0087704,FBtr0100654,FBtr0100656,FBtr0301395,FBtr0306635,FBtr0309888,FBtr0309889,FBtr0309890,FBtr0309891,FBtr0309892,FBtr0309893:chr2R:-:9326818:9337980:cnn:3:5	A5SS	E3,E5	E3,E4,E5	-1.93565363495865	-2.94443896632232	-1.00878533136368	0.0414753905638427	0.204615101323573	0.555341773460277	0.768306217659265	-0.212964444198988
FBtr0079262,FBtr0113411:chr2L:+:6491121:6496986:CG31638:<1-2-3-4-5-6-7:9>	ES	E7,E9	E7,E8,E9	-0.319942935341415	-0.832909124276775	-0.512966188935361	0.0415907063426018	0.204948698571284	0.0910439057341514	0.143788102999982	-0.0527441972658304
FBtr0078991,FBtr0330714:chr2L:+:4945597:4948324:betaggt-I:<1-2-3-4:6>	IR	E4,E6	E4,E5,E6	-2.17224382403381	-2.9479400837905	-0.775696259756686	0.0419554196066195	0.20627281241378	0.756517099115774	0.874434312185837	-0.117917213070062
FBtr0070109,FBtr0307291,FBtr0307292,FBtr0307293,FBtr0307294,FBtr0307295:chrX:+:424502:473077:Appl:16-17:19.20>	A5SS	E17,E19	E17,E18,E19	0.502628857510327	1.01792337684674	0.515294519336413	0.0421066433825344	0.206779710416857	0.331151275391003	0.228052208445654	0.10309906694535
FBtr0077234,FBtr0077235,FBtr0077236,FBtr0310652,FBtr0310653,FBtr0310654,FBtr0331813,FBtr0331814,FBtr0331815:chrX:-:21076336:21152198:CG32521:<2-3:6-7	ES	E3,E6	E3,E4,E5,E6	1.83671085698691	1.28966752777579	-0.547043329211121	0.042576884263523	0.208612168392655	0.0631913036721521	0.0975796672000824	-0.0343883635279303
FBtr0080705,FBtr0080706,FBtr0332473,FBtr0332474:chr2L:+:15113479:15118069:stc:<1:3.4-5-6-7>	A5SS	E1,E3	E1,E2,E3	0.538996500612931	1.09861228870334	0.55961578809041	0.0426512887623085	0.208738710491617	0.292076887013594	0.189073836960753	0.103003050052841
FBtr0082831,FBtr0082832,FBtr0082833:chr3R:+:9608011:9611401:Dip-B::4-5-6-7>	AFE	E1,E4	E2,E3,E4	2.92316156192237	3.96398276567445	1.04082120375208	0.0427690576773301	0.208935464217463	0.115910755264202	0.0457031428007505	0.0702076124634513
FBtr0085494,FBtr0085495,FBtr0085496,FBtr0085497,FBtr0085498,FBtr0333274,FBtr0333275:chr3R:+:25702780:25728953:CG31038::9-11>	AFE	E4,E9	E7,E8,E9	0.750532635473137	0.103620221540759	-0.646912413932379	0.0427887383084401	0.208935464217463	0.621481776970983	0.76313558904252	-0.141653812071538
FBtr0089703,FBtr0089704,FBtr0089705,FBtr0089706,FBtr0089707,FBtr0089708,FBtr0089709,FBtr0089710,FBtr0089711:chr2R:+:17389601:17404746:MESK2:<1:4	A3SS	E1,E4	E1,E3,E4	-0.45391747317625	0.0208340971196836	0.474751570295933	0.0429412351131123	0.209442096800276	0.507571686561272	0.38783492956107	0.119736757000202
FBtr0309276,FBtr0309277,FBtr0309278,FBtr0309280,FBtr0331857:chr3L:+:9130959:9138793:nwk:13-14:16	IR	E14,E16	E14,E15,E16	-3.78797037895451	-2.79535394144432	0.992616437510195	0.042997738398162	0.209479911447735	0.94647489400038	0.875530701813435	0.0709441921869453
FBtr0079012,FBtr0079013,FBtr0100259,FBtr0100260,FBtr0100263,FBtr0302569,FBtr0332212,FBtr0332213,FBtr0332214,FBtr0332215:chr2L:+:5060814:5070750:qtc::8-9-10	AFE	E3,E8	E4,E8	0.218253565156473	0.780158556980245	0.561904991823772	0.0430708788703551	0.209515651634852	0.477908916672802	0.343970745035769	0.133938171637033
FBtr0072931,FBtr0072932,FBtr0072933,FBtr0072934,FBtr0072935,FBtr0072936,FBtr0290340,FBtr0290341:chr3L:+:2631714:2641984:CG42245,MEP-1:<1:3	IR	E1,E3	E1,E2,E3	0.392042094469367	1.18958406808589	0.797541973616524	0.043151350173806	0.209515651634852	0.250230402007715	0.120350877192928	0.129879524814787
FBtr0087799,FBtr0087800,FBtr0302321:chr2R:-:8835852:8839791:CG3884:<1:3>	ES	E1,E3	E1,E2,E3	0.681451137636854	0.33000669363069	-0.351444444006165	0.0431454346354608	0.209515651634852	0.232230820237353	0.301338099081612	-0.0691072788442594
FBtr0071351,FBtr0071352,FBtr0114594,FBtr0114595,FBtr0309250,FBtr0309251:chrX:-:8987644:8997756:CG7766:9-10:12	A3SS	E10,E12	E10,E11,E12	-1.32699726434487	-0.377477373047922	0.949519891296947	0.04348843962728	0.210914023790544	0.780510266730473	0.567824824007548	0.212685442722925
FBtr0089945,FBtr0089946,FBtr0089947:chr2L:-:20788658:20797040:vari::4-5.6-7-8-9-10-11-12>	AFE	E1,E2,E4	E3,E4	0.527574280937629	0.839432863634063	0.311858582696434	0.0436688487484148	0.211550217668476	0.335019905300911	0.411062324806047	-0.0760424195051362
FBtr0087098,FBtr0087099,FBtr0087100:chr2R:+:12453551:12457625:CG4945:<1:4-5-6-7-8-9	A5SS	E1,E4	E1,E2,E4	-0.901901447809849	-2.3619356953143	-1.46003424750445	0.0438774721131933	0.212082674544872	0.663712856722932	0.900090430983455	-0.236377574260522
FBtr0290137,FBtr0290138,FBtr0290139,FBtr0290140,FBtr0290141:chr3R:+:21732751:21746768:CG42235:<2-3-4-5-6:	ALE	E6,E12,E13,E14	E6,E7	0.725937001423131	1.704748093394	0.978811091970874	0.0438641141937779	0.212082674544872	0.349308162139142	0.596735780366363	-0.247427618227221
FBtr0305201,FBtr0305202,FBtr0305203,FBtr0305205,FBtr0305206,FBtr0305207,FBtr0305208,FBtr0305209,FBtr0333898,FBtr0333899:chr3L:+:2895016:2959579:Shab::5-6-7.8-9-12.13-14-15-18-19-20	AFE	E1,E5	E4,E5	0.274436838230278	-0.546543709772281	-0.820980548002559	0.0441358049294152	0.212852473380131	0.562779156328307	0.773850651076234	-0.211071494747927
FBtr0070408,FBtr0332962:chrX:-:2172063:2187444:CG2865:<1:3-4.5>	IR	E1,E3	E1,E2,E3	-3.24843461606171	-2.36712361640906	0.881310999652643	0.0443091205425823	0.213071258437705	0.921128262042882	0.827729853508812	0.09339840853407
FBtr0308849,FBtr0308850,FBtr0308851,FBtr0308852,FBtr0308853,FBtr0308854,FBtr0308855,FBtr0308856,FBtr0308857,FBtr0308858:chr3R:+:485304:537915:CG43427:7-8-9-10-11-12:16-17-18-19	ES	E12,E16	E12,E14,E16	1.42946653136018	0.96799210427192	-0.461474427088259	0.0443299290303254	0.213071258437705	0.0983955200418201	0.146360737396956	-0.0479652173551363
FBtr0071919,FBtr0301374,FBtr0301375,FBtr0301376,FBtr0301377,FBtr0302116,FBtr0302117,FBtr0302374,FBtr0330233,FBtr0330234:chr2R:-:18604825:18627964:jbug:18-19:	ALE	E19,E20	E19,E21,E22,E23,E24,E25	-2.50646688098429	-2.19327113210988	0.313195748874418	0.0442781809583001	0.213071258437705	0.531990854670963	0.606496020208933	-0.0745051655379695
FBtr0074099,FBtr0074100,FBtr0074101,FBtr0112824,FBtr0112825,FBtr0112826,FBtr0112827,FBtr0301543,FBtr0301544,FBtr0308128,FBtr0308129,FBtr0308130,FBtr0308131,FBtr0308132,FBtr0308133,FBtr0308134,FBtr0310311,FBtr0310312,FBtr0310313:chrX:+:15698404:15721714:sd:<8.9:16	A3SS	E9,E14	E9,E16	1.68681160318101	-0.485873078609857	-2.17268468179087	0.0448142543645814	0.215158492742577	0.643835616438284	0.122093023255297	0.521742593182987
FBtr0073086,FBtr0073087,FBtr0073088,FBtr0073089,FBtr0073090:chr3L:-:3299335:3303112:CG14968:<3.4.5:	ALE	E5,E6	E5,E7,E8	-3.69579986969078	-3.27537429979647	0.420425569894307	0.0449658113499007	0.215404784136592	0.216636478690888	0.2927464541781	-0.0761099754872116
FBtr0114246,FBtr0114247,FBtr0302340,FBtr0308892,FBtr0308893,FBtr0308894:chr2RHet:-:52810:78190:CG40498,CR41510:5:	ALE	E5,E6	E5,E9,E10,E11,E12,E13	-3.76000366773718	-2.78852136741799	0.971482300319187	0.045418342449564	0.216847352784196	0.0940234127376008	0.217563846106179	-0.123540433368579
FBtr0091952,FBtr0303020,FBtr0303021,FBtr0333916:chr4:+:488122:492102:pncr013:4:<1-2:7>	ES	E2,E7	E2,E5,E7	-3.11540628493268	-2.37147067312717	0.743935611805508	0.0455875770000095	0.217339026627789	0.84854996722797	0.702754777194884	0.145795190033086
FBtr0073956,FBtr0073957,FBtr0310270:chrX:+:14918466:14936093:be:<1-2-3-4-5:7>	A5SS	E5,E7	E5,E6,E7	-0.574541435625921	-1.02165124331278	-0.447109807686862	0.0456224812702503	0.217339026627789	0.0956837302457435	0.141429006036716	-0.045745275790973
FBtr0072153,FBtr0072154,FBtr0072155:chr2R:+:19857829:19859756:CG3065:<1:3	IR	E1,E3	E1,E2,E3	-0.361135174065258	0.1036693893522	0.464804563417457	0.0459228751331836	0.218527790085592	0.396647000213516	0.282936670123931	0.113710330089585
FBtr0074140,FBtr0074141,FBtr0074142,FBtr0074143:chrX:-:15894166:15899877:vap:2:5	IR	E2,E5	E2,E3,E4,E5	-3.40949616615425	-2.32539977252041	1.08409639363384	0.0467325949053638	0.218981986555365	0.884209817930693	0.722779665518152	0.161430152412541
FBtr0330343,FBtr0330344,FBtr0330345,FBtr0330346,FBtr0330347,FBtr0330348,FBtr0330349,FBtr0330350,FBtr0330351,FBtr0330352,FBtr0330353,FBtr0330354,FBtr0330355,FBtr0330356,FBtr0330357:chr3L:-:13515292:13796500:bru-3:<6-7:9	ES	E7,E9	E7,E8,E9	0.590493022905806	1.23676263119112	0.646269608285317	0.0468095826394383	0.218981986555365	0.219514018691382	0.125490521654786	0.0940234970365956
FBtr0303213,FBtr0308354,FBtr0308355,FBtr0308356,FBtr0308357,FBtr0308358,FBtr0308359,FBtr0308360:chrX:+:256431:261105:yar::8	AFE	E1,E2,E3,E4,E8	E5,E6,E7,E8	-0.0803097259269539	0.30607394280554	0.386383668732494	0.0466861673658599	0.218981986555365	0.518881602329062	0.427678956446977	0.091202645882085
FBtr0074766,FBtr0074767,FBtr0100291,FBtr0332486,FBtr0332487:chrX:-:19510695:19512570:CG12788,Tim9b:<1:3-4.5.6>	A3SS	E1,E3	E1,E2,E3	-2.83772802057136	-2.1594842472196	0.678243773351761	0.0466604606355515	0.218981986555365	0.891641872374866	0.81145163614179	0.0801902362330752
FBtr0303271,FBtr0303272,FBtr0303273,FBtr0303274,FBtr0303275,FBtr0303276,FBtr0303277,FBtr0306295,FBtr0306296,FBtr0306297,FBtr0333741,FBtr0333742,FBtr0333743,FBtr0333744,FBtr0333745:chr2L:+:22131220:22166221:CG42748,CR43241::15-16	AFE	E14,E15	E6,E7,E9,E10,E12,E13,E15	-1.88400479965431	-1.21593855205567	0.668066247598643	0.0464583016408581	0.218981986555365	0.158242208300262	0.0974614524293116	0.0607807558709506
FBtr0081207,FBtr0081208,FBtr0081209,FBtr0308679:chr2L:-:19435843:19442358:CG10237::7-8-9-10>	AFE	E3,E7	E5,E6,E7	-1.73655991253244	-1.43659509958422	0.299964812948227	0.0463838286720701	0.218981986555365	0.767131283922113	0.70894429176143	0.058186992160683
FBtr0076848,FBtr0076849,FBtr0302543,FBtr0302544,FBtr0302545,FBtr0332730:chr3L:+:7362942:7366811:akirin:<1:5.6-7-8.9>	A5SS	E1,E5	E1,E2,E5	-3.06682124459983	-3.37733620627164	-0.310514961671812	0.0461453418700806	0.218981986555365	0.86552867925894	0.896089309795535	-0.0305606305365946
FBtr0080039,FBtr0080040,FBtr0080041:chr2L:-:10463335:10474347:RluA-1:4-5-6-7:9-10-11-12-13>	ES	E7,E9	E7,E8,E9	-3.36144441993347	-4.75368667041522	-1.39224225048175	0.0464630955567818	0.218981986555365	0.912540735022742	0.973247287442664	-0.060706552419922
FBtr0079703,FBtr0079704,FBtr0302160:chr2L:-:8449690:8463990:fu12::4-5>	AFE	E1,E4	E2,E4	2.87638550319894	1.7491998596762	-1.12718564352274	0.0469124337155626	0.218981986555365	0.0441699453485909	0.123624217528976	-0.0794542721803852
FBtr0304613,FBtr0304614,FBtr0304615,FBtr0304616,FBtr0304617,FBtr0304618,FBtr0304619,FBtr0304620,FBtr0304621,FBtr0308203:chr3L:-:2505244:2554292:Spn:7-8-9-10:12	A3SS	E10,E12	E10,E11,E12	1.75314465112708	1.14072377429583	-0.612420876831257	0.0462599899875096	0.218981986555365	0.127670637450224	0.212605196879484	-0.0849345594292599
FBtr0114559,FBtr0114560,FBtr0114561:chrX:-:527552:529760:Dredd:<1-2.3:5-6-7>	IR	E3,E5	E3,E4,E5	-0.826678572241656	-1.26957008561633	-0.442891513374671	0.0461574124836166	0.218981986555365	0.513592591190028	0.61195858941984	-0.098365998229812
FBtr0076674,FBtr0076675,FBtr0076676,FBtr0113154:chr3L:-:8345454:8349396:CG17352:<1-2:4-5-6	IR	E2,E4	E2,E3,E4	-0.265367161077388	-1.70156953668381	-1.43620237560642	0.0469356317471471	0.218981986555365	0.362582538517741	0.632067510548243	-0.269484972030502
FBtr0082747,FBtr0082748:chr3R:+:9190660:9194813:Dic1::3-4>	AFE	E1,E3	E2,E3	0.973914771834861	0.563111672463833	-0.410803099371028	0.0470361760582428	0.219213067811572	0.458142902420903	0.551866929290686	-0.0937240268697828
FBtr0083787,FBtr0083788,FBtr0100127,FBtr0100128,FBtr0301378,FBtr0301379,FBtr0301380:chr3R:+:15556680:15601162:GluClalpha:<1-2-3-5-7-8-9-11.12-13:17-18-19.20>	A5SS	E13,E17	E14,E17	-1.20397281063099	0.287682072691693	1.49165488332268	0.0472945052791545	0.219939923359878	0.713083660942192	0.297142028144852	0.415941632797339
FBtr0088692,FBtr0301542:chr2R:+:4487937:4498743:rgr:<1:3-4-5-6>	A3SS	E1,E3	E1,E2,E3	-0.380463808054105	-0.875468738584914	-0.495004930530809	0.0472883974738676	0.219939923359878	0.272045075675064	0.366366615775929	-0.0943215401008652
FBtr0076691,FBtr0076692,FBtr0076693,FBtr0321319,FBtr0321320,FBtr0321321:chr3L:+:8180094:8184065:Atg18:8-9:11	IR	E9,E10,E11	E9,E11	2.55204596772081	1.93600906990993	-0.616036897810884	0.0474414871678321	0.220384940929918	0.82938169962058	0.723816959481304	0.105564740139277
FBtr0080068,FBtr0080069,FBtr0080070,FBtr0080071,FBtr0080072:chr2L:-:10295855:10299827:CYLD::7-8-9-10-11-12	AFE	E1,E3,E4,E5,E7	E6,E7	2.18167217096428	2.72730802788897	0.545635856924687	0.0475218644402725	0.220519926025757	0.824362202981835	0.886719986313602	-0.0623577833317674
FBtr0081158,FBtr0081159,FBtr0081160,FBtr0304151:chr2L:+:19133815:19179758:brat:5-6:9.10>	IR	E6,E9	E6,E7,E8,E9	-2.70483733079899	-1.95028220264447	0.754555128154518	0.0479482539956582	0.220898672808128	0.352157726454919	0.205000158695383	0.147157567759536
FBtr0079839,FBtr0079840:chr2L:+:9613164:9616048:Trx-2:<1:3-4-5>	A3SS	E1,E3	E1,E2,E3	-1.7607332487286	-1.13190176360932	0.628831485119277	0.0479139730181504	0.220898672808128	0.734352403819225	0.595083204668135	0.13926919915109
FBtr0087788,FBtr0300890:chr2R:+:8811408:8812169:CG13319:<1:	ALE	E1,E2	E1,E3	-1.26851132371957	-2.91777072905206	-1.6492594053325	0.047963337614611	0.220898672808128	0.942853738198783	0.815123862143844	0.127729876054939
FBtr0113715,FBtr0113716,FBtr0331780,FBtr0331781,FBtr0331782,FBtr0331783,FBtr0331784:chr3LHet:+:2409851:2545146:Dbp80:7-8-9-11-13:15>	A3SS	E13,E15	E13,E14,E15	-2.83810333298608	-3.79548917278152	-0.957385839795435	0.0477724813572568	0.220898672808128	0.895679075681938	0.955435966077413	-0.0597568903954749
FBtr0110772,FBtr0290289:chr2R:-:16771115:16790900:otp:6-7:9-10>	ES	E7,E9	E7,E8,E9	0.709435708404397	0.0442365435515431	-0.665199164852854	0.047804164282411	0.220898672808128	0.123658450962027	0.212060480498025	-0.0884020295359983
FBtr0086082,FBtr0086083,FBtr0111115:chr2R:+:1147483:1183475:d4:<3.4.5-6:8>	A5SS	E6,E8	E6,E7,E8	-1.1735135940394	-1.78415487425074	-0.610641280211334	0.0480842258974452	0.221218328352593	0.743042621710075	0.850051087158657	-0.107008465448582
FBtr0084348,FBtr0084349:chr3R:+:18917448:18919181:CG6726::3-4-5-6>	AFE	E1,E3	E2,E3	1.1230037411494	1.75314463595618	0.630140894806779	0.0481763403155063	0.221405063460674	0.104240931305796	0.0552332440733025	0.0490076872324939
FBtr0085289,FBtr0333336:chr3R:+:24243929:24300536:beat-VI:<1:3-4-5-6-7.8>	ES	E1,E3	E1,E2,E3	-0.998528825327691	-2.26176309627814	-1.26323427095045	0.0484206194471896	0.222289959150186	0.601014641664282	0.808345910790032	-0.20733126912575
FBtr0081518,FBtr0081519,FBtr0081520,FBtr0081521,FBtr0333355:chr2L:+:21379999:21393319:nrv3:<2:6.7-8-9-11-12-13-14.15.16>	A5SS	E2,E6	E2,E3,E6	0.616524345587111	0.245415085124895	-0.371109260462215	0.0486094048752037	0.222554036605774	0.135814188760963	0.184240363781873	-0.0484261750209103
FBtr0089853,FBtr0089854,FBtr0301064,FBtr0301065:chr2L:+:9495473:9520696:CG33298:2:4-5-6-7-8-9-10-11-12-13-14-15-16-17	IR	E2,E4	E2,E3,E4	-1.43466205621826	-0.550507391543757	0.884154664674503	0.0487883018739053	0.22302482250231	0.293425138680832	0.152912756639857	0.140512382040975
FBtr0072786,FBtr0299562,FBtr0332875:chr3L:-:1832635:1835164:Cpr62Bb:<1:4-5-6-7>	IR	E1,E4	E1,E2,E3,E4	1.28175050439647	0.961056748000515	-0.320693756395957	0.0488839561764142	0.22322461178539	0.0906021881171132	0.121852621588246	-0.0312504334711326
FBtr0089134,FBtr0089137,FBtr0089138,FBtr0089139,FBtr0100397,FBtr0114475,FBtr0305658,FBtr0305659,FBtr0305660:chr4:-:299302:327107:Syt7:<4.5.6:11-12-13-14-15-16	A5SS	E6,E11	E6,E7,E11	-2.27726728501666	-1.20397280490132	1.07329448011534	0.049603222870444	0.224534091999667	0.858728134749632	0.640297586829694	0.218430547919938
FBtr0076768,FBtr0076769,FBtr0300412,FBtr0300413,FBtr0332787,FBtr0332788,FBtr0332789,FBtr0332790,FBtr0332791,FBtr0332792:chr3L:-:7919124:7929220:syd:<1:4-5-6-7-8	ES	E1,E4	E1,E3,E4	0.150034147132843	0.703626013200612	0.553591866067769	0.0493328408677949	0.224534091999667	0.403122042918566	0.256521338505586	0.14660070441298
FBtr0089676,FBtr0089677,FBtr0089678,FBtr0089679,FBtr0301583:chrX:+:21221356:21228939:sol:6:8-9-10-11-12>	A3SS	E6,E8	E6,E7,E8	-2.32238772497858	-1.2636920474589	1.05869567751968	0.0493751112221888	0.224534091999667	0.905783339936881	0.772084367245449	0.133698972691432
FBtr0091965,FBtr0305158,FBtr0305159,FBtr0305160,FBtr0305161,FBtr0305162,FBtr0305164,FBtr0305168,FBtr0305169,FBtr0305170,FBtr0305172,FBtr0305173,FBtr0305174,FBtr0305175,FBtr0305176,FBtr0308586,FBtr0308587,FBtr0308588:chrX:-:2364492:2439423:trol:7-8-14:19	ES	E14,E19	E14,E15,E18,E19	-3.76352300093143	-3.02158563974097	0.741937361190458	0.0496340258600132	0.224534091999667	0.887566047971597	0.76279836327033	0.124767684701267
FBtr0074630,FBtr0113000,FBtr0332377:chrX:-:18374015:18377805:CG6361::10.11>	AFE	E6,E7,E8,E10	E9,E10	5.33513123731702	4.01063350293512	-1.32449773438191	0.04941542952309	0.224534091999667	0.958027449728661	0.853521118780415	0.104506330948246
FBtr0300714,FBtr0300715,FBtr0300716,FBtr0300717,FBtr0332669,FBtr0332670:chr3L:-:1876550:1883041:CG13937:<1:4	A3SS	E1,E4	E1,E3,E4	-0.344840485380216	-1.14740245259062	-0.802561967210409	0.0496410024202195	0.224534091999667	0.546209163263017	0.737550883195864	-0.191341719932847
FBtr0078741,FBtr0078742:chr3R:-:1433064:1438834:Rga:<1-2-3-4:6>	A5SS	E4,E6	E4,E5,E6	-1.30516881909559	-1.67820476954221	-0.373035950446614	0.050327502832288	0.227399873470391	0.730037964713689	0.796510071348384	-0.0664721066346956
FBtr0087828,FBtr0333099,FBtr0333100:chr2R:+:8481108:8499573:Amph:9:11-13>	A5SS	E9,E10,E11	E9,E11	0.0976384687158681	-0.170625514692172	-0.26826398340804	0.0505185390982788	0.227545243716252	0.157452170659554	0.12514865623536	0.0323035144241933
FBtr0078328,FBtr0078329,FBtr0112830,FBtr0333284:chr3L:-:20985913:21020534:skd:<1:5-6-7-8-9-10	A5SS	E1,E5	E1,E2,E5	-0.880358719869941	-1.9169226171189	-1.03656389724895	0.0505022313351937	0.227545243716252	0.38290868887794	0.611932929550128	-0.229024240672188
FBtr0079615,FBtr0079616,FBtr0079617,FBtr0079618,FBtr0112835,FBtr0112836,FBtr0330692,FBtr0330693:chr2L:-:8258754:8301079:Btk29A:<9:12	A3SS	E9,E11	E9,E12	0.944461605424903	0.457833096629179	-0.486628508795723	0.0507207394614498	0.227978051742521	0.702956479824111	0.598585293069807	0.104371186754304
FBtr0075154,FBtr0075155:chr3L:-:17884919:17888962:Tsp74F:<1-2:4-5-6-7-8>	ES	E2,E4	E2,E3,E4	-0.988611389623019	-1.28576926549457	-0.297157875871548	0.0506848230219849	0.227978051742521	0.456802291923754	0.541716309102288	-0.0849140171785331
FBtr0075699,FBtr0300190:chr3L:-:14769595:14779512:bmm:<1-2-3-4-5-6:8>	ES	E6,E8	E6,E7,E8	-0.877013453780426	-0.51654326681499	0.360470186965436	0.0508757591655181	0.228435879973073	0.38955114529612	0.303398476452852	0.0861526688432687
FBtr0087441,FBtr0087442,FBtr0305588:chr2R:+:10657938:10660135:BEAF-32::4>	AFE	E1,E4	E2,E3,E4	-1.24725331162407	-0.839439273743414	0.40781403788066	0.0516904728605358	0.230169908685723	0.661143108314748	0.559756075190767	0.10138703312398
FBtr0088635,FBtr0111043:chr2R:+:4686021:4743142:sns::19-20-21-22>	AFE	E1,E2,E3,E4,E5,E6,E7,E8,E9,E10,E11,E12,E13,E14,E15,E16,E18,E19	E17,E19	2.431207414737	1.9590549259319	-0.472152488805104	0.0516265205228614	0.230169908685723	0.361510475645402	0.261787083240899	0.0997233924045027
FBtr0070951,FBtr0308592,FBtr0308593,FBtr0308594:chrX:+:6555679:6562291:Ctr1A:<2:5-6-7	ES	E2,E5	E2,E3,E5	-0.471423073949137	-0.117783036766987	0.35364003718215	0.0516597707381899	0.230169908685723	0.341711235094327	0.273461430066075	0.0682498050282517
FBtr0081005,FBtr0081006,FBtr0081007,FBtr0301383,FBtr0301384:chr2L:-:17436829:17450360:dl:<2:4	A5SS	E2,E4	E2,E3,E4	0.70091805200427	1.34404619385928	0.643128141855005	0.0516430014902512	0.230169908685723	0.0636581599990196	0.0315098083859183	0.0321483516131013
FBtr0086073,FBtr0273208,FBtr0273209,FBtr0273210,FBtr0273211:chr2R:-:1491091:1492333:Fis1:<1:5-6-7	ES	E1,E5	E1,E3,E5	-2.17998275877848	-2.49260886362956	-0.312626104851084	0.0513532054006172	0.230169908685723	0.786213174033927	0.836496875414802	-0.050283701380875
FBtr0089898,FBtr0089899,FBtr0302910,FBtr0306252:chr2L:-:12431074:12434665:SC35:<1-2-3-4-5:8>	IR	E5,E8	E5,E6,E7,E8	-2.40643799041764	-2.90669481305036	-0.500256822632718	0.0514164333934969	0.230169908685723	0.527537844127101	0.656422440003403	-0.128884595876302
FBtr0073483,FBtr0073484,FBtr0073485,FBtr0073486,FBtr0073487,FBtr0073488,FBtr0073489,FBtr0073490,FBtr0073491,FBtr0073492,FBtr0112812,FBtr0112813,FBtr0301288,FBtr0301289,FBtr0302114,FBtr0308088,FBtr0308089,FBtr0330390,FBtr0333261,FBtr0333262,FBtr0333263:chrX:+:11263697:11303809:dlg1::3.4.5.6-8-9	AFE	E1,E3	E2,E3	1.50331607612709	0.702320093035438	-0.800995983091648	0.0516822326343338	0.230169908685723	0.212905968647599	0.367071430286275	-0.154165461638676
FBtr0113750,FBtr0113751,FBtr0113752,FBtr0113753:chr3LHet:+:207492:252455:scro:<1.2:4	ES	E2,E4	E2,E3,E4	-0.94446161104544	-1.80555279744656	-0.861091186401121	0.0516174540768531	0.230169908685723	0.203031207849173	0.362563881534186	-0.159532673685013
FBtr0308342,FBtr0308343,FBtr0308344,FBtr0308345,FBtr0308346,FBtr0308347,FBtr0330240,FBtr0333815,FBtr0333816,FBtr0333817:chr2R:+:20779162:20809200:NaCP60E::8-9-11-12-13-14-15-16-17-21-22-23-24-25-27-29-31-32-34-35-36-39.40.41-42.43.44>	AFE	E6,E8	E7,E8	0.619039208415714	-1.09861228565152	-1.71765149406723	0.0519296001262848	0.230995333066921	0.663832683534911	0.86053789795518	-0.196705214420269
FBtr0087582,FBtr0087583,FBtr0087584,FBtr0310668,FBtr0310669,FBtr0310670,FBtr0310671:chr2R:-:10035767:10040624:Rcd1::4-5-6-7	AFE	E1,E4	E2,E3,E4	-1.32840038339328	-1.85020306699429	-0.521802683601007	0.0522883811890618	0.232350748675697	0.630394639600125	0.740339969123082	-0.109945329522956
FBtr0087193,FBtr0087194,FBtr0087195,FBtr0087196,FBtr0113084,FBtr0306652,FBtr0306653,FBtr0332855:chr2R:-:12090833:12109298:mrj:<3:8-9-13-14-15>	ES	E3,E8	E3,E7,E8	0.168335315736507	0.630904872331806	0.462569556595299	0.0525816346596649	0.233412483608037	0.282857142856902	0.198103492915253	0.0847536499416491
FBtr0074962,FBtr0290116,FBtr0306354,FBtr0331862:chr3L:-:19630867:19635916:CG8786:<1-2-3-5:8>	IR	E5,E8	E5,E6,E7,E8	-1.60943790989064	-0.900786544911115	0.708651364979526	0.0528953115176451	0.233838635382017	0.151119499242486	0.0913998694592226	0.0597196297832637
FBtr0299606,FBtr0299607,FBtr0301858,FBtr0331537,FBtr0331538,FBtr0331539,FBtr0331540,FBtr0331541:chr3L:-:9727111:9753495:CG42268::5-6-7-8-9	AFE	E1,E3,E5	E4,E5	-0.759838560990781	-0.0631789184052781	0.696659642585503	0.0528025296063906	0.233838635382017	0.274808746970454	0.399868891062329	-0.125060144091875
FBtr0074850,FBtr0074851,FBtr0302113,FBtr0306326,FBtr0306327,FBtr0306328,FBtr0306329,FBtr0308204:chr3L:-:20226272:20235003:CG17233:10:	ALE	E10,E11,E12	E10,E13,E14,E15,E16,E17,E18,E19,E20	-0.431622463454491	-0.101681075092671	0.32994138836182	0.0531200329681509	0.234109519655533	0.771188849147442	0.811893407946051	-0.0407045587986083
FBtr0079291,FBtr0079292,FBtr0079293:chr2L:+:6611022:6617117:CG11050::4-5-6-7>	AFE	E1,E4	E2,E4	2.66258782453597	1.5328978324703	-1.12968999206567	0.0530957592297049	0.234109519655533	0.0821479374109849	0.206131839820473	-0.123983902409488
FBtr0086558,FBtr0086559,FBtr0113097,FBtr0113098:chr2R:-:15194951:15198197:endoB:<1-2:4	ES	E2,E4	E2,E3,E4	-0.693147177242918	-1.36097655198753	-0.667829374744613	0.0530471664535926	0.234109519655533	0.553173416540498	0.685327081841344	-0.132153665300846
FBtr0070101,FBtr0070102,FBtr0273442,FBtr0273443:chrX:-:210608:364670:CG32816:<4:6-7>	A3SS	E4,E6	E4,E5,E6	-0.350202428518194	0.273293336026657	0.623495764544851	0.0532018987569839	0.234230080900369	0.515935484761614	0.366726782494232	0.149208702267382
FBtr0301105,FBtr0301106,FBtr0301107,FBtr0301108,FBtr0301109,FBtr0301110,FBtr0301111,FBtr0301113,FBtr0301114,FBtr0301958,FBtr0306638,FBtr0308094,FBtr0309957:chr3L:+:6991942:7046528:mp:2:4-5-6.7-10	A3SS	E2,E4	E2,E3	-1.5125880805388	-0.739667198482267	0.772920882056532	0.053297956144112	0.234360159468101	0.798188803762612	0.655915678524741	0.142273125237871
FBtr0088088,FBtr0113067,FBtr0113068,FBtr0113069,FBtr0330632,FBtr0330633,FBtr0330634:chr2R:-:7528981:7539127:CG9003::7-8-9-10-11-12-13-14.15.16>	AFE	E1,E2,E3,E7	E4,E7	0.800119301190598	0.259511195259304	-0.540608105931294	0.0533598260089021	0.234360159468101	0.353092967269255	0.23250981342044	0.120583153848815
FBtr0079620,FBtr0079621,FBtr0306391,FBtr0306392,FBtr0332360,FBtr0332361,FBtr0332362,FBtr0332363,FBtr0332364,FBtr0332365,FBtr0332366,FBtr0332367:chr2L:-:8244159:8257502:CG8086:7-8-9-10-11:14-15-17>	ES	E11,E14	E11,E12	-2.19722457241811	-1.0360919336573	1.16113263876082	0.0537110637675424	0.235506572458296	0.771703613942023	0.496143441333503	0.275560172608521
FBtr0075927,FBtr0075928,FBtr0075929,FBtr0114506,FBtr0332043,FBtr0332044:chr3L:+:12799001:12806136:Sap130:6-7-8-9:12-13-14-15-16>	A3SS	E9,E10,E11,E12	E9,E12	1.31032311546773	1.90905730075407	0.598734185286337	0.0538411817959249	0.235836450741172	0.701313232110439	0.808420619052725	-0.107107386942286
FBtr0075987,FBtr0333838,FBtr0333839,FBtr0333840,FBtr0333841,FBtr0333842:chr3L:-:12361745:12384544:Ncc69:4-5-6-7-8-9-10-11-12-13-14-15:18-19-20-21>	ES	E15,E18	E16,E18	-1.29392104333278	-0.852777323721679	0.441143719611106	0.0540649651089108	0.236334847480152	0.622237595679199	0.512757259142056	0.109480336537143
FBtr0082037,FBtr0082038,FBtr0082039,FBtr0111027,FBtr0111028,FBtr0111029,FBtr0111030,FBtr0111031,FBtr0111032,FBtr0302691,FBtr0302692,FBtr0302693,FBtr0302694,FBtr0302695:chr3R:+:5243663:5275190:ps:<9:12-13-14	ES	E9,E11	E9,E12	-0.0312525457047195	-0.580351689639487	-0.549099143934768	0.0549049952392965	0.239519557911936	0.288341848616941	0.205576048398897	0.0827658002180445
FBtr0071661,FBtr0071662:chr2R:+:17533681:17545440:CG10082::5-6-7-8-9.10>	AFE	E1,E2,E3,E5	E4,E5	2.54999061693672	3.13023176623112	0.580241149294399	0.0550211579084212	0.239782875793596	0.830613803474144	0.898568606935011	-0.0679548034608677
FBtr0086073,FBtr0273208,FBtr0273209,FBtr0273210,FBtr0273211:chr2R:-:1491091:1492333:Fis1:<1:3	IR	E1,E3	E1,E2,E3	0.963138196738015	1.27810657761296	0.314968380874947	0.055236366909647	0.240476867893367	0.148889676560377	0.113814950067567	0.0350747264928099
FBtr0082975,FBtr0304678:chr3R:-:10470390:10481436:l(3)L1231::3-4-5-6-7>	AFE	E1,E3	E2,E3	1.20397280577762	2.0014799948242	0.797507189046578	0.0554823208733242	0.240541482082187	0.686430610437731	0.513862038543955	0.172568571893776
FBtr0073078,FBtr0073079:chr3L:-:3370450:3374170:YT521-B:<1:3-4.5>	A5SS	E1,E3	E1,E2,E3	-2.73835555101658	-2.2490008505841	0.489354700432479	0.0555041738693867	0.240541482082187	0.822126090149576	0.750138870282594	0.0719872198669812
FBtr0085901,FBtr0085902,FBtr0110959,FBtr0301000,FBtr0307497:chr2L:+:21684102:21729051:CG31619:<1-3-4-5-6-7-8-9-10-11-12-13-14-15-16:	ALE	E16,E17	E16,E18,E19,E20,E21,E22,E23	-0.647477147000649	-1.06033009920353	-0.412852952202878	0.0554491975993687	0.240541482082187	0.880453082838921	0.819749793249595	0.0607032895893261
FBtr0086585,FBtr0086586,FBtr0086588,FBtr0100282,FBtr0290311,FBtr0290312,FBtr0290313,FBtr0290314,FBtr0290315,FBtr0290316,FBtr0290317,FBtr0290318:chr2R:+:15051651:15065728:CG10737:5-6-7-8-9-11-12:14	ES	E12,E14	E13,E14	-1.45691192545514	-1.96685331421228	-0.509941388757139	0.0555350126307055	0.240541482082187	0.735896892895518	0.821742045617091	-0.0858451527215729
FBtr0089389,FBtr0089390,FBtr0089391,FBtr0273386,FBtr0330094:chr3R:+:26738609:26756404:Ptx1::6-7-8.9>	AFE	E1,E3,E6	E5,E6	2.24649562465463	3.2733640402201	1.02686841556548	0.0555781430841256	0.240541482082187	0.0830825657665506	0.256092661395194	-0.173010095628643
FBtr0309276,FBtr0309277,FBtr0309278,FBtr0309280,FBtr0331857:chr3L:+:9130959:9138793:nwk:16:18>	IR	E16,E18	E16,E17,E18	-3.65042495558291	-2.80433886025051	0.84608609533241	0.055718034010527	0.240865585657178	0.944585502034143	0.878866587150379	0.0657189148837638
FBtr0071813,FBtr0071814,FBtr0071815,FBtr0071816:chr2R:+:18205166:18216933:Gp150:<2.3:6-8-9-10-11>	IR	E3,E6	E3,E4,E5,E6	-0.305866824311947	-0.0768299903341168	0.22903683397783	0.0559342819854467	0.241314869168137	0.258737114901721	0.214680276211482	0.0440568386902392
FBtr0089684,FBtr0089685,FBtr0089686,FBtr0114453:chr3R:+:1396829:1404913:CRMP:10:12	IR	E10,E12	E10,E11,E12	-0.779627232608389	-1.66309030824841	-0.883463075640018	0.0559111156533032	0.241314869168137	0.140723539076071	0.288026515995436	-0.147302976919366
FBtr0075768,FBtr0333050:chr3L:+:13995226:14013248:CG9007:<1:	ALE	E1,E2	E1,E3,E4,E5,E6,E7,E8,E9	-2.13029464229293	-3.29851776129022	-1.16822311899729	0.0561781691906192	0.241735863824046	0.950461358192001	0.460253668608467	0.490207689583534
FBtr0301513,FBtr0302109,FBtr0302294,FBtr0302560:chr2R:-:10748660:10758575:Pcf11:<1-2:	ALE	E2,E3	E2,E4,E5,E6,E7	-2.04290580830154	-1.65935096855695	0.383554839744596	0.0562108699733255	0.241735863824046	0.302309543087391	0.393578135497633	-0.0912685924102418
FBtr0084683,FBtr0084684,FBtr0084685,FBtr0100622,FBtr0100623,FBtr0100624,FBtr0100627,FBtr0100629,FBtr0100631,FBtr0100632,FBtr0100633,FBtr0100634,FBtr0100635,FBtr0100636,FBtr0100637,FBtr0100638,FBtr0301581,FBtr0301582,FBtr0330286,FBtr0330287:chr3R:+:20488216:20536911:slo:6-7-8-9-10:14	ME	E10,E11,E14	E10,E13,E14	-0.569768158531898	-0.143894182746901	0.425873975784997	0.0562568917440182	0.241735863824046	0.361178932681815	0.499923664121762	-0.138744731439947
FBtr0072931,FBtr0072932,FBtr0072933,FBtr0072934,FBtr0072935,FBtr0072936,FBtr0290340,FBtr0290341:chr3L:+:2631714:2641984:CG42245,MEP-1::5	AFE	E3,E5	E4,E5	0.485715926083712	0.186930039844656	-0.298785886239056	0.0564417791148435	0.242243112889466	0.315381755385451	0.376835040438655	-0.0614532850532041
FBtr0084708,FBtr0084709:chr3R:+:20691072:20692425:Ela:<1:3-4>	IR	E1,E3	E1,E2,E3	-3.80295188115696	-2.79320795924996	1.009743921907	0.0568351356256948	0.243247587433875	0.952582349486713	0.883450120484831	0.0691322290018825
FBtr0075509,FBtr0273189,FBtr0333572:chr3L:+:15948195:15949565:GXIVsPLA2:<1:	ALE	E1,E2	E1,E3,E4	-4.2766660891849	-20	-15.7233339108151	0.0570663853462633	0.243813636123265	0.430182599355555	0	0.430182599355555
FBtr0075657,FBtr0099993,FBtr0305977,FBtr0305979,FBtr0333939,FBtr0333940,FBtr0333941,FBtr0333942,FBtr0333943,FBtr0333944,FBtr0333945,FBtr0333946,FBtr0333947:chr3L:-:15059340:15087824:CG6945,cp309::18-19-20-21>	AFE	E16,E18	E17,E18	1.61103132583918	0.915409562299493	-0.695621763539683	0.057080874549687	0.243813636123265	0.438393294248058	0.591356153276444	-0.152962859028386
FBtr0075441,FBtr0112850,FBtr0112851,FBtr0112852,FBtr0301472,FBtr0301473,FBtr0301575,FBtr0308212,FBtr0308213,FBtr0308214,FBtr0308215,FBtr0308216,FBtr0333616:chr3L:+:16045058:16075126:Mbs:19:21-22-23-24	ES	E19,E21	E19,E20,E21	-0.996096731004276	-0.615185641654159	0.380911089350117	0.0571956832763824	0.244061421090978	0.136277220186169	0.0936284715562005	0.0426487486299682
FBtr0073513,FBtr0300872:chrX:+:11470915:11472839:CG11695:<1-2:4-5>	IR	E2,E4	E2,E3,E4	-0.111225637178555	0.762140052887898	0.873365690066452	0.0577024811500996	0.245873968037912	0.334918106501802	0.172696359054428	0.162221747447374
FBtr0084164,FBtr0084165:chr3R:-:17603835:17608256:tsl:<1:	ALE	E1,E2	E1,E3,E4	-2.07945211916318	-3.0189687644154	-0.93951664525223	0.0579065523980375	0.245873968037912	0.256406566276946	0.114300488664915	0.142106077612031
FBtr0079931,FBtr0079932,FBtr0305986:chr2L:+:10009385:10013170:Trp1:3-4:	ALE	E4,E5	E4,E6	-1.75759056963031	-2.03109770535578	-0.273507135725476	0.0578698121502605	0.245873968037912	0.388244513195337	0.325362052269798	0.0628824609255388
FBtr0085843,FBtr0085844,FBtr0307547,FBtr0307548,FBtr0307549,FBtr0307550:chr3R:+:27602732:27616403:faf:<1-7-8-9-10-11-12-13-14-15-16-17-18-19-20-21:23	A5SS	E21,E23	E21,E22,E23	-2.2934526165972	-3.45526463264365	-1.16181201604646	0.0578679912344351	0.245873968037912	0.883768051645098	0.96067432574241	-0.0769062740973119
FBtr0087357,FBtr0329955,FBtr0329956,FBtr0329957:chr2R:-:11403282:11419759:Khc-73:14:16	A3SS	E14,E16	E14,E15,E16	-1.44821254645578	-2.44288346453765	-0.994670918081868	0.0577394844087736	0.245873968037912	0.799678788447426	0.917957238152163	-0.118278449704737
FBtr0083948,FBtr0083949:chr3R:-:16401072:16402741:TFAM:<1:3-4>	IR	E1,E3	E1,E2,E3	0.937366718870873	1.65137577111342	0.714009052242546	0.0579933707102402	0.245999520179568	0.129314485527324	0.0679390166501469	0.061375468877177
FBtr0075077,FBtr0075078,FBtr0302322,FBtr0333712:chr3L:-:18871349:18883583:CG3961::10-11-12-13-14.15>	AFE	E1,E2,E3,E4,E5,E10	E8,E10	2.35266143211007	2.8260576844028	0.473396252292727	0.0583620416081501	0.247319223658995	0.768299835955993	0.846828222046713	-0.0785283860907202
FBtr0077490,FBtr0077491,FBtr0077492,FBtr0077493,FBtr0307026,FBtr0307027,FBtr0307028,FBtr0307029:chr2L:+:3771197:3784121:bowl::11-12>	AFE	E10,E11	E9,E11	-2.15354950653612	-1.324418956218	0.829130550318112	0.0585446653415506	0.247718379930807	0.9341354269634	0.864847561138552	0.0692878658248479
FBtr0075959,FBtr0332635,FBtr0332636,FBtr0332637,FBtr0332638,FBtr0332639,FBtr0332640,FBtr0332641,FBtr0332642:chr3L:+:12508158:12514054:tral:<1-2:4-5	A3SS	E2,E4	E2,E3,E4	0.261215498688703	0.567984038222748	0.306768539534045	0.0585715322340471	0.247718379930807	0.381802240925361	0.312860458223829	0.0689417827015312
FBtr0083315,FBtr0100643:chr3R:-:12262601:12267382:ema:<1-2-3-4-5-6-7-8-9:11>	ES	E9,E10,E11	E9,E11	2.22611939102685	1.20301057103968	-1.02310881998716	0.0588603177636323	0.247733296174997	0.655469789725996	0.422175079553471	0.233294710172526
FBtr0301847,FBtr0301848,FBtr0301849,FBtr0301850,FBtr0301851,FBtr0305056:chr2R:+:20769074:20776138:NKAIN:10:12>	A5SS	E10,E12	E10,E11,E12	-2.18432116721823	-1.83010926680787	0.354211900410369	0.0588553313336478	0.247733296174997	0.637615673819208	0.552191914636316	0.0854237591828918
FBtr0087699,FBtr0087700,FBtr0305993,FBtr0332927,FBtr0332928:chr2R:-:9374138:9382367:bbc:<1-3-4:8-9.10>	ME	E4,E5,E8	E4,E6,E8	1.32081642906916	1.11997491629831	-0.200841512770843	0.0587553688524834	0.247733296174997	0.789369046407548	0.754193415196768	0.03517563121078
FBtr0089793,FBtr0301340,FBtr0301341:chr4:+:745029:796707:bt:10-11-12:14-15	ES	E12,E14	E12,E13,E14	-3.04154182335509	-4.15103991759193	-1.10949809423684	0.0586604337846454	0.247733296174997	0.768055041921433	0.893130915278723	-0.12507587335729
FBtr0299632,FBtr0299633,FBtr0300511,FBtr0300512,FBtr0300513,FBtr0300514,FBtr0300515,FBtr0300516,FBtr0331759:chrX:-:10170087:10219990:alpha-Man-I::12	AFE	E10,E12	E11,E12	4.24849519470677	2.63254264524124	-1.61595254946553	0.058863322177024	0.247733296174997	0.0777951524630105	0.374279497865524	-0.296484345402513
FBtr0301105,FBtr0301106,FBtr0301107,FBtr0301108,FBtr0301109,FBtr0301110,FBtr0301111,FBtr0301113,FBtr0301114,FBtr0301958,FBtr0306638,FBtr0308094,FBtr0309957:chr3L:+:6991942:7046528:mp::11-12	AFE	E4,E5,E6,E7,E10,E11	E8,E9,E11	2.50767435791264	1.88142541216009	-0.626248945752554	0.058983236438771	0.247995075320351	0.951662051993367	0.913859280328412	0.0378027716649545
FBtr0300882,FBtr0300883,FBtr0300884,FBtr0300885,FBtr0300886:chr4:-:876025:887652:CG11148:<1:4	A5SS	E1,E4	E1,E2,E4	-0.0598981444037087	-0.471840180819781	-0.411942036416072	0.0590424912986087	0.24800154947226	0.486204435255516	0.583253466144828	-0.0970490308893119
FBtr0089895,FBtr0089896,FBtr0089897,FBtr0305991:chr3R:-:13218993:13220362:CREG::4.5-6-7>	AFE	E1,E4	E2,E3,E4	0.80792268760458	1.15079803580759	0.342875348203007	0.0592214065144768	0.24826769150508	0.391763816496028	0.317399503375737	0.0743643131202916
FBtr0076605,FBtr0113153:chr3L:+:8339660:8345379:CG7112:3-4-5-6-7-8-9:	ALE	E9,E10	E9,E11	2.02438176581038	1.34373474902467	-0.680647016785709	0.0596406207152903	0.249781430032751	0.917155009173073	0.851908087863089	0.0652469213099844
