# Supplementary material for: Specification of Drosophila neuropeptidergic neurons by the splicing component brr2
Source: PLoS Genet. 2018 Aug 22;14(8):e1007496. doi: 10.1371/journal.pgen.1007496 (PMC6122834; doi:10.1371/journal.pgen.1007496)
Supplement: S5 Table — Numerical data related to DAS analysis. Event_id: contains the gene cluster, chromosome, strand, position, gene ID, and exon path information. Event_type: ES (Exon skipping), A5SS (Alternative 5' splice sites), A3SS (Alternative 3' splice sites), ME (Mutually exclusive exons), IR (Intron retention), AFE (Alternative first exons) and ALE (Alternative last exons). Path1: the exonic part numbers for the first path. Path2: the exonic part numbers for the second path. logoddsP/ logoddsW: log-odds of for Prp8 mutants and control respectively, It represent the comparison between the expression level of one splicing isoform to the other. Logoddratio: the log odds-ratio between Prp8 mutants and Control. pval: p-value. qval: q-value. PSI_P: Percent Spliced In (Ψ) for Prp8. PSI_W: Percent Spliced In (Ψ) for control. Delta_PSI: increment of Ψ when compared Prp8 to control. (XLSX) [file pgen.1007496.s005.XLSX]

## Sheet: Sheet1
event_id	event_type	path1	path2	logoddsB	logoddsW	logoddsratio	pvalue	qvalue	PSI_B	PSI_W	delta_PSI
FBtr0078117,FBtr0078118,FBtr0301886,FBtr0301887,FBtr0301888,FBtr0306542,FBtr0330638,FBtr0330639,FBtr0330640,FBtr0330641,FBtr0330642:chr2L:+:114725:156030:CG11455:<5.6:11.12-13>	IR	E6,E11	E6,E7,E8,E9,E10,E11	-2.27194599174506	-0.308328745919644	1.96361724582542	6.23868648412163e-21	2.68076358222706e-17	0.719661335627472	0.269053722800447	0.450607612827025
FBtr0082670,FBtr0082671,FBtr0301661:chr3R:-:8449483:8453551:Vha55:<1.2.3:5	IR	E3,E5	E3,E4,E5	-0.386952302965732	3.03228491047582	3.41923721344156	1.05280767640312e-15	2.2619572927521e-12	0.388203042141764	0.0193368900846037	0.36886615205716
FBtr0085631,FBtr0085632,FBtr0085633,FBtr0085634,FBtr0085635,FBtr0306587,FBtr0306588,FBtr0332170:chr3R:-:26211294:26213900:Fer1HCH:<2:7	A5SS	E2,E7	E2,E3,E4,E5,E7	-5.55100894907187	-2.83865866149306	2.71235028757881	1.94380175460727e-15	2.78417204651581e-12	0.982788582360884	0.790501068127995	0.192287514232889
FBtr0072676,FBtr0072677,FBtr0331864:chr3L:+:1329948:1331631:mtacp1:<1-2:6.7>	ME	E2,E3,E4,E6	E2,E5,E6	0.0958398947052214	-0.455709789575378	-0.551549684280599	1.09591351817744e-12	7.84856731268077e-10	0.565258478164598	0.428542885861091	0.136715592303507
FBtr0074112,FBtr0074113,FBtr0332618:chrX:+:15762177:15763694:Gapdh2:<1.2:4>	IR	E2,E4	E2,E3,E4	0.475943464914755	4.25372478853523	3.77778132362047	1.67841721108225e-12	1.0303083937172e-09	0.196790986942697	0.0061903169460401	0.190600669996657
FBtr0085779,FBtr0085780,FBtr0300960,FBtr0300961:chr3R:-:27004110:27021484:CG31004:3-4-5-6-7-8-9-10-11-12-13-14-15:17-18>	IR	E15,E17	E15,E16,E17	-2.69298399058332	-0.786303351685446	1.90668063889788	2.92536805767211e-12	1.57128831797713e-09	0.859786047884942	0.476831405626207	0.382954642258735
FBtr0081222,FBtr0081223,FBtr0301287:chr2L:-:19383386:19386202:fon:<2-3:5-6.7>	ES	E3,E5	E3,E4,E5	0.060168520867093	2.3145818058857	2.2544132850186	7.93970361712755e-12	3.79076738253301e-09	0.351989727255374	0.0487804702191974	0.303209257036176
FBtr0070122,FBtr0308651:chrX:+:541319:542630:Roc1a:<1:	ALE	E1,E2	E1,E3,E4,E5	-1.87041078054533	-4.34445350235953	-2.4740427218142	3.96499483528111e-11	1.70375828072029e-08	0.629458793399152	0.120584984027804	0.508873809371347
FBtr0075300,FBtr0075301,FBtr0075302,FBtr0075303,FBtr0075304,FBtr0075305,FBtr0075306,FBtr0113173,FBtr0113174,FBtr0305576,FBtr0305577:chr3L:-:16921480:16928636:CG11905:2.3:5-6	IR	E3,E5	E3,E4,E5	-3.88270861726853	0.282232465051073	4.1649410823196	9.1349503958867e-11	3.27107348759376e-08	0.956670329648924	0.25280074810902	0.703869581539905
FBtr0070040,FBtr0070041,FBtr0331408:chr3L:+:23332425:23339038:CG32230:<1:3-4-5.6-7>	IR	E1,E3	E1,E2,E3	-0.378208965523446	1.23531597182435	1.6135249373478	8.47203783896348e-11	3.27107348759376e-08	0.396261300566095	0.117312176936166	0.278949123629929
FBtr0070822,FBtr0070823,FBtr0100662,FBtr0100663:chrX:+:5794893:5799261:Act5C::3.4.5.6>	AFE	E1,E3	E2,E3	-0.742420466579264	0.457775523093507	1.20019598967277	1.11762954330952e-10	3.43032439114358e-08	0.736471203221227	0.456970916601245	0.279500286619982
FBtr0073615,FBtr0073616,FBtr0073617,FBtr0073618,FBtr0073619,FBtr0303336,FBtr0303337,FBtr0303338,FBtr0303339,FBtr0333796,FBtr0333797:chrX:-:11604152:11609598:Amun:10:12.13-14.15>	IR	E10,E12	E10,E11,E12	0.511413687598234	2.03252462065814	1.5211109330599	1.03941077771445e-10	3.43032439114358e-08	0.210243514975023	0.0519496278593417	0.158293887115682
FBtr0082206,FBtr0082207,FBtr0082208,FBtr0082209,FBtr0082210,FBtr0082211,FBtr0082212,FBtr0082213,FBtr0273185,FBtr0306608,FBtr0306609,FBtr0306610:chr3R:-:5827275:5868617:Mical:<1.2-3:5-10-11-12-14	ES	E3,E5	E3,E4,E5	-0.73186169271179	-20	-19.2681383072882	4.11826079203293e-10	1.1797444415577e-07	0.46065918951602	1	-0.53934081048398
FBtr0079175,FBtr0079176,FBtr0079177,FBtr0079178,FBtr0307068,FBtr0331201:chr2L:+:5981763:5985793:eIF-4a:<1-3-4-5-6:8.9.10.11>	IR	E6,E8	E6,E7,E8	-0.470363233725352	0.0631791318777322	0.533542365603085	9.38232285256775e-10	2.51974008109273e-07	0.319778496023849	0.216320798497776	0.103457697526073
FBtr0076968,FBtr0301562:chr3L:+:6488779:6543108:sfl:<1:3-4-5-6-7>	ES	E1,E3	E1,E2,E3	-1.28093384335711	20	21.2809338433571	2.05354156733575e-09	5.19062830284807e-07	0.672366049434937	0	0.672366049434937
FBtr0082264,FBtr0082265,FBtr0082266,FBtr0082267,FBtr0100144,FBtr0305662:chr3R:+:6522239:6529038:CG14683,pug::8-9-10-11-12>	AFE	E2,E8	E6,E7,E8	1.4186596433375	0.181802211911967	-1.23685743142554	2.30734395516305e-09	5.50814276407535e-07	0.298665329336529	0.58876677340316	-0.290101444066631
FBtr0332819,FBtr0332820,FBtr0332821,FBtr0332822,FBtr0332823,FBtr0332824,FBtr0332825,FBtr0332826,FBtr0332827,FBtr0332828,FBtr0332829,FBtr0332830,FBtr0332831,FBtr0332832,FBtr0332833,FBtr0332834,FBtr0332835:chr3L:+:9806946:9827445:CG43897:14:17.18.19-20-21>	A3SS	E14,E17	E14,E16	-3.34638912660626	2.67906263208476	6.02545175869103	2.81956001208453e-09	6.37665756417222e-07	0.963972300206877	0.0600859528575538	0.903886347349323
FBtr0073421,FBtr0073422,FBtr0073423,FBtr0073424,FBtr0073425,FBtr0073426,FBtr0333963:chrX:-:10672986:10680940:Ant2,sesB::5-6-7>	AFE	E1,E2,E5	E3,E5	1.3370231636758	0.0800381638704422	-1.25698499980536	3.52858705552772e-09	7.58116928880131e-07	0.80123891366004	0.535824526375787	0.265414387284253
FBtr0073851,FBtr0073852,FBtr0073853,FBtr0100561,FBtr0100563,FBtr0301919,FBtr0301920,FBtr0301921,FBtr0301922,FBtr0301923,FBtr0308233,FBtr0308234,FBtr0310136,FBtr0310137,FBtr0310138:chrX:-:13487506:13496536:up:11:13-14-15-17-18.19>	A5SS	E11,E13	E11,E12,E13	-2.26561397746486	-1.39442432907146	0.871189648393401	3.86303914349337e-09	7.90451390456715e-07	0.899922521025786	0.790174287581678	0.109748233444108
FBtr0087670,FBtr0301389:chr2R:+:9395062:9396837:EfTuM:<1.2:4>	IR	E2,E4	E2,E3,E4	-0.597850373762788	1.61173530225449	2.20958567601727	4.31119887058705e-09	8.42055524859662e-07	0.460879277851133	0.0837672711601344	0.377112006690999
FBtr0072339,FBtr0072340:chr2R:-:20486610:20487344:CG4692:<1.2:4-5>	IR	E2,E4	E2,E3,E4	-0.104028011208686	1.28074209166942	1.38477010287811	5.04601978041141e-09	9.42728130279471e-07	0.31984857043369	0.106958367323829	0.212890203109861
FBtr0113700,FBtr0113701,FBtr0113702,FBtr0113703,FBtr0329919,FBtr0329920:chr2RHet:+:198175:251950:rl:6:	ALE	E6,E7	E6,E8	-2.57219951422632	-7.21744367837662	-4.6452441641503	5.66804579408528e-09	1.01481636571602e-06	0.09460432613343	0.00109500469287834	0.0935093214405517
FBtr0079635,FBtr0079636:chr2L:-:8209625:8211122:Su(var)205:<1:3-4-5-6>	IR	E1,E3	E1,E2,E3	-1.33664139366779	0.234990818549794	1.57163221221759	6.22259156413408e-09	1.06953903804337e-06	0.529711652730642	0.192989047894116	0.336722604836526
FBtr0079755,FBtr0079756,FBtr0273420:chr2L:+:8937389:8939746:Tsp29Fb:<1.2:6-7-8-9>	IR	E2,E6	E2,E3,E4,E5,E6	-1.47559356962107	-0.197844029139545	1.27774954048152	9.0940816043324e-09	1.44730624643764e-06	0.57297382842994	0.27325242700771	0.29972140142223
FBtr0074820,FBtr0074821:chr3L:+:20181621:20182879:CG6981:<1:3-4-5>	IR	E1,E3	E1,E2,E3	-0.900220266685845	0.0725971246487602	0.972817391334605	9.81307708327274e-09	1.45402731816631e-06	0.523581703153712	0.308293718400597	0.215287984753115
FBtr0080895,FBtr0080896,FBtr0080897,FBtr0080898,FBtr0080899,FBtr0080900,FBtr0080901,FBtr0080902,FBtr0080903,FBtr0080905,FBtr0080906,FBtr0080907,FBtr0301827,FBtr0301828,FBtr0301829,FBtr0307492,FBtr0307493,FBtr0307494,FBtr0307495,FBtr0307496:chr2L:+:16766736:16788766:Mhc:<2-8:11-12-13-14-17	ME	E8,E10,E11	E8,E9,E11	0.330817607293657	1.24048202901486	0.909664421721208	9.54242449811994e-09	1.45402731816631e-06	0.581675653493147	0.774791711160471	-0.193116057667324
FBtr0071813,FBtr0071814,FBtr0071815,FBtr0071816:chr2R:+:18205166:18216933:Gp150:<2.3:6-8-9-10-11>	IR	E3,E6	E3,E4,E5,E6	-0.92515427032182	-0.0765911930183807	0.848563077303439	1.04189634482869e-08	1.49234286457629e-06	0.391691448225306	0.214680276211482	0.177011172013824
FBtr0077713,FBtr0077714,FBtr0307080:chr2L:+:2752798:2757703:CG9894:<1:4-5-6.7>	A5SS	E1,E4	E1,E2,E4	-4.50719927953782	4.54457134298442	9.05177062252224	1.19660936947622e-08	1.65865498730301e-06	0.990444900037694	0.00696509037044711	0.983479809667247
FBtr0072786,FBtr0299562,FBtr0332875:chr3L:-:1832635:1835164:Cpr62Bb:<1:4-5-6-7>	IR	E1,E4	E1,E2,E3,E4	-0.293102140325127	0.961056750696144	1.25415889102127	1.33222089513713e-08	1.78892287075133e-06	0.329298833624731	0.121852621588246	0.207446212036485
FBtr0071849,FBtr0071850,FBtr0071851,FBtr0071852:chr2R:-:18185717:18199425:wdp:<1.2:6>	ES	E2,E6	E2,E5,E6	-1.70051080613194	-4.72612270426211	-3.02561189813017	2.08037550650458e-08	2.70890107619702e-06	0.731369352585022	0.985197612613945	-0.253828260028923
FBtr0089509,FBtr0089510,FBtr0089511,FBtr0089512,FBtr0089513,FBtr0089514,FBtr0089515,FBtr0089516,FBtr0300191,FBtr0333324,FBtr0333325:chr3R:+:16774435:16801961:Atpalpha:7-8-9-10:16-17-18.19.20>	ME	E10,E13,E16	E10,E14,E16	2.49970908002648	1.77427312389288	-0.725435956133598	2.42130465816962e-08	3.03890487444976e-06	0.924243728572833	0.85448097867475	0.069762749898083
FBtr0087610,FBtr0087611,FBtr0114493,FBtr0114494,FBtr0114495:chr2R:-:9846032:9847909:CG13349:4-5:7>	IR	E5,E7	E5,E6,E7	-1.85225757712489	-0.701355159794584	1.15090241733031	2.88187660462893e-08	3.29675308662356e-06	0.673239407424752	0.389092542551163	0.28414686487359
FBtr0076138,FBtr0076139,FBtr0331546,FBtr0331547:chr3L:-:11613634:11617481:CG6084:<3-4-5-6:8>	ES	E6,E8	E6,E7,E8	0.180089414606953	1.114056612409	0.933967197802047	2.87155069493587e-08	3.29675308662356e-06	0.151071972453954	0.0656230613948983	0.0854489110590555
FBtr0089561,FBtr0089562,FBtr0089563,FBtr0089564,FBtr0089565,FBtr0089566,FBtr0089567,FBtr0089568,FBtr0301154,FBtr0301156,FBtr0301157,FBtr0301158:chr3L:+:8617470:8631773:Zasp66:7-8-9:13-14>	ES	E9,E12,E13	E9,E13	-0.106627542930952	0.5646847919024	0.671312334833352	2.9154437349708e-08	3.29675308662356e-06	0.173397556611729	0.281276839542997	-0.107879282931268
FBtr0080030,FBtr0080031:chr2L:+:10457655:10462475:CG6206:<1-2-3-4:7-8-9-10-11>	ME	E4,E5,E7	E4,E6,E7	0.676369129498432	-0.658509827632547	-1.33487895713098	3.14809132170849e-08	3.46855087420035e-06	0.663456646014854	0.347290640394076	0.316166005620778
FBtr0084775,FBtr0084776,FBtr0084777,FBtr0113354:chr3R:+:20949094:20951341:vig2:<2.3.4:	ALE	E4,E5	E4,E6,E7,E8	0.295173571240861	-0.458478138940154	-0.753651710181016	5.28888508395731e-08	5.68158480144114e-06	0.932356920703129	0.866128841475023	0.0662280792281066
FBtr0074184,FBtr0113439:chrX:-:15690935:15693189:CG32581:<1:	ALE	E1,E2	E1,E3	-0.0727593549959256	-5.49716825255201	-5.42440889755609	6.65253780746806e-08	6.86307029478342e-06	0.872666202807003	0.0349537037036795	0.837712499103323
FBtr0086614,FBtr0086615,FBtr0086616,FBtr0112861,FBtr0112862,FBtr0112863:chr2R:+:14706971:14709755:l(2)03709:3:5-6-7-8-9	IR	E3,E5	E3,E4,E5	-0.115634367921201	1.1974414233195	1.3130757912407	6.70814410939967e-08	6.86307029478342e-06	0.274948257182162	0.0946748188089653	0.180273438373197
FBtr0084794,FBtr0084795,FBtr0113281:chr3R:-:20859865:20864801:CG6422:<1-2-4:6-7-8-9-10-11-12>	IR	E4,E6	E4,E5,E6	0.137568794799524	1.20722943615731	1.06966064135779	6.93750893005684e-08	6.9326688075475e-06	0.188118700204629	0.0722756685264522	0.115843031678176
FBtr0077621,FBtr0077623,FBtr0273293:chr2L:+:2856069:2857041:RpS21:<1-2-3:5.6>	IR	E3,E5	E3,E4,E5	-2.10736926013971	-0.902243193416437	1.20512606672328	8.72934441734093e-08	8.33555399140311e-06	0.783934442944883	0.522652279227736	0.261282163717147
FBtr0077227,FBtr0091702,FBtr0091703,FBtr0091704:chrX:-:21188960:21190299:CG33713,CG33714::3>	AFE	E1,E3	E2,E3	0.55552580182951	1.59948757856819	1.04396177673868	1.05091823533628e-07	9.40790761924999e-06	0.281968176100591	0.121347895198268	0.160620280902322
FBtr0070915,FBtr0070916:chrX:-:6425048:6427318:RpL7A::4-5-6-7-8>	AFE	E1,E2,E4	E3,E4	1.40061486852925	2.15257561367495	0.751960745145704	1.03734874470346e-07	9.40790761924999e-06	0.829708475649011	0.912916851864522	-0.083208376215511
FBtr0085788:chr3R:+:27230970:27283499:Gprk2:<1:3-4-5-6-7-8-9-10-11-12-13>	ES	E1,E3	E1,E2,E3	-1.89711999119316	1.47017584312012	3.36729583431328	1.08399475386716e-07	9.50597032115752e-06	0.77141837344382	0.101944223039177	0.669474150404643
FBtr0082827,FBtr0082828,FBtr0333191,FBtr0333192,FBtr0333193:chr3R:+:9597216:9605039:CG9297:<3-7-8-9:11-12-13-14-15-16-17-18-19-20>	IR	E9,E10,E11	E9,E11	0.993597849371352	-0.0415490035118797	-1.03514685288323	1.98435649540372e-07	1.70535597214996e-05	0.54049303169186	0.302402540030655	0.238090491661205
FBtr0113470,FBtr0302034,FBtr0302035,FBtr0302577,FBtr0302578,FBtr0302579,FBtr0306614,FBtr0306615,FBtr0306616,FBtr0332941,FBtr0332942,FBtr0332943,FBtr0332944,FBtr0332945:chr2R:-:2812191:2859142:CheB42c,mim:18:23	ES	E18,E23	E18,E19,E20,E21,E22,E23	-2.24714364108314	-3.48371837428772	-1.23657473320459	2.04214269339706e-07	1.72060532422101e-05	0.467958454343896	0.742593419381856	-0.27463496503796
FBtr0070216,FBtr0070217,FBtr0070218:chrX:+:1269579:1272890:SNF1A:<1:3.4-5>	IR	E1,E3	E1,E2,E3	-0.165748526675029	0.843898820346974	1.009647347022	2.26592975409673e-07	1.80309262099142e-05	0.27560990776589	0.120267241368236	0.155342666397654
FBtr0074612,FBtr0074613:chrX:-:18547424:18551319:CG6659::4-5-6-7-8-9>	AFE	E1,E2,E4	E3,E4	2.50103602086713	4.72206394199168	2.22102792112456	2.22411301471744e-07	1.80309262099142e-05	0.890853951744297	0.986498897950795	-0.0956449462064978
FBtr0085366,FBtr0085367,FBtr0085368,FBtr0085369:chr3R:+:24938792:24941919:CG11876:<1.2:4-5	IR	E2,E4	E2,E3,E4	0.047765710532615	1.2926477034424	1.24488199290978	2.46921868677124e-07	1.92913321764655e-05	0.285802423875157	0.103512408487579	0.182290015387578
FBtr0087841,FBtr0087842,FBtr0087843:chr2R:+:8524175:8528133:Iswi:<1:4-5-6-7-8-9>	IR	E1,E4	E1,E2,E3,E4	0.229374099457537	1.88273124681792	1.65335714736039	2.62338075076182e-07	2.01297626536135e-05	0.20295829798449	0.0459183223787154	0.157039975605774
FBtr0085582,FBtr0085583,FBtr0085584:chr3R:-:25958697:25960321:Tpi:<2.3:5-6>	IR	E3,E5	E3,E4,E5	-1.52219896395994	0.352490028873256	1.87468899283319	2.7067754175303e-07	2.04052876651363e-05	0.521986834466202	0.148702028259406	0.373284806206796
FBtr0072867,FBtr0303154,FBtr0332671:chr3L:-:1859114:1862239:R:<1:	ALE	E1,E2	E1,E4	-0.658259918183017	-2.71409251485105	-2.05583259666803	2.81283742296416e-07	2.04860379770797e-05	0.910683636254509	0.567428247476296	0.343255388778212
FBtr0079196,FBtr0079197,FBtr0079198,FBtr0304908,FBtr0333406:chr2L:+:6100376:6124653:stai::7-8-9	AFE	E1,E2,E7	E3,E4,E5,E7	-0.893561903084039	-0.246517186799209	0.64704471628483	2.78049529393537e-07	2.04860379770797e-05	0.517344414086789	0.356499340948673	0.160845073138116
FBtr0075393,FBtr0075394,FBtr0305569,FBtr0305570,FBtr0330137:chr3L:+:16567535:16569971:mbf1:<1-2.3:5-6-7.8>	IR	E3,E5	E3,E4,E5	-0.753145913197293	0.588517821658835	1.34166373485613	3.02059104169438e-07	2.12778355838701e-05	0.413915281787585	0.156846633000282	0.257068648787303
FBtr0089314,FBtr0089315,FBtr0089316,FBtr0089318,FBtr0308069:chr2L:-:18855125:18859246:CG10602,mRpL13:<1.2-3:	ALE	E3,E10,E11,E12,E13	E3,E4	0.456017385581098	1.15600508623655	0.69998770065545	3.0081834740905e-07	2.12778355838701e-05	0.251148385798273	0.401890601285526	-0.150742215487254
FBtr0075441,FBtr0112850,FBtr0112851,FBtr0112852,FBtr0301472,FBtr0301473,FBtr0301575,FBtr0308212,FBtr0308213,FBtr0308214,FBtr0308215,FBtr0308216,FBtr0333616:chr3L:+:16045058:16075126:Mbs::28-29	AFE	E21,E22,E23,E24,E28	E25,E26,E27,E28	1.86009893642921	1.06255362907243	-0.797545307356773	3.12953393752079e-07	2.16896892411723e-05	0.0961142072906193	0.189802686939116	-0.0936884796484967
FBtr0071958,FBtr0071959,FBtr0071960,FBtr0071961:chr2R:+:18954724:18959404:l(2)k09913:<1.2:5-6	IR	E2,E5	E2,E3,E4,E5	0.130905573375529	1.39759391888515	1.26668834550962	3.49183940566868e-07	2.34444280096224e-05	0.103376083739241	0.0317306628374497	0.0716454209017912
FBtr0070980,FBtr0070981,FBtr0070982,FBtr0070983:chrX:-:6635569:6638290:RpL17:<1.2.3:8-9>	A5SS	E3,E8	E6,E8	2.10588468250296	0.989554094454903	-1.11633058804806	4.65788707828539e-07	2.98730459334214e-05	0.0418527902431243	0.117527351547804	-0.0756745613046797
FBtr0306744,FBtr0306745,FBtr0306746,FBtr0306747,FBtr0306748,FBtr0306749,FBtr0306750,FBtr0306751,FBtr0306752,FBtr0306753,FBtr0306754,FBtr0306755,FBtr0308226,FBtr0308227,FBtr0330372:chr3R:-:19011301:19052430:cnc::24-25.26>	AFE	E14,E15,E16,E17,E24	E18,E19,E20,E24	0.308329317224062	-0.507305177900755	-0.815634495124817	4.60662719884543e-07	2.98730459334214e-05	0.724462020934796	0.856222550604151	-0.131760529669354
FBtr0082854,FBtr0082855,FBtr0082856,FBtr0082857,FBtr0309094:chr3R:-:9460678:9472026:sqd:<1.2.3-5-6-7-8:11-12.13.14.15>	ES	E8,E10,E11	E8,E11	0.0872288912677317	0.892655304914714	0.805426413646982	4.61149202456495e-07	2.98730459334214e-05	0.254218483193556	0.432660578653675	-0.178442095460119
FBtr0084630,FBtr0084631,FBtr0273282,FBtr0273283:chr3R:-:20171506:20174509:CG5746:4-5:7-8-9-10>	IR	E5,E7	E5,E6,E7	-2.02448836816248	-0.265918254878414	1.75857011328406	5.42950537854891e-07	3.33294065880352e-05	0.760450453854511	0.352547455838155	0.407902998016355
FBtr0086552,FBtr0086553,FBtr0086554:chr2R:-:15279367:15283477:SdhA:4:6-7-8-9>	IR	E4,E6	E4,E5,E6	-2.3810881625427	-1.16402455233704	1.21706361020566	5.29858833557366e-07	3.33294065880352e-05	0.791559912247288	0.534912256962275	0.256647655285013
FBtr0075559,FBtr0075560,FBtr0331933:chr3L:+:15547212:15554142:AGO2:<1:3-5-6-7-8-9-10>	IR	E1,E3	E1,E2,E3	0.944737971526793	2.18122423104858	1.23648625952179	5.39817660811308e-07	3.33294065880352e-05	0.139867302974234	0.045155185352544	0.0947121176216897
FBtr0076525,FBtr0076526,FBtr0076527,FBtr0076528,FBtr0301910:chr3L:+:9067744:9085231:Tequila::17	AFE	E10,E11,E13,E14,E15,E16,E17	E1,E2,E17	-2.0807710520276	-1.1564060914163	0.924364960611303	5.8157916552771e-07	3.42335023872955e-05	0.0297749038312372	0.0736375746012267	-0.0438626707699896
FBtr0331205,FBtr0331206,FBtr0331207,FBtr0331208:chr2L:+:297879:305233:Pi3K21B::5.6>	AFE	E1,E2,E5	E4,E5	1.61740607913743	20	18.3825939208626	6.16482711542727e-07	3.57976515067446e-05	0.228162962615584	1	-0.771837037384416
FBtr0080467,FBtr0290000:chr2L:+:13369192:13370334:CG31855:<1:3>	IR	E1,E3	E1,E2,E3	-0.484991417670973	0.849599358361111	1.33459077603208	6.68420837505476e-07	3.77921623521188e-05	0.417528303327117	0.158413322372822	0.259114980954295
FBtr0078305,FBtr0307160:chr3L:+:21210000:21212340:Ilk:<1:	ALE	E1,E2	E1,E3,E4,E5,E6	-2.85983898533823	-4.05178503446776	-1.19194604912953	6.6717519261654e-07	3.77921623521188e-05	0.176833419639152	0.0626252192220805	0.114208200417071
FBtr0086773,FBtr0086774:chr2R:-:14055917:14060112:Dgp-1::3-4-5-6.7>	AFE	E1,E3	E2,E3	1.34226156273288	3.75293620301281	2.41067464027993	6.99907800388082e-07	3.85577412598409e-05	0.364467169385807	0.0493865428853357	0.315080626500471
FBtr0083229,FBtr0083231,FBtr0083232,FBtr0083233,FBtr0110973,FBtr0110974,FBtr0303845,FBtr0332439:chr3R:-:11894244:11924483:Mhcl::18-19	AFE	E15,E16,E17,E18	E6,E7,E8,E9,E10,E11,E13,E14,E18	-2.50012745433281	-1.12340002061201	1.37672743372079	6.97846088663271e-07	3.85577412598409e-05	0.111410110538045	0.353056669321527	-0.241646558783481
FBtr0080156,FBtr0080157,FBtr0331195,FBtr0331196:chr2L:+:11011292:11012135:dUTPase:<2.3:7>	IR	E3,E7	E3,E4,E5,E6,E7	-2.55766600504953	-1.39871688039235	1.15894912465718	7.43780038104661e-07	4.0109014427138e-05	0.815584743233855	0.588232738646934	0.227352004586922
FBtr0089134,FBtr0089137,FBtr0089138,FBtr0089139,FBtr0100397,FBtr0114475,FBtr0305658,FBtr0305659,FBtr0305660:chr4:-:299302:327107:Syt7:11-12-13-14-15-16:21>	ES	E16,E21	E16,E18,E19,E20,E21	-1.77777322835082	-3.46747050601599	-1.68969727766517	7.46735199946716e-07	4.0109014427138e-05	0.52586455029914	0.842977230386248	-0.317112680087108
FBtr0088073,FBtr0088074:chr2R:+:7553258:7562287:Tret1-1::6-7-8-9>	AFE	E1,E2,E3,E4,E6	E5,E6	1.19272557677548	2.10135165436794	0.908626077592459	8.35070776663007e-07	4.37597454551334e-05	0.445002065475611	0.66293658804405	-0.21793452256844
FBtr0085474,FBtr0085475,FBtr0306104,FBtr0310267,FBtr0330296,FBtr0333820,FBtr0333821:chr3R:+:25563996:25567674:CG1969::6-7-8-9.10.11.12.13>	AFE	E1,E2,E3,E6	E4,E5,E6	-0.634242476927894	-0.0113637594016683	0.622878717526226	8.71030034250611e-07	4.50941693635527e-05	0.888107399034468	0.811362294007284	0.0767451050271843
FBtr0302980,FBtr0302981,FBtr0302982:chr3L:+:12783291:12789184:CG42709:<1:4-5-6-7-8-9-10>	A5SS	E1,E4	E1,E2,E4	-0.418422066179652	-2.4901305916653	-2.07170852548565	8.94112648419882e-07	4.57381196459552e-05	0.292117792276839	0.760163934426035	-0.468046142149196
FBtr0088531,FBtr0088532,FBtr0088533:chr2R:+:5481551:5493129:CG1902,CG30338::5-6-7>	AFE	E1,E2,E5	E4,E5	2.25606506542473	1.2536283938644	-1.00243667156033	9.11706740514796e-07	4.60894572234362e-05	0.925218265592232	0.820523746465927	0.104694519126305
FBtr0089687,FBtr0089688,FBtr0309258:chr3R:-:66766:68508:CG14642:<1-2.3-4-5:7	IR	E5,E7	E5,E6,E7	-2.55257238756558	1.0033988329548	3.55597122052037	9.38415380972574e-07	4.62878298618479e-05	0.86540791301015	0.142827807854454	0.722580105155696
FBtr0078810,FBtr0078811,FBtr0078812,FBtr0078813,FBtr0078814,FBtr0078815,FBtr0078816,FBtr0078817,FBtr0078818,FBtr0100197,FBtr0100199,FBtr0110932,FBtr0110933,FBtr0273430,FBtr0273431,FBtr0273432,FBtr0273433,FBtr0273434,FBtr0306694,FBtr0306695,FBtr0308580,FBtr0308581,FBtr0333694,FBtr0333695:chr3R:-:1095837:1176165:mtd:32-33:	ALE	E33,E35	E33,E36,E37,E38	-4.96633513710982	-3.28159450131867	1.68474063579115	9.43272946002255e-07	4.62878298618479e-05	0.0267267452562088	0.127328954778241	-0.100602209522032
FBtr0086776,FBtr0086777,FBtr0086778,FBtr0086779,FBtr0300483,FBtr0300484,FBtr0305270:chr2R:-:14042349:14045697:lolal::10-11-12>	AFE	E1,E2,E10	E3,E10	0.926223671358865	1.97365605173836	1.0474323803795	9.47947178925439e-07	4.62878298618479e-05	0.256826185464962	0.498425379251739	-0.241599193786777
FBtr0076525,FBtr0076526,FBtr0076527,FBtr0076528,FBtr0301910:chr3L:+:9067744:9085231:Tequila:<1-2:	ALE	E2,E17	E2,E3,E4,E5,E6,E7,E8	0.624827937625035	-0.614815335610652	-1.23964327323569	1.05760880863846e-06	5.0494945007994e-05	0.878939228320605	0.684358541693006	0.194580686627598
FBtr0070491,FBtr0070492,FBtr0070493,FBtr0309881:chrX:-:2676938:2684600:CG32795:<3.4:7-8-9-10-11-12-13>	A3SS	E4,E7	E4,E6,E7	0.851204116062298	-0.469316581302356	-1.32052069736465	1.13645578886284e-06	5.36631925796003e-05	0.162381405583885	0.423236085616533	-0.260854680032648
FBtr0078810,FBtr0078811,FBtr0078812,FBtr0078813,FBtr0078814,FBtr0078815,FBtr0078816,FBtr0078817,FBtr0078818,FBtr0100197,FBtr0100199,FBtr0110932,FBtr0110933,FBtr0273430,FBtr0273431,FBtr0273432,FBtr0273433,FBtr0273434,FBtr0306694,FBtr0306695,FBtr0308580,FBtr0308581,FBtr0333694,FBtr0333695:chr3R:-:1095837:1176165:mtd:27.28-29-30:32-33	A3SS	E30,E32	E30,E31,E32	-1.80359392747579	-0.435318071867079	1.36827585560871	1.43816649599594e-06	6.64494777773608e-05	0.800818187174686	0.511345393554973	0.289472793619713
FBtr0070960,FBtr0302356,FBtr0302357:chrX:+:6641581:6649785:CG14439:<1:	ALE	E1,E2	E1,E4,E5	-0.85866161927346	-4.25324579261318	-3.39458417333972	1.53081095499259e-06	6.99776029106719e-05	0.861010164158574	0.188559104683536	0.672451059475038
FBtr0114451,FBtr0114452,FBtr0308070,FBtr0331591,FBtr0331592,FBtr0331593,FBtr0331594,FBtr0331595:chrX:-:11771769:11781195:CG10353::11	AFE	E2,E3,E4,E11	E5,E7,E8,E9,E11	1.21388107495841	0.349195668747148	-0.864685406211263	1.61537781261171e-06	7.30660890609739e-05	0.0282151713616513	0.0665284164958944	-0.0383132451342431
FBtr0077453,FBtr0110812:chr2L:-:4455192:4456822:Gs1l:<1-2:5>	ME	E2,E3,E5	E2,E4,E5	0.510825622980785	1.97554194322752	1.46471632024674	1.73868982299465e-06	7.78244809313334e-05	0.624860956618736	0.878271604938337	-0.253410648319601
FBtr0072597,FBtr0072598,FBtr0331404,FBtr0331405:chr3L:-:826719:833402:CG13900:<1-3-4-5-6:8-10-11-12-13-14-15>	ES	E6,E8	E6,E7,E8	-0.546063667717468	-1.22923248457172	-0.68316881685425	1.844152521779e-06	8.16940555266429e-05	0.351452267296559	0.518715676364999	-0.16726340906844
FBtr0072565,FBtr0110818,FBtr0112807,FBtr0112808,FBtr0333850,FBtr0333851,FBtr0333852:chr3L:-:434088:540589:klar:<1:3-4-5	ES	E1,E3	E1,E2,E3	-1.51911526978786	-4.33946704477388	-2.82035177498603	1.86942146396135e-06	8.1968408475938e-05	0.60991401829509	0.969966395967526	-0.360052377672435
FBtr0086540,FBtr0086541:chr2R:-:15332589:15333797:Elongin-C:<1.2:4-5>	IR	E2,E4	E2,E3,E4	0.702430066359922	1.72018497353653	1.01775490717661	1.94698302608149e-06	8.45069299300218e-05	0.160944920947732	0.0650056569754795	0.0959392639722529
FBtr0073106,FBtr0073107:chr3L:-:3197862:3199047:CG32276:<1:3-4>	IR	E1,E3	E1,E2,E3	0.499120946902605	1.69546370825127	1.19634276134866	2.08801538434311e-06	8.97220210652234e-05	0.14753338404758	0.0480395226731294	0.099493861374451
FBtr0084018,FBtr0084019,FBtr0084020,FBtr0084021,FBtr0084022,FBtr0084024,FBtr0110937,FBtr0110938,FBtr0110939,FBtr0112915,FBtr0112916,FBtr0301585,FBtr0301586,FBtr0301587,FBtr0301588,FBtr0301589:chr3R:+:16966460:17039991:SNF4Agamma::10-11-12	AFE	E1,E3,E4,E10	E7,E8,E9,E10	0.390866307451991	-0.346003682831046	-0.736869990283037	2.24090149467871e-06	9.53381556696477e-05	0.240241301449569	0.39617497903819	-0.155933677588621
FBtr0090013,FBtr0090014,FBtr0090015,FBtr0090016,FBtr0090017,FBtr0090018,FBtr0090019,FBtr0090020,FBtr0090021,FBtr0090022,FBtr0090023,FBtr0090024,FBtr0090025,FBtr0090026,FBtr0090027,FBtr0090028,FBtr0090029:chr2L:+:12719044:12744807:MRP::4-5-6	AFE	E1,E4	E3,E4	2.61165840356654	1.65906308755863	-0.952595316007905	2.33754735696309e-06	9.84749116948078e-05	0.156855774004634	0.325027604087266	-0.168171830082631
FBtr0073819,FBtr0331719:chrX:+:13633776:13635985:CG11151:<2:4-5.6-7>	IR	E2,E4	E2,E3,E4	-1.04429297582831	0.704454820421807	1.74874779625011	2.37906148013904e-06	9.9250749321917e-05	0.508694542537221	0.151914387214709	0.356780155322513
FBtr0074176,FBtr0074177:chrX:-:15741453:15743273:sun:<1-2:4>	ES	E2,E4	E2,E3,E4	1.90666334280225	1.16689314947987	-0.739770193322381	2.72292746219767e-06	0.000112504031779456	0.0682960410803018	0.132575076348245	-0.064279035267943
FBtr0071811,FBtr0071812,FBtr0308774:chr2R:+:18180921:18184460:CG5819:<3:5-6-7-8>	IR	E3,E5	E3,E4,E5	-0.777112564553527	0.06989743512582	0.847009999679347	2.86110689233768e-06	0.000117087393489286	0.325836089840156	0.170805559961312	0.155030529878843
FBtr0299736,FBtr0299737,FBtr0299738,FBtr0299739,FBtr0299740,FBtr0299741:chr2R:+:9147605:9153841:CG42319:<3:6-7-8-9.10>	IR	E3,E6	E3,E4,E5,E6	-1.98891643427288	-0.269327047898637	1.71958938637425	3.16838464074681e-06	0.000128439139634802	0.657823140131214	0.286622082824767	0.371201057306447
FBtr0080130,FBtr0304135:chr2L:-:10683766:10684407:CG7299:<1:3>	IR	E1,E3	E1,E2,E3	-2.45595113086093	-20	-17.5440488691391	3.2322884560765e-06	0.000129805079399633	0.741956042824466	1	-0.258043957175534
FBtr0089684,FBtr0089685,FBtr0089686,FBtr0114453:chr3R:+:1396829:1404913:CRMP:12:14-15-16>	IR	E12,E14	E12,E13,E14	1.36097655021733	-0.105360518028849	-1.46633706824618	3.52105625037733e-06	0.000140092395443254	0.0315137275715939	0.1248533507232	-0.093339623151606
FBtr0083688,FBtr0083689:chr3R:-:14500375:14503278:CG7705:<1-2-3:5	IR	E3,E5	E3,E4,E5	0.133531395279236	2.99573227873881	2.86220088345957	3.6913211915552e-06	0.000142836058144169	0.28367245400596	0.0218945487041541	0.261777905301806
FBtr0075523,FBtr0075524,FBtr0075525,FBtr0075526,FBtr0330160,FBtr0333580:chr3L:-:15963181:15975969:brm:<1.2:4	IR	E2,E4	E2,E3,E4	0.393488917176365	2.02814824395781	1.63465932678144	3.72297847618034e-06	0.000142836058144169	0.105563749581687	0.0225090299701859	0.0830547196115009
FBtr0078700,FBtr0078701:chr3R:+:1417484:1420421:Vha26:<1:3-4-5-6>	IR	E1,E3	E1,E2,E3	0.548288266913875	1.38159488885964	0.83330662194577	3.6382250627928e-06	0.000142836058144169	0.161611067684404	0.0786694412293774	0.0829416264550264
FBtr0085298,FBtr0085299,FBtr0085300,FBtr0085301,FBtr0085302,FBtr0085303:chr3R:+:24425555:24431499:Hrb98DE:<2:4-5-6-7	A3SS	E2,E4	E2,E3	0.656981902752122	-0.145953910684401	-0.802935813436524	3.6796307304045e-06	0.000142836058144169	0.294973322362619	0.482205299171812	-0.187231976809192
FBtr0071242,FBtr0302500:chrX:-:8352526:8354927:CG15347:<1:3-4>	A3SS	E1,E3	E1,E2,E3	1.05343006357747	1.72984593452187	0.676415870944399	3.79776559446771e-06	0.000144415918225024	0.153683347954008	0.084987376147701	0.0686959718063072
FBtr0308620,FBtr0308621,FBtr0308622,FBtr0308623,FBtr0308624,FBtr0308625,FBtr0308626,FBtr0308627,FBtr0308628,FBtr0308629,FBtr0308630,FBtr0308631,FBtr0308632,FBtr0308633,FBtr0308634:chr3R:+:22362071:22429773:scrib:5:8-9-10-11	A5SS	E5,E8	E5,E6,E7,E8	-2.68824755897679	-1.2547180100256	1.43352954895119	3.84480563518182e-06	0.000144922191354178	0.856650467666457	0.593854392929248	0.262796074737209
FBtr0081440,FBtr0081441,FBtr0081442,FBtr0081443,FBtr0081444,FBtr0081445,FBtr0081446,FBtr0081447,FBtr0301961,FBtr0330255,FBtr0330256,FBtr0330257,FBtr0330258:chr2L:-:20871334:20918931:CG43739,sky::5-6	AFE	E1,E5	E3,E4,E5	1.38629436575572	2.14152371844905e-09	-1.3862943636142	4.24887348376315e-06	0.000158760081388959	0.0919637445008109	0.280843702135897	-0.188879957635086
FBtr0306931,FBtr0306932,FBtr0306933,FBtr0306934,FBtr0306935,FBtr0306936,FBtr0306937,FBtr0306938,FBtr0306939,FBtr0306940,FBtr0306941,FBtr0306942,FBtr0306943,FBtr0331951,FBtr0331952:chr2R:+:3510746:3539292:CG43340::8-9-10	AFE	E3,E8	E5,E6,E7,E8	-0.215405214042126	-1.60426018680035	-1.38885497275822	4.31151401033419e-06	0.0001597118595035	0.640628892754527	0.863335255879413	-0.222706363124886
FBtr0073695,FBtr0073696:chrX:-:12795385:12797550:CG4407::3-4>	AFE	E1,E3	E2,E3	1.60630801853706	0.514898949039319	-1.09140906949774	4.70247249781297e-06	0.000172705336094892	0.314480054723967	0.564070289131798	-0.249590234407831
FBtr0089561,FBtr0089562,FBtr0089563,FBtr0089564,FBtr0089565,FBtr0089566,FBtr0089567,FBtr0089568,FBtr0301154,FBtr0301156,FBtr0301157,FBtr0301158:chr3L:+:8617470:8631773:Zasp66:<5:7-8-9	IR	E5,E7	E5,E6,E7	0.200458063800617	1.3718348400314	1.17137677623078	5.20536122008975e-06	0.000189554552226489	0.174587781050228	0.071912299882113	0.102675481168115
FBtr0083238,FBtr0302550:chr3R:-:11793855:11798636:mor:<1-2-3-4-5-6:8-9>	A3SS	E6,E8	E6,E7,E8	-2.14666200032545	-3.18550464278125	-1.0388426424558	5.2664892834899e-06	0.000190168944967698	0.634975994546821	0.830146964106591	-0.195170969559771
FBtr0080893,FBtr0113041,FBtr0308802,FBtr0308803,FBtr0329944,FBtr0329945:chr2L:+:16743403:16753704:CG17912:<1.2-3-4-5:	ALE	E5,E6	E5,E7,E8,E10,E11,E12	0.901365079031488	-0.0163938116331489	-0.917758890664637	5.37113664878843e-06	0.000192331451498699	0.963882140366928	0.913903877718882	0.0499782626480467
FBtr0077371,FBtr0077372,FBtr0077373,FBtr0300373,FBtr0300374,FBtr0301292,FBtr0301293,FBtr0301294:chrX:-:21495822:21501185:DIP1:6:8	IR	E6,E8	E6,E7,E8	-2.83321331225553	-1.19941698888264	1.63379632337289	5.44472398726787e-06	0.000193355198126364	0.849855011654597	0.548074201342839	0.301780810311758
FBtr0301234,FBtr0301235,FBtr0301236,FBtr0332038,FBtr0332039:chr2L:-:5766993:5800173:CG9171:4:8>	ES	E4,E8	E4,E5,E8	-1.46633706778045	-4.11087388406081	-2.64453681628037	5.67251575091381e-06	0.000199793444112104	0.754739336492694	0.980300723258496	-0.225561386765802
FBtr0089634,FBtr0089635,FBtr0089636,FBtr0089637,FBtr0089638,FBtr0089639,FBtr0089640:chr2L:+:7032712:7037916:CG11266:<2.3:5	IR	E3,E5	E3,E4,E5	-1.39028638234612	-0.68654649541425	0.703739886931865	5.8532169022442e-06	0.000204481894544255	0.637188526249151	0.456805566294502	0.18038295995465
FBtr0080187,FBtr0301710:chr2L:-:10837731:10842603:CG6700:<1:3-4-5-6-7.8>	A5SS	E1,E3	E1,E2,E3	-0.22314355149434	-2.14739220257973	-1.92424865108539	6.68357013255758e-06	0.000229754406876799	0.536754179724797	0.885072123258014	-0.348317943533217
FBtr0075632,FBtr0075633,FBtr0333934:chr3L:+:15088241:15090786:Aats-gly:<1:4>	IR	E1,E4	E1,E2,E3,E4	0.172359686406157	1.36429097204135	1.19193128563519	6.92574803872465e-06	0.000236189994622221	0.231741139150817	0.0842832406144614	0.147457898536356
FBtr0074828,FBtr0074829,FBtr0074830,FBtr0300813,FBtr0301126,FBtr0332771:chr3L:+:20234152:20238412:CG6951,Clc::6>	AFE	E4,E6	E5,E6	2.58235668866805	3.85071039387215	1.2683537052041	7.36556302484848e-06	0.000249211215100582	0.0950283651765834	0.0292962410974254	0.065732124079158
FBtr0088956,FBtr0088957,FBtr0088958:chr2R:-:3413622:3420487:CG1600::5-6>	AFE	E1,E5	E2,E3,E4,E5	-4.45849333334819	-3.19742187871541	1.26107145463279	7.59252821625584e-06	0.000254883544884776	0.987297095251516	0.95467387976817	0.0326232154833461
FBtr0071663,FBtr0113101,FBtr0113102,FBtr0300679,FBtr0300680:chr2R:+:17545579:17546282:CG10320::4	AFE	E1,E4	E2,E4	1.22138783759048	0.596786580956147	-0.624601256634338	7.74276116614801e-06	0.000257911974658434	0.0628710217443982	0.114638453723333	-0.0517674319789351
FBtr0086127,FBtr0086129,FBtr0086130,FBtr0086131,FBtr0300285,FBtr0332939:chr2R:+:2636731:2643805:Eb1:<1-5-6:9	ME	E6,E7,E9	E8,E9	-2.28251405722529	-0.989161640280434	1.29335241694486	7.87291175571154e-06	0.000260230013956096	0.0877837442755867	0.260494068429348	-0.172710324153761
FBtr0089793,FBtr0301340,FBtr0301341:chr4:+:745029:796707:bt:14-15:17-18-19	ES	E15,E17	E15,E16,E17	-2.09190476963465	-20	-17.9080952303653	9.13897167647196e-06	0.000299772223616794	0.797916993747881	1	-0.202083006252119
FBtr0073851,FBtr0073852,FBtr0073853,FBtr0100561,FBtr0100563,FBtr0301919,FBtr0301920,FBtr0301921,FBtr0301922,FBtr0301923,FBtr0308233,FBtr0308234,FBtr0310136,FBtr0310137,FBtr0310138:chrX:-:13487506:13496536:up:<1.2.3-4-6.7:11	ES	E7,E10	E7,E11	-1.01430846354391	-0.390960426617559	0.623348036926352	9.30516400995048e-06	0.000302911285990585	0.195121438997086	0.312803389941345	-0.117681950944259
FBtr0082264,FBtr0082265,FBtr0082266,FBtr0082267,FBtr0100144,FBtr0305662:chr3R:+:6522239:6529038:CG14683,pug:<2:	ALE	E2,E4	E2,E8,E9,E10,E11,E12	0.00209879528871416	-0.906883913826714	-0.908982709115428	1.02668417500547e-05	0.000329314075930634	0.690504477921784	0.470800308617626	0.219704169304158
FBtr0074853,FBtr0074854,FBtr0074855,FBtr0310468,FBtr0332694:chr3L:-:20211599:20213520:CG6933:<2-4:6>	A5SS	E4,E6	E4,E5,E6	0.765082311733997	1.56834532527446	0.803263013540467	1.02695103967198e-05	0.000329314075930634	0.211872266191281	0.113818667202696	0.098053598988585
FBtr0089245,FBtr0089246,FBtr0089247,FBtr0308805,FBtr0308806:chr4:-:889295:925419:unc-13::7	AFE	E1,E2,E3,E7	E4,E5,E6,E7	2.32931755092374	1.0794505669558	-1.24986698396794	1.17160226553698e-05	0.000372916661852771	0.0823883635715269	0.238781211192922	-0.156392847621395
FBtr0111123,FBtr0111124,FBtr0111125,FBtr0333518,FBtr0333519:chr2L:+:22811943:22834955:lt:6-7-8-9:12-13-14-15.16.17>	ES	E9,E10,E11,E12	E9,E12	1.83784586880173	4.25896990766873	2.42112403886701	1.19227891230641e-05	0.000376707535748577	0.377748432213795	0.880281822677992	-0.502533390464197
FBtr0075699,FBtr0300190:chr3L:-:14769595:14779512:bmm:<1-2-3-4-5-6:8>	ES	E6,E8	E6,E7,E8	-1.328061948812	-0.519124425805327	0.808937523006675	1.3808587524049e-05	0.000429967395585787	0.499262082761614	0.303398476452852	0.195863606308762
FBtr0072258,FBtr0100213,FBtr0300227,FBtr0300228,FBtr0300229,FBtr0300861,FBtr0304599:chr2R:+:20062247:20073866:Nop60B:18:21>	IR	E18,E21	E18,E19,E20,E21	1.09607294859465	-0.623978138329463	-1.72005108692411	1.46191954784605e-05	0.000451932971013991	0.0600994503355826	0.270011713406763	-0.20991226307118
FBtr0088688,FBtr0290278,FBtr0290279,FBtr0307344:chr2R:-:4835185:4838609:CG33199,CG8229:<1-2:	ALE	E2,E3,E4	E2,E5,E6	0.0984431298141619	-0.95706481753016	-1.05550794734432	1.53459654245595e-05	0.000467671017229306	0.537756802576972	0.289771464149164	0.247985338427808
FBtr0089116,FBtr0089119,FBtr0300796,FBtr0300797,FBtr0300798,FBtr0300799,FBtr0300800,FBtr0308086,FBtr0308087,FBtr0333671:chr4:+:251355:266529:CG1674:7:9-10-12	ES	E7,E9	E7,E8,E9	1.78652125104065	0.534507021157422	-1.25201422988323	1.67840431527534e-05	0.000507894601601277	0.0595418650777067	0.180485982035649	-0.120944116957942
FBtr0089245,FBtr0089246,FBtr0089247,FBtr0308805,FBtr0308806:chr4:-:889295:925419:unc-13:7:9-10-11-12	ES	E7,E9	E7,E8,E9	1.37536529208062	-0.174353384319958	-1.54971867640057	1.69642342349988e-05	0.000509757444110418	0.18213685728281	0.50112043186643	-0.31898357458362
FBtr0088524,FBtr0114567:chr2R:+:5472171:5473623:Updo::3-4>	AFE	E1,E3	E2,E3	2.67701807769027	4.02151785241148	1.34449977472121	1.71686357495318e-05	0.000512316859831515	0.0996807429941327	0.0283002947636373	0.0713804482304954
FBtr0074916,FBtr0074917:chr3L:-:19911341:19916562:Su(z)12:<1-2-3-4-5:7>	ES	E5,E7	E5,E6,E7	-0.16164135047576	-1.56322507247385	-1.40158372199809	1.75661443175883e-05	0.000520563600915013	0.213595697135127	0.526842162826576	-0.31324646569145
FBtr0078828,FBtr0078829,FBtr0078830:chr3R:-:1047353:1049197:CG2604:<1.2:4	IR	E2,E4	E2,E3,E4	-2.36564238524209	-0.488093771444898	1.87754861379719	1.82041827941819e-05	0.000535466013293766	0.826569541991544	0.421453073274116	0.405116468717428
FBtr0081321,FBtr0081322:chr2L:-:19761578:19764134:fbp:<1:3-4>	ES	E1,E3	E1,E2,E3	0.109730879767077	0.775177761104917	0.66544688133784	1.83182462076294e-05	0.000535466013293766	0.265490371861755	0.156717702464544	0.108772669397211
FBtr0076848,FBtr0076849,FBtr0302543,FBtr0302544,FBtr0302545,FBtr0332730:chr3L:+:7362942:7366811:akirin:<1:5.6-7-8.9>	A5SS	E1,E5	E1,E2,E5	-2.64106442925349	-3.37380177212231	-0.73273734286882	1.85704345756827e-05	0.000539169982241274	0.806589303905278	0.896089309795535	-0.0895000058902569
FBtr0085547,FBtr0085548,FBtr0085549:chr3R:+:25823518:25825477:CG11504:<1:3.4>	IR	E1,E3	E1,E2,E3	-1.20566628533499	-0.152016205055328	1.05365008027966	1.88776445934537e-05	0.000544410998778997	0.590248978799266	0.330973842582434	0.259275136216832
FBtr0082180,FBtr0113408,FBtr0333823:chr3R:+:5947494:5948042:CG31477:<1:3-4>	IR	E1,E3	E1,E2,E3	-2.67009307532689	1.56030220272022	4.23039527804711	1.92236143456898e-05	0.000548217582394928	0.861393015330816	0.110609480812645	0.750783534518172
FBtr0087790,FBtr0087791:chr2R:+:8824399:8827917:Sans:<1:3-4-5-6-7>	A5SS	E1,E3	E1,E2,E3	-0.693147181984856	0.519875460087442	1.2130226420723	1.92648021739898e-05	0.000548217582394928	0.635655058042498	0.342330415538607	0.293324642503891
FBtr0080309,FBtr0080310,FBtr0080311:chr2L:-:12035994:12038543:Tom70::5-6>	AFE	E1,E5	E3,E4,E5	3.0056826095775	1.63811371650196	-1.36756889307554	1.98908545484703e-05	0.000562309223649848	0.0506359735641877	0.165014936181273	-0.114378962617085
FBtr0086073,FBtr0273208,FBtr0273209,FBtr0273210,FBtr0273211:chr2R:-:1491091:1492333:Fis1:3:5-6-7	IR	E3,E5	E3,E4,E5	0.431159045847767	1.52485139481504	1.09369234896728	2.06341047484971e-05	0.000579508157544392	0.216762184278231	0.0872443261917152	0.129517858086515
FBtr0087867,FBtr0087868,FBtr0087869,FBtr0087870,FBtr0302150,FBtr0302151:chr2R:-:8547001:8557722:nemy::9-10-11-12.13>	AFE	E1,E2,E9	E7,E9	1.35006188032951	1.85468283429799	0.504620953968473	2.09053911251137e-05	0.00058331471210788	0.660464276402381	0.762901140050822	-0.102436863648442
FBtr0085298,FBtr0085299,FBtr0085300,FBtr0085301,FBtr0085302,FBtr0085303:chr3R:+:24425555:24431499:Hrb98DE::3	AFE	E1,E3	E2,E3	-1.18576805690825	-0.762255998214441	0.423512058693806	2.17853496790321e-05	0.000603946113360006	0.770520161864788	0.687895154238356	0.0826250076264323
FBtr0088587,FBtr0088588:chr2R:+:5095066:5097169:VhaAC45:<2:4-5-6-7>	IR	E2,E4	E2,E3,E4	-0.925159286520653	-0.149551271151024	0.77560801536963	2.20806451546998e-05	0.000608208539934263	0.48076199982056	0.290152212092713	0.190609787727847
FBtr0088338,FBtr0088339,FBtr0088340,FBtr0088341,FBtr0088342,FBtr0088343,FBtr0088344,FBtr0088345,FBtr0088346,FBtr0088347,FBtr0299825,FBtr0299826,FBtr0299828,FBtr0299829,FBtr0299830,FBtr0301131,FBtr0301965,FBtr0306688,FBtr0306689,FBtr0306690,FBtr0306691:chr2R:+:6156527:6194529:CAP::15-16	AFE	E13,E15	E4,E5,E15	-0.781100291786619	0.406881311263218	1.18798160304984	2.44263666346145e-05	0.000660126398924142	0.463289299925292	0.217337832155195	0.245951467770097
FBtr0071592,FBtr0071593,FBtr0305669:chr2R:+:17181273:17181909:RpL29:<1.2:4-5-6>	IR	E2,E4	E2,E3,E4	0.60157186953767	0.924725787321856	0.323153917784186	2.43281392405225e-05	0.000660126398924142	0.197838748401316	0.151196750784115	0.0466419976172011
FBtr0072832,FBtr0072833,FBtr0303152:chr3L:+:1857164:1859047:CG12024:<1:3	A3SS	E1,E3	E1,E2,E3	0.138836446697571	-1.24889448764789	-1.38773093434546	2.43028456270577e-05	0.000660126398924142	0.313021626113006	0.646473968512826	-0.33345234239982
FBtr0086039,FBtr0086040,FBtr0086041,FBtr0300502,FBtr0300503,FBtr0307530,FBtr0307531,FBtr0307532:chr2R:+:1589604:1592944:vlc:4:8-9.10.11-12-13>	A5SS	E4,E8	E4,E5,E8	-1.54756250708915	-0.392561701683981	1.15500080540517	2.54835445733496e-05	0.000680141559203001	0.614687556296007	0.323085008750477	0.291602547545531
FBtr0089938,FBtr0089939,FBtr0100658,FBtr0110897:chr2R:-:7267848:7271613:Sod3::6-7-8-9	AFE	E1,E2,E6	E4,E6	3.92691169538544	2.20393603172524	-1.7229756636602	2.53988048387034e-05	0.000680141559203001	0.985643717196683	0.930839796052865	0.054803921143818
FBtr0081013,FBtr0081014,FBtr0081015,FBtr0081016,FBtr0081017,FBtr0081018,FBtr0081019,FBtr0081020,FBtr0100313,FBtr0100314,FBtr0100315,FBtr0100316:chr2L:-:17647052:17778340:CadN:21-22-23-24:27-28-29.30>	ME	E24,E25,E27	E24,E26,E27	-1.66504735491293	0.00863305141106077	1.673680406324	2.58230747426103e-05	0.000684949087462941	0.156038741143366	0.496150875042913	-0.340112133899547
FBtr0081417,FBtr0081418,FBtr0081419,FBtr0081420,FBtr0081421,FBtr0302942,FBtr0302943,FBtr0302944,FBtr0302945:chr2L:+:20824435:20827724:CG9331:<1:9	IR	E1,E9	E3,E5,E6,E7,E8,E9	-1.49183017143429	-0.412327313889473	1.07950285754482	2.65956552036233e-05	0.000701113683496744	0.286840186538799	0.120737655144283	0.166102531394516
FBtr0089572,FBtr0089573,FBtr0301171:chr2L:-:11984326:11988035:CG6686:<1:4-5-6-7-8>	ES	E1,E4	E1,E3,E4	3.53888680364776	1.47017584813153	-2.06871095551623	2.70282418765943e-05	0.000708172898437352	0.0199682346491101	0.135540707365295	-0.115572472716185
FBtr0076124,FBtr0076125,FBtr0076126,FBtr0076127,FBtr0076128:chr3L:-:11692595:11701653:CG11658:2:6-7-8-9.10>	A5SS	E2,E6	E2,E3,E4,E6	-2.3684885875221	-0.378906983882825	1.98958160363928	2.7419359637273e-05	0.000714066596129467	0.816514161219614	0.361039616844996	0.455474544374619
FBtr0071703,FBtr0300397,FBtr0306013:chr2R:-:17374669:17385431:Fkbp13:<2-3-4-5:7>	A5SS	E5,E7	E5,E6,E7	1.71703346293969	2.29448702283573	0.577453559896046	2.84396190596355e-05	0.000736174958429239	0.125735510313441	0.0743978336830252	0.0513376766304161
FBtr0091716,FBtr0091717,FBtr0301876,FBtr0332500,FBtr0332501,FBtr0332502,FBtr0332503,FBtr0332504:chr3R:-:4600007:4626898:Pif1A,Pif1B:3-4:6	ES	E4,E6	E4,E5,E6	-1.69143675010492	-2.61190633585065	-0.920469585745733	2.90292058945344e-05	0.000742607469545608	0.622029226287351	0.797546264880535	-0.175517038593185
FBtr0076775,FBtr0076776,FBtr0076777,FBtr0076780,FBtr0076782,FBtr0300499,FBtr0300500,FBtr0306535,FBtr0332080,FBtr0332081,FBtr0332082,FBtr0332083:chr3L:-:7805014:7860469:Pdp1::11	AFE	E1,E11	E4,E11	2.42679902330399	0.907295161666833	-1.51950386163716	3.09147225280042e-05	0.000781415074722553	0.0114080779477268	0.05038450282296	-0.0389764248752332
FBtr0303708,FBtr0303709,FBtr0303710,FBtr0332963:chrX:+:9502978:9517276:CG42797:<1:3-4	A3SS	E1,E3	E1,E2,E3	-3.25809651889557	2.48490664817472	5.74300316707029	3.61833747815062e-05	0.000909239540562176	0.963430012610328	0.0657718120802952	0.897658200530033
FBtr0080915,FBtr0080916,FBtr0080917,FBtr0080918:chr2L:+:16816659:16826964:mdy:<1:5-6-7-8-9-10-11-12-13>	A5SS	E1,E5	E1,E2,E5	-1.80001256868016	1.19754967680844	2.9975622454886	3.83518730377083e-05	0.000947114933580647	0.729159649574469	0.129493572778594	0.599666076795874
FBtr0082831,FBtr0082832,FBtr0082833:chr3R:+:9608011:9611401:Dip-B::4-5-6-7>	AFE	E1,E4	E2,E3,E4	1.94591014549336	3.9639826874698	2.01807254197644	3.81079278293587e-05	0.000947114933580647	0.256846655622365	0.0457031428007505	0.211143512821614
FBtr0075198,FBtr0075199,FBtr0075200,FBtr0304977:chr3L:-:17631217:17638136:Pep:<1.2:4.5	ES	E2,E4	E2,E3,E4	-0.597057614109976	-0.0354532526375732	0.561604361472403	3.82542436171682e-05	0.000947114933580647	0.372203465167466	0.257964792946357	0.11423867222111
FBtr0088338,FBtr0088339,FBtr0088340,FBtr0088341,FBtr0088342,FBtr0088343,FBtr0088344,FBtr0088345,FBtr0088346,FBtr0088347,FBtr0299825,FBtr0299826,FBtr0299828,FBtr0299829,FBtr0299830,FBtr0301131,FBtr0301965,FBtr0306688,FBtr0306689,FBtr0306690,FBtr0306691:chr2R:+:6156527:6194529:CAP:<11:13	IR	E11,E13	E11,E12,E13	-1.58178638061004	-0.235566070616023	1.34622030999402	4.17154186584685e-05	0.00102429230843108	0.500558715021221	0.221377385812992	0.279181329208229
FBtr0076667,FBtr0076668,FBtr0076669,FBtr0076670,FBtr0076671,FBtr0076673,FBtr0114548,FBtr0114549,FBtr0333058:chr3L:-:8349503:8354006:Idh::11>	AFE	E1,E11	E4,E5,E6,E7,E11	1.4437209555507	0.807636951543136	-0.63608400400756	4.27194392537135e-05	0.00104298540041595	0.0469691013241802	0.0877804759286897	-0.0408113746045095
FBtr0084699,FBtr0084700,FBtr0100424,FBtr0331696:chr3R:+:20643185:20648072:Saf-B:7:9-10-11>	IR	E7,E9	E7,E8,E9	1.25276296788085	0.0460911042836445	-1.2066718635972	4.31234146592982e-05	0.00104690007226556	0.035722903481079	0.11087006604188	-0.0751471625608006
FBtr0081068,FBtr0305619:chr2L:+:18509571:18513513:CG10178:<1:3-4-5>	A5SS	E1,E3	E1,E2,E3	1.89256417078529	0.0413852183780233	-1.85117895240726	4.35761262903688e-05	0.00105194727342536	0.0574357975180873	0.284994141090558	-0.227558343572471
FBtr0070964,FBtr0070965,FBtr0070966,FBtr0070967,FBtr0070968,FBtr0112956,FBtr0308228:chrX:+:6697719:6707863:pod1:12-13:15-16-17-18-19-20.21>	ES	E13,E15	E13,E14,E15	-0.956642023793485	-2.19722456419285	-1.24058254039937	4.43606877048608e-05	0.00105898819482104	0.606691037842827	0.859453081756853	-0.252762043914027
FBtr0077877,FBtr0077878,FBtr0303933,FBtr0303934,FBtr0303935,FBtr0307047:chr2L:+:1651257:1704682:chinmo:2:4	A5SS	E2,E4	E2,E3,E4	-1.57403598852471	-3.23474917390407	-1.66071318537936	4.52013088735504e-05	0.00107309405651738	0.418357552765461	0.791529852884454	-0.373172300118993
FBtr0088633,FBtr0310143,FBtr0310144,FBtr0310145,FBtr0310146:chr2R:-:4977278:4980474:CG8080:<2-5:7	A3SS	E5,E7	E5,E6,E7	-1.25276297138639	0.0618754027935348	1.31463837417993	4.77184828437602e-05	0.00112662813615185	0.740711054432589	0.422771785913098	0.317939268519491
FBtr0084857,FBtr0084858,FBtr0305953:chr3R:-:21132128:21134109:CG10550::4-5-6>	AFE	E1,E2,E4	E3,E4	1.97822986838967	-0.84999588405643	-2.8282257524461	5.1368557257814e-05	0.00120617863681326	0.940521478509237	0.52364044099445	0.416881037514786
FBtr0071207,FBtr0071208,FBtr0071209,FBtr0301762,FBtr0301763,FBtr0301764,FBtr0305914,FBtr0333522,FBtr0333523:chrX:+:8411405:8449203:Nrg:<2.3-5:	ALE	E5,E10,E11,E12,E13,E14,E15	E5,E6,E7,E8,E9	3.77056575298411	4.72907997429681	0.958514221312701	5.166712191684e-05	0.0012065957765036	0.0875586844396889	0.0352117711965456	0.0523469132431433
FBtr0113742,FBtr0113743,FBtr0113744,FBtr0301801,FBtr0308333,FBtr0308334,FBtr0308335,FBtr0308336:chr3LHet:+:2397790:2398981:RpL15:<3:6.7	IR	E3,E6	E3,E4,E5,E6	-3.37316113806364	-2.03317352550844	1.33998761255519	5.23389563795995e-05	0.00121567835439535	0.931820433440516	0.780383967569394	0.151436465871122
FBtr0082921,FBtr0082922,FBtr0082923,FBtr0309997,FBtr0309998,FBtr0309999:chr3R:+:10114793:10127998:CG12207::10-11-12>	AFE	E2,E4,E10	E5,E6,E10	0.476641601480413	1.25842881065773	0.781787209177319	5.28781174931753e-05	0.00122159823047406	0.351262181817854	0.210860173579191	0.140402008238663
FBtr0086111,FBtr0086112,FBtr0086113,FBtr0330251,FBtr0330252:chr2R:+:2549774:2555590:Adf1:2:4-6-7>	IR	E2,E4	E2,E3,E4	-1.40123369670915	-0.618489422991684	0.782744273717466	5.86070698672389e-05	0.00134670897978356	0.540800714132516	0.350015669645272	0.190785044487244
FBtr0071942,FBtr0071943,FBtr0304795:chr2R:+:18783695:18804242:nahoda:<1:3-4-5-6-7-8-9-10-11	A5SS	E1,E3	E1,E2,E3	-2.89591193896301	-1.73383682416901	1.16207511479401	6.19979710943772e-05	0.00140246472668643	0.632140067519771	0.349016843416416	0.283123224103356
FBtr0084699,FBtr0084700,FBtr0100424,FBtr0331696:chr3R:+:20643185:20648072:Saf-B:<1-2-3-4-5:9-10-11>	ES	E5,E9	E5,E7,E9	-2.87033101569005	-1.54663700576722	1.32369400992283	6.20126362742427e-05	0.00140246472668643	0.443444911903396	0.17902852565985	0.264416386243546
FBtr0079664,FBtr0079665,FBtr0079666,FBtr0079667:chr2L:+:8415689:8430984:Akap200::4-5-6	AFE	E1,E4	E2,E4	0.341687118826755	-0.372683896724142	-0.714371015550898	6.18344107126558e-05	0.00140246472668643	0.423013222091115	0.597949787088338	-0.174936564997223
FBtr0076098,FBtr0290024,FBtr0305648,FBtr0333215:chr3L:+:11555095:11557412:CG7394::6-7.8.9>	AFE	E3,E6	E5,E6	1.2077041530093	2.23644530068546	1.02874114767615	6.36012697154229e-05	0.00143086207312656	0.131251944102064	0.0531251902975816	0.0781267538044823
FBtr0083030,FBtr0083031,FBtr0083032,FBtr0083033,FBtr0083034,FBtr0302142,FBtr0302143,FBtr0302144,FBtr0302145,FBtr0302146,FBtr0306642,FBtr0306643,FBtr0306644:chr3R:-:10996346:11006143:Mf:16:	ALE	E16,E17	E16,E18	-1.75512534661256	-1.15267951436424	0.602445832248321	6.56453795140634e-05	0.00146915726964547	0.435290195159797	0.574704571673071	-0.139414376513274
FBtr0083126,FBtr0083127:chr3R:-:11096145:11100927:Cp190::3-4-5-6>	AFE	E1,E3	E2,E3	1.42582519900217	2.05336929775649	0.627544098754321	6.62159717665362e-05	0.00147424886363112	0.0974705156097947	0.0540712728977964	0.0433992427119983
FBtr0075341,FBtr0075343,FBtr0075344,FBtr0305915,FBtr0305916,FBtr0333608,FBtr0333609:chr3L:-:16780672:16800831:CG9674:9-10-11-12-13:16-17-18-19-20-21.22>	ES	E13,E16	E13,E14,E16	-0.261013827629424	0.948330089112587	1.20934391674201	6.82678214831917e-05	0.00150434271237577	0.101442822402997	0.0326712756479732	0.0687715467550242
FBtr0309102,FBtr0309103,FBtr0309104,FBtr0309105,FBtr0309106,FBtr0309107,FBtr0309108,FBtr0309109,FBtr0309110,FBtr0309111,FBtr0309112,FBtr0309113,FBtr0309114,FBtr0309115:chr2R:-:15284536:15312454:hts:23:25.26.27>	A3SS	E23,E25	E23,E24,E25	-1.02567982076524	-1.60628333307437	-0.580603512309125	6.80211716215353e-05	0.00150434271237577	0.7140000507373	0.817786231511336	-0.103786180774036
FBtr0085485,FBtr0085486:chr3R:+:25644833:25651522:neo:<1:3-4-5-6-7-8-9>	A3SS	E1,E3	E1,E2,E3	3.76813554198069	1.77213648774753	-1.99599905423316	7.11039562030426e-05	0.00155884540716568	0.0129866283561273	0.100595749134693	-0.0876091207785657
FBtr0080231,FBtr0080232:chr2L:-:11095352:11100866:Ge-1:<1:3-4-5-6-7-8-9-10-11-12>	IR	E1,E3	E1,E2,E3	-0.961411164344391	0.624154310658533	1.58556547500292	7.19678998438833e-05	0.00156184881630892	0.508551827692832	0.169898258947453	0.338653568745379
FBtr0081844,FBtr0081845,FBtr0081846,FBtr0306260:chr3R:+:4182688:4185686:stck:<1:5-6-7-8-9.10>	ES	E1,E5	E1,E3,E5	-2.23518461673702	-3.16327256709488	-0.92808795035786	7.16686638684211e-05	0.00156184881630892	0.730152558554054	0.863055498436294	-0.13290293988224
FBtr0080021,FBtr0080022,FBtr0080023:chr2L:+:10426886:10428632:KdelR:2:	ALE	E2,E3	E2,E4,E5	-1.04483245147855	-2.0322331324918	-0.987400681013249	7.254675759297e-05	0.00156649958480901	0.892133326741992	0.739914773708791	0.152218553033201
FBtr0073066,FBtr0073067,FBtr0073068:chr3L:+:3326264:3328626:PHGPx:<1:4-5>	A5SS	E1,E4	E1,E2,E4	0.526658097486627	1.41843258288892	0.891774485402297	7.46514760943612e-05	0.00160388696388735	0.0679903711767057	0.029165034763221	0.0388253364134847
FBtr0302226,FBtr0302227:chr2RHet:-:3136908:3181390:uex:3:5	IR	E3,E5	E3,E4,E5	-1.41279136065921	-0.23838780281138	1.17440355784783	7.510012385195e-05	0.00160549866762104	0.661764276262239	0.380031609356793	0.281732666905446
FBtr0302085,FBtr0302086,FBtr0302583,FBtr0302584,FBtr0306630,FBtr0306631,FBtr0306632,FBtr0333888,FBtr0333889:chr3L:+:8746718:8791819:Fhos:17-18-19-20-21-23:26>	ES	E23,E26	E23,E25	3.06805293739123	0.410284397526284	-2.65776853986495	7.68799561638204e-05	0.00163541174077196	0.0125753256696541	0.152196099812953	-0.139620774143299
FBtr0079016,FBtr0079017,FBtr0302570:chr2L:+:5070956:5072055:RpL37A::4-5-6.7>	AFE	E1,E2,E4	E3,E4	1.6522170194351	2.55772912584937	0.905512106414277	8.19952820074684e-05	0.00172712611169653	0.83470083739345	0.925694796828028	-0.0909939594345779
FBtr0071214,FBtr0071215,FBtr0071216,FBtr0071217,FBtr0300750,FBtr0300751:chrX:+:8468336:8482561:CG12065:5-6:8-9	ES	E6,E8	E6,E7,E8	-0.0597192361333639	-0.801360766318925	-0.741641530185561	8.40785838429674e-05	0.00175435243401039	0.283338711305124	0.456408592703237	-0.173069881398113
FBtr0089957,FBtr0089959,FBtr0089960,FBtr0089961,FBtr0089962,FBtr0089963,FBtr0089964,FBtr0089965,FBtr0089967,FBtr0089968,FBtr0301959,FBtr0301960,FBtr0305654,FBtr0305655,FBtr0305656,FBtr0333917,FBtr0333918:chr3R:+:11107092:11134501:Tm1:<12:14>	IR	E12,E14	E12,E13,E14	-2.22161603860313	-20	-17.7783839613969	8.41043987447381e-05	0.00175435243401039	0.691846933219784	1	-0.308153066780216
FBtr0089910,FBtr0089911,FBtr0113039,FBtr0113040,FBtr0114471,FBtr0302138,FBtr0302139,FBtr0302140,FBtr0302141,FBtr0305067,FBtr0305068:chr2L:+:13261009:13284043:CG6043:10:12-13-14	A5SS	E10,E12	E10,E11,E12	-1.8545603489368	-5.39816262849353	-3.54360227955673	8.91433049431821e-05	0.00184158067952333	0.442180674821292	0.968600573796651	-0.526419898975359
FBtr0079550:chr2L:-:7999669:8004313:Wwox:<1-2-3:5-6>	ES	E3,E5	E3,E4,E5	-20	-2.47793799249889	17.5220620075011	9.10082636546405e-05	0.00186220242344757	1	0.765313605469682	0.234686394530318
FBtr0086196,FBtr0086197,FBtr0086198,FBtr0086199,FBtr0086200,FBtr0086201,FBtr0086202,FBtr0086203,FBtr0086204,FBtr0086205,FBtr0300336:chr2R:-:2763408:2766428:Spn4:<3:5-6	IR	E3,E5	E3,E4,E5	-0.0682082495381642	0.963174318555433	1.0313825680936	9.06259689376917e-05	0.00186220242344757	0.288196883539212	0.127496894590563	0.16069998894865
FBtr0083204,FBtr0083205,FBtr0083206,FBtr0083207,FBtr0083208,FBtr0083209,FBtr0083210,FBtr0301655,FBtr0310672:chr3R:+:11760821:11787846:Sap47:<2:4.5	IR	E2,E4	E2,E3,E4	-5.17073324727667	-2.15346608460253	3.01726716267414	9.38410804293834e-05	0.00189312264133831	0.968152866242047	0.59320589115762	0.374946975084427
FBtr0100543,FBtr0100544:chr4:-:1213041:1217466:CG17471:<1:3-4-5-6-7-8-9-10-11>	A5SS	E1,E3	E1,E2,E3	-0.449489770816353	0.35740414578372	0.806893916600073	9.30394988881924e-05	0.00189312264133831	0.4299057491946	0.255953373604608	0.173952375589993
FBtr0082489,FBtr0082490,FBtr0082491,FBtr0082492,FBtr0082493,FBtr0082494,FBtr0082495,FBtr0082496,FBtr0082497,FBtr0082498,FBtr0082499,FBtr0082500,FBtr0082501,FBtr0082502,FBtr0082503,FBtr0306696:chr3R:-:7810583:7819037:mfas:6:10	A3SS	E6,E10	E6,E9,E10	-2.43792528500209	-1.72634236760983	0.711582917392257	9.37382129276217e-05	0.00189312264133831	0.69888122704903	0.526758299592753	0.172122927456277
FBtr0083035,FBtr0083036,FBtr0083037,FBtr0333276:chr3R:-:10967564:10973253:CG6904::6-7-8-9>	AFE	E1,E6	E5,E6	0.945309763314282	0.314922511601316	-0.630387251712966	9.55152557493863e-05	0.00191789277549118	0.127215236605117	0.212157523817471	-0.0849422872123537
FBtr0086582,FBtr0086583,FBtr0086584,FBtr0100174,FBtr0100176,FBtr0114623:chr2R:+:15029139:15050124:ena:6:10-11	ES	E6,E10	E6,E7,E10	-3.28132883673338	-5.41610037437784	-2.13477153764446	9.94388973064859e-05	0.00197818954502764	0.884864871999681	0.983578456642874	-0.0987135846431924
FBtr0084459,FBtr0304729:chr3R:+:19607487:19627356:mbc:<1-2-3-4-5-6-7-8:10-11-12-13-14-15>	ES	E8,E10	E8,E9,E10	0.159427737043332	-0.942958977260431	-1.10238671430376	9.91146151700566e-05	0.00197818954502764	0.211660457902774	0.436492231439285	-0.224831773536511
FBtr0072784,FBtr0072785:chr3L:+:1810587:1822903:GV1:<1-2-3-4:	ALE	E4,E5	E4,E6	-0.568849465078236	0.232723188314441	0.801572653392677	0.000100161658310432	0.00198338546433146	0.716477116806487	0.845848413966101	-0.129371297159614
FBtr0084460,FBtr0304567:chr3R:-:19599946:19607366:Nup98-96:<1.2-3-4-5:	ALE	E5,E6	E5,E7,E8,E9,E10,E11	-2.91370843576684	-4.6751625940323	-1.76145415826546	0.000101466951598985	0.00199149020086583	0.388219576578476	0.098584921297303	0.289634655281173
FBtr0072398,FBtr0072399,FBtr0100466,FBtr0100467,FBtr0302572,FBtr0302573,FBtr0302574,FBtr0302575,FBtr0306576:chr2R:-:20878092:20899488:zip:<2:5-6-7-8-9	A5SS	E2,E5	E2,E3,E5	0.404763106240551	0.83524952707394	0.430486420833389	0.000101497871535866	0.00199149020086583	0.220872383003409	0.154104798226842	0.0667675847765671
FBtr0078357,FBtr0078358,FBtr0332716:chr3L:+:21509405:21515786:Cdk12::3-4-5-6-7-8-9.10>	AFE	E1,E3	E2,E3	-20	-1.22377542769764	18.7762245723024	0.000102744608343393	0.00200678900932527	1	0.950592345285839	0.0494076547141613
FBtr0070837,FBtr0070838,FBtr0070839,FBtr0302940,FBtr0308577:chrX:-:5653940:5658231:MAPk-Ak2:<1.2.3:7-8-9>	A5SS	E3,E7	E3,E4,E7	0.00493828122728985	0.697853071148064	0.692914789920774	0.00010517786154641	0.00203580752731948	0.397788995463454	0.244316574537035	0.153472420926418
FBtr0085298,FBtr0085299,FBtr0085300,FBtr0085301,FBtr0085302,FBtr0085303:chr3R:+:24425555:24431499:Hrb98DE:4-5-6-7:	ALE	E7,E10	E7,E8,E9	-3.86014944125206	-2.69869180018375	1.1614576410683	0.000110078419535874	0.00212110748316435	0.0645345819745259	0.180026771488443	-0.115492189513917
FBtr0085897,FBtr0100324:chr2L:+:21632586:21647964:Ac3:<1-2-3-4-5-6:8-9-10-11-13-14-15-16-17-18-19-20>	ES	E6,E8	E6,E7,E8	-0.122602311996654	-2.13021387789082	-2.00761156589417	0.000111785811852242	0.0021348605934626	0.268181818181855	0.714827162951357	-0.446645344769502
FBtr0332819,FBtr0332820,FBtr0332821,FBtr0332822,FBtr0332823,FBtr0332824,FBtr0332825,FBtr0332826,FBtr0332827,FBtr0332828,FBtr0332829,FBtr0332830,FBtr0332831,FBtr0332832,FBtr0332833,FBtr0332834,FBtr0332835:chr3L:+:9806946:9827445:CG43897:<4-6.7-9-13:16	ES	E13,E16	E14,E16	-1.91130462008338	0.305381652932931	2.21668627301632	0.000118609037806952	0.00224521160994041	0.403389830508428	0.0708422981909915	0.332547532317436
FBtr0071900,FBtr0290095,FBtr0304921,FBtr0304922,FBtr0304923:chr2R:+:18762293:18768959:PIP5K59B:<1-2-3-4-5-6-7-8-9-10-11-12-14-15:17>	ES	E15,E17	E15,E16,E17	-1.44909526149241	-2.99573227801703	-1.54663701652462	0.000119558354355009	0.00225325547659418	0.607353905481721	0.878923766816132	-0.271569861334411
FBtr0087072,FBtr0087073,FBtr0087074:chr2R:-:12748825:12755219:Psi:<1:3-4-5-6	IR	E1,E3	E1,E2,E3	1.0394234174666	2.59026716617838	1.55084374871178	0.000127861514500969	0.00239921802537408	0.119544678444287	0.0273295153481379	0.0922151630961493
FBtr0301105,FBtr0301106,FBtr0301107,FBtr0301108,FBtr0301109,FBtr0301110,FBtr0301111,FBtr0301113,FBtr0301114,FBtr0301958,FBtr0306638,FBtr0308094,FBtr0309957:chr3L:+:6991942:7046528:mp:<1:3	A5SS	E1,E3	E2,E3	-2.59026716445192	-0.488352769029091	2.10191439542283	0.000130625484872615	0.0024404248195549	0.899276408320316	0.521076683170608	0.378199725149707
FBtr0088178,FBtr0088179,FBtr0088180:chr2R:-:7172652:7177253:fbl6:2:4-5-6-7-8-9-10-11>	A5SS	E2,E4	E2,E3,E4	-2.70805019133098	0.466089727917485	3.17413991924846	0.000131794696265351	0.00244401227909695	0.770552147239329	0.0773429983344315	0.693209148904897
FBtr0079919,FBtr0302441:chr2L:-:9787278:9790745:CR18854:<1-2:4-5-6>	ES	E2,E4	E2,E3,E4	-1.34689193826191	-2.19312716254537	-0.846235224283456	0.000135016459159764	0.00248998165240131	0.638028872192992	0.804886723684923	-0.166857851491931
FBtr0112703,FBtr0112704,FBtr0112706,FBtr0112707,FBtr0301323,FBtr0301324,FBtr0303205,FBtr0303206,FBtr0308093:chrX:+:6434803:6483206:CG34417:19-20:22-23>	ES	E20,E22	E20,E21,E22	-3.48194993730328	-4.68213124933449	-1.20018131203122	0.000139955607970417	0.00257003951901232	0.889097991342199	0.963217242499036	-0.0741192511568369
FBtr0078185,FBtr0330157,FBtr0330158:chr3L:+:20369341:20375498:RhoBTB:<1-3-4-5-6-7-8-9-10-11-12:14-15>	A3SS	E12,E14	E12,E13,E14	-1.80679734708096	0.0689928720881696	1.87579021916913	0.00014396842125268	0.00262132333102867	0.809555629802986	0.360607545321099	0.448948084481887
FBtr0089379,FBtr0089380,FBtr0089381,FBtr0089382,FBtr0301453:chr2R:-:7197952:7206180:nompA:14-15-17-18-19-20-21-22:24>	A5SS	E22,E24	E22,E23,E24	-0.772171763051087	0.34274889473491	1.114920657786	0.000143575290417689	0.00262132333102867	0.485664326604686	0.238343647414742	0.247320679189944
FBtr0089910,FBtr0089911,FBtr0113039,FBtr0113040,FBtr0114471,FBtr0302138,FBtr0302139,FBtr0302140,FBtr0302141,FBtr0305067,FBtr0305068:chr2L:+:13261009:13284043:CG6043::9	AFE	E5,E6,E7,E9	E8,E9	0.0645385219759645	-1.4152818998105	-1.47982042178647	0.00014535099140281	0.002631383149432	0.243748136031223	0.0671373208476637	0.17661081518356
FBtr0302776,FBtr0302777,FBtr0302778,FBtr0302779,FBtr0302780,FBtr0302781,FBtr0302782,FBtr0302783,FBtr0302784,FBtr0302785,FBtr0302786,FBtr0302787,FBtr0306704,FBtr0332703:chr3L:+:16858394:16915587:Lmpt::21-22	AFE	E13,E14,E20,E21	E19,E21	0.196509975076799	-0.539886934845491	-0.73639690992229	0.000145745680606194	0.002631383149432	0.385105044676808	0.232893652080269	0.152211392596539
FBtr0078195,FBtr0300411:chr3L:+:20435518:20443680:CG5910::3-4-5-6-7>	AFE	E1,E3	E2,E3	-1.21175494039695	-2.00859385141056	-0.796838911013615	0.000148688235923787	0.00267327761407746	0.556141689862683	0.734549062392724	-0.178407372530041
FBtr0085298,FBtr0085299,FBtr0085300,FBtr0085301,FBtr0085302,FBtr0085303:chr3R:+:24425555:24431499:Hrb98DE:<1:4-5-6-7	A3SS	E1,E4	E1,E3	1.66500777299736	0.790785652618803	-0.874222120378554	0.000150723069677772	0.00269857096002244	0.133870302440003	0.263867519496115	-0.129997217056112
FBtr0077520,FBtr0077521:chr2L:+:3466161:3467326:Pdsw::3-4-5>	AFE	E1,E3	E2,E3	0.437005266211723	1.29986590894871	0.862860642736988	0.000159117669059357	0.00282532489234734	0.367380931505363	0.199489136361857	0.167891795143505
FBtr0077242,FBtr0077243:chrX:+:20913511:20915134:Mgstl::3>	AFE	E1,E3	E2,E3	-2.04835095513231	-1.25518134646782	0.793169608664496	0.000164925035418827	0.00290443802128975	0.843873896624588	0.710983968294225	0.132889928330363
FBtr0309102,FBtr0309103,FBtr0309104,FBtr0309105,FBtr0309106,FBtr0309107,FBtr0309108,FBtr0309109,FBtr0309110,FBtr0309111,FBtr0309112,FBtr0309113,FBtr0309114,FBtr0309115:chr2R:-:15284536:15312454:hts:15-16-17-18:23	ES	E18,E23	E18,E20,E23	-0.473043824488843	-1.04014973506273	-0.567105910573887	0.000166337577137047	0.0029054982477963	0.399893476281103	0.538627479244327	-0.138734002963223
FBtr0303012,FBtr0303013,FBtr0303014,FBtr0303015,FBtr0303016,FBtr0303017,FBtr0303018:chr3R:-:2187382:2194010:CG42724:7:11	IR	E7,E11	E7,E8,E9,E10,E11	-1.3277981515738	-3.46573591527221	-2.13793776369841	0.000166130917536065	0.0029054982477963	0.551128228033038	0.92080152671752	-0.369673298684483
FBtr0072477,FBtr0072478,FBtr0072479,FBtr0305544,FBtr0305545,FBtr0305546:chr3L:+:184625:186310:Mtch:4:6	IR	E4,E6	E4,E5,E6	-2.3277749246533	-1.46040250255386	0.867372422099431	0.000178324212759501	0.00307734595272119	0.78058968132952	0.599575296942102	0.181014384387418
FBtr0073822,FBtr0073823,FBtr0100194,FBtr0100195,FBtr0301532,FBtr0301533,FBtr0301534,FBtr0301535,FBtr0331716,FBtr0331717:chrX:+:13656784:13673521:rdgB:7-8-9-10-11:13-14-15.16-17-18	ES	E11,E13	E11,E12,E13	0.77318989785343	-0.65232518340421	-1.42551508125764	0.000177846956386895	0.00307734595272119	0.204535734628636	0.516252275656678	-0.311716541028042
FBtr0089949,FBtr0089950,FBtr0089951,FBtr0089952,FBtr0089953,FBtr0089955,FBtr0302613,FBtr0302614,FBtr0302615,FBtr0302616,FBtr0306654,FBtr0332445,FBtr0332446:chr3R:-:559375:574778:tacc:<9:11-12.13-14-15-16-17-18	A3SS	E9,E10	E9,E11	1.44141365835695	0.70063785109262	-0.740775807264329	0.000179228868299248	0.00308058578832747	0.694256301175205	0.521801784076512	0.172454517098693
FBtr0089268,FBtr0089269,FBtr0089270,FBtr0089271,FBtr0301863,FBtr0301864,FBtr0333484,FBtr0333485:chr2L:+:4283147:4323781:tutl:4-5-6-7-8-11-12:14	ES	E12,E14	E12,E13,E14	-3.56844870024849	-6.36302829333613	-2.79457959308764	0.000180901613796287	0.00309694914136512	0.929382901138056	0.994754279403659	-0.0653713782656027
FBtr0089793,FBtr0301340,FBtr0301341:chr4:+:745029:796707:bt:<1-2-3-5-6:10-11-12	ES	E6,E10	E6,E7,E8,E9,E10	-1.1669567591798	-2.29719671758286	-1.13023995840305	0.000185815966104605	0.00316845716806146	0.197132683711115	0.40190896243744	-0.204776278726325
FBtr0077203,FBtr0077204,FBtr0077205,FBtr0077206,FBtr0077207,FBtr0077208,FBtr0077209,FBtr0077210,FBtr0307524,FBtr0307525,FBtr0307526,FBtr0307527,FBtr0307528,FBtr0307529:chrX:+:21245017:21256188:slgA:<2:9-10-12-13-16-17-18-19-20-21.22>	A5SS	E2,E9	E2,E3,E4,E9	-1.58696505773718	-0.434285545176276	1.1526795125609	0.000188615319146882	0.00320347836511523	0.44684185801271	0.183080882097231	0.263760975915479
FBtr0089606,FBtr0331576:chr3L:-:10685629:10686267:CG33493:<1:3.4>	IR	E1,E3	E1,E2,E3	-5.25227343338263	-3.03620639344415	2.21606703993848	0.00019090488442562	0.00322959956053893	0.986654252017356	0.888225103860971	0.0984291481563846
FBtr0300097,FBtr0300726:chr3L:-:11682730:11684499:pallidin:<1-2:4-5-6>	IR	E2,E4	E2,E3,E4	-0.126751695521969	1.22377542668983	1.3505271222118	0.000202667616504456	0.00340180760984237	0.345033781945209	0.118701550387621	0.226332231557589
FBtr0074837,FBtr0074838,FBtr0332775:chr3L:+:20295530:20302611:CG6597::6-7-8-9.10>	AFE	E1,E3,E4,E6	E5,E6	3.42346292576142	2.50446483430188	-0.918998091459537	0.000204197480273323	0.00341415008846097	0.919666726661842	0.818350162551309	0.101316564110533
FBtr0113687,FBtr0113690,FBtr0113692,FBtr0113694,FBtr0302846,FBtr0302847,FBtr0302848,FBtr0302849,FBtr0302850:chr3RHet:+:2470207:2481648:Gfat1:12:14	IR	E12,E14	E12,E13,E14	1.4637891402693	0.794413042052075	-0.669376098217224	0.000211904482508099	0.00352927736952442	0.0447746549865111	0.0820815621812855	-0.0373069071947743
FBtr0081440,FBtr0081441,FBtr0081442,FBtr0081443,FBtr0081444,FBtr0081445,FBtr0081446,FBtr0081447,FBtr0301961,FBtr0330255,FBtr0330256,FBtr0330257,FBtr0330258:chr2L:-:20871334:20918931:CG43739,sky:<1:	ALE	E1,E2	E1,E5,E6	-0.0161491924482755	-1.1421091787889	-1.12595998634062	0.000213624120943592	0.00354418087912979	0.823159495553595	0.60057956982802	0.222579925725575
FBtr0080260,FBtr0080261,FBtr0080262,FBtr0080263,FBtr0305262:chr2L:-:11794326:11809433:crol:<1:4	ES	E1,E4	E1,E3	0.0232568611487482	-1.89417447733997	-1.91743133848872	0.000216300675364426	0.00357478462323438	0.22964251984889	0.671241539658117	-0.441599019809226
FBtr0080438,FBtr0333235:chr2L:+:13192200:13197281:Edem2:<1-2-3-4-5-6:8-9>	A5SS	E6,E8	E6,E7,E8	-1.38032419221485	-2.79320796512682	-1.41288377291197	0.000217763694771877	0.00358517469898374	0.724691355016402	0.911974168829614	-0.187282813813212
FBtr0088658,FBtr0088659,FBtr0300599:chr2R:+:4839845:4850301:babo:<1-2-3:7-8-9-10>	ME	E3,E5,E7	E3,E6,E7	0.656105907835411	0.0183491389662661	-0.637756768869145	0.000220023668662484	0.00360855612306372	0.636451308333146	0.47800058933311	0.158450719000036
FBtr0084446,FBtr0084447,FBtr0084448,FBtr0084449:chr3R:+:19549085:19557227:CG10365:<1:5-6-7-8>	A5SS	E1,E5	E1,E2,E5	1.65292302200019	0.125163144398889	-1.52775987760131	0.000229321884452676	0.00373994153822424	0.0724866347023114	0.260149743956772	-0.187663109254461
FBtr0072572,FBtr0072573,FBtr0306564,FBtr0306565,FBtr0306566,FBtr0333903,FBtr0333904:chr3L:-:332800:342915:mthl10::6-7-9	AFE	E2,E6	E3,E4,E5,E6	-0.428454622107454	-1.73649678789503	-1.30804216578757	0.000229775323735443	0.00373994153822424	0.628395857238063	0.86226924979772	-0.233873392559657
FBtr0086073,FBtr0273208,FBtr0273209,FBtr0273210,FBtr0273211:chr2R:-:1491091:1492333:Fis1:<1:3	IR	E1,E3	E1,E2,E3	0.592976594718887	1.27816043041368	0.685183835694788	0.000231441597212024	0.00375284733290591	0.200631473402433	0.113814950067567	0.0868165233348654
FBtr0078166,FBtr0078167,FBtr0078168,FBtr0078169,FBtr0078170,FBtr0078171,FBtr0306589,FBtr0306590,FBtr0306591,FBtr0306592,FBtr0330655:chr2L:-:9838:21376:l(2)gl:<3:6	A5SS	E3,E6	E4,E6	-0.287682071902381	-1.84866760667115	-1.56098553476877	0.000233258646710654	0.00376809174780331	0.355308597850927	0.722979681367192	-0.367671083516265
FBtr0071391,FBtr0071392:chrX:+:9778474:9779079:CG9691:<1:3>	IR	E1,E3	E1,E2,E3	-2.67752871921864	-1.79767444389488	0.879854275323757	0.000246464388546288	0.0039665074066794	0.855814104418383	0.719221043723407	0.136593060694977
FBtr0087478,FBtr0332466,FBtr0332468:chr2R:-:10562110:10565641:CG30479,CG30480:<1:3.4>	IR	E1,E3	E1,E2,E3	-1.70474809201593	0.517943090181528	2.22269118219746	0.000255863838792753	0.00408716325387531	0.686196610527727	0.229745500706055	0.456451109821672
FBtr0088405,FBtr0088406:chr2R:+:5965869:5971715:egr:<1-2-3-4-5:7-8>	A3SS	E5,E7	E5,E6,E7	-1.1237609981199	-2.44739505297323	-1.32363405485332	0.000255722109041411	0.00408716325387531	0.693457943925225	0.899020272183926	-0.2055623282587
FBtr0086071,FBtr0307172:chr2R:+:1496128:1499091:CG17508:<1-2:	ALE	E2,E3	E2,E4,E5	-1.02983395887486	-1.77764415052066	-0.747810191645798	0.000262732697913329	0.00416605169707807	0.292624874016973	0.165445697703369	0.127179176313603
FBtr0113678,FBtr0113679,FBtr0113680,FBtr0113681:chr2RHet:+:2901751:2917318:eIF-4B:<1.2-4.5:7>	IR	E5,E7	E5,E6,E7	-3.95559433357787	-2.582625402507	1.37296893107087	0.000266324230416365	0.00416928155888932	0.955072247191508	0.838396377013903	0.116675870177604
FBtr0075561,FBtr0306154,FBtr0306155,FBtr0306156,FBtr0331934:chr3L:+:15556526:15558659:CG7427::8.9>	AFE	E1,E2,E3,E8	E5,E6,E7,E8	2.66871915659328	1.89152805629224	-0.777191100301034	0.00026611588049153	0.00416928155888932	0.0803399797715142	0.158209096374679	-0.0778691166031652
FBtr0089245,FBtr0089246,FBtr0089247,FBtr0308805,FBtr0308806:chr4:-:889295:925419:unc-13:14-15-16-17-18-19-20:24-25-26-27-28.29.30>	ES	E20,E24	E20,E21,E22,E23,E24	-4.28331003923686	-20	-15.7166899607631	0.000266826257550515	0.00416928155888932	0.83035284874865	1	-0.16964715125135
FBtr0302972,FBtr0302973,FBtr0302974,FBtr0302975,FBtr0302976,FBtr0302977,FBtr0302978,FBtr0302979:chr2R:-:8557987:8567094:CG42708:<1-3:7-8-9	ES	E3,E7	E3,E6,E7	1.19770319015641	-0.133531393805972	-1.33123458396239	0.000265557742908866	0.00416928155888932	0.155221094215654	0.423791073848162	-0.268569979632508
FBtr0084211,FBtr0084212,FBtr0110878:chr3R:+:18188618:18190306:CG7071,muted::3-4-5.6>	AFE	E1,E3	E2,E3	1.03407376246362	1.93513804589179	0.901064283428163	0.000270744263765591	0.00419995704476803	0.351258322576579	0.181760748070746	0.169497574505833
FBtr0085494,FBtr0085495,FBtr0085496,FBtr0085497,FBtr0085498,FBtr0333274,FBtr0333275:chr3R:+:25702780:25728953:CG31038::9-11>	AFE	E4,E9	E7,E8,E9	1.67830936021724	0.0981913494382203	-1.58011801077901	0.000270021895108038	0.00419995704476803	0.401695987273673	0.76313558904252	-0.361439601768847
FBtr0331247,FBtr0331248,FBtr0331249,FBtr0331250,FBtr0331251,FBtr0331252,FBtr0331253,FBtr0331254,FBtr0331255,FBtr0331256,FBtr0331257,FBtr0331258,FBtr0331259,FBtr0331260,FBtr0331261,FBtr0331262,FBtr0331263,FBtr0331264,FBtr0331265,FBtr0331266,FBtr0331267,FBtr0331268,FBtr0331269,FBtr0331270,FBtr0331271:chrX:-:6968582:6992089:Sxl:<3-5:14	A3SS	E5,E13,E14	E5,E14	0.567319046692959	0.931163296330283	0.363844249637324	0.000274431735641611	0.00424184592824461	0.466665991859503	0.561478397507403	-0.0948124056478998
FBtr0082910,FBtr0112896,FBtr0307076,FBtr0307077:chr3R:-:9944983:9948142:Abi::4-5	AFE	E1,E2,E4	E3,E4	1.36912604886502	2.40650727557821	1.03738122671319	0.000279562824487377	0.00430566830402243	0.792279073144153	0.917717312968713	-0.125438239824559
FBtr0074162,FBtr0303645,FBtr0303646,FBtr0303647,FBtr0303648:chrX:-:15821217:15827707:Ranbp16:<1:3-4-5-6-7-8-9-10-11-12-13-14-15-16	IR	E1,E3	E1,E2,E3	-0.590493027425878	0.672944470134112	1.26343749755999	0.000290012072814332	0.00445064956029709	0.443965133437558	0.193972035206252	0.249993098231306
FBtr0301847,FBtr0301848,FBtr0301849,FBtr0301850,FBtr0301851,FBtr0305056:chr2R:+:20769074:20776138:NKAIN:10:12>	A5SS	E10,E12	E10,E11,E12	-2.59026715597306	-1.83010926910489	0.760157886868173	0.000295429790574722	0.00451765768718712	0.725146109198268	0.552191914636316	0.172954194561952
FBtr0084647,FBtr0084648,FBtr0306024:chr3R:+:20370440:20382271:Esyt2:4-5-6:9-10-11-12-13>	ME	E6,E7,E9	E6,E8,E9	1.44788284166462	0.923085781012537	-0.524797060652086	0.000298093800245909	0.00454195332677625	0.822734896057788	0.719488850884006	0.103246045173782
FBtr0076896,FBtr0333081,FBtr0333082:chr3L:+:6949090:6950540:CG9948:<2.3:5-6>	IR	E3,E5	E3,E4,E5	-2.47560426816837	-20	-17.5243957318316	0.000299132602159106	0.00454195332677625	0.828970976773092	1	-0.171029023226908
FBtr0300332,FBtr0300333,FBtr0300334,FBtr0303398,FBtr0303399,FBtr0303400:chr2L:+:8163297:8190044:Piezo:10-11-12-13-14-15-16-17-18-20-21-22-23:25-26-27-28-29-30-31-32>	ES	E23,E25	E23,E24,E25	1.3464484548239	0.237129793326332	-1.10931866149757	0.000302150976595257	0.00457162938883739	0.0593659312376856	0.163658424432106	-0.10429249319442
FBtr0078255,FBtr0321284:chr3L:+:20793509:20799953:Spc105R:<1:3-4-5-6-7.8>	IR	E1,E3	E1,E2,E3	-0.675194378838089	1.39137919542541	2.0665735742635	0.000306033038883922	0.00460393515598045	0.464165501527691	0.104907688395762	0.359257813131929
FBtr0088362,FBtr0088363,FBtr0273274,FBtr0273275:chr2R:-:6136939:6139914:Syb:<1-2:4	A3SS	E2,E4	E2,E3,E4	-0.886211475551839	-0.482067090806166	0.404144384745674	0.000307500439787384	0.00460393515598045	0.502188655639714	0.401661472156362	0.100527183483351
FBtr0085903,FBtr0085904,FBtr0085905:chr2L:+:21758009:21761000:CG1416:<1.2:4-5-6-7>	IR	E2,E4	E2,E3,E4	-1.70009142211347	-0.987187993464097	0.712903428649369	0.000311373401642623	0.00462965919328149	0.715731826034455	0.545369371520819	0.170362454513637
FBtr0273247,FBtr0273248,FBtr0273250,FBtr0300327,FBtr0333347,FBtr0333348:chr2L:-:6677834:6684364:Nhe3::19	AFE	E13,E14,E15,E16,E19	E18,E19	2.31062534385954	1.68020348201954	-0.630421861839996	0.000311043776038822	0.00462965919328149	0.811188199532295	0.688958589522048	0.122229610010247
FBtr0075441,FBtr0112850,FBtr0112851,FBtr0112852,FBtr0301472,FBtr0301473,FBtr0301575,FBtr0308212,FBtr0308213,FBtr0308214,FBtr0308215,FBtr0308216,FBtr0333616:chr3L:+:16045058:16075126:Mbs:19:21-22-23-24	ES	E19,E21	E19,E20,E21	-1.46396740599044	-0.615185642508956	0.848781763481485	0.000314483213501761	0.00464376071620985	0.193837284920456	0.0936284715562005	0.100208813364256
FBtr0083764,FBtr0083765,FBtr0083766,FBtr0110915,FBtr0110916,FBtr0110917,FBtr0110918,FBtr0110919:chr3R:+:15286809:15421117:Dys:34-35-36-37-38-39-40-41:43.44>	ES	E41,E43	E41,E42,E43	0.436427328421712	1.49629525581046	1.05986792738875	0.000317510136863556	0.00466425188353277	0.0914838481768851	0.0308127078974661	0.060671140279419
FBtr0087319,FBtr0302552,FBtr0302553,FBtr0302554,FBtr0302555,FBtr0302556,FBtr0309868:chr2R:-:11586230:11589199:CG30080,CG42662:<1-2-3:6.7-8.9>	IR	E3,E6	E3,E4,E5,E6	-0.577349125635813	-2.16559727773465	-1.58824815209884	0.000318041843582756	0.00466425188353277	0.0717507801132571	0.28782992471593	-0.216079144602673
FBtr0077680,FBtr0077682,FBtr0077683,FBtr0332459,FBtr0332460:chr2L:-:2880703:2885850:NTPase::7-8>	AFE	E5,E7	E6,E7	2.1545890229254	3.09723246858327	0.942643445657871	0.00032456363257997	0.00474370724216371	0.083823382711045	0.0363933218554492	0.0474300608555958
FBtr0087072,FBtr0087073,FBtr0087074:chr2R:-:12748825:12755219:Psi:3-4-5-6:8-9.10.11>	A3SS	E6,E8	E6,E7,E8	-0.370596281129552	0.461818046944318	0.832414328073869	0.000333035544215709	0.00483843288341127	0.577176939086066	0.372613731082685	0.204563208003381
FBtr0071269,FBtr0071270,FBtr0071271,FBtr0071272,FBtr0071273,FBtr0071274,FBtr0071275,FBtr0071276,FBtr0071277,FBtr0071278,FBtr0308193,FBtr0308194,FBtr0331601:chrX:-:8767044:8792365:Moe::9-13-17-18	AFE	E1,E9	E5,E6,E7,E9	-1.83208183308065	-2.32324827947386	-0.491166446393209	0.000334422752239504	0.00483843288341127	0.790509655192913	0.857568243540011	-0.0670585883470979
FBtr0299606,FBtr0299607,FBtr0301858,FBtr0331537,FBtr0331538,FBtr0331539,FBtr0331540,FBtr0331541:chr3L:-:9727111:9753495:CG42268::5-6-7-8-9	AFE	E1,E3,E5	E4,E5	-1.49165487728295	-0.0631789043235298	1.42847597295942	0.000342078750138751	0.00493259191055776	0.153748500737381	0.399868891062329	-0.246120390324948
FBtr0089930,FBtr0089931,FBtr0089932,FBtr0089933,FBtr0089934:chr2R:-:5065368:5073866:ltd:<2:9-10-11>	A5SS	E2,E9	E2,E3,E4,E9	-3.0524276112987	-4.75502600066625	-1.70259838936755	0.000347201649135823	0.00498971734560746	0.523089164604292	0.85677991373224	-0.333690749127948
FBtr0079072,FBtr0307034,FBtr0307035:chr2L:+:5327240:5327969:cype::3-4.5>	AFE	E1,E3	E2,E3	2.15582761058659	1.69044307502135	-0.465384535565246	0.000356297384995431	0.00507572664732892	0.0789484842236922	0.119785470912694	-0.0408369866890018
FBtr0081013,FBtr0081014,FBtr0081015,FBtr0081016,FBtr0081017,FBtr0081018,FBtr0081019,FBtr0081020,FBtr0100313,FBtr0100314,FBtr0100315,FBtr0100316:chr2L:-:17647052:17778340:CadN:<4-5-6-7-8-9-10:14-15-16-17-18	ME	E10,E12,E14	E10,E13,E14	-0.0783690660100712	-0.630626823499647	-0.552257757489576	0.00036154062268025	0.00511032913045077	0.486160337552733	0.346524775523858	0.139635562028876
FBtr0079250,FBtr0079251,FBtr0331223,FBtr0331224:chr2L:+:6338835:6346280:Cpr::7-8-9-10>	AFE	E4,E5,E7	E6,E7	2.73732060045659	3.45046847179733	0.713147871340738	0.000363540837493888	0.00512175402856143	0.874881407876565	0.932065815304332	-0.057184407427767
FBtr0078649,FBtr0078650,FBtr0078651,FBtr0078652,FBtr0078653,FBtr0078654,FBtr0301947,FBtr0302597,FBtr0309319,FBtr0309320,FBtr0309321,FBtr0309322:chr3R:-:1826147:1834301:Rm62::5	AFE	E2,E3,E5	E4,E5	-0.382180216523816	0.414750875331033	0.796931091854848	0.000365223092256642	0.00512863930531631	0.88253571730186	0.943010746626362	-0.0604750293245011
FBtr0087088,FBtr0087089,FBtr0087090,FBtr0087091:chr2R:+:12387700:12420934:Sema-2a::7-8-9-10-11-12-13-14-15-16-17-18-19>	AFE	E1,E2,E7	E5,E6,E7	-0.844568851995745	-0.235710002907371	0.608858849088375	0.000370926377609161	0.00519176105728523	0.767812064673524	0.644394488483259	0.123417576190266
FBtr0079311,FBtr0079312,FBtr0079313,FBtr0079314,FBtr0114488,FBtr0114489:chr2L:-:6686785:6709085:Tsp:<2:7-8-9-10-11-12-13-14-15	IR	E2,E7	E2,E3,E4,E5,E6,E7	-0.979048306661174	-0.589378390829543	0.389669915831632	0.00037412612681227	0.00521954534711794	0.200440634057462	0.144424048403359	0.0560165856541036
FBtr0082635,FBtr0303028:chr3R:+:8286135:8288140:CG12267:<1.2:	ALE	E2,E3	E2,E4,E5,E6,E7,E8,E9	-1.73509732415308	-4.50483303597428	-2.7697357118212	0.000400200817899928	0.00554729972424513	0.848456407546759	0.206739526411781	0.641716881134978
FBtr0089194,FBtr0089195,FBtr0333701:chr4:+:1147227:1158545:CG11155:5-6-7-8-9-10-11:13	ES	E11,E13	E11,E12,E13	-1.15267952476983	0.0741079733153437	1.22678749808518	0.000401750484013152	0.00555087405081837	0.226130035454908	0.0810950810951408	0.145034954359767
FBtr0080920,FBtr0080921,FBtr0332332:chr2L:+:16837986:16841884:pncr003:2L::5-6-7>	AFE	E2,E3,E5	E4,E5	-0.255636334141835	-1.01423524525952	-0.758598911117685	0.00041091687193931	0.00565932627795902	0.198159398675538	0.105289665708155	0.0928697329673831
FBtr0070064,FBtr0070065,FBtr0299977,FBtr0299978,FBtr0299979:chrX:+:148908:152503:CG42376,cin:<1:3>	IR	E1,E3	E1,E2,E3	-2.27653714900435	-0.849598571493785	1.42693857751056	0.000413862645295939	0.00566359167782373	0.814089144956559	0.507596274203762	0.306492870752797
FBtr0089223,FBtr0089224,FBtr0089225,FBtr0089226,FBtr0100296,FBtr0309865:chr4:-:1030520:1047720:plexA:6-7-8-9:11-12-13-14-15.16>	A3SS	E9,E10,E11	E9,E11	2.71297630868111	4.57471104129632	1.86173473261521	0.000413401444467464	0.00566359167782373	0.88057214394981	0.979689843188568	-0.0991176992387581
FBtr0299777,FBtr0299778,FBtr0330141,FBtr0330142:chr3L:+:3472446:3510895:CG42324:3-4-5:	ALE	E5,E6	E5,E7,E8	-0.78845735236076	-3.8066624864171	-3.01820513405634	0.000420900949468741	0.00572207997251442	0.901875706350156	0.226207556193006	0.67566815015715
FBtr0079431,FBtr0100353:chr2L:-:7014860:7023940:ade3:<1-2-3-4:	ALE	E4,E5	E4,E6,E7,E8	-1.25819600976275	-2.73604725332202	-1.47785124355927	0.000419888326389502	0.00572207997251442	0.929029209620203	0.762227838320842	0.166801371299361
FBtr0077074,FBtr0077075,FBtr0077076:chr3L:-:5923361:5925873:Bj1:<2:4-5-6>	IR	E2,E4	E2,E3,E4	-3.68887945285692	-2.14843441047182	1.54044504238509	0.000422131568835716	0.00572207997251442	0.949405572969845	0.793754570707841	0.155651002262004
FBtr0299606,FBtr0299607,FBtr0301858,FBtr0331537,FBtr0331538,FBtr0331539,FBtr0331540,FBtr0331541:chr3L:-:9727111:9753495:CG42268:12:14	ES	E12,E14	E12,E13,E14	0.151230968184379	1.00458333910167	0.85335237091729	0.000425369636459586	0.00574784065366931	0.33525994290578	0.179416856370217	0.155843086535563
FBtr0077678,FBtr0290241:chr2L:-:2969772:2972676:Rrp1:<1-2-3:5-6>	IR	E3,E5	E3,E4,E5	-0.00666290047507832	1.25677092741451	1.26343382788959	0.000438910111909281	0.00591221551998176	0.277752032270125	0.0963727000990547	0.18137933217107
FBtr0075300,FBtr0075301,FBtr0075302,FBtr0075303,FBtr0075304,FBtr0075305,FBtr0075306,FBtr0113173,FBtr0113174,FBtr0305576,FBtr0305577:chr3L:-:16921480:16928636:CG11905::8>	AFE	E5,E6,E8	E7,E8	4.64494088025481	3.49859477878136	-1.14634610147345	0.000443352856847857	0.0059418474577801	0.973518716470059	0.921843163947374	0.0516755525226846
FBtr0082291,FBtr0082292,FBtr0082294,FBtr0082295,FBtr0273345,FBtr0273346,FBtr0273347,FBtr0306641:chr3R:-:6689076:6694379:SelR:3.4-5:9>	A3SS	E5,E9	E5,E8,E9	-0.277354957557513	-0.808268516079119	-0.530913558521607	0.000443875502431327	0.0059418474577801	0.437209891525881	0.567164165820274	-0.129954274294393
FBtr0085539,FBtr0085540,FBtr0085541:chr3R:-:25573425:25574885:ATPsyn-gamma:<1.2:4.5.6>	IR	E2,E4	E2,E3,E4	-0.669763218862254	-0.00909528491156366	0.660667933950691	0.000453628828956942	0.00605354993176391	0.485311039352582	0.327788930732722	0.15752210861986
FBtr0074468,FBtr0074469,FBtr0074470,FBtr0074471:chrX:-:17742142:17744396:CG15814::8-9-10-11-12>	AFE	E6,E8	E7,E8	3.24690050396212	4.33237669012043	1.08547618615831	0.00045750096618839	0.0060825793609578	0.14320877021105	0.0538691986363963	0.0893395715746534
FBtr0089509,FBtr0089510,FBtr0089511,FBtr0089512,FBtr0089513,FBtr0089514,FBtr0089515,FBtr0089516,FBtr0300191,FBtr0333324,FBtr0333325:chr3R:+:16774435:16801961:Atpalpha:<1:7-8-9-10	ME	E1,E5,E7	E1,E6	-0.241973546571934	0.27892746204247	0.520901008614404	0.000458635260169962	0.0060825793609578	0.405962094127788	0.534467292088131	-0.128505197960342
FBtr0085374,FBtr0085375,FBtr0085376,FBtr0085377,FBtr0085378,FBtr0085379,FBtr0085380,FBtr0085381,FBtr0301650,FBtr0301651:chr3R:+:24956771:24963702:Vha100-1:11-12-13:15-16-17.18>	ES	E13,E15	E13,E14,E15	2.39138059203775	1.16315082457979	-1.22822976745796	0.000460833632314193	0.00609292959401258	0.0752691089418538	0.212277199985875	-0.137008091044021
FBtr0080163,FBtr0080164:chr2L:-:11002832:11004189:RpL9::3-4-5>	AFE	E1,E3	E2,E3	1.350862103258	1.87162922235641	0.520767119098406	0.000465624323195996	0.0061373856342736	0.19008309659571	0.12193212353963	0.06815097305608
FBtr0082817,FBtr0114604:chr3R:+:9509679:9519629:flfl:<1-2-3-4-5-6-7:9-10-11>	A3SS	E7,E9	E7,E8,E9	-0.727048732399511	-1.92896058416596	-1.20191185176644	0.000468731865275407	0.00615945206449059	0.578792596436983	0.829443964275465	-0.250651367838481
FBtr0074217:chrX:+:16182878:16187553:caz:<1:3-4-5-6-7>	ES	E1,E3	E1,E2,E3	-2.78631768597308	-3.9174040279831	-1.13108634201001	0.000482903975959194	0.00630710755226947	0.816395559543964	0.932822035810783	-0.11642647626682
FBtr0085289,FBtr0333336:chr3R:+:24243929:24300536:beat-VI:<1:3-4-5-6-7.8>	ES	E1,E3	E1,E2,E3	-0.344840485977905	-2.26176309442973	-1.91692260845182	0.00048531756979838	0.00631942302249588	0.424530340997144	0.808345910790032	-0.383815569792888
FBtr0305342,FBtr0305343:chrX:+:5945034:5958719:CG5921::7-8>	AFE	E1,E2,E3,E4,E5,E7	E6,E7	0.136114743381051	-1.10312634939369	-1.23924109277474	0.000488617145423263	0.00634316578212617	0.0860692129332961	0.0310364822017606	0.0550327307315355
FBtr0072931,FBtr0072932,FBtr0072933,FBtr0072934,FBtr0072935,FBtr0072936,FBtr0290340,FBtr0290341:chr3L:+:2631714:2641984:CG42245,MEP-1:<1:3	IR	E1,E3	E1,E2,E3	-0.115512888377748	1.18958406102913	1.30509694940688	0.000490442454420314	0.00634768441760268	0.335978883228604	0.120350877192928	0.215628006035676
FBtr0089908,FBtr0301163:chr2L:-:12713275:12721843:CG5792:<1-2:	ALE	E2,E3,E4,E5	E2,E6,E7,E8	-0.313790914243433	-1.0851287465285	-0.771337832285069	0.000499670304137856	0.00644769758822933	0.168148105902516	0.0895637080901538	0.0785843978123624
FBtr0079490,FBtr0079491:chr2L:+:7811439:7820771:LanB1::3-4-5-6>	AFE	E1,E3	E2,E3	0.721121022635175	0.0203673011388127	-0.700753721496363	0.000518594144737994	0.0066718534129915	0.837461690891291	0.914269625333334	-0.0768079344420428
FBtr0087603,FBtr0087604,FBtr0087605,FBtr0330626,FBtr0330627:chr2R:-:9872319:9878215:RN-tre:<1:	ALE	E1,E2,E3,E4	E1,E5,E6,E7,E8	-0.502218156295797	-1.20896679508684	-0.706748638791042	0.000522111230519663	0.00669705061953132	0.594433259982003	0.408482865840001	0.185950394142002
FBtr0309276,FBtr0309277,FBtr0309278,FBtr0309280,FBtr0331857:chr3L:+:9130959:9138793:nwk:3-4-5-6-7.8.9:13-14	ES	E9,E10,E13	E9,E13	1.13497993575461	2.17952500132459	1.04454506556999	0.000533421266282684	0.00682175946790683	0.593344054783215	0.806127361626303	-0.212783306843088
FBtr0088452,FBtr0088453,FBtr0088454,FBtr0088455,FBtr0088456,FBtr0088457,FBtr0088458,FBtr0088459,FBtr0088460,FBtr0088461,FBtr0088462,FBtr0300850,FBtr0304158,FBtr0332915:chr2R:-:5738207:5762577:CG1516,cbx:<13.14:16-19-20	IR	E14,E16	E14,E15,E16	-1.64964433027169	-1.09322143661116	0.556422893660532	0.000536799353025464	0.00684458997017928	0.676265754888313	0.546142255672287	0.130123499216026
FBtr0083671,FBtr0089367,FBtr0089368:chr3R:+:14531173:14558068:Cha,VAChT:<1.2.3:	ALE	E3,E4	E3,E5,E6,E7,E8,E9,E10,E11,E12,E13	-1.19462694612631	-2.07944154397154	-0.884814597845224	0.000545066829311002	0.0069294442767733	0.136284627996825	0.0653424096254973	0.0709422183713278
FBtr0084368,FBtr0084369,FBtr0300968:chr3R:+:18944124:18949941:cenB1A::7	AFE	E1,E2,E3,E4,E5,E7	E6,E7	20	3.64341142760772	-16.3565885723923	0.00054691302537173	0.00693240492631954	1	0.543317932167281	0.456682067832719
FBtr0079633,FBtr0079634:chr2L:-:8212038:8212902:CG8372:<1:3>	IR	E1,E3	E1,E2,E3	-1.29800175237811	-0.607072600445924	0.690929151932182	0.00055472047857242	0.00701068793066379	0.597630313066527	0.422100699617093	0.175529613449433
FBtr0113817,FBtr0113818,FBtr0333869:chr3LHet:-:1181139:1396811:CG40178:3:	ALE	E3,E5	E3,E6	-0.615369476451854	-0.191171161899101	0.424198314552752	0.00057076193091503	0.00715033241149237	0.462478603284862	0.565502948948734	-0.103024345663872
FBtr0085442,FBtr0085443,FBtr0085444,FBtr0085445,FBtr0085446,FBtr0309241:chr3R:+:25417541:25442879:alph:<1.2-6-7-9-10:12.13>	ES	E10,E12	E10,E11,E12	-1.04321853182618	-1.76324205725637	-0.72002352543019	0.000569662826659152	0.00715033241149237	0.432766939374512	0.615310606046849	-0.182543666672337
FBtr0100022,FBtr0100023,FBtr0332274:chr2L:-:1151677:1158262:capt:<2:	ALE	E2,E3,E4	E2,E5,E6,E7,E8	-2.9517250551424	-1.86550258460259	1.08622247053981	0.000578861207690845	0.00723071688792896	0.125046199528867	0.305816700198123	-0.180770500669256
FBtr0071007,FBtr0071008,FBtr0299694,FBtr0299695:chrX:+:6905389:6906170:CG32736,CG42308::3-4>	AFE	E1,E3	E2,E3	1.68639896286338	4.0430512718517	2.35665230898832	0.000581849051705755	0.00724655221129006	0.741261261261098	0.235495436766529	0.505765824494569
FBtr0071129,FBtr0071130:chrX:-:7835510:7841039:l(1)G0193::5-6-7>	AFE	E1,E2,E5	E3,E4,E5	0.0723206643135171	-0.433735539451552	-0.506056203765069	0.000583501760555355	0.00724655221129006	0.482156666238229	0.604957406815674	-0.122800740577446
FBtr0112636,FBtr0329849,FBtr0329850,FBtr0329851:chr2R:-:2647219:2686446:Epac::7	AFE	E1,E2,E3,E4,E7	E5,E7	0.678332088725282	1.72870134349917	1.05036925477389	0.000614724050348462	0.00759042886306707	0.546514028166738	0.780191962755365	-0.233677934588627
FBtr0077446,FBtr0077447,FBtr0077448,FBtr0301407,FBtr0301408:chr2L:-:4467999:4477024:ine::9-10-11-12-13-14-15.16>	AFE	E5,E6,E7,E9	E8,E9	1.15147951304704	-0.298764626049944	-1.45024413909699	0.000621523357740293	0.00765239503785111	0.402846776319638	0.126697019444848	0.27614975687479
FBtr0085673,FBtr0085674,FBtr0085675,FBtr0085676,FBtr0085677,FBtr0085678,FBtr0302313,FBtr0302605,FBtr0302606,FBtr0302607,FBtr0302608,FBtr0302609,FBtr0302610:chr3R:-:26418690:26427211:CG2246:7:	ALE	E7,E10,E11,E12,E13	E7,E8	2.53974756276608	3.75601877128282	1.21627120851674	0.00063329134802288	0.00777500834986947	0.789408195508144	0.924120866813139	-0.134712671304994
FBtr0089615,FBtr0089616,FBtr0089617,FBtr0089618,FBtr0089619,FBtr0089620,FBtr0089621:chr2R:-:10489508:10491857:tra2::3	AFE	E1,E3	E2,E3	2.74887218020562	4.3845235496068	1.63565136940118	0.000654384109868034	0.00796568985864856	0.520726277083857	0.175896856503016	0.344829420580841
FBtr0302763,FBtr0302764,FBtr0302765,FBtr0302766,FBtr0302767,FBtr0302768,FBtr0302769,FBtr0302770,FBtr0302771,FBtr0302772,FBtr0302773,FBtr0302774,FBtr0302775:chr2R:+:18812612:18819567:CG42678::7-8-9	AFE	E5,E7	E6,E7	-0.0716559893517936	-0.664159643022375	-0.592503653670581	0.000659830769559579	0.00800898935607126	0.0489847036017518	0.0849472421400703	-0.0359625385383185
FBtr0076710,FBtr0304628:chr3L:-:8303592:8308602:CG7185:<1-2:4-5-6-7>	ES	E2,E4	E2,E3,E4	-2.43235944008579	-3.3809946708163	-0.948635230730509	0.000661668890250244	0.00800898935607126	0.746188495652261	0.88833789773367	-0.142149402081409
FBtr0076317,FBtr0076318,FBtr0076319,FBtr0076320,FBtr0076321,FBtr0076322,FBtr0076323,FBtr0076324,FBtr0076325,FBtr0076326,FBtr0076327,FBtr0301228,FBtr0331848:chr3L:+:9756643:9779338:CG8177::8.9-11.12-13-14-16-17-18-21-22-23-24-25.26>	AFE	E1,E2,E3,E4,E5,E8	E7,E8	3.12822145188591	1.42825856380008	-1.69996288808583	0.000664728808611074	0.00801452905160674	0.891614607883098	0.668837428781995	0.222777179101103
FBtr0081236,FBtr0081237,FBtr0081238,FBtr0332317:chr2L:+:19454255:19457723:CG10026::6-7-8-9-10>	AFE	E2,E3,E6	E5,E6	1.08422355164999	0.407931200117131	-0.676292351532863	0.000691369286273834	0.00827524741815784	0.794183554625324	0.664621299803368	0.129562254821956
FBtr0083707,FBtr0321263:chr3R:+:14806683:14808471:dnk::3-4-5.6>	AFE	E1,E3	E2,E3	-2.11412710346068	-2.95517732828006	-0.841050224819383	0.000695885118205004	0.00830616209146362	0.939346903944672	0.972081320403643	-0.0327344164589701
FBtr0074570,FBtr0074571,FBtr0074572,FBtr0074573,FBtr0074574,FBtr0074575:chrX:-:18284520:18304168:CG32549::4	AFE	E1,E4	E2,E4	0.0923733147914184	1.58412010341733	1.49174678862591	0.000699958346277678	0.00833163715777059	0.620443404987743	0.288383019718594	0.332060385269148
FBtr0083113,FBtr0112926:chr3R:-:11188513:11189653:CG6171:<1-2:4>	IR	E2,E4	E2,E3,E4	-2.32998405055368	-0.995428052836292	1.33455599771739	0.000732383011204725	0.00869350773244946	0.824713031242622	0.572462298879972	0.25225073236265
FBtr0089259,FBtr0089260,FBtr0089261,FBtr0089262,FBtr0089263,FBtr0289960:chrX:+:16227644:16234657:Dsp1:6:9	A3SS	E6,E9	E6,E8	0.518257456865771	1.77144616308066	1.25318870621489	0.000739301093829828	0.0087274087917219	0.295718901931268	0.108621334330277	0.187097567600991
FBtr0075626,FBtr0075627,FBtr0114529,FBtr0334065:chr3L:+:14978199:14984767:mnd::3.4-6-7-8>	AFE	E1,E3	E2,E3	-4.28013234276947	-3.03156889399033	1.24856344877915	0.000743889149636842	0.00875751144106715	0.959133037678053	0.8707340171198	0.0883990205582535
FBtr0071680,FBtr0071681,FBtr0299989,FBtr0299990,FBtr0299991,FBtr0299992,FBtr0299993:chr2R:-:17555045:17557560:CG42379,CG42380,CG42381,CG9865:<1.2:4-5>	IR	E2,E4	E2,E3,E4	0.544301550333933	1.32175584412598	0.777454293792048	0.000750171847216699	0.00880734543030097	0.203954056533791	0.105574880384056	0.0983791761497349
FBtr0081684,FBtr0081685,FBtr0081686,FBtr0301622,FBtr0304903:chr3R:+:2472610:2481770:Taf1:<1-2-4-5-6-7-8-9-10-11-12-13:15	ES	E13,E15	E13,E14,E15	-0.72439972118814	-1.64093658130253	-0.916536860114386	0.000764818971160654	0.00895484228631425	0.406823826926537	0.632379042683131	-0.225555215756595
FBtr0273412,FBtr0333231:chr2L:+:5949449:5955235:CG9044:<1-2-3-4-5-6-7:9-10>	ES	E7,E9	E7,E8,E9	0.603535019964692	-0.371563555140994	-0.975098575105686	0.000790350848776687	0.00922863477498213	0.185772627603207	0.37488160583418	-0.189108978230973
FBtr0078163,FBtr0078164,FBtr0113416,FBtr0309225,FBtr0309226,FBtr0309227,FBtr0309228,FBtr0309229:chr2L:-:25401:65404:Cda5:17-18:20-21-22-23>	ES	E18,E20	E18,E19,E20	1.29668219487399	2.63905733430682	1.34237513943283	0.000794268425984879	0.00924924505814912	0.0456905868558626	0.0123355623511038	0.0333550245047588
FBtr0087616,FBtr0087617,FBtr0087618,FBtr0087619,FBtr0087620,FBtr0087621,FBtr0273222,FBtr0273223,FBtr0273224,FBtr0273225,FBtr0273226,FBtr0301591,FBtr0301592,FBtr0301593,FBtr0301964,FBtr0304847,FBtr0304848,FBtr0304849,FBtr0304850,FBtr0304851,FBtr0304852,FBtr0304853:chr2R:-:9751741:9829615:shot:34-35-36-37:40-41	ME	E37,E38,E40	E37,E39,E40	1.65432032345291	2.15161690389181	0.497296580438894	0.000819690706488235	0.00951948909670256	0.831188768625552	0.888017964636962	-0.0568291960114101
FBtr0088692,FBtr0301542:chr2R:+:4487937:4498743:rgr:<1:3-4-5-6>	A3SS	E1,E3	E1,E2,E3	0.0434851117820062	-0.875468740184755	-0.918953851966761	0.000841101522423131	0.00974181466806521	0.185241795941663	0.366366615775929	-0.181124819834266
FBtr0075412,FBtr0075413,FBtr0100477,FBtr0100478,FBtr0331175,FBtr0331176:chr3L:-:16395895:16404939:fax:<1-4:6-7-8.9>	A3SS	E4,E6	E4,E5,E6	0.870008831717325	1.27023987503973	0.400231043322401	0.000857925846700858	0.00990996603030534	0.261754351600359	0.193821435689425	0.0679329159109334
FBtr0086136,FBtr0086137,FBtr0301420,FBtr0301421,FBtr0301423,FBtr0301424,FBtr0308840,FBtr0308841,FBtr0308842:chr2R:-:2608605:2628149:l(2)01289:<1-2-3:10-11-12-13-14	ES	E3,E10	E3,E5,E6,E7,E8,E9,E10	-1.34771665456275	-1.89141754769947	-0.543700893136726	0.000860638837896848	0.00991465170628085	0.17282173660251	0.23836951025256	-0.0655477736500502
FBtr0071351,FBtr0071352,FBtr0114594,FBtr0114595,FBtr0309250,FBtr0309251:chrX:-:8987644:8997756:CG7766:9-10:12	A3SS	E10,E12	E10,E11,E12	-1.8044984966039	-0.389464763986562	1.41503373261734	0.000879165314848557	0.0100740622877447	0.850022707174851	0.567824824007548	0.282197883167303
FBtr0100361,FBtr0100852,FBtr0301632,FBtr0301633,FBtr0301634:chr3R:-:9793673:9857777:rdx:<3:5	A5SS	E3,E5	E3,E4,E5	0.971860580901817	2.76000992860704	1.78814934770522	0.000878086333205955	0.0100740622877447	0.24824742268025	0.0475024696130509	0.200744953067199
FBtr0072767,FBtr0072768,FBtr0072769,FBtr0072770,FBtr0072771:chr3L:+:1738553:1745421:Gk::6.7-8>	AFE	E1,E6	E5,E6	-0.831037956498179	-1.92484653118708	-1.0938085746889	0.00088380595342297	0.0101003036751556	0.723572367325951	0.881327599368538	-0.157755232042587
FBtr0082550,FBtr0308292,FBtr0308293,FBtr0308294:chr3R:-:7947304:7953919:CG4702:6-7:9-10>	ES	E7,E9	E7,E8,E9	-0.586306606935199	-0.904641485452335	-0.318334878517136	0.00089113370169785	0.010157033199458	0.398146133023303	0.472435847200355	-0.0742897141770516
FBtr0091486,FBtr0091487,FBtr0091489,FBtr0332000:chr2L:+:870464:877038:PNUTS:5-6-7-8:	ALE	E8,E10	E8,E9	0.0670107113965581	-0.607285891440573	-0.674296602837131	0.000904809732252975	0.0102584892334856	0.245439405192549	0.141530908260742	0.103908496931807
FBtr0100360,FBtr0110880,FBtr0110881,FBtr0301185,FBtr0334105:chr3L:+:15297354:15304295:CG7255:6.7-8-9-10-11-12:14>	A3SS	E12,E14	E12,E13,E14	0.965080895177429	-1.87180218151917	-2.8368830766966	0.000903896920282197	0.0102584892334856	0.00932922117946338	0.522435897435942	-0.513106676256478
FBtr0075832,FBtr0075833,FBtr0305480:chr3L:+:13221791:13272742:caps:<1-2-3:5>	ES	E3,E5	E3,E4,E5	-1.39252490631462	-2.72866949014931	-1.33614458383469	0.000916787767793116	0.010366939574229	0.429754691457427	0.743326058559976	-0.313571367102549
FBtr0086150,FBtr0086151,FBtr0086152,FBtr0086153:chr2R:-:2512746:2520633:Vha16-1:<2.3:6-7-8>	IR	E3,E6	E3,E4,E5,E6	-0.874497923464406	-0.50061299472768	0.373884928736726	0.000927173516995785	0.0104568624738344	0.337978318159438	0.261485222160643	0.0764930959987947
FBtr0087740,FBtr0087741,FBtr0333149:chr2R:+:9109937:9115707:Dp::4-5-6.7-8-9-10-11-12.13>	AFE	E1,E4	E3,E4	0.19387705347796	1.19789963171721	1.00402257823925	0.000933565184583448	0.0104801625481833	0.795729061058192	0.5864778095415	0.209251251516691
FBtr0073118,FBtr0073119,FBtr0073120,FBtr0306258,FBtr0333895:chr3L:-:3114446:3127724:prominin-like:<1:5-6-7-8-9-10-11-12-13-14	ES	E1,E5	E1,E3	-0.910870662413183	-2.37079335350034	-1.45992269108716	0.00093411735069914	0.0104801625481833	0.367110516150049	0.728452706847731	-0.361342190697682
FBtr0083859,FBtr0113250,FBtr0330034,FBtr0330035,FBtr0330036:chr3R:-:15692720:15701139:CG4562:<3:5-6-7-8-9-10-11-13-15.16>	A3SS	E3,E5	E3,E4,E5	0.563935447285237	1.44298970190695	0.879054254621714	0.000949342431144813	0.010623240694347	0.298226146010135	0.14400680376597	0.154219342244164
FBtr0302666,FBtr0302667,FBtr0302668,FBtr0302669,FBtr0302670,FBtr0302673,FBtr0303586,FBtr0306633,FBtr0306634:chr3R:+:16135065:16149918:CG42668:<1:4	IR	E1,E4	E1,E2,E3,E4	-3.38439026748143	-1.77495234869157	1.60943791878986	0.000969153769291417	0.010788740276283	0.817786772088311	0.478402781870456	0.339383990217855
FBtr0079271,FBtr0331186:chr2L:-:6459014:6465669:CG16947:<1:3-4-5-6-7>	A5SS	E1,E3	E1,E2,E3	-1.49502755829544	-2.64654798586295	-1.15152042756751	0.000968663551803679	0.010788740276283	0.745373617898238	0.90991457361035	-0.164540955712112
FBtr0076918,FBtr0273402:chr3L:+:7151198:7151974:CG8620:<2:4>	IR	E2,E4	E2,E3,E4	-2.1691088219704	-0.93243784422658	1.23667097774382	0.000986256580214713	0.0109507610469835	0.791908145896646	0.561240246428921	0.230667899467724
FBtr0081073,FBtr0329971,FBtr0329972:chr2L:+:18617256:18661776:MESR3:<1:3	ES	E1,E3	E2,E3	-1.85389124822715	-4.43081678906805	-2.57692554084089	0.000998495406152782	0.0110580792789652	0.795956800236332	0.973887814313329	-0.177931014076997
FBtr0088935,FBtr0088936,FBtr0088937,FBtr0306239,FBtr0330327,FBtr0330328:chr2R:-:3604528:3623124:CG18812::15-16-17-18.19.20.21>	AFE	E11,E12,E13,E15	E14,E15	1.24503680039209	1.76037953878869	0.515342738396597	0.00104152771374647	0.0115049989356519	0.903371110273106	0.941478160631113	-0.0381070503580072
FBtr0113700,FBtr0113701,FBtr0113702,FBtr0113703,FBtr0329919,FBtr0329920:chr2RHet:+:198175:251950:rl:<2:5	IR	E2,E5	E2,E3,E4,E5	-2.6703098740543	-2.05657571455695	0.613734159497347	0.00106613495388982	0.0117466202483707	0.736123401014622	0.600532573716248	0.135590827298374
FBtr0078939,FBtr0078941,FBtr0078942,FBtr0306342,FBtr0306343,FBtr0306344:chr3R:-:267136:288605:CG31522:6-7-8:11-12-13-14-15.16>	ME	E8,E10,E11	E8,E9,E11	-0.46241374701339	0.109749565756473	0.572163312769863	0.00108174367677561	0.0118577871915939	0.376049103242501	0.519948612811812	-0.143899509569311
FBtr0307307:chr2R:+:1781428:1818868:CG43366:<1:3-4>	ES	E1,E3	E1,E2,E3	-0.905708615426714	-2.44234701865703	-1.53663840323032	0.00107923294783313	0.0118577871915939	0.517459223802454	0.853950670997225	-0.336491447194771
FBtr0081267,FBtr0081268,FBtr0081269,FBtr0081270,FBtr0100597:chr2L:-:19567899:19577324:spi:<1:5>	ES	E1,E5	E1,E4	0.00486618789214531	-0.754924544231629	-0.759790732123774	0.00108592800622066	0.0118733655031302	0.166666666666657	0.298262548262602	-0.131595881595945
FBtr0083904,FBtr0083905,FBtr0083906,FBtr0083907,FBtr0083908:chr3R:+:16386581:16398636:CG5191:<1:3	IR	E1,E3	E1,E2,E3	1.47726614033601	0.412845217640527	-1.06442092269548	0.00111589996586329	0.0121086418012994	0.103086081563143	0.247507478886594	-0.144421397323451
FBtr0299606,FBtr0299607,FBtr0301858,FBtr0331537,FBtr0331538,FBtr0331539,FBtr0331540,FBtr0331541:chr3L:-:9727111:9753495:CG42268::12	AFE	E10,E12	E5,E6,E7,E8,E9,E12	-0.796146424582	-1.47294647496331	-0.676800050381309	0.00111483291767901	0.0121086418012994	0.331384273119288	0.488482522028506	-0.157098248909218
FBtr0074674,FBtr0332392:chrX:+:19114654:19129943:CG7884:4:6>	IR	E4,E6	E4,E5,E6	-0.65094485734544	0.488622070931673	1.13956692827711	0.00114510875397405	0.0122566148393113	0.308117810362664	0.111202573112689	0.196915237249976
FBtr0075602,FBtr0303786,FBtr0334084:chr3L:-:15510523:15512692:mex1::4.5>	AFE	E1,E4	E2,E3,E4	-2.43240464377153	-1.77286902015819	0.659535623613338	0.00114487866933738	0.0122566148393113	0.766025613709514	0.627848112852955	0.138177500856558
FBtr0070334,FBtr0070335,FBtr0070336,FBtr0070337,FBtr0300254,FBtr0300255,FBtr0302435:chrX:-:1960467:1967511:CG4199:<5:9	A3SS	E5,E9	E5,E6,E7,E8,E9	-0.787733179555959	-0.117078289192973	0.670654890362986	0.00114694700490577	0.0122566148393113	0.25860906326139	0.157375776347412	0.101233286913978
FBtr0076487,FBtr0076488,FBtr0076489,FBtr0076490,FBtr0076491,FBtr0076492,FBtr0076493,FBtr0333884,FBtr0333885:chr3L:-:9392717:9395560:eIF-4E:<1:11	A3SS	E1,E10,E11	E1,E11	0.510156504691482	0.157806986324531	-0.352349518366951	0.00114224031603622	0.0122566148393113	0.220784816951327	0.166209240964892	0.0545755759864353
FBtr0089771,FBtr0089772,FBtr0304905:chr3R:+:13637265:13698229:tinc:2:4-5-6-7-8-9	ES	E2,E4	E2,E3	-0.49247649364027	-3.12089543097399	-2.62841893733372	0.00113551239390164	0.0122566148393113	0.372044908168554	0.881037428904621	-0.508992520736067
FBtr0082396,FBtr0082397,FBtr0082398,FBtr0306097,FBtr0306098,FBtr0306099:chr3R:-:7278570:7286274:PGRP-LB::8-9>	AFE	E1,E8	E2,E8	-2.19722457794077	0.0363676458032718	2.23359222374405	0.00116479530092385	0.0123889242774005	0.729257641921795	0.185898172623948	0.543359469297847
FBtr0086724,FBtr0113360,FBtr0113361:chr2R:-:14318030:14327986:CG30118:<1-2-3-4:6-7-8-9-10	ES	E4,E6	E4,E5,E6	1.24647965150364	0.413820669970394	-0.832658981533245	0.0012047053841933	0.0127817753972311	0.0726164404990984	0.14616027429675	-0.073543833797652
FBtr0085122,FBtr0085123,FBtr0333327:chr3R:-:23068056:23070971:CG18766:<1:4-5-6-7>	A5SS	E1,E4	E1,E2,E4	-1.69773052041238	-2.4502210813391	-0.752490560926717	0.00123392672794242	0.0130274770269498	0.548446392535842	0.720271949062113	-0.171825556526271
FBtr0079566,FBtr0079567,FBtr0079568,FBtr0079569,FBtr0079570,FBtr0079571,FBtr0079572,FBtr0079573,FBtr0079574,FBtr0332498:chr2L:+:8083419:8116531:Bsg:<3:7	A3SS	E3,E7	E3,E6	-4.0342406206603	-1.39871688454441	2.63552373611589	0.00125389637920068	0.013205864562317	0.92494030370648	0.477850278407754	0.447090025298726
FBtr0309102,FBtr0309103,FBtr0309104,FBtr0309105,FBtr0309106,FBtr0309107,FBtr0309108,FBtr0309109,FBtr0309110,FBtr0309111,FBtr0309112,FBtr0309113,FBtr0309114,FBtr0309115:chr2R:-:15284536:15312454:hts:<4:6	IR	E4,E6	E4,E5,E6	0.0339015517705877	0.59691914809941	0.563017596328822	0.00127781051609488	0.013424820996723	0.138376803082459	0.0834938682968222	0.0548829347856372
FBtr0072074,FBtr0072075,FBtr0072076,FBtr0072077,FBtr0072078,FBtr0302125,FBtr0302126,FBtr0302127,FBtr0302128,FBtr0302129,FBtr0302130,FBtr0302131,FBtr0302132,FBtr0330242:chr2R:+:19545093:19568367:Pde8::18-19-20-21-22-23-24-25-26	AFE	E12,E13,E18	E15,E17,E18	-0.0444517643356034	0.667829370723054	0.712281135058657	0.00128474059002299	0.0134335279214317	0.536859361497953	0.371870380976298	0.164988980521655
FBtr0088993,FBtr0088996,FBtr0300477,FBtr0300478,FBtr0300479,FBtr0300480,FBtr0300481,FBtr0308198,FBtr0310674,FBtr0310675,FBtr0310676,FBtr0310677:chr2R:-:3354383:3364667:Aldh-III:15-16-17-18-19-20-21:24-25	ME	E21,E22,E24	E21,E23,E24	0.556061419937525	0.210008420051578	-0.346052999885947	0.00129070565605999	0.0134335279214317	0.6355081727701	0.552937855011521	0.0825703177585795
FBtr0088718,FBtr0088719,FBtr0088720:chr2R:-:4605521:4611342:CG14767:<1-3-4:6-7>	A5SS	E4,E6	E4,E5,E6	-0.0769018713527603	-0.538364975518212	-0.461463104165451	0.00129114429405429	0.0134335279214317	0.464489560077894	0.574860715637985	-0.110371155560091
FBtr0089288,FBtr0089289,FBtr0089290,FBtr0100447,FBtr0100448,FBtr0329933:chr2L:-:14184477:14234122:smi35A:6:8-9-10-11-12-13-14>	ES	E6,E8	E6,E7,E8	-2.10781389548982	-3.70987771497064	-1.60206381948081	0.001287082209818	0.0134335279214317	0.815198373404793	0.956367926238722	-0.141169552833929
FBtr0089471,FBtr0089473,FBtr0290013,FBtr0290014,FBtr0290015,FBtr0303364,FBtr0332166,FBtr0332167:chr3R:-:12917254:12950954:cher:<17:19	A3SS	E17,E19	E17,E18,E19	-2.22847711559425	-0.863492546290146	1.3649845693041	0.00130247008645808	0.0134860577385792	0.764301217672251	0.44101069116824	0.323290526504011
FBtr0300342,FBtr0300343,FBtr0300344,FBtr0332904,FBtr0332905,FBtr0332906,FBtr0332907,FBtr0332908:chr4:-:490034:506659:Asator:4-5-6-7:9-10	ES	E7,E9	E7,E8,E9	-2.8083982162273	-4.52450212018962	-1.71610390396232	0.00131503498778695	0.0135834263041359	0.872111920113689	0.974046444440696	-0.101934524327007
FBtr0079536,FBtr0079537,FBtr0079538,FBtr0079539,FBtr0306000,FBtr0306001,FBtr0333096:chr2L:+:8030720:8040826:Cka:7-8:10	A3SS	E8,E10	E8,E9,E10	-0.498246838496245	0.0296317977403719	0.527878636236617	0.00132735297510991	0.0136777835348856	0.527685781472293	0.394966734596606	0.132719046875687
FBtr0072788,FBtr0332876,FBtr0332877:chr3L:-:1802007:1802856:JTBR:<1:3	IR	E1,E3	E1,E2,E3	-1.87615424105424	-0.239207551523267	1.63694668953097	0.00133938599798206	0.013717936205011	0.759124591810977	0.422482468595006	0.336642123215971
FBtr0077745,FBtr0273393:chr2L:-:2579216:2580056:CG3214::4-5-6-7>	AFE	E1,E2,E4	E3,E4	0.151008424185179	0.92645955174238	0.775451127557201	0.00133992634010468	0.013717936205011	0.628688135867094	0.787695982361492	-0.159007846494398
FBtr0080773,FBtr0080774,FBtr0080775,FBtr0080776,FBtr0080777,FBtr0305561:chr2L:-:15727761:15748155:CycE::8-9-10.11>	AFE	E5,E6,E8	E7,E8	-0.167054092104415	0.987386658139419	1.15444075024383	0.00134401934892009	0.013717936205011	0.582240754184033	0.834744701583897	-0.252503947399864
FBtr0070439,FBtr0070440:chrX:+:2482533:2492638:egh::3-4>	AFE	E1,E3	E2,E3	1.64333946233983	0.28357529002399	-1.35976417231584	0.00134257563699517	0.013717936205011	0.461419645553126	0.77083013099677	-0.309410485443644
FBtr0308849,FBtr0308850,FBtr0308851,FBtr0308852,FBtr0308853,FBtr0308854,FBtr0308855,FBtr0308856,FBtr0308857,FBtr0308858:chr3R:+:485304:537915:CG43427:7-8-9-10-11-12:16-17-18-19	ES	E12,E16	E12,E14,E16	1.84582669204108	0.967992103861391	-0.877834588179684	0.00135466959918103	0.013761265408229	0.0674636742495922	0.146360737396956	-0.0788970631473642
FBtr0113700,FBtr0113701,FBtr0113702,FBtr0113703,FBtr0329919,FBtr0329920:chr2RHet:+:198175:251950:rl:8:12-13-14-15-17>	ES	E10,E12	E8,E12	1.78058616919868	3.51650824749277	1.7359220782941	0.0013591348988275	0.0137740628779759	0.642317532156432	0.913574578748567	-0.271257046592135
FBtr0089441,FBtr0089442,FBtr0100577,FBtr0100578,FBtr0100579,FBtr0100580,FBtr0100581,FBtr0100582,FBtr0308208,FBtr0308209,FBtr0332976,FBtr0332977,FBtr0332978:chrX:-:162541:173751:ewg::4	AFE	E2,E4	E3,E4	0.767255153694035	2.09597084676136	1.32871569306732	0.00136533167967856	0.0138043064178324	0.101064631578699	0.0287132715888833	0.0723513599898153
FBtr0091470,FBtr0091471,FBtr0091472,FBtr0091473,FBtr0308340,FBtr0308341:chr4:+:1206398:1213320:CG33521:8-9:11-12-13	A5SS	E9,E10,E11	E9,E11	0.810930214319452	1.49326647745954	0.682336263140092	0.00137022399887179	0.013814421816032	0.544758861742855	0.702321668620346	-0.15756280687749
FBtr0076053,FBtr0076054,FBtr0076055,FBtr0076056,FBtr0076057,FBtr0310009,FBtr0310010,FBtr0334109,FBtr0334110:chr3L:-:12001324:12057959:rols:<3:	ALE	E3,E4,E5	E3,E7	-1.4816045361718	0.122602324530999	1.6042068607028	0.00137276195379234	0.013814421816032	0.189133708438395	0.53305511395381	-0.343921405515414
FBtr0087219,FBtr0087220,FBtr0300575,FBtr0305090,FBtr0305091,FBtr0305092,FBtr0310447:chr2R:+:11997989:12004501:Asph:12:14-15	A3SS	E12,E14	E12,E13,E14	-2.36230433900628	-3.27336400496115	-0.911059665954877	0.00137600838984343	0.0138147384372832	0.528962645036575	0.736020034940159	-0.207057389903585
FBtr0080392,FBtr0080393:chr2L:+:12657828:12686313:pdm2::5-6>	AFE	E1,E2,E3,E5	E4,E5	-0.693147177359148	0.479573079978184	1.17272025733733	0.00138096090194465	0.0138321421810167	0.0913300952221139	0.235625753221696	-0.144295657999582
FBtr0079783,FBtr0079784:chr2L:-:8977833:8984872:CG13101:<1:3-4-5-6-7-8>	A5SS	E1,E3	E1,E2,E3	-0.143806385751045	1.38738059045439	1.53118697620544	0.00139028763107009	0.0138931766295539	0.328688872142451	0.107490865849629	0.221198006292822
FBtr0085673,FBtr0085674,FBtr0085675,FBtr0085676,FBtr0085677,FBtr0085678,FBtr0302313,FBtr0302605,FBtr0302606,FBtr0302607,FBtr0302608,FBtr0302609,FBtr0302610:chr3R:-:26418690:26427211:CG2246:10.11-12-13:15-16-17.18.19>	ES	E13,E15	E13,E14,E15	2.0292917636371	1.15923691215167	-0.870054851485435	0.00139499933781986	0.0139079168320463	0.0574766396366169	0.127450152373032	-0.0699735127364147
FBtr0075959,FBtr0332635,FBtr0332636,FBtr0332637,FBtr0332638,FBtr0332639,FBtr0332640,FBtr0332641,FBtr0332642:chr3L:+:12508158:12514054:tral:4-5:7	A5SS	E5,E7	E5,E6,E7	-2.60839224035336	-1.77368087367834	0.834711366675021	0.00140552512094553	0.0139804200108864	0.894084482673932	0.785500633395079	0.108583849278853
FBtr0075293,FBtr0075294,FBtr0075295,FBtr0332121:chr3L:-:17005985:17009280:CG6664:<2:	ALE	E2,E3	E2,E4,E5,E6,E7,E8	-2.21739026859054	-3.14216091135444	-0.924770642763893	0.00142065776819162	0.0140658212670954	0.772697023725588	0.575585060484225	0.197111963241363
FBtr0076398,FBtr0076399,FBtr0076400,FBtr0076401,FBtr0330097:chr3L:+:9707423:9710816:vsg:<1:3	IR	E1,E3	E1,E2,E3	0.0403516179972344	0.756457406486401	0.716105788489167	0.00143241112248456	0.0141495875708417	0.232386688892846	0.131451543063499	0.100935145829347
FBtr0072826,FBtr0072827:chr3L:-:1559812:1568608:CG7879:<1:3-4>	ES	E1,E3	E1,E2,E3	-1.04062502803762	-1.71930438378496	-0.678679355747344	0.00144436290161912	0.0142023510028773	0.477646169354843	0.629691158522525	-0.152044989167682
FBtr0089121,FBtr0089122,FBtr0333679:chr4:+:328718:331448:Rad23:<1:4-5-6.7>	ES	E1,E4	E1,E3	-1.8281271062077	-3.87639586732495	-2.04826876111725	0.00144379320891446	0.0142023510028773	0.311814893282626	0.784879064928379	-0.473064171645753
FBtr0074451,FBtr0301696,FBtr0333757,FBtr0333758:chrX:+:17493640:17500912:X11L:6-7-8:10	A3SS	E8,E10	E8,E9,E10	-2.09186406601818	-0.7453329325462	1.34653113347198	0.00147855662247003	0.0144862844193468	0.855490240031722	0.608387418552615	0.247102821479107
FBtr0091678,FBtr0091679,FBtr0091680,FBtr0091681,FBtr0091682,FBtr0091683:chr2L:+:11269726:11279847:CG33695,cana:<12-15:17>	ES	E15,E17	E15,E16,E17	-1.44699677232374	-2.70458577877666	-1.25758900645292	0.00147998111708011	0.0144862844193468	0.585226886579298	0.829747281292452	-0.244520394713154
FBtr0079839,FBtr0079840:chr2L:+:9613164:9616048:Trx-2:<1:3-4-5>	A3SS	E1,E3	E1,E2,E3	-2.32759496533262	-1.13511649213572	1.19247847319691	0.00149240722713332	0.0145305578435126	0.832935388462459	0.595083204668135	0.237852183794324
FBtr0302763,FBtr0302764,FBtr0302765,FBtr0302766,FBtr0302767,FBtr0302768,FBtr0302769,FBtr0302770,FBtr0302771,FBtr0302772,FBtr0302773,FBtr0302774,FBtr0302775:chr2R:+:18812612:18819567:CG42678:7-8-9:15-16	A3SS	E9,E11,E12,E13,E14,E15	E9,E15	2.99975051304178	2.43080925777722	-0.568941255264566	0.00149001005374272	0.0145305578435126	0.566801673961389	0.43153854665523	0.135263127306159
FBtr0079026,FBtr0111024:chr2L:-:5072169:5093592:pgant5:<1:3-4-5-6	ES	E1,E3	E1,E2,E3	-1.33828514532476	-2.13350876389505	-0.795223618570287	0.00149464895667502	0.0145305578435126	0.718687639152795	0.849324678613889	-0.130637039461094
FBtr0084636,FBtr0301367,FBtr0301368,FBtr0301369,FBtr0301370,FBtr0301371:chr3R:-:20078547:20096953:jar:3-4-5-6-7-8-9-10-11-12-13-14:17-18-19-20.21>	ES	E14,E17	E14,E16,E17	2.3933394498381	1.60001869663001	-0.79332075320809	0.00151204755962773	0.0146665200083981	0.0464910379747821	0.0966778372130013	-0.0501867992382192
FBtr0072956,FBtr0072957,FBtr0072958,FBtr0072959,FBtr0333362,FBtr0333363,FBtr0333364,FBtr0333365:chr3L:-:2554846:2586540:msn:<1.2:	ALE	E2,E3	E2,E5,E6,E7,E8,E9,E10,E11,E12	-2.27417144199723	-2.71795568474467	-0.443784242747436	0.00151702920171361	0.0146816992787464	0.54414299412287	0.435338797052579	0.108804197070291
FBtr0111118,FBtr0111119,FBtr0301454,FBtr0301455,FBtr0301456:chr2R:-:579176:616515:Nipped-B:6:8	ES	E6,E8	E6,E7,E8	-3.3825068678556	-6.15796587033117	-2.77545900247557	0.00155152434075075	0.0149817979600134	0.865740351744905	0.990739188736167	-0.124998836991262
FBtr0088939,FBtr0088940,FBtr0300779,FBtr0300780,FBtr0332911,FBtr0332912:chr2R:-:3564044:3586407:CG1399::17	AFE	E16,E17	E3,E4,E5,E7,E8,E9,E10,E12,E13,E14,E15,E17	-3.44041810480858	-2.09186406408805	1.34855404072053	0.00155513647913867	0.0149830077373517	0.792544455540594	0.508448001596221	0.284096453944373
FBtr0081348,FBtr0081349:chr2L:-:20058162:20060975:barr:<1:3-4-5>	IR	E1,E3	E1,E2,E3	-0.877240215628386	0.300104587980774	1.17734480360916	0.00156489712903559	0.0150433175916464	0.428879104904587	0.185676090605236	0.243203014299351
FBtr0076189,FBtr0076190,FBtr0100422,FBtr0306254,FBtr0306255:chr3L:-:11170053:11190636:GlcAT-P:5-6-7:9-10-11-12>	ES	E7,E9	E7,E8,E9	-0.14732471378318	0.693147180344938	0.840471894128118	0.00157933224203028	0.0151481934017949	0.0954938178280607	0.042614536518413	0.0528792813096476
FBtr0073483,FBtr0073484,FBtr0073485,FBtr0073486,FBtr0073487,FBtr0073488,FBtr0073489,FBtr0073490,FBtr0073491,FBtr0073492,FBtr0112812,FBtr0112813,FBtr0301288,FBtr0301289,FBtr0302114,FBtr0308088,FBtr0308089,FBtr0330390,FBtr0333261,FBtr0333262,FBtr0333263:chrX:+:11263697:11303809:dlg1:32:	ALE	E32,E33	E32,E35,E36,E37,E38,E39,E40,E41	-5.02917944567499	-3.50482951609361	1.52434992958139	0.00158385422890105	0.0151577318966321	0.226060000776835	0.582358792236088	-0.356298791459253
FBtr0084927,FBtr0084928,FBtr0113384,FBtr0113385,FBtr0113386,FBtr0113387,FBtr0113388:chr3R:-:21524487:21566187:LpR2:9-10:13-14-15>	ES	E10,E13	E10,E11	-1.68639895186584	-20	-18.3136010481342	0.0016069867260782	0.0153449376932401	0.516015062965296	1	-0.483984937034704
FBtr0070042,FBtr0070043,FBtr0070044,FBtr0111141:chr3L:+:23090438:23096560:CkIIalpha:<3:5	A3SS	E3,E5	E3,E4,E5	0.715823886513904	1.35889538151635	0.643071495002445	0.00162787737133745	0.0155099535801264	0.243317898429277	0.145423984922284	0.0978939135069933
FBtr0070109,FBtr0307291,FBtr0307292,FBtr0307293,FBtr0307294,FBtr0307295:chrX:+:424502:473077:Appl:9:11	A3SS	E9,E10	E9,E11	-2.39789527368507	-1.05779029896786	1.34010497471721	0.00164288533129302	0.0155838372374528	0.0695262751510702	0.214810655726321	-0.145284380575251
FBtr0305210,FBtr0305211,FBtr0305212,FBtr0333105,FBtr0333106,FBtr0333107,FBtr0333108,FBtr0333109:chr3L:+:8538100:8567509:rhea:7-8-9-10-11-12:14	ES	E12,E14	E13,E14	0.728238500782613	-0.367724780394597	-1.09596328117721	0.00164209225604091	0.0155838372374528	0.141537058030771	0.34070946150038	-0.199172403469609
FBtr0071791,FBtr0071792,FBtr0071793,FBtr0071794,FBtr0071795,FBtr0071796,FBtr0113104,FBtr0302295,FBtr0302296,FBtr0302297,FBtr0302298:chr2R:-:17994242:18010053:Vrp1:8-9-10:12-13	ES	E10,E12	E10,E11,E12	-3.61144658086234	-2.01376309430738	1.59768348655497	0.00165003189241321	0.0155929387604747	0.807534931654458	0.454011918667466	0.353523012986992
FBtr0085429,FBtr0085430,FBtr0085431,FBtr0085432,FBtr0333188:chr3R:-:25324746:25329519:Trc8:<2-3-5-6:8-9-10	A3SS	E6,E8	E6,E7,E8	-0.446287103696416	0.606135803909823	1.05242290760624	0.00170382370288608	0.0159506110050141	0.544686527345409	0.289946169664298	0.254740357681111
FBtr0087573,FBtr0087574:chr2R:-:10118124:10122953:opa1-like:<1-2-3:5-6-7-8-9-10-11-12-13-14>	ES	E3,E5	E3,E4,E5	-0.594498121552725	-1.08432632864379	-0.489828207091069	0.00170287234902124	0.0159506110050141	0.341003659363032	0.466077089167435	-0.125073429804403
FBtr0078528:chr3L:+:22721210:22726546:CG11367:<1:3-4>	ES	E1,E3	E1,E2,E3	-2.41178437984456	-4.83628195344947	-2.4244975736049	0.00170094194192588	0.0159506110050141	0.75944836730003	0.974240619416353	-0.214792252116323
FBtr0075677,FBtr0075678,FBtr0301239:chr3L:+:14615895:14621274:CG9628::5-6-7.8>	AFE	E1,E2,E3,E5	E4,E5	4.27718292181772	3.33418174732602	-0.943001174491696	0.00172097698021031	0.0160761697477472	0.942356049422548	0.863511416211056	0.0788446332114919
FBtr0073185,FBtr0073187,FBtr0073188,FBtr0113430,FBtr0303097,FBtr0308637,FBtr0308638,FBtr0308639,FBtr0332986,FBtr0332987:chr3L:-:3714825:3806459:CG32264,ntc:<1:	ALE	E1,E2	E1,E3	-2.25129180992247	-0.546543704463219	1.70474810545925	0.00174310234589084	0.0162475288075769	0.0159513272452497	0.080443793816984	-0.0644924665717343
FBtr0302674,FBtr0302675,FBtr0302676,FBtr0302677,FBtr0302678,FBtr0302679,FBtr0302681,FBtr0302682,FBtr0302683,FBtr0302684,FBtr0302685,FBtr0306699,FBtr0306700,FBtr0306701,FBtr0306702,FBtr0306703,FBtr0331411,FBtr0331412:chr3L:+:2377718:2466353:CG42669::7.8-9	AFE	E5,E7	E6,E7	-2.46080910154684	-0.980829255737648	1.4799798458092	0.00174765273635406	0.016254683567345	0.973538259585421	0.890740091401103	0.0827981681843178
FBtr0079686,FBtr0079687,FBtr0079688,FBtr0079689,FBtr0333417,FBtr0333418:chr2L:+:8529140:8541439:CG17834:<1:5-6-7-8	A5SS	E1,E5	E1,E2,E5	-1.46149111185961	-0.283503896864263	1.17798721499534	0.0017687688919083	0.0164155506015766	0.494816190962909	0.213670758515401	0.281145432447508
FBtr0299894,FBtr0299895,FBtr0299896,FBtr0299897,FBtr0301062,FBtr0303650,FBtr0303651,FBtr0305004,FBtr0305005,FBtr0305006:chr3R:+:12328522:12397082:CG42342:7-8-9:16	ES	E14,E16	E9,E16	2.5649493548868	1.54691755675113	-1.01803179813567	0.00178244354835756	0.0165068101881303	0.516288728324304	0.251179306619287	0.265109421705017
FBtr0081957,FBtr0113206,FBtr0301786,FBtr0301787,FBtr0303525,FBtr0303526:chr3R:+:4764404:4768749:skap:4-5-6-7-8:10-11.12>	ES	E8,E10	E8,E9,E10	2.27298462379629	1.45175157397018	-0.821233049826108	0.0018290687853071	0.0169021689687411	0.0870891836806696	0.191066261381271	-0.103977077700601
FBtr0113784:chr2RHet:+:3199347:3234607:Haspin:<1-2:5>	ES	E2,E5	E2,E3,E4,E5	-2.2563722489982	-3.32022829352971	-1.06385604453151	0.00185203854160158	0.0170777030327511	0.459948645767638	0.71039759439669	-0.250448948629052
FBtr0079821,FBtr0079822,FBtr0331292:chr2L:+:9437468:9464184:numb::6-7.8>	AFE	E1,E2,E6	E3,E5,E6	-2.65675688589636	-1.74523944945759	0.911517436438765	0.00187001060100856	0.017206500112492	0.893295208037396	0.773274365693054	0.120020842344342
FBtr0071118,FBtr0071119,FBtr0071120,FBtr0071121,FBtr0071122,FBtr0301309,FBtr0333307,FBtr0333308,FBtr0333309:chrX:-:7931968:7955469:fs(1)h:17-18:	ALE	E18,E19,E20	E18,E22,E23,E24,E25,E26,E27	-1.01536396524541	-1.57861486448169	-0.563250899236283	0.00187667114229582	0.0172308886718913	0.566477734362299	0.428235353537308	0.138242380824991
FBtr0072806,FBtr0072807,FBtr0072808,FBtr0303107,FBtr0309252:chr3L:-:1654246:1665064:CG7971:6-7:	ALE	E7,E8	E7,E9,E10,E11	-2.93304856162256	-3.56918916363098	-0.636140602008424	0.00188094900029007	0.0172333429728069	0.173064058533422	0.1002455029544	0.0728185555790211
FBtr0076348,FBtr0076349,FBtr0076350,FBtr0076351,FBtr0076352,FBtr0300237,FBtr0300238,FBtr0300239:chr3L:+:9965411:9967123:CG42455,vnc::3.4	AFE	E1,E3	E2,E3	0.918955254073463	0.502288852251044	-0.416666401822419	0.00188668280497944	0.0172490978999929	0.217278059272053	0.293517697035425	-0.0762396377633717
FBtr0079953,FBtr0079954:chr2L:-:10227759:10231689:CG5694:<1:3-4-5-6>	A5SS	E1,E3	E1,E2,E3	-1.5224265363356	-0.760969777215311	0.761456759120286	0.00189685701000681	0.0173052963312086	0.424477144060108	0.255918289423352	0.168558854636756
FBtr0076218,FBtr0076219:chr3L:-:11159719:11162725:wls:<1:3>	ES	E1,E3	E1,E2,E3	0.202055586945999	1.58301853558071	1.38096294863471	0.00194024682135702	0.0175520854555181	0.224250412739082	0.0728875011501752	0.151362911588906
FBtr0111239,FBtr0111240,FBtr0111241:chr2L:-:22959605:22961179:Spf45:<1:4-5>	A3SS	E1,E4	E1,E3,E4	-2.48039198900788	-3.4560739331454	-0.975681944137513	0.0019371688901364	0.0175520854555181	0.86620925123332	0.944150426586892	-0.0779411753535716
FBtr0085220,FBtr0085221,FBtr0330084,FBtr0330085:chr3R:+:23526082:23529167:btz:5:7.8>	IR	E5,E7	E5,E6,E7	0.343771541061446	1.24782469272209	0.904053151660644	0.00195550548199019	0.0176159477067334	0.222176448026083	0.103876352941094	0.118300095084989
FBtr0085124,FBtr0085125,FBtr0085126:chr3R:-:23055226:23064803:CG31064::4-5-6	AFE	E1,E4	E2,E3,E4	-1.19018301722347	-2.48988301365993	-1.29969999643645	0.00197246689013518	0.0177315695123658	0.616400055658915	0.860108126287529	-0.243708070628615
FBtr0087974,FBtr0306062:chr2R:+:7915483:7921230:pds5::3-4-5-6-7-8-9-10-11-12-13-14-15>	AFE	E1,E3	E2,E3	0.788457353525877	3.95124365572294	3.16278630219706	0.00198524971569233	0.0177846994417459	0.311446317239049	0.0169821452543909	0.294464171984658
FBtr0091716,FBtr0091717,FBtr0301876,FBtr0332500,FBtr0332501,FBtr0332502,FBtr0332503,FBtr0332504:chr3R:-:4600007:4626898:Pif1A,Pif1B::9-10-11-12-14-15-18-19-20-21>	AFE	E6,E9	E7,E8,E9	-1.7503656672292	-0.670916275994882	1.07944939123431	0.00200629446321333	0.0177846994417459	0.851935269689195	0.641241621026144	0.21069364866305
FBtr0078498,FBtr0078499,FBtr0078500:chr3L:+:22281764:22285910:Aats-ile:<1.2:4-5-6-7-8>	IR	E2,E4	E2,E3,E4	-1.74296931060555	-1.03977178569422	0.703197524911325	0.00200304101841193	0.0177846994417459	0.731564231691709	0.573760625240045	0.157803606451664
FBtr0299606,FBtr0299607,FBtr0301858,FBtr0331537,FBtr0331538,FBtr0331539,FBtr0331540,FBtr0331541:chr3L:-:9727111:9753495:CG42268:14:16-17	A5SS	E14,E16	E14,E15,E16	-2.644992065003	-1.33669741594378	1.30829464905922	0.00198988593710748	0.0177846994417459	0.913653641125325	0.757556174355105	0.15609746677022
FBtr0074593,FBtr0333804,FBtr0333805,FBtr0333806,FBtr0333807:chrX:+:18409431:18415323:Aats-his,CG15048:<1.2:6-7-8-9>	ES	E2,E6	E2,E4,E5,E6	0.0870113755175761	-0.425943642844995	-0.512955018362572	0.00200734913410444	0.0177846994417459	0.123345748686714	0.189968012901242	-0.066622264214528
FBtr0074125,FBtr0301666:chrX:+:15805012:15814812:CG8909:<2-3-4-5-6-7-8-9-10-11-12-13:15.16>	A3SS	E13,E15	E13,E14,E15	-0.200670690786178	2.17475171121005	2.37542240199623	0.00201575790363265	0.0178006062944862	0.507256347255722	0.0593220338982591	0.447934313357463
FBtr0075919,FBtr0075920,FBtr0075921,FBtr0331554:chr3L:+:12743218:12746502:CG10984::4-6-7>	AFE	E2,E4	E3,E4	-1.83827948520252	-0.965887669235773	0.872391815966746	0.0020174296638154	0.0178006062944862	0.877256558571482	0.757560907477861	0.119695651093621
FBtr0100834,FBtr0100835:chr3L:+:897379:898772:CG34057:<1:	ALE	E1,E2	E1,E3,E4	0.773189891789632	-1.43508453891376	-2.20827443070339	0.00203352865267249	0.0179058865174871	0.940659340659321	0.710243902438849	0.230415438220471
FBtr0084425,FBtr0084426,FBtr0301859:chr3R:-:19339689:19345167:Irk2::4-5-6-7>	AFE	E1,E2,E4	E3,E4	1.28093383732279	-0.340325804636768	-1.62125964195956	0.00205470755574531	0.0180199114982462	0.723299979579885	0.264216810650818	0.459083168929068
FBtr0304830,FBtr0304831,FBtr0304833,FBtr0304834,FBtr0304836,FBtr0333221:chr3L:+:22991471:23033400:nrm::27	AFE	E1,E2,E3,E4,E5,E6,E7,E8,E9,E10,E11,E12,E13,E14,E16,E17,E18,E19,E20,E21,E23,E27	E26,E27	3.75982146258357	5.84266897903831	2.08284751645475	0.00205905900526853	0.0180199114982462	0.80953736861733	0.979908435884636	-0.170371067267306
FBtr0079931,FBtr0079932,FBtr0305986:chr2L:+:10009385:10013170:Trp1:3-4:	ALE	E4,E5	E4,E6	-1.51138285507118	-2.03109770320688	-0.519714848135699	0.00207879888662569	0.0180395199890051	0.44819582845729	0.325362052269798	0.122833776187492
FBtr0072900,FBtr0289966,FBtr0331415,FBtr0331416:chr3L:-:2372843:2373704:mRpL23::5-6>	AFE	E2,E3,E5	E4,E5	-1.98912353201157	-2.89206653854856	-0.902943006536987	0.00208229041530057	0.0180395199890051	0.0884644686140066	0.0385713363432407	0.049893132270766
FBtr0081219,FBtr0081220,FBtr0081221,FBtr0300823,FBtr0310645:chr2L:-:19387049:19390070:CG17549:4-5:7-8>	ES	E5,E7	E5,E6,E7	0.768237637902791	0.0536527073262596	-0.714584930576532	0.00207187701963947	0.0180395199890051	0.154591812686884	0.25576496869045	-0.101173156003566
FBtr0071919,FBtr0301374,FBtr0301375,FBtr0301376,FBtr0301377,FBtr0302116,FBtr0302117,FBtr0302374,FBtr0330233,FBtr0330234:chr2R:-:18604825:18627964:jbug:18-19:	ALE	E19,E20	E19,E21,E22,E23,E24,E25	-2.93378048230898	-2.18996906749052	0.743811414818467	0.00206616153917363	0.0180395199890051	0.421857301676914	0.606496020208933	-0.184638718532019
FBtr0301779,FBtr0301780,FBtr0301781:chr2RHet:-:1265403:1336014:MFS17:<1:3	ES	E1,E3	E1,E2,E3	0.287682074808055	1.3244189613717	1.03673688656364	0.00212453706685065	0.0183315979442917	0.121017517017434	0.0459367092187428	0.0750808077986914
FBtr0299522,FBtr0299523,FBtr0299524,FBtr0299525,FBtr0299526:chrX:+:21889015:21909502:l(1)G0196:14-15:	ALE	E15,E16	E15,E17	-1.84582669557421	-0.879249458329302	0.966577237244908	0.00212397506378593	0.0183315979442917	0.131236411834132	0.298805507604343	-0.167569095770211
FBtr0087523,FBtr0087524:chr2R:+:10056360:10057738:CG18324:<1.2:4-5>	IR	E2,E4	E2,E3,E4	-0.615760509815236	0.365724776308799	0.981485286124035	0.00216489170866665	0.018642364072426	0.225343298018844	0.0908393482740309	0.134503949744813
FBtr0085366,FBtr0085367,FBtr0085368,FBtr0085369:chr3R:+:24938792:24941919:CG11876:4-5:	ALE	E5,E6	E5,E7,E8,E9	-2.1038106063289	-2.59746881818309	-0.493658211854193	0.00217631845013057	0.0187032807604221	0.187122553442317	0.124070099309377	0.06305245413294
FBtr0086283,FBtr0086284,FBtr0086285:chr2R:+:16214771:16218226:CG8929:<1:3	IR	E1,E3	E1,E2,E3	-2.23644528726766	-1.28401551003121	0.952429777236451	0.00218074791669811	0.0187039397166702	0.466998417303761	0.264541323069343	0.202457094234418
FBtr0070219,FBtr0070222,FBtr0330317,FBtr0330318,FBtr0330319,FBtr0330320:chrX:+:1274948:1286876:CG32813:9:11.12>	A3SS	E9,E10,E11	E9,E11	-1.287877488083	-2.53849717598252	-1.25061968789951	0.00223586645573751	0.019069838646443	0.152514867764178	0.0484717921865573	0.104043075577621
FBtr0074967,FBtr0273410:chr3L:-:19600956:19605299:Lon:<1-2:4-5-6-7-8-9-10>	A3SS	E2,E4	E2,E3,E4	1.56322506631037	0.901691940489545	-0.661533125820827	0.00223672298762096	0.019069838646443	0.0904109273625188	0.161469794834537	-0.0710588674720178
FBtr0299832,FBtr0299833,FBtr0301443,FBtr0301444,FBtr0310093,FBtr0310094,FBtr0310095,FBtr0310096,FBtr0310097:chr2R:-:6033401:6079899:KCNQ::22-24-25>	AFE	E15,E16,E17,E18,E19,E20,E22	E21,E22	2.63905731573569	5.37063813781015	2.73158082207446	0.0022310867438827	0.019069838646443	0.310389321750724	0.916611295681091	-0.606221973930367
FBtr0084749,FBtr0084750:chr3R:+:20770958:20773122:Nmnat:<1-2-3-4:	ALE	E4,E5	E4,E6,E7	-4.21212764256034	-2.05838812612364	2.1537395164367	0.00225003007078706	0.019145305374598	0.0169851380042707	0.126447636562476	-0.109462498558206
FBtr0083332,FBtr0083333,FBtr0083334,FBtr0112803,FBtr0300036,FBtr0300037,FBtr0333726:chr3R:+:12450959:12465493:Fas1:12-13-14-15-16:18.19.20.21>	ES	E16,E18	E16,E17,E18	2.54808554856914	1.6916760096932	-0.856409538875938	0.00226325595715698	0.0192197842843944	0.0433166121962811	0.0948713161105609	-0.0515547039142798
FBtr0114451,FBtr0114452,FBtr0308070,FBtr0331591,FBtr0331592,FBtr0331593,FBtr0331594,FBtr0331595:chrX:-:11771769:11781195:CG10353:11:14-15-16-17-18-19-21>	A5SS	E11,E14	E11,E12,E14	-1.14938461605092	-1.81571270372698	-0.666328087676065	0.00228702733057324	0.0193833460344639	0.531931793391444	0.686220900137348	-0.154289106745904
FBtr0077705,FBtr0077706,FBtr0077707,FBtr0077708:chr2L:+:2730105:2739833:CG31689:<2:6-7-8-9-10-11-12-13-14-15>	A5SS	E2,E6	E2,E3,E6	1.07992015714692	-5.54911747771383e-09	-1.07992016269603	0.00235245686442465	0.0198595425273727	0.100211274182195	0.249435493437216	-0.14922421925502
FBtr0079086,FBtr0079087,FBtr0079088,FBtr0079089:chr2L:-:5218995:5271353:tkv::6-7>	AFE	E1,E4,E6	E5,E6	0.146204658172737	0.598307861889417	0.452103203716681	0.00237020049331229	0.019970101019143	0.839689163629561	0.888441990842884	-0.0487528272133232
FBtr0088196,FBtr0114569,FBtr0114570:chr2R:-:7113961:7120056:metro:<1-2-3-4-6-7:9-10>	A3SS	E7,E9	E7,E8,E9	-1.96555129676649	-1.04558940917957	0.919961887586919	0.00239634500537124	0.0201115126720317	0.67882462615243	0.463571540180688	0.215253085971742
FBtr0071118,FBtr0071119,FBtr0071120,FBtr0071121,FBtr0071122,FBtr0301309,FBtr0333307,FBtr0333308,FBtr0333309:chrX:-:7931968:7955469:fs(1)h:<3:5-9-11	A5SS	E3,E5	E3,E4,E5	-0.814099791916042	-1.9236870076411	-1.10958721572506	0.00240949991205884	0.0201432317550911	0.609870754012874	0.812145557655819	-0.202274803642945
FBtr0084014,FBtr0084015,FBtr0113258:chr3R:+:16955940:16958442:Ice2:<2:4.5.6.7>	IR	E2,E4	E2,E3,E4	-20	-1.42659176047451	18.5734082395255	0.00242177961955223	0.0202065767479921	1	0.625304228220909	0.374695771779091
FBtr0078810,FBtr0078811,FBtr0078812,FBtr0078813,FBtr0078814,FBtr0078815,FBtr0078816,FBtr0078817,FBtr0078818,FBtr0100197,FBtr0100199,FBtr0110932,FBtr0110933,FBtr0273430,FBtr0273431,FBtr0273432,FBtr0273433,FBtr0273434,FBtr0306694,FBtr0306695,FBtr0308580,FBtr0308581,FBtr0333694,FBtr0333695:chr3R:-:1095837:1176165:mtd:10:	ALE	E10,E11	E10,E12,E13,E14	-3.3542804797776	-4.99495743178051	-1.64067695200291	0.00246977216753015	0.020567075588909	0.137516959258748	0.0319003247336986	0.10561663452505
FBtr0299874,FBtr0299875:chr2L:+:22239915:22240978:CG3262:<1:3.4>	A3SS	E1,E3	E1,E2,E3	0.434980210451687	-0.197340062713883	-0.63232027316557	0.00250652830258011	0.0208327893930111	0.330894676937031	0.474959763981235	-0.144065087044204
FBtr0071535,FBtr0071536,FBtr0071537,FBtr0071538,FBtr0071539,FBtr0071540,FBtr0332423:chr2R:+:16961522:16976450:Treh::10-11-12-13.14-15>	AFE	E4,E5,E10	E8,E9,E10	-1.06527167616985	-1.82925205843666	-0.763980382266814	0.00252308419869387	0.0209299088837598	0.797883519835533	0.880078369227502	-0.0821948493919693
FBtr0071366,FBtr0071367,FBtr0303560:chrX:-:9500395:9502917:Aats-lys:<1.2:5-6-7>	A5SS	E2,E5	E2,E3,E4,E5	0.565841043567177	1.63768630974404	1.07184526617686	0.00254487745486014	0.0210294969683347	0.074567493195149	0.0279374133953111	0.0466300797998379
FBtr0075851,FBtr0075852,FBtr0331533,FBtr0331534:chr3L:+:13435693:13442345:CG10732::3-4-5-6	AFE	E1,E3	E2,E3	-1.2829160078958	-2.34340707051077	-1.06049106261497	0.00256699588687178	0.0211715572473859	0.889625006450306	0.9604756917774	-0.0708506853270948
FBtr0079012,FBtr0079013,FBtr0100259,FBtr0100260,FBtr0100263,FBtr0302569,FBtr0332212,FBtr0332213,FBtr0332214,FBtr0332215:chr2L:+:5060814:5070750:qtc::8-9-10	AFE	E3,E8	E4,E8	2.46385324436959	0.78015855465535	-1.68369468971424	0.00267526273116765	0.0219801222864769	0.0847182431363439	0.343970745035769	-0.259252501899425
FBtr0070937,FBtr0070938:chrX:-:6151700:6161260:schlank:<2:4-5-6-7-8-9>	IR	E2,E4	E2,E3,E4	-2.76206671581404	-1.65468312457841	1.10738359123563	0.0026967005181174	0.0221139735235696	0.706775495106608	0.44211678732094	0.264658707785668
FBtr0083393,FBtr0083394,FBtr0100160:chr3R:+:12879728:12896135:Dad::4-5-6-7-8-9-10>	AFE	E1,E4	E2,E3,E4	-0.114410352436956	-1.33828514714563	-1.22387479470867	0.00273128447831521	0.0223549131491818	0.719631125627407	0.890443250951737	-0.17081212532433
FBtr0074900,FBtr0074901,FBtr0074902,FBtr0302048:chr3L:+:19984986:19990668:CG7646,Nca::5-6>	AFE	E1,E2,E5	E3,E4,E5	0.294828730934485	-0.024154517208546	-0.318983248143031	0.00273707329029592	0.0223597032859345	0.22147208786626	0.281973725080537	-0.0605016372142773
FBtr0085178,FBtr0112857,FBtr0308502:chr3R:-:23082314:23089758:woc:<1-2-3:5-7-8-9-10-11-12-13.14>	ES	E3,E5	E3,E4,E5	0.480225183562552	-0.179971378596162	-0.660196562158714	0.00276238994939382	0.0225236994545451	0.243285956659921	0.385521420871516	-0.142235464211595
FBtr0070378,FBtr0070379,FBtr0070380,FBtr0333260:chrX:+:1988266:2009734:csw:<1-3-4-7-8-9-10-11-12-13:15.16>	IR	E13,E15	E13,E14,E15	-1.65680051578118	-0.581556076143431	1.07524443963775	0.00280866709202751	0.0228576562394739	0.663180626572004	0.412504284636959	0.250676341935045
FBtr0086558,FBtr0086559,FBtr0113097,FBtr0113098:chr2R:-:15194951:15198197:endoB:<1-2:4	ES	E2,E4	E2,E3,E4	-0.36290549560615	-1.36097655041575	-0.998071054809596	0.00290059923960209	0.0235167451557928	0.452944053537013	0.685327081841344	-0.23238302830433
FBtr0084388,FBtr0301088:chr3R:-:19075164:19077199:CG4449:<1-2:4-5-6-7-8>	A5SS	E2,E4	E2,E3,E4	-3.33208434453044	-0.0737076062711164	3.25837673825932	0.00293245792424517	0.0237302668558974	0.967222884386174	0.493020481879705	0.474202402506468
FBtr0082479,FBtr0082480,FBtr0082481:chr3R:+:7775401:7779760:CG31211:<1-2-3-4-5-6-7.8-9:11>	IR	E9,E10,E11	E9,E11	0.754516126309764	0.225550290586284	-0.52896583572348	0.00293852003631041	0.0237346251804997	0.489043389977785	0.362481200755382	0.126562189222403
FBtr0089871,FBtr0089872:chr2R:+:12152179:12154464:csul:<1:3-4-5-6-7>	A3SS	E1,E3	E1,E2,E3	0.759105148776724	-0.421213464944457	-1.18031861372118	0.00295160392457385	0.0237955761048665	0.258860672615042	0.550458500434113	-0.291597827819071
FBtr0087026,FBtr0087027,FBtr0087028,FBtr0087029,FBtr0087030,FBtr0087031:chr2R:+:12671195:12679981:CG5522::4-5-6-7-8-10>	AFE	E1,E4	E2,E4	1.49973899835553	2.13021386737296	0.630474869017437	0.0029838004884514	0.0240100949417147	0.188407833146982	0.10764996280124	0.0807578703457428
FBtr0070299,FBtr0070300,FBtr0100557,FBtr0302654,FBtr0302655,FBtr0302656,FBtr0302657,FBtr0302658,FBtr0302659,FBtr0305497,FBtr0305498,FBtr0305499,FBtr0307895,FBtr0309961,FBtr0309962,FBtr0309963,FBtr0309964,FBtr0309965,FBtr0309966,FBtr0309967,FBtr0309968,FBtr0309969,FBtr0332901:chrX:+:1667751:1747700:Adar,CG42666:8.9:12-13-14	ES	E9,E10,E12	E9,E12	-0.685085981459649	0.221721221271511	0.90680720273116	0.0029977848324207	0.0240775353736668	0.0943315003681443	0.20348442448419	-0.109152924116045
FBtr0309276,FBtr0309277,FBtr0309278,FBtr0309280,FBtr0331857:chr3L:+:9130959:9138793:nwk:13-14:16	IR	E14,E16	E14,E15,E16	-4.81218436084359	-2.795353951904	2.01683040893959	0.00301105626714687	0.02413900891778	0.979805689332275	0.875530701813435	0.10427498751884
FBtr0086572,FBtr0086573,FBtr0114622:chr2R:+:14874845:14896469:abba::4-5-6-7	AFE	E1,E2,E4	E3,E4	1.97515221459687	2.9125184249193	0.937366210322431	0.00303257574909463	0.0242662532474109	0.827344032336713	0.926303077802891	-0.0989590454661787
FBtr0303110,FBtr0303111,FBtr0303112,FBtr0303113,FBtr0303114,FBtr0303115,FBtr0303117,FBtr0303118,FBtr0303119,FBtr0303120,FBtr0303121,FBtr0303122,FBtr0303123,FBtr0303124,FBtr0303125,FBtr0334060,FBtr0334061,FBtr0334062:chr3L:-:7648488:7711495:Ank2:10-12-13-14:	ALE	E14,E15	E14,E16,E17,E18,E19,E20,E21	-0.533719441482518	-1.15432289887	-0.620603457387482	0.00314476716985076	0.0250706206472147	0.709850136880432	0.565486171728203	0.144363965152229
FBtr0075927,FBtr0075928,FBtr0075929,FBtr0114506,FBtr0332043,FBtr0332044:chr3L:+:12799001:12806136:Sap130:<1-3:6-7-8-9	A3SS	E3,E6	E3,E5,E6	0.0840831168629733	0.733969176505088	0.649886059642115	0.00316293061858551	0.0251123760937891	0.21599023124876	0.12324939278556	0.0927408384632006
FBtr0073526,FBtr0073527:chrX:+:11573027:11588774:bif:<1-2-3-4-5:7>	ES	E5,E7	E5,E6,E7	1.49306429774973	0.261055323618481	-1.23200897413124	0.00316753731506486	0.0251123760937891	0.0271579409884065	0.0801327244210397	-0.0529747834326332
FBtr0089441,FBtr0089442,FBtr0100577,FBtr0100578,FBtr0100579,FBtr0100580,FBtr0100581,FBtr0100582,FBtr0308208,FBtr0308209,FBtr0332976,FBtr0332977,FBtr0332978:chrX:-:162541:173751:ewg:12-13-14:	ALE	E14,E15	E14,E18,E19	-1.39532400939225	-0.538954266142196	0.856369743250059	0.0031804811725507	0.0251685591131682	0.125691239991897	0.261022313676727	-0.135331073684829
FBtr0299522,FBtr0299523,FBtr0299524,FBtr0299525,FBtr0299526:chrX:+:21889015:21909502:l(1)G0196::13	AFE	E12,E13	E6,E7,E8,E9,E10,E11,E13	-3.23330558803765	-2.03979049080313	1.19351509723452	0.00319390233570347	0.0252283057656577	0.92318802904439	0.78893146465267	0.13425656439172
FBtr0089982,FBtr0089983,FBtr0089984,FBtr0089985,FBtr0089986,FBtr0089987,FBtr0310618:chr3R:-:21173089:21298778:Fur1::4	AFE	E1,E4	E3,E4	1.41473229116184	2.63905732759118	1.22432503642934	0.00324111772357209	0.0253680926378675	0.685619355140781	0.332327128402898	0.353292226737882
FBtr0303383,FBtr0303384,FBtr0303385,FBtr0303386,FBtr0303387,FBtr0303388,FBtr0303389,FBtr0332403,FBtr0332404,FBtr0332405,FBtr0332406:chr2L:+:5100876:5207002:Msp-300::23-24-25-26>	AFE	E19,E20,E23	E21,E22,E23	1.88208210293484	1.34951512512749	-0.532566977807349	0.00322918450766459	0.0253680926378675	0.120665695952211	0.187847143209503	-0.0671814472572922
FBtr0070081,FBtr0070083,FBtr0070084,FBtr0070085,FBtr0070086,FBtr0070087,FBtr0290016,FBtr0290017:chrX:+:390503:403113:svr:5-6-7:	ALE	E7,E8	E7,E9,E10,E11,E12,E14,E15	-1.85600876313473	-0.849138111047873	1.00687065208685	0.00323876506041211	0.0253680926378675	0.303185078614748	0.554194643808564	-0.251009565193817
FBtr0074546,FBtr0301627,FBtr0301628,FBtr0333321:chrX:+:18071644:18098440:Frq2::6-7-8-9-10-11-12.13>	AFE	E1,E6	E2,E3,E4,E5,E6	0.251314428170371	-0.980829254614527	-1.2321436827849	0.00322496545457162	0.0253680926378675	0.519966837378387	0.787404092565224	-0.267437255186837
FBtr0071266,FBtr0071267,FBtr0310067,FBtr0333604,FBtr0333605:chrX:-:8798176:8800281:e(r):<1:6.7>	ES	E1,E6	E1,E5,E6	-3.45883047131364	-6.09504762427784	-2.63621715296421	0.00324771350725202	0.0253734998921126	0.924087973616813	0.996096959737065	-0.0720089861202525
FBtr0078739,FBtr0078740,FBtr0113194:chr3R:-:1442367:1449810:CG2911,Spec2:<1.2:	ALE	E2,E4	E2,E5,E6	-2.0541237310966	-1.04145387733627	1.01266985376033	0.00326251052888241	0.0254428452678906	0.227626582200354	0.453425963997313	-0.225799381796959
FBtr0074570,FBtr0074571,FBtr0074572,FBtr0074573,FBtr0074574,FBtr0074575:chrX:-:18284520:18304168:CG32549::7-8-9-10-11-12>	AFE	E5,E7	E6,E7	-0.701088573817166	0.169183279340585	0.870271853157752	0.00327789782369613	0.0255165343268519	0.235905623638375	0.117901786034784	0.118003837603591
FBtr0075509,FBtr0273189,FBtr0333572:chr3L:+:15948195:15949565:GXIVsPLA2:<1:	ALE	E1,E2	E1,E3,E4	-3.36729583406773	-20	-16.6327041659323	0.00330038618608283	0.0256451346141011	0.826838709677371	0	0.826838709677371
FBtr0091470,FBtr0091471,FBtr0091472,FBtr0091473,FBtr0308340,FBtr0308341:chr4:+:1206398:1213320:CG33521:11-12-13:15-16-17-18-19>	IR	E13,E15	E13,E14,E15	-0.260283090577573	0.205161067451051	0.465444158028624	0.00330703442518935	0.0256504096119831	0.208964006743293	0.14247611750492	0.0664878892383722
FBtr0077438,FBtr0331434,FBtr0331435:chr2L:+:4442319:4442985:CG15432::4>	AFE	E2,E4	E3,E4	-3.18638276667869	-1.76554589951515	1.42083686716354	0.00337354883424258	0.025932270734777	0.936607558269761	0.755747669482786	0.180859888786975
FBtr0072670,FBtr0072671,FBtr0310555:chr3L:+:1313695:1318330:CG9153:<1:3-4	IR	E1,E3	E1,E2,E3	-1.18228848248586	-0.67042906236359	0.511859420122268	0.00336803911316453	0.025932270734777	0.586004238452092	0.45363910584103	0.132365132611063
FBtr0079026,FBtr0111024:chr2L:-:5072169:5093592:pgant5:3-4-5-6:9-10-11>	ME	E6,E7,E9	E6,E8,E9	1.36041481070052	0.911400357767898	-0.449014452932621	0.00336097446667922	0.025932270734777	0.796914699091847	0.713603447243875	0.0833112518479718
FBtr0071527,FBtr0071528,FBtr0113369,FBtr0113371,FBtr0301892,FBtr0301893,FBtr0301894,FBtr0301895,FBtr0301896,FBtr0301897,FBtr0301898,FBtr0301899,FBtr0301900,FBtr0301901,FBtr0301902,FBtr0310056,FBtr0310057:chr2R:+:16905289:16912423:RIC-3:<1.2-5:7-8-9	ES	E5,E7	E5,E6,E7	-1.38629435458607	-2.71469474581958	-1.32840039123351	0.00336832720462475	0.025932270734777	0.527801332419185	0.796591915655897	-0.268790583236712
FBtr0073275,FBtr0073276,FBtr0073277,FBtr0332980:chr3L:-:4074076:4088744:Gad1:<3:5-6-7-8-9-10-11>	ES	E3,E5	E3,E4,E5	-0.909060091699885	-1.86438299731659	-0.955322905616707	0.00338348570646238	0.0259622108583372	0.448846222564237	0.700647739752249	-0.251801517188012
FBtr0080535,FBtr0110941,FBtr0300996:chr2L:+:13784088:13790562:CG31731:<1-2-3-4-5-7:9.10-11-12-13-14-15-16-17-18>	A3SS	E7,E9	E7,E8,E9	0.89948361268975	1.69377906116485	0.794295448475099	0.00341427644845633	0.0261200588283789	0.143251014391081	0.0696906214496556	0.0735603929414253
FBtr0100135,FBtr0100136:chrX:+:72457:96056:tyn:<1:3-4-5-6-7-8>	ES	E1,E3	E1,E2,E3	-0.415034559524372	-0.860475955319148	-0.445441395794776	0.00343665182136833	0.0262296498693068	0.452080824263463	0.563174462773346	-0.111093638509883
FBtr0076262,FBtr0076263,FBtr0076264,FBtr0331573,FBtr0331574:chr3L:+:10657838:10683834:simj:<1.2.3-4-5:7-8-9-10-11.12-14.15>	A3SS	E5,E7	E5,E6,E7	1.53567176228519	0.839750651459363	-0.695921110825829	0.00344460957797878	0.0262437719088206	0.132305255172399	0.232521740308113	-0.100216485135715
FBtr0089601,FBtr0089602,FBtr0302214,FBtr0308066,FBtr0331928,FBtr0331929:chr2R:+:17087987:17100474:Glycogenin:<1:	ALE	E1,E12,E13	E1,E3,E4,E5	0.270908509316258	0.548846078459497	0.277937569143239	0.00348889836629426	0.0265341527079052	0.618309798749079	0.551441632557226	0.0668681661918528
FBtr0083229,FBtr0083231,FBtr0083232,FBtr0083233,FBtr0110973,FBtr0110974,FBtr0303845,FBtr0332439:chr3R:-:11894244:11924483:Mhcl::21-22-23	AFE	E18,E19,E21	E20,E21	1.98039632583036	2.81341071335259	0.833014387522222	0.00350815946359077	0.0266335003799462	0.775696674216788	0.889832271056959	-0.114135596840171
FBtr0305620,FBtr0305621,FBtr0332015,FBtr0332016,FBtr0332017:chr2L:-:18762873:18792906:ham::8-9-10-11>	AFE	E6,E8	E7,E8	-0.570544858584924	0.693147179869492	1.26369203845442	0.00352875453568622	0.0267426071249448	0.695422825944025	0.401483794566357	0.293939031377668
FBtr0081572,FBtr0302183,FBtr0302184,FBtr0305153,FBtr0305154,FBtr0305155:chr3R:+:3012718:3026631:lap:11-12:14	A5SS	E12,E14	E12,E13,E14	-4.15103988110726	-2.14006616281704	2.01097371829022	0.00356151895985916	0.0269433925537233	0.97158303630302	0.819651741293761	0.151931295009259
FBtr0077877,FBtr0077878,FBtr0303933,FBtr0303934,FBtr0303935,FBtr0307047:chr2L:+:1651257:1704682:chinmo:4:8-9-10-11-12.13.14>	ES	E4,E8	E4,E7,E8	0.583094569315017	2.04864495544529	1.46555038613027	0.00365382948249654	0.0274965066309766	0.211784261591328	0.0609583614766128	0.150825900114715
FBtr0082762,FBtr0303262,FBtr0303263:chr3R:-:9214780:9220912:CCHa2::4-5-6>	AFE	E1,E4	E2,E4	1.42138568714436	3.30321699893718	1.88183131179282	0.00366876944122124	0.0275332984617548	0.100827847447641	0.0274301150841301	0.0733977323635112
FBtr0076513,FBtr0076514,FBtr0301139,FBtr0301140:chr3L:+:8959928:8961271:CG5021:<1:3-4	A5SS	E1,E3	E1,E2,E3	-0.343640730014893	0.111225643458124	0.454866373473018	0.00369955123169966	0.027695072548107	0.545356111446257	0.432605880758045	0.112750230688212
FBtr0082533,FBtr0110876,FBtr0110877,FBtr0305186,FBtr0307081,FBtr0307082,FBtr0307083,FBtr0307084,FBtr0307085,FBtr0307086,FBtr0307087,FBtr0330170:chr3R:-:7590759:7604886:l(3)neo38:<2:4.5.6.7-12	A5SS	E2,E4	E2,E3,E4	-1.148622708481	0.154150681465612	1.30277338994661	0.00370764560916247	0.0277073968392541	0.468942541742645	0.195132760380818	0.273809781361827
FBtr0089938,FBtr0089939,FBtr0100658,FBtr0110897:chr2R:-:7267848:7271613:Sod3:6-7-8-9:	ALE	E9,E10,E11	E9,E12	0.773189886204034	-0.13657553493053	-0.909765421134564	0.00377838176877018	0.0281296900416724	0.794476695933321	0.6278744176102	0.166602278323121
FBtr0088435,FBtr0088436,FBtr0300719,FBtr0330325:chr2R:-:5915947:5920393:CG1407:<1-2-3-4:6-7	IR	E4,E6	E4,E5,E6	-0.830348305465485	-0.230523656704799	0.599824648760687	0.00378379354062989	0.0281296900416724	0.357112563459836	0.227201190881153	0.129911372578683
FBtr0303787,FBtr0303788,FBtr0303789,FBtr0303790:chr3R:+:2232578:2273729:gpp:<1:3-4-5-6-7-8-9	IR	E1,E3	E1,E2,E3	-0.402028452695288	0.275234057811029	0.677262510506317	0.00380338432519745	0.0282264981785379	0.145758473493301	0.0765122124033951	0.0692462610899056
FBtr0089496,FBtr0089497,FBtr0089498:chr3R:-:19761679:19768824:Gdh:<2-4-5-6:8>	ES	E6,E8	E6,E7,E8	1.32235626049161	1.00272323655078	-0.319633023940827	0.00383799030972237	0.0284342144153052	0.127432426270286	0.168674225342864	-0.0412417990725778
FBtr0113776,FBtr0113777,FBtr0332975:chr2LHet:+:167214:167979:Gpb5:<1.2.3:5	IR	E3,E5	E3,E4,E5	-1.88939793509412	-0.798507694722312	1.09089024037181	0.00387476958464702	0.0286491060229106	0.762354305045156	0.510858276842832	0.251496028202324
FBtr0111166,FBtr0333912,FBtr0333913,FBtr0333914:chr3L:+:23731059:23742158:CG17698:<1:3	ES	E1,E3	E1,E2,E3	-1.19560455628672	-2.2148461720903	-1.01924161580358	0.00389816019490508	0.0287313796869762	0.144395914592844	0.314223962354638	-0.169828047761794
FBtr0089327,FBtr0089328,FBtr0100342,FBtr0100343,FBtr0100344,FBtr0100345,FBtr0100346,FBtr0301563:chr4:+:1109443:1133943:sv:11.12:15-17>	ES	E12,E15	E12,E13,E15	-1.60943790125758	-20	-18.3905620987424	0.00393135054071073	0.0289263925914966	0.325238294543737	1	-0.674761705456263
FBtr0305620,FBtr0305621,FBtr0332015,FBtr0332016,FBtr0332017:chr2L:-:18762873:18792906:ham:4:6	ES	E4,E6	E4,E5,E6	-3.65251179698085	-2.3807028762288	1.27180892075206	0.00398843353498633	0.0292962374356175	0.916522114966229	0.745662354026096	0.170859760940133
FBtr0077793,FBtr0077794,FBtr0077795,FBtr0077796,FBtr0077797,FBtr0077798,FBtr0330668,FBtr0330669,FBtr0330670:chr2L:-:2359195:2365273:Rab5:<4:10-11-12-13.14-15.16>	A5SS	E4,E10	E5,E10	1.68371799178128	2.29448789170837	0.610769899927087	0.0041119823700543	0.0301008317617092	0.0873812022268303	0.0489233270317237	0.0384578751951066
FBtr0088939,FBtr0088940,FBtr0300779,FBtr0300780,FBtr0332911,FBtr0332912:chr2R:-:3564044:3586407:CG1399:19:21-22-23-24	ES	E19,E21	E19,E20,E21	0.510825622887411	1.35239281311907	0.841567190231656	0.00413144087131798	0.0301918391565533	0.302419923804392	0.15336812999399	0.149051793810402
FBtr0073413,FBtr0073414,FBtr0073415,FBtr0073416,FBtr0073417,FBtr0073418,FBtr0073419,FBtr0073420,FBtr0301409,FBtr0305149,FBtr0305150:chrX:-:10681901:10716815:Imp:14:16-17-18.19.20.21.22.23.24>	A3SS	E14,E16	E14,E15,E16	1.29472716660421	0.280902382533673	-1.01382478407054	0.00415920240117279	0.0303431115752793	0.155804029474897	0.340163055138629	-0.184359025663732
FBtr0073558,FBtr0073560,FBtr0073561,FBtr0073562,FBtr0100540,FBtr0299569,FBtr0307896,FBtr0308084,FBtr0308085,FBtr0333204:chrX:+:11686565:11695620:CkIIbeta::8-9-10-11-12	AFE	E1,E2,E8	E4,E5,E6,E7,E8	0.876899738329813	0.526301914431078	-0.350597823898735	0.00418228762604672	0.0304082739917475	0.13683915367811	0.183193299282124	-0.0463541456040141
FBtr0078785,FBtr0100434:chr3R:+:1180821:1182467:CG1161:<1-2-3-4:	ALE	E4,E5	E4,E6	-1.22887747846281	-0.735542742340725	0.493334736122082	0.00417962000632556	0.0304082739917475	0.46705394967977	0.588610831471378	-0.121556881791608
FBtr0303429,FBtr0303430,FBtr0303431,FBtr0303432,FBtr0303433,FBtr0303434,FBtr0303435,FBtr0303436,FBtr0303437,FBtr0329887,FBtr0329888,FBtr0329889,FBtr0329890:chr2R:-:10831962:10850451:aPKC:13-14-15-16-19-20-21:24.25.26>	IR	E21,E24	E21,E22,E23,E24	-0.624827934960623	0.0359320089757635	0.660759943936387	0.00420488314320766	0.0304773449169222	0.459487088035289	0.316114082686779	0.14337300534851
FBtr0073615,FBtr0073616,FBtr0073617,FBtr0073618,FBtr0073619,FBtr0303336,FBtr0303337,FBtr0303338,FBtr0303339,FBtr0333796,FBtr0333797:chrX:-:11604152:11609598:Amun:<2:5	IR	E2,E5	E2,E3,E4,E5	-3.03254624148872	-2.02732555129959	1.00522069018914	0.00428106501637864	0.0309172039922336	0.826579817227446	0.595577926083561	0.231001891143885
FBtr0076978,FBtr0076980,FBtr0076981,FBtr0330184:chr3L:+:6602424:6612213:CG8398::5-6-7.8>	AFE	E2,E5	E4,E5	-0.264151574355521	0.682675883484598	0.946827457840118	0.00432180947218023	0.0311590860771115	0.743165354073673	0.518884984993523	0.224280369080149
FBtr0114246,FBtr0114247,FBtr0302340,FBtr0308892,FBtr0308893,FBtr0308894:chr2RHet:-:52810:78190:CG40498,CR41510:5:	ALE	E5,E6	E5,E9,E10,E11,E12,E13	-20	-2.7840238881825	17.2159761118175	0.00439375523728541	0.031571849924106	0	0.217563846106179	-0.217563846106179
FBtr0089974,FBtr0089975,FBtr0089978,FBtr0100375,FBtr0100376,FBtr0111034,FBtr0308217,FBtr0308218,FBtr0308219,FBtr0308220,FBtr0333720,FBtr0333721:chrX:+:8072581:8134507:sdt:18-19:21.22	A3SS	E19,E21	E19,E20,E21	0.100083454838479	1.26566638303628	1.1655829281978	0.00454043479925943	0.0323618247047941	0.115096822711063	0.039331593223815	0.0757652294872476
FBtr0072074,FBtr0072075,FBtr0072076,FBtr0072077,FBtr0072078,FBtr0302125,FBtr0302126,FBtr0302127,FBtr0302128,FBtr0302129,FBtr0302130,FBtr0302131,FBtr0302132,FBtr0330242:chr2R:+:19545093:19568367:Pde8:<6.7:	ALE	E7,E11	E7,E8	0.28679574755116	1.7524949875934	1.46569924004224	0.00454134984803138	0.0323618247047941	0.536456811036582	0.796856531954064	-0.260399720917482
FBtr0071846,FBtr0071847,FBtr0113106,FBtr0113107:chr2R:-:18221008:18260610:Liprin-gamma:<1-2:6	ES	E2,E6	E2,E4	-0.255490358821212	-2.01520975845906	-1.75971939963785	0.00453662035092521	0.0323618247047941	0.36884336707415	0.751267199844289	-0.382423832770139
FBtr0072644,FBtr0072645,FBtr0072646,FBtr0072647,FBtr0072648,FBtr0072649:chr3L:-:995981:1034875:trio::16-17-18-19-20-21-22.23>	AFE	E13,E14,E16	E15,E16	0.969957196746324	0.516302451133908	-0.453654745612416	0.00455221780680949	0.0323855627746033	0.587094814872762	0.475609649372331	0.111485165500431
FBtr0089569,FBtr0089570,FBtr0089571,FBtr0331575:chr3L:-:10687456:10689977:NijA:3:5-6>	A3SS	E3,E5	E3,E4,E5	-20	-0.939722715650214	19.0602772843498	0.00457936135532198	0.0324176536141986	1	0.557056991772348	0.442943008227652
FBtr0089945,FBtr0089946,FBtr0089947:chr2L:-:20788658:20797040:vari::4-5.6-7-8-9-10-11-12>	AFE	E1,E2,E4	E3,E4	0.22898834311743	0.835102508542642	0.606114165425212	0.00456549094844466	0.0324176536141986	0.27646575733787	0.411062324806047	-0.134596567468177
FBtr0076649,FBtr0330166,FBtr0333114:chr3L:-:8595510:8597249:CG5989:<1:3.4-5-6>	A3SS	E1,E3	E1,E2,E3	-2.00533355233731	-0.664976305708031	1.34035724662928	0.00459728225207571	0.0324909898637653	0.860792169910725	0.638389237151127	0.222402932759598
FBtr0299652,FBtr0299656,FBtr0299657,FBtr0299658,FBtr0300521,FBtr0300522,FBtr0300523,FBtr0300524,FBtr0329826:chr2L:-:12455539:12546630:bun::19.20.21.22>	AFE	E17,E19	E18,E19	-0.848629589834718	-0.184892747257942	0.663736842576776	0.00464657670625091	0.0326876187501755	0.155318499875986	0.0849562288219784	0.0703622710540075
FBtr0075263,FBtr0075264,FBtr0075266,FBtr0075267,FBtr0075268,FBtr0075269,FBtr0112860,FBtr0333214:chr3L:+:16948034:16961824:Nc73EF:14-15-16-17-18:20.21>	ES	E18,E20	E18,E19,E20	0.84471460323652	0.223065185838289	-0.62164941739823	0.00464792530983412	0.0326876187501755	0.0597762996021091	0.10292516628767	-0.0431488666855606
FBtr0086196,FBtr0086197,FBtr0086198,FBtr0086199,FBtr0086200,FBtr0086201,FBtr0086202,FBtr0086203,FBtr0086204,FBtr0086205,FBtr0300336:chr2R:-:2763408:2766428:Spn4:8:10	IR	E8,E10	E9,E10	0.0289875378526347	-1.2098379222301	-1.23882546008274	0.00465814287917663	0.032705947633696	0.293853961973285	0.581832392803324	-0.287978430830039
FBtr0091464,FBtr0113464:chr2R:-:19883065:19901384:Unc-89:<8-9-10-11-12-13-14-15-16-17-18:20-21-22-23-24-25-26-27-28-29-30-31-32-33-34-35-36-37-38-39-40>	ES	E18,E20	E18,E19,E20	-2.29345260373937	-3.80295187081415	-1.50949926707478	0.0047599386506137	0.0332036629572842	0.796333968729829	0.946517274194622	-0.150183305464793
FBtr0085371,FBtr0085372,FBtr0085373:chr3R:+:24949103:24953972:CG11880:<1.2:5-6-7>	IR	E2,E5	E2,E3,E4,E5	-0.934309238427705	0.196114879700864	1.13042411812857	0.00477438701460961	0.0332504716398339	0.256882360389474	0.106029843777386	0.150852516612088
FBtr0079163,FBtr0079164:chr2L:-:5762552:5766142:obst-E:<1:	ALE	E1,E2	E1,E3	0.231801611853032	0.663819561833356	0.432017949980324	0.00486129708971124	0.0338009605088822	0.566365353888037	0.659665571027592	-0.0933002171395552
FBtr0081153,FBtr0081154:chr2L:+:19110158:19114110:amd::4>	AFE	E1,E2,E4	E3,E4	2.22390593917851	2.73061161033414	0.506705671155629	0.0048719171076876	0.0338200772402805	0.909169340170429	0.945356141758644	-0.0361868015882157
FBtr0090002,FBtr0301500,FBtr0301501:chrX:+:11589144:11598427:PhKgamma:6:8-9-10-11-12-13	A5SS	E6,E8	E6,E7,E8	-1.52737295880831	-0.644828604410854	0.882544354397455	0.00489868564298922	0.0338963803670285	0.352246187819606	0.182113263460821	0.170132924358786
FBtr0301783,FBtr0301784,FBtr0301785,FBtr0333873:chr3LHet:+:606164:607415:Ucrh:<1.2:5-6.7>	A5SS	E2,E5	E2,E3,E5	-1.76985064479192	-2.25733100856215	-0.487480363770229	0.00489671659844747	0.0338963803670285	0.802836096444432	0.868591280987626	-0.0657551845431935
FBtr0075640,FBtr0331830:chr3L:+:15137454:15139479:Pex3:<1:3.4>	A5SS	E1,E3	E1,E2,E3	-0.754705075321895	-1.48538526966812	-0.730680194346226	0.00496507673310126	0.0343005381384825	0.622373361438585	0.772910557184871	-0.150537195746286
FBtr0084837,FBtr0084838:chr3R:-:21303589:21308549:XNP:<1:3-4-5>	IR	E1,E3	E1,E2,E3	0.462623520360733	1.2431935154104	0.780569995049662	0.00504820958709666	0.0348188709402156	0.0801327388122937	0.0334443556736981	0.0466883831385956
FBtr0089090,FBtr0310536,FBtr0310537:chr4:+:684213:690510:Slip1:<1-2:4	ES	E2,E4	E2,E3,E4	-2.46890630093627	-1.80228588734764	0.666620413588624	0.00506806245864894	0.0348997826679719	0.619857697697473	0.443544783363275	0.176312914334198
FBtr0113824,FBtr0113825,FBtr0113826,FBtr0113827:chr2RHet:+:390775:392982:CG40191:<2.3:5-6	IR	E3,E5	E3,E4,E5	-0.177663222964157	0.685762385509622	0.863425608473779	0.0050783048009651	0.0349143611675953	0.361983503572397	0.195673183541579	0.166310320030818
FBtr0077769,FBtr0307078,FBtr0331202:chr2L:+:2391659:2410662:VGlut::4-5-6-7-8-9-10-11>	AFE	E2,E4	E3,E4	-0.510825625006459	-1.58853122648897	-1.07770560148251	0.00509525831999685	0.0349749600655375	0.304643254899452	0.561264302546613	-0.256621047647161
FBtr0082519,FBtr0082520,FBtr0082521,FBtr0082522:chr3R:-:7646102:7648210:CG6950:<4.5:7-8>	IR	E5,E7	E5,E6,E7	-1.43508452234546	-0.352821392790074	1.08226312955538	0.00519462932539197	0.0355435067057473	0.612561325786309	0.338886380000614	0.273674945785695
FBtr0070277,FBtr0302028,FBtr0302174,FBtr0302175:chrX:-:1639908:1648096:Scgdelta:<1.2:5.6-7-8-9-10>	A5SS	E2,E5	E2,E3,E5	-2.6810215470837	-1.29392104403731	1.38710050304639	0.00523118514016721	0.0357367290100135	0.935072267389368	0.769124865777055	0.165947401612312
FBtr0081707,FBtr0301493:chr3R:+:2161085:2162918:Osi19:<1-2:4-5>	A5SS	E2,E4	E2,E3,E4	-0.86907079854404	-0.592736193089398	0.276334605454642	0.00530978821643708	0.036101518933592	0.605976255522169	0.540849759253171	0.0651264962689977
FBtr0073070,FBtr0073071,FBtr0073072,FBtr0300017,FBtr0303857,FBtr0332056,FBtr0332057:chr3L:+:3336859:3368133:kst:19:22>	A5SS	E19,E22	E19,E20,E22	-0.95403105991948	-1.93152141567978	-0.9774903557603	0.00532117860548282	0.0361218080059395	0.567221137060733	0.775295937343474	-0.20807480028274
FBtr0082726,FBtr0082727,FBtr0301219,FBtr0331428,FBtr0331429:chr3R:-:8793496:8803193:CG7381::6-7-8.9-10-11-12-13-14-15>	AFE	E3,E4,E6	E5,E6	0.861212799189354	-0.266822085861126	-1.12803488505048	0.00551919026733668	0.037406877884457	0.521242757523133	0.273558750814347	0.247684006708786
FBtr0087016,FBtr0087017,FBtr0300573,FBtr0306575:chr2R:-:12903850:12907057:CG8963:<4.5:8	IR	E5,E8	E5,E6,E7,E8	-1.40179854988265	-0.884685393526392	0.517113156356253	0.00555714882076571	0.0376048322564256	0.601751087871215	0.457304921731736	0.144446166139479
FBtr0075198,FBtr0075199,FBtr0075200,FBtr0304977:chr3L:-:17631217:17638136:Pep:4.5:7>	ES	E5,E7	E5,E6,E7	-3.46958419977784	-2.38224853906175	1.08733566071608	0.00561932908947487	0.0379062120839459	0.855675912182428	0.657046831325362	0.198629080857066
FBtr0087173,FBtr0087175,FBtr0087176,FBtr0290031,FBtr0290032:chr2R:-:12212317:12224142:Vha44::3-4-8-9-10-11-12-13>	AFE	E1,E3	E2,E3	-0.00195923809964583	0.688582223474929	0.690541461574575	0.00563309109767791	0.0379394865936081	0.426953107164846	0.275444409652281	0.151508697512566
FBtr0078761,FBtr0078762:chr3R:-:1365224:1373490:CG2519:<1-2-3:5-6-7-8-9-10-11-12-13>	ES	E3,E5	E3,E4,E5	-0.594207232961405	-1.26316167582819	-0.668954442866789	0.00566783975898667	0.0379948634077468	0.421768689013967	0.590358956807977	-0.16859026779401
FBtr0078991,FBtr0330714:chr2L:+:4945597:4948324:betaggt-I:<1-2-3-4:6>	IR	E4,E6	E4,E5,E6	-2.08655901329312	-2.9527148741283	-0.866155860835179	0.00567791002107527	0.0380030831161378	0.738247719806718	0.874434312185837	-0.136186592379118
FBtr0087612,FBtr0087613,FBtr0087614,FBtr0305592:chr2R:-:9830891:9845594:AGO1::7-8-9-10-11.12.13.14>	AFE	E1,E2,E4,E7	E6,E7	-0.365491769015335	0.251628786609933	0.617120555625267	0.00570566834683503	0.0381294819383361	0.255242377382459	0.381162685505148	-0.125920308122689
FBtr0077342,FBtr0100538,FBtr0333179,FBtr0333180,FBtr0333181,FBtr0333182:chrX:-:22226585:22257030:fog:2:5-7.8>	ES	E2,E5	E2,E4	0.637535736840926	-1.88200722838978	-2.51954296523071	0.00577577378596583	0.0385380434135018	0.0423702514097477	0.450677500140453	-0.408307248730705
FBtr0111244,FBtr0111245,FBtr0111246,FBtr0111247,FBtr0111248,FBtr0111249,FBtr0306549,FBtr0306550:chr2L:+:22736951:22747273:CG17715:<1:3-4	IR	E1,E3	E1,E2,E3	-1.19523911093602	-0.68245188763542	0.512787223300599	0.00579624815114656	0.0386146950472508	0.601554438022977	0.471501754128868	0.13005268389411
FBtr0075703,FBtr0075704,FBtr0075705,FBtr0075706,FBtr0075707,FBtr0075708,FBtr0100444,FBtr0100445,FBtr0300641,FBtr0300642,FBtr0302436,FBtr0333045,FBtr0333046:chr3L:-:14741028:14754944:CG33260,CG42507,Trl:19:	ALE	E19,E20,E21	E19,E22	1.57691472261441	2.22161603649417	0.64470131387976	0.00581046412864818	0.0386328005474401	0.895980858838186	0.94187270666304	-0.0458918478248538
FBtr0088774,FBtr0088775,FBtr0088776,FBtr0100575,FBtr0301915,FBtr0301916,FBtr0301917,FBtr0304681,FBtr0304682,FBtr0330630,FBtr0330631:chr2R:+:3955459:3966320:lig:21:24>	ES	E21,E24	E21,E23,E24	2.48359419579609	1.7657892976855	-0.71780489811059	0.00581694716178584	0.0386328005474401	0.047412827756388	0.0984889312689797	-0.0510761035125916
FBtr0078710,FBtr0078711,FBtr0304794,FBtr0309091,FBtr0310266,FBtr0330314:chr3R:+:1474786:1478351:sec23:5-6-7-8:11>	ES	E8,E11	E8,E9,E11	-0.126232087001982	0.241162057943472	0.367394144945454	0.00583929431526342	0.0387213698652576	0.441132014923219	0.361016822501094	0.0801151924221247
FBtr0333526,FBtr0333527,FBtr0333528,FBtr0333529,FBtr0333530,FBtr0333531,FBtr0333532,FBtr0333533:chrX:-:2261153:2281697:PsGEF:11-12.13-14-18:20-21-22-23-24.25>	A3SS	E18,E20	E18,E19,E20	-20	-1.06471073901694	18.9352892609831	0.00586610060136102	0.0388210871177563	1	0.328681604071363	0.671318395928637
FBtr0088443,FBtr0088444,FBtr0088445,FBtr0088446,FBtr0088447,FBtr0330707,FBtr0330708:chr2R:-:5801000:5846350:Mef2::7-8-9	AFE	E4,E7	E5,E7	-1.3466291065132	-0.717439869601017	0.629189236912184	0.00594817168357743	0.0391549150576146	0.24467429346479	0.143624992213845	0.101049301250946
FBtr0333493,FBtr0333494,FBtr0333495,FBtr0333496,FBtr0333497,FBtr0333498,FBtr0333499,FBtr0333500,FBtr0333501,FBtr0333502,FBtr0333503,FBtr0333504,FBtr0333505,FBtr0333506,FBtr0333507,FBtr0333508,FBtr0333509:chr3L:+:914073:993687:Glut1::7	AFE	E3,E4,E7	E5,E6,E7	-1.02058185328575	-0.696710616553741	0.323871236732011	0.00595023493893934	0.0391549150576146	0.760891329655275	0.698539038329871	0.0623522913254042
FBtr0301052,FBtr0301053,FBtr0301054,FBtr0301055,FBtr0301056,FBtr0301057,FBtr0304661,FBtr0334102,FBtr0334103:chr3L:-:12199337:12259941:app:<1-2:5-6-7-9-10-11-12-14	ES	E2,E5	E2,E3,E5	0.268263988925922	-0.693147179753327	-0.961411168679249	0.00600065648295524	0.039426331662475	0.372504342238911	0.579484448281339	-0.206980106042428
FBtr0113687,FBtr0113690,FBtr0113692,FBtr0113694,FBtr0302846,FBtr0302847,FBtr0302848,FBtr0302849,FBtr0302850:chr3RHet:+:2470207:2481648:Gfat1:14:17-18-19>	A3SS	E14,E17	E14,E16	-1.98654780083335	-1.52529323711074	0.461254563722612	0.00603930073179474	0.0396196568618656	0.808558128079306	0.7219959954336	0.086562132645706
FBtr0072258,FBtr0100213,FBtr0300227,FBtr0300228,FBtr0300229,FBtr0300861,FBtr0304599:chr2R:+:20062247:20073866:Nop60B::12-14-16	AFE	E11,E12	E8,E10,E12	-2.79191307638127	-1.87601443763036	0.915898638750913	0.00613525683052342	0.0401878027450597	0.964795343136727	0.904481964317102	0.060313378819625
FBtr0301223,FBtr0301224,FBtr0301225,FBtr0306256,FBtr0306257:chr3R:+:8823810:8834126:CG7518:<1-2:4-5-6-7-8-9-10-11-12-13-14	A3SS	E2,E4	E2,E3,E4	3.27322549082049e-09	-1.27629346811325	-1.27629347138647	0.00619868786191962	0.0405414942810786	0.445454545454539	0.730584732287092	-0.285130186832553
FBtr0082660,FBtr0082661,FBtr0330025:chr3R:-:8538824:8548267:Men::3.4-5-6>	AFE	E1,E3	E2,E3	-1.48917912366091	-2.63710849359432	-1.14792936993341	0.00623975086713674	0.0407480387174568	0.914110148212467	0.97116415161337	-0.0570540034009037
FBtr0089441,FBtr0089442,FBtr0100577,FBtr0100578,FBtr0100579,FBtr0100580,FBtr0100581,FBtr0100582,FBtr0308208,FBtr0308209,FBtr0332976,FBtr0332977,FBtr0332978:chrX:-:162541:173751:ewg:6.7:12-13-14	ES	E7,E12	E7,E8,E9,E10,E12	-3.50013731537273	-2.78601172614558	0.714125589227152	0.00626111201298878	0.0408254906218707	0.76294627454583	0.611702520528646	0.151243754017184
FBtr0074798,FBtr0074799:chrX:+:19746248:19753412:CG11943:<1:3-4-5-6-7-8-9-10-11-12>	IR	E1,E3	E1,E2,E3	-0.287682073489515	1.02165124559448	1.30933331908399	0.00632453044288171	0.0411142319410934	0.356449447190546	0.140385169944054	0.216064277246492
FBtr0299705,FBtr0299706,FBtr0299707,FBtr0300538,FBtr0300539,FBtr0300540,FBtr0300541,FBtr0306625:chr2R:+:13690293:13729584:grh:9-10-11-12-14-15-16:18-19-20-21.22.23>	IR	E16,E18	E16,E17,E18	-0.994273278583229	-0.259638060210191	0.734635218373039	0.00634742356180689	0.0412007236330577	0.483558130652948	0.31182198393204	0.171736146720908
FBtr0079168,FBtr0079169,FBtr0300695,FBtr0300696,FBtr0332556:chr2L:-:5718120:5720899:CG11149:<2:	ALE	E2,E3	E2,E4,E5,E7	-0.902867712455065	-3.13549422284524	-2.23262651039017	0.00640201330960713	0.041492384904045	0.927122623076159	0.323239693542346	0.603882929533814
FBtr0080848,FBtr0080849:chr2L:-:16309593:16310736:cni::3-4-5-6>	AFE	E1,E3	E2,E3	-1.26140605674201	-1.87614937448798	-0.614743317745965	0.00645595005861944	0.0417789418703129	0.735629618776646	0.830030293593013	-0.0944006748163665
FBtr0070135,FBtr0070136,FBtr0070137:chrX:+:653627:655972:CG5273:<1.2:4	IR	E2,E4	E2,E3,E4	-1.03147298094208	-0.48183808798779	0.549634892954291	0.00656889425693982	0.0423821901232288	0.535022758232765	0.412257519913649	0.122765238319116
FBtr0091470,FBtr0091471,FBtr0091472,FBtr0091473,FBtr0308340,FBtr0308341:chr4:+:1206398:1213320:CG33521:<1.2:7	A5SS	E2,E7	E2,E3,E7	-2.71957770951594	-2.0325246148507	0.687053094665239	0.00655978801580596	0.0423821901232288	0.801727518511947	0.687130527914598	0.114596990597349
FBtr0299564,FBtr0331702:chr3R:+:22901591:22908540:CG14257:<1-2-3-4:6>	A3SS	E4,E6	E4,E5,E6	-1.05252115605818	-0.473438100817787	0.579083055240393	0.00660870204611663	0.0425113663056335	0.106097900714653	0.0598659120004482	0.0462319887142048
FBtr0299957,FBtr0299958:chr3R:-:14985820:14988000:CG42358,CG42359:<1-2:	ALE	E2,E3	E2,E4,E5	-1.15201047288679	-0.498315773818557	0.653694699068228	0.00660132484231655	0.0425113663056335	0.383879955245827	0.547356380582753	-0.163476425336927
FBtr0083860,FBtr0083861,FBtr0302327:chr3R:-:15688238:15690142:CG4572:<2:5>	IR	E2,E5	E2,E3,E4,E5	-0.958850345435171	-0.128617378775704	0.830232966659467	0.00664936315703777	0.042643733938837	0.41492555792841	0.234764178162413	0.180161379765997
FBtr0085921,FBtr0085922,FBtr0085923,FBtr0100511,FBtr0305503:chr2L:-:21614231:21623627:CG2201:<2:4-5-6	A5SS	E2,E4	E2,E3,E4	-1.10428715472979	-0.37334617805726	0.730940976672529	0.006659051774019	0.042643733938837	0.370472341455946	0.214556173674934	0.155916167781013
FBtr0074151,FBtr0074152:chrX:-:15879881:15880839:CG9172:<1.2:4>	IR	E2,E4	E2,E3,E4	0.475962006014378	1.19498728029516	0.719025274280778	0.00664068827657806	0.042643733938837	0.236714659904296	0.132262242297191	0.104452417607104
FBtr0072280,FBtr0100398:chr2R:-:20022695:20025561:CG4065:<1:3-4-5-6-7>	A3SS	E1,E3	E1,E2,E3	-2.44853900908113	-1.1420973978691	1.30644161121203	0.00666924849019138	0.0426454773249291	0.918110718360972	0.747034427267621	0.171076291093351
FBtr0074707,FBtr0074708,FBtr0309223,FBtr0309224:chrX:+:19247217:19365947:kek5:6:8-9.10>	ES	E6,E8	E6,E7,E8	-0.93928025233864	-1.73204022736939	-0.792759975030751	0.00670051044083247	0.0427817137656124	0.602082035894442	0.768836044283621	-0.166754008389179
FBtr0332557,FBtr0332558,FBtr0332559,FBtr0332560,FBtr0332561,FBtr0332562:chr2L:+:11210680:11261080:ab:4.5-6-8-9:11-12-15-16.17.18>	A5SS	E9,E10,E11	E9,E11	-0.0714589639925171	0.535518238065424	0.606977202057941	0.00674327877564299	0.0429272131836117	0.36406862119467	0.511337472410949	-0.147268851216279
FBtr0077159,FBtr0077160,FBtr0077161,FBtr0333595:chr3L:-:5336718:5349023:lama::5-6-7-8>	AFE	E2,E5	E4,E5	1.68053383787897	0.693147178886691	-0.987386658992279	0.00674101443111697	0.0429272131836117	0.473269365538561	0.694501765657664	-0.221232400119103
FBtr0070107,FBtr0070108:chrX:-:138093:139889:CG3038:<1:3-4>	IR	E1,E3	E1,E2,E3	-4.03718622393922	-2.84552119408571	1.19166502985351	0.0067991581080725	0.04321890886152	0.94858702144364	0.848762553996545	0.0998244674470951
FBtr0084972,FBtr0084973,FBtr0302369:chr3R:-:21884141:21884989:RpL34a:<1:4-5>	A3SS	E1,E4	E1,E3,E4	-0.501767393191653	-1.00093248606074	-0.499165092869084	0.00685238997938363	0.0434929390567378	0.609441476990867	0.722237396401905	-0.112795919411038
FBtr0302644,FBtr0302645,FBtr0310576:chr2R:+:8592678:8639050:CG42663:<1:3	ES	E1,E3	E1,E2,E3	-2.40338978771004	-3.28341435339901	-0.88002456568897	0.00687401063398603	0.0435658166581681	0.425769190624517	0.637852826508571	-0.212083635884054
FBtr0089091,FBtr0310539,FBtr0310540,FBtr0310541:chr4:+:691767:711276:CG11360:<2.3:	ALE	E3,E4	E3,E6,E7,E8	-2.04280443411492	-2.88405400815908	-0.841249574044157	0.00701423682296533	0.04432378768865	0.679331800034209	0.461278446962599	0.218053353071611
FBtr0081267,FBtr0081268,FBtr0081269,FBtr0081270,FBtr0100597:chr2L:-:19567899:19577324:spi::4	AFE	E1,E4	E3,E4	1.93271052453588	1.44538036244545	-0.487330162090432	0.00700587079517095	0.04432378768865	0.153721166406933	0.226894529609824	-0.0731733632028918
FBtr0086506,FBtr0086508,FBtr0086509,FBtr0301279:chr2R:+:15116569:15131256:cora:15:17-18-19>	ES	E15,E17	E15,E16,E17	-2.88233904915251	-3.40070855503218	-0.518369505879674	0.00716508818873427	0.0452105491145245	0.853628932219153	0.907596802326257	-0.0539678701071036
FBtr0090003,FBtr0090004,FBtr0090005,FBtr0090006,FBtr0332020,FBtr0332021,FBtr0332022,FBtr0332023,FBtr0332024,FBtr0332025:chr2L:+:16165830:16190540:Ca-alpha1D:24-25-26:29-30-31-32-33-34-35-36-37-38-40-41.42>	ME	E26,E27,E29	E26,E28,E29	0.619636005681297	-0.140843866208877	-0.760479871890174	0.0071901425975296	0.0452357873229644	0.651587301587139	0.466709346991005	0.184877954596133
FBtr0083204,FBtr0083205,FBtr0083206,FBtr0083207,FBtr0083208,FBtr0083209,FBtr0083210,FBtr0301655,FBtr0310672:chr3R:+:11760821:11787846:Sap47:13-14-15:19.20.21.22>	ME	E15,E16,E19	E15,E18,E19	-0.161715478275072	-0.907752615421924	-0.746037137146852	0.00718280747411359	0.0452357873229644	0.465389586180155	0.306023228172957	0.159366358007199
FBtr0307326,FBtr0307327,FBtr0307328,FBtr0307329,FBtr0307330:chr4:+:1219483:1228244:Mitf:7:9-10-11-12.13.14>	ES	E7,E9	E7,E8,E9	-3.24843465223222	-1.8577174286084	1.39071722362381	0.00724512880388307	0.0455150854828736	0.947780678851189	0.803760496531569	0.14402018231962
FBtr0309102,FBtr0309103,FBtr0309104,FBtr0309105,FBtr0309106,FBtr0309107,FBtr0309108,FBtr0309109,FBtr0309110,FBtr0309111,FBtr0309112,FBtr0309113,FBtr0309114,FBtr0309115:chr2R:-:15284536:15312454:hts::9-10-11-12	AFE	E7,E9	E8,E9	0.777680440067818	1.29961936293452	0.521938922866701	0.00726708579408729	0.0455401877803698	0.205398032337957	0.13066229444352	0.0747357378944378
FBtr0070850,FBtr0070851,FBtr0070852:chrX:-:5558660:5560002:Sirt4:<1:4>	A3SS	E1,E4	E1,E2,E3,E4	0.276253377039051	-0.693147181376743	-0.969400558415794	0.00729767435116863	0.045644987899522	0.16380665395271	0.346580602339922	-0.182773948387213
FBtr0074166,FBtr0301598,FBtr0333719:chrX:-:15781599:15784149:MSBP:<2:4	IR	E2,E4	E2,E3,E4	-1.74210653628565	-1.06313361429224	0.678972921993407	0.00735483317685305	0.0459356368618278	0.709705611230793	0.555588287405926	0.154117323824867
FBtr0087093,FBtr0087094,FBtr0087095,FBtr0087096,FBtr0087097,FBtr0306004:chr2R:+:12439764:12445991:Syn2:<1:4-5-6-7-8-9-10-11-12.13>	A5SS	E1,E4	E1,E2,E4	-2.00533357326022	-3.34638914908014	-1.34105557581992	0.00750120965443873	0.0466766736177407	0.605703574774867	0.850831899024754	-0.245128324249887
FBtr0080260,FBtr0080261,FBtr0080262,FBtr0080263,FBtr0305262:chr2L:-:11794326:11809433:crol:<2:4	ES	E2,E4	E2,E3	-0.214484499819017	-1.45286579440624	-1.23838129458722	0.00750606969277609	0.0466766736177407	0.277294653040218	0.570922269478069	-0.293627616437851
FBtr0299942,FBtr0299943,FBtr0299944,FBtr0299945,FBtr0304051,FBtr0304052,FBtr0330006,FBtr0333163:chr2R:-:14644578:14648587:CG42351:<1-3.4-5-6-7.8:	ALE	E8,E11,E13,E14,E15	E8,E9	1.51512722624557	2.41293315652384	0.897805930278263	0.00756450354197762	0.0469042881960719	0.573410171653121	0.777696863426691	-0.20428669177357
FBtr0305294,FBtr0305295,FBtr0305296,FBtr0305297,FBtr0305298,FBtr0305299,FBtr0305300,FBtr0305301,FBtr0305302,FBtr0305303,FBtr0305304,FBtr0310205:chr3R:-:4652789:4757599:pyd:18-19-20:	ALE	E20,E21,E22,E23	E20,E24,E25,E26	-2.77903358219115	-2.00022788649746	0.778805695693695	0.00760043351858508	0.0469914573084318	0.0668839475417781	0.14472507056921	-0.077841123027432
FBtr0086938,FBtr0086939:chr2R:+:13401709:13404950:CG4853:<1.2:4-5-6-7-8>	IR	E2,E4	E2,E3,E4	-0.539470908680154	0.0913989849533696	0.630869893633523	0.00770737819486216	0.0474478568815511	0.286521164899882	0.174040998758796	0.112480166141086
FBtr0088699,FBtr0088700,FBtr0088701,FBtr0100426,FBtr0100427,FBtr0100428,FBtr0100429,FBtr0100430,FBtr0100431,FBtr0333001:chr2R:+:4553317:4570527:Acsl:11:13-14-15-16-17-18-19.20.21>	ES	E11,E13	E11,E12,E13	1.66620211606919	1.10585899038869	-0.560343125680508	0.00769037763959745	0.0474478568815511	0.075894693541677	0.123848666136257	-0.0479539725945796
FBtr0300882,FBtr0300883,FBtr0300884,FBtr0300885,FBtr0300886:chr4:-:876025:887652:CG11148:<1:4	A5SS	E1,E4	E1,E2,E4	0.157185579622567	-0.471840188634621	-0.629025768257188	0.00770287647722409	0.0474478568815511	0.432429064470144	0.583253466144828	-0.150824401674683
FBtr0078744,FBtr0078745,FBtr0078746,FBtr0078747,FBtr0078748,FBtr0078749,FBtr0078750:chr3R:-:1421085:1426858:exba:<2.3.4:6	IR	E4,E6	E4,E5,E6	-3.4234955042886	-2.4711398253274	0.952355678961199	0.00777421522192586	0.0477908480809949	0.897544797894269	0.776335739998167	0.121209057896102
FBtr0089210,FBtr0089211,FBtr0089212,FBtr0089213,FBtr0089214,FBtr0089215,FBtr0089216,FBtr0309882,FBtr0309883,FBtr0309884,FBtr0309885:chr4:-:1077990:1084936:Zyx:9:12-13	A3SS	E9,E10,E11,E12	E9,E12	0.944966529445695	1.38138033954755	0.436413810101855	0.00779578087897539	0.0478549577670818	0.529387264717398	0.637952485085066	-0.108565220367668
FBtr0087109,FBtr0331921,FBtr0331922:chr2R:+:12528747:12538455:gprs:<1:	ALE	E1,E2	E1,E3,E4,E5	-3.82864142709158	-2.21557372214086	1.61306770495071	0.00781481739066681	0.0479033813519191	0.0286330923360023	0.132037789602915	-0.103404697266912
FBtr0072324,FBtr0072325,FBtr0072326,FBtr0301036:chr2R:+:20551920:20552962:CG3683:<3.4:6	A5SS	E4,E6	E5,E6	-0.682994842880702	-0.198953962607941	0.484040880272761	0.00789605250741964	0.0482029036060886	0.616359720059204	0.502628693664585	0.113731026394619
FBtr0075341,FBtr0075343,FBtr0075344,FBtr0305915,FBtr0305916,FBtr0333608,FBtr0333609:chr3L:-:16780672:16800831:CG9674:<2:	ALE	E2,E3,E4	E2,E5,E6,E7	-3.91851677568006	-2.57021413672988	1.34830263895019	0.00787512861730118	0.0482029036060886	0.53316422997684	0.776137925891491	-0.242973695914651
FBtr0081169,FBtr0081170,FBtr0309832,FBtr0309833,FBtr0309834,FBtr0309835,FBtr0329940:chr2L:-:19079255:19108427:Lim3::9-10-11-12-13-14>	AFE	E5,E6,E9	E7,E9	-0.0150571570174267	1.13172865204656	1.14678580906399	0.0078973339861965	0.0482029036060886	0.433141539708796	0.705446861018195	-0.272305321309399
FBtr0073803,FBtr0113443,FBtr0310432,FBtr0310433,FBtr0330399,FBtr0333723:chrX:+:13457855:13487257:Tango13::6-7-8-9-10-11	AFE	E1,E2,E6	E4,E5,E6	0.397026243740993	-0.0640218574078676	-0.461048101148861	0.00793728027646315	0.0482673944590285	0.759948485812767	0.832037669162313	-0.0720891833495456
FBtr0085899,FBtr0085900:chr2L:+:21658734:21663698:Cul-2:<1:3-4-5-6-7-8-9-10.11>	A5SS	E1,E3	E1,E2,E3	-2.22295593774662	-1.23978548074498	0.983170457001639	0.00797392181763525	0.0483953983762411	0.746707894394426	0.521435913109138	0.225271981285288
FBtr0074481,FBtr0074482,FBtr0074483,FBtr0333659,FBtr0333660,FBtr0333661,FBtr0333662:chrX:-:17533179:17546595:RhoGAPp190:14:16-17-18-19-20.21>	A5SS	E14,E16	E14,E15,E16	-1.63575521725892	-0.949080554679787	0.686674662579136	0.00801251402870471	0.048492637720203	0.81715568029743	0.680591665090474	0.136564015206955
FBtr0074743,FBtr0074744:chrX:+:19532912:19534784:Rcd-1:<1.2:4-5-6-7-8>	IR	E2,E4	E2,E3,E4	-4.51808392820281	-3.05978493688481	1.458298991318	0.00809776932729971	0.0488024050482565	0.970953326713044	0.901682393126007	0.0692709335870372
FBtr0072867,FBtr0303154,FBtr0332671:chr3L:-:1859114:1862239:R::4>	AFE	E1,E4	E3,E4	0.606555521436438	0.146357072909237	-0.460198448527201	0.00809729758409901	0.0488024050482565	0.409008641696472	0.523813205216231	-0.114804563519758
FBtr0081616,FBtr0081617:chr3R:-:2939243:2943453:Mlp84B::3>	AFE	E1,E3	E2,E3	-0.675922785526295	-0.177098823500928	0.498823962025368	0.00821784550504079	0.0494566976682917	0.719640174723526	0.609502162162298	0.110138012561228
FBtr0330729,FBtr0330730,FBtr0330731,FBtr0330732,FBtr0330733,FBtr0330734:chr2R:-:11757558:11809623:sli:<1:4.5-6-7	ES	E1,E4	E1,E3,E4	1.33072451209019	2.26002547781096	0.929300965720764	0.00822971502641178	0.0494588607950929	0.104344660133207	0.0385912419907676	0.0657534181424399
FBtr0073310,FBtr0113142,FBtr0113143,FBtr0304987:chr3L:+:4542050:4553457:CG11357::6-7>	AFE	E2,E3,E4,E6	E5,E6	2.01112619517962	0.982777974226773	-1.02834822095285	0.00825841322379072	0.0495620134394256	0.327963444484934	0.103935112978732	0.224028331506202
FBtr0070155,FBtr0070156,FBtr0070157,FBtr0070158:chrX:-:522349:523495:RpL36::8-9>	AFE	E1,E3,E4,E8	E5,E6,E8	1.3680775832439	1.16422491579299	-0.203852667450909	0.00839290987485337	0.050228877064408	0.274956404030414	0.314818912274509	-0.0398625082440943
FBtr0079146,FBtr0079147,FBtr0079148,FBtr0308703,FBtr0333228,FBtr0333229,FBtr0333230:chr2L:+:5943642:5948843:Gpdh:11.12:14.15>	IR	E12,E14	E12,E13,E14	0.422787483414182	-1.61681091564637	-2.03959839906056	0.0084145089760178	0.0502881016271884	0.167085023955234	0.692680554430168	-0.525595530474934
FBtr0070176,FBtr0070177,FBtr0070178,FBtr0302884,FBtr0305651,FBtr0305652:chrX:+:906811:940075:su(w[a]):8:12-13-14-15-16-17>	IR	E8,E12	E8,E9,E10,E11,E12	-0.778073773222417	-1.38783652038066	-0.609762747158246	0.00850453372034659	0.050755529717124	0.111226316955453	0.186187353898801	-0.0749610369433473
FBtr0091709,FBtr0091710,FBtr0091711,FBtr0114577,FBtr0299940,FBtr0299941:chr3L:+:5773150:5777785:PGRP-LD,Pmi::3-4-5.6.7.8	AFE	E1,E3	E2,E3	0.680576254921502	1.72843718178788	1.04786092686638	0.00860172617608572	0.0509815412119177	0.25814229515026	0.106380460183991	0.151761834966269
FBtr0087271,FBtr0087274,FBtr0087275,FBtr0087276,FBtr0302788,FBtr0302789,FBtr0302790,FBtr0302791,FBtr0302792,FBtr0302793,FBtr0302794,FBtr0302795,FBtr0302796:chr2R:-:11834430:11873458:Strn-Mlck:32-34-35-36-37-38:40>	ES	E38,E40	E38,E39,E40	0.443205889404497	-0.265204254677366	-0.708410144081864	0.00859552290511085	0.0509815412119177	0.0422109983451073	0.0779122939731937	-0.0357012956280865
FBtr0330697,FBtr0330698,FBtr0330699,FBtr0330700,FBtr0330701,FBtr0330702,FBtr0330703,FBtr0330704,FBtr0330705,FBtr0330706:chr2L:-:7642004:7675078:Slob:17-18:	ALE	E18,E19	E18,E21,E23,E24	-2.07944154062642	-0.535518237688167	1.54392330293825	0.00859795639984781	0.0509815412119177	0.403431680267999	0.913775184329562	-0.510343504061563
FBtr0089684,FBtr0089685,FBtr0089686,FBtr0114453:chr3R:+:1396829:1404913:CRMP:10:12	IR	E10,E12	E10,E11,E12	-0.5013866939247	-1.68448497473975	-1.18309828081505	0.00866598250341842	0.05129163473442	0.107939335794227	0.288026515995436	-0.18008718020121
FBtr0088254,FBtr0302517:chr2R:-:6627900:6681852:CG33144::3-4-5-6-7-8-9>	AFE	E1,E3	E2,E3	-2.64794627919718	-1.4198170521121	1.22812922708508	0.00872170153920667	0.0513385637177686	0.856181820324748	0.625130337686073	0.231051482638674
FBtr0072475,FBtr0299864,FBtr0299865,FBtr0299866,FBtr0301889:chr3L:+:152883:174517:p130CAS::8>	AFE	E3,E4,E8	E5,E8	1.45058871252126	0.966552570245671	-0.484036142275592	0.00871669565661224	0.0513385637177686	0.570065644736282	0.446527396971904	0.123538247764379
FBtr0299791,FBtr0299792,FBtr0299793,FBtr0299794,FBtr0299795,FBtr0300526:chrX:-:6675448:6697579:C3G:6-7-8-9:11-12-13-14-15-16-17-18>	ES	E9,E10,E11	E9,E11	2.21636391972974	3.53222563792121	1.31586171819147	0.00871879721628067	0.0513385637177686	0.691770614279333	0.893499417949111	-0.201728803669778
FBtr0075565,FBtr0075566:chr3L:+:15576737:15578447:CG12304:<1:3-4-5>	ES	E1,E3	E1,E2,E3	-0.468266009784642	-0.904991175612497	-0.436725165827855	0.00874360479978458	0.0513970859434669	0.354073508606887	0.453966636040081	-0.0998931274331943
FBtr0087774,FBtr0087775:chr2R:-:9040392:9046595:TppII::3-4-5-6-7-8-9-10-11-12-13-14>	AFE	E1,E3	E2,E3	-1.4028236591307	-0.164303050318602	1.23852060881209	0.00877427996587881	0.051506941275111	0.97954511542358	0.933855442147187	0.0456896732763934
FBtr0112815,FBtr0303764:chrX:+:14160399:14171207:na:9-10-11:14-15-16-17>	ES	E11,E14	E11,E12,E13,E14	-3.17805381910387	-4.76217395893682	-1.58412013983294	0.00878690580348651	0.0515106879093882	0.733445998978686	0.931903442247042	-0.198457443268356
FBtr0079955,FBtr0079956:chr2L:-:10224663:10226808:CG5708:<1:3-4-5-6>	ES	E1,E3	E1,E2,E3	-1.72680157448304	-2.37058982945892	-0.643788254975876	0.00880352262620173	0.0515377884533908	0.660636351630184	0.789398972897326	-0.128762621267142
FBtr0086795,FBtr0086796,FBtr0086797,FBtr0086798,FBtr0114614:chr2R:+:13730949:13748075:olf186-F::9-10>	AFE	E4,E9	E6,E7,E8,E9	-0.491120555047103	0.294799542701731	0.785920097748834	0.00883091315111036	0.0516278011024778	0.207736005480814	0.118506456163648	0.0892295493171669
FBtr0083141,FBtr0083142:chr3R:-:11028790:11032168:Spn5:<1:3-4>	A3SS	E1,E3	E1,E2,E3	-2.07703480705776	-2.82336105367791	-0.746326246620143	0.00891734667293425	0.0520622807793458	0.882672185011604	0.939987097270162	-0.0573149122585579
FBtr0077885,FBtr0077886:chr2L:+:1732525:1750613:CG17646::3-4-5-6-7-8-9-10-11-12-13>	AFE	E1,E3	E2,E3	-1.25328525807967	-0.319459810345426	0.933825447734245	0.00896598764230656	0.0522752359552121	0.46460980036302	0.244152999134235	0.220456801228785
FBtr0088910,FBtr0310024:chr2R:+:3454335:3468180:Vps13:<1:	ALE	E1,E2	E1,E3,E4,E5,E6,E7,E8,E9,E10,E11,E12,E13,E14,E15,E16,E17,E18,E19,E20,E21,E22,E23,E24,E25,E26,E27,E28,E29,E30,E31	-2.7985642122996	-3.89182025150733	-1.09325603920773	0.00902405817894367	0.0524390341740173	0.844826102321234	0.608303667092061	0.236522435229173
FBtr0085392,FBtr0085393,FBtr0302442:chr3R:+:25045887:25047831:Ef1gamma:2:4-5-6>	A3SS	E2,E4	E2,E3,E4	-0.629579301894158	-0.0415948701600383	0.58798443173412	0.00905509968748448	0.0524390341740173	0.455510203325009	0.320676611454995	0.134833591870014
FBtr0087887,FBtr0087888,FBtr0087889,FBtr0087890,FBtr0303565,FBtr0303566,FBtr0304683:chr2R:-:8462744:8480397:Sin3A::18-19>	AFE	E10,E11,E12,E13,E14,E15,E18	E17,E18	2.03909774635642	1.59874262039467	-0.440355125961755	0.00905036489939085	0.0524390341740173	0.437890913879197	0.335836236962137	0.10205467691706
FBtr0085286,FBtr0085287,FBtr0300346:chr3R:+:24166059:24170891:Moca-cyp:<1-2:4	IR	E2,E4	E2,E3,E4	-1.51198257646474	-2.38774290179275	-0.875760325328006	0.00916476939352563	0.0530027107455984	0.502818825330705	0.685260507401079	-0.182441682070373
FBtr0075056,FBtr0075057:chr3L:+:18814270:18815453:HipHop:<2:4>	IR	E2,E4	E2,E3,E4	-1.43625443038833	-0.161204585156031	1.2750498452323	0.00928846258179637	0.0534722851406402	0.669573733793501	0.342364552159037	0.327209181634464
FBtr0082614,FBtr0082615:chr3R:-:8174708:8176367:CG10038:<1.2:4-5-6-7-8>	IR	E2,E4	E2,E3,E4	-0.710846758391963	0.559615791566166	1.27046254995813	0.00926943685016583	0.0534722851406402	0.438929278143812	0.193071826266736	0.245857451877076
FBtr0077172,FBtr0077173,FBtr0077174,FBtr0301599,FBtr0308859,FBtr0333287,FBtr0333288,FBtr0333289:chr3L:-:5148920:5271044:shep:13:15	A5SS	E13,E15	E14,E15	-2.67797271625247	-1.55814461441297	1.1198281018395	0.00930818461373024	0.0534722851406402	0.896569581108343	0.746387866677207	0.150181714431136
FBtr0309846,FBtr0309847,FBtr0309848,FBtr0309849,FBtr0309850,FBtr0309851,FBtr0309852:chr2R:-:1004494:1015816:gus:<3:8-9.10.11.12>	ES	E3,E8	E3,E4,E5,E6,E8	0.933363962581011	0.430051267949543	-0.503312694631468	0.0093024367839314	0.0534722851406402	0.112684304661654	0.171760660889629	-0.0590763562279746
FBtr0085359,FBtr0301516:chr3R:+:24864895:24872756:Pkc98E:<1-2-3-4-5-6:8-9-10-11>	ES	E6,E8	E6,E7,E8	-1.36524095231904	-2.43141796696427	-1.06617701464522	0.00934908765621588	0.0534927159237811	0.701760916585939	0.866778111135793	-0.165017194549854
FBtr0306799,FBtr0308821,FBtr0308822:chr3L:-:4837790:4840108:CG13707:<1.2:	ALE	E2,E3	E2,E5	-2.97041447209565	-0.762140047997273	2.20827442409838	0.00933331109532215	0.0534927159237811	0.0381510438523508	0.290802928324262	-0.252651884471911
FBtr0085758,FBtr0113312,FBtr0305118,FBtr0305119:chr3R:+:27046425:27056645:CG12054:<1-2-5-6-7-8:	ALE	E8,E10,E11	E8,E9	0.0870113849916197	0.883767547488658	0.796756162497038	0.00936496432819221	0.0535123028168111	0.412387197831727	0.578045954101596	-0.165658756269869
FBtr0081008,FBtr0081009,FBtr0301577,FBtr0301578:chr2L:-:17413247:17439923:Dif:6.7-8-9-10:	ALE	E10,E11	E10,E12,E13	-2.68809941292641	-2.02094533068171	0.667154082244703	0.00940425259530717	0.0536654361248804	0.0412972873124682	0.0796462562180342	-0.038348968905566
FBtr0089509,FBtr0089510,FBtr0089511,FBtr0089512,FBtr0089513,FBtr0089514,FBtr0089515,FBtr0089516,FBtr0300191,FBtr0333324,FBtr0333325:chr3R:+:16774435:16801961:Atpalpha:<3:7-8-9-10	ES	E3,E7	E3,E4,E6	0.372413626461605	0.987075423188312	0.614661796726707	0.0094290913655081	0.0537358164424248	0.108995358311934	0.065678742041386	0.0433166162705479
FBtr0082105,FBtr0100537:chr3R:-:5415189:5416709:bocksbeutel:<1:3>	IR	E1,E3	E1,E2,E3	-4.01666167183738	-2.52001111092256	1.49665056091482	0.00951058189106881	0.0540568391348183	0.947484628627336	0.812572318299895	0.134912310327441
FBtr0113418,FBtr0113419,FBtr0305093,FBtr0305094,FBtr0305095,FBtr0305096,FBtr0305097,FBtr0332985:chr3L:+:10474511:10587112:A2bp1:8-9-10-11:13	ES	E11,E13	E11,E12,E13	2.49182710117209	1.47247205577202	-1.01935504540007	0.00955558777327631	0.0542408991568934	0.0453738993298148	0.106860234237825	-0.0614863349080101
FBtr0100039,FBtr0100040,FBtr0100041,FBtr0100042,FBtr0100043,FBtr0100044,FBtr0306619,FBtr0306620,FBtr0306622,FBtr0306623,FBtr0306624,FBtr0307191:chr3L:+:14183969:14226350:nuf:<8:10-11	ES	E8,E10	E8,E9,E10	0.55961578740265	-0.362905490536582	-0.922521277939231	0.0095931884633748	0.0543379338761567	0.0849051186204692	0.170604510272988	-0.0856993916525184
FBtr0083764,FBtr0083765,FBtr0083766,FBtr0110915,FBtr0110916,FBtr0110917,FBtr0110918,FBtr0110919:chr3R:+:15286809:15421117:Dys:12-13-14-15-16-17-18:21-22-23-24-25	ES	E18,E21	E18,E20,E21	0.0281708780766571	-0.523855126148274	-0.552026004224931	0.00959797342611193	0.0543379338761567	0.289095868471928	0.406762803454599	-0.117666934982672
FBtr0076339,FBtr0076340:chr3L:+:9857738:9863774:CG8108:<1:3-4-5-6-7-8-9>	A3SS	E1,E3	E1,E2,E3	-1.59601488752644	-2.24316166696531	-0.647146779438869	0.00965313285261907	0.0545783050890844	0.77046681510561	0.861211120580883	-0.0907443054752728
FBtr0074879,FBtr0074880:chr3L:+:19798280:19800032:CG15881:<2:4-5-6>	IR	E2,E4	E2,E3,E4	0.837396787513191	1.5921464114713	0.754749623958113	0.00975297322380126	0.0549259841974758	0.158296946993116	0.0763189534845697	0.0819779935085467
FBtr0071846,FBtr0071847,FBtr0113106,FBtr0113107:chr2R:-:18221008:18260610:Liprin-gamma:8-9-10-11-12-13:	ALE	E13,E14	E13,E15,E16,E17	-5.3055947731003	-3.32609361576549	1.9795011573348	0.00974324336783408	0.0549259841974758	0.0225725546399573	0.141141561694497	-0.11856900705454
FBtr0307313,FBtr0307314,FBtr0307315,FBtr0307316,FBtr0307317,FBtr0307318,FBtr0307319,FBtr0307320,FBtr0307321,FBtr0307322,FBtr0307323,FBtr0307324,FBtr0307325,FBtr0308609,FBtr0332391:chrX:-:11825981:11879120:cac:27-29-30-31-32:	ALE	E32,E34	E32,E36,E37,E39,E40,E41,E42,E43,E44	-3.97029184593051	-2.32238771944098	1.64790412648953	0.00974988341598027	0.0549259841974758	0.300839652144008	0.697515212982287	-0.396675560838279
FBtr0089873,FBtr0089874,FBtr0089875,FBtr0089876,FBtr0089877,FBtr0089878,FBtr0309294,FBtr0309295,FBtr0332883:chr2R:-:8764598:8767735:Nmda1:<2:8	A3SS	E2,E8	E6,E7,E8	-1.00763983678208	-0.0792470249951284	0.928392811786948	0.00981091852531178	0.0551078652330258	0.520943625697722	0.306695326568884	0.214248299128838
FBtr0273215,FBtr0273216,FBtr0306734,FBtr0306735:chr3R:+:19646313:19676543:CG34355:<1-2.3-4-6-7-8-9:11-12-13-14-15-16>	ES	E9,E10,E11	E9,E11	-1.71195630798155	-0.156966290350265	1.55499001763129	0.00989410021472262	0.0555025438938161	0.110928052177544	0.377238292010734	-0.26631023983319
FBtr0081104,FBtr0308573,FBtr0308574,FBtr0308575:chr2L:+:18823573:18826553:CG17323:<1.2:	ALE	E2,E3,E4	E2,E6,E7,E8,E9	-4.36019759849549	-3.26807500959711	1.09212258889838	0.00997590629393113	0.0557431330884552	0.228142633777305	0.486067104123768	-0.257924470346463
FBtr0080685,FBtr0080686,FBtr0300845:chr2L:-:14844992:14851749:CG15279::7-8-9>	AFE	E3,E4,E5,E7	E6,E7	2.22181312259551	4.54915663396697	2.32734351137147	0.00999444059211755	0.0557741704212066	0.7928855524023	0.980010969589807	-0.187125417187507
FBtr0086120,FBtr0086121,FBtr0306112:chr2R:+:2563332:2580376:CG9422::3-4-5-6.7>	AFE	E1,E3	E2,E3	3.89182029054541	1.40179854807478	-2.49002174247063	0.0101369732260121	0.0564962048666329	0.00513698630137973	0.0695279719741821	-0.0643909856728024
FBtr0076872,FBtr0076873,FBtr0302546,FBtr0302547,FBtr0302548:chr3L:-:7357683:7362360:Sh3beta:<1:3-5	IR	E1,E3	E1,E2,E3	-2.66848439985087	-2.0528367216961	0.615647678154766	0.0102146681469812	0.0568554780149977	0.831529296799445	0.726038199983805	0.10549109681564
FBtr0074167,FBtr0310065,FBtr0310066:chrX:-:15770715:15781319:tay:<1:4-5-6-7-8-9-10-11-12-13-14-15-16>	A5SS	E1,E4	E2,E4	-2.61670527765979e-09	-2.19722457586122	-2.19722457324452	0.0103186408288783	0.0573598960435835	0.283779422274704	0.757559571500782	-0.473780149226078
FBtr0301600,FBtr0301601,FBtr0333455,FBtr0333456:chr3L:+:21562275:21566623:Smc5:<2-3-4-5-6-7-8-9-10-11-12-13-14:16-17-18>	A3SS	E14,E16	E14,E15,E16	-3.7376695965546	-1.57239663424475	2.16527296230985	0.0103326237466359	0.0573634163298378	0.970791698693317	0.754241461339018	0.216550237354298
FBtr0303198,FBtr0303199,FBtr0310308,FBtr0310309,FBtr0331765,FBtr0331766:chrX:+:15191797:15213107:gce::16>	AFE	E15,E16	E6,E7,E8,E9,E10,E11,E12,E13,E14,E16	-4.80128500464032	-3.33220453415717	1.46908047048315	0.0104265385219326	0.0576150849733722	0.698669991864131	0.335579805697326	0.363090186166805
FBtr0113824,FBtr0113825,FBtr0113826,FBtr0113827:chr2RHet:+:390775:392982:CG40191:7:10>	IR	E7,E10	E7,E8,E9,E10	-0.653926468429128	-1.17163742060656	-0.517710952177435	0.010408528977154	0.0576150849733722	0.340572765365799	0.471622862353598	-0.131050096987799
FBtr0076500,FBtr0076501,FBtr0301698,FBtr0301699:chr3L:-:9343966:9352035:UGP:3-4:6-7-8-9-10.11.12>	ES	E4,E6	E4,E5,E6	1.2955339212704	0.465310591768051	-0.830223329502347	0.0104315885755838	0.0576150849733722	0.19570915615774	0.368560403539492	-0.172851247381752
FBtr0303787,FBtr0303788,FBtr0303789,FBtr0303790:chr3R:+:2232578:2273729:gpp:3-4-5-6-7-8-9:	ALE	E9,E10	E9,E12	-1.63315443659206	-0.641853885701409	0.991300550890656	0.0105968733870881	0.0584528433174808	0.394497282348625	0.639369800575181	-0.244872518226556
FBtr0110831,FBtr0110832,FBtr0110833,FBtr0113485,FBtr0114579,FBtr0114580:chr2R:-:11150308:11180386:trpm:<4-5-6-7-8-9-10-11-12-13-14-15-17-18-19:21-22-23-24-25-26-28	ES	E19,E21	E19,E20,E21	-0.882389178858431	-1.8925641741956	-1.01017499533717	0.010632323984917	0.0585732002092158	0.531891718863373	0.756264441303905	-0.224372722440532
FBtr0112622,FBtr0112623,FBtr0112624,FBtr0290011,FBtr0329897,FBtr0329898,FBtr0329899:chr3R:+:9540930:9590389:CG34383:19.20:	ALE	E20,E21	E20,E22	-3.85721481813078	-2.49674111527031	1.36047370286047	0.0106818651900869	0.0586956198488535	0.0717373844599448	0.241697650462344	-0.1699602660024
FBtr0075489,FBtr0307519,FBtr0307520,FBtr0307521:chr3L:-:16130901:16157801:CG32152,CG5151::5-6-7>	AFE	E1,E3,E5	E4,E5	2.50325577509725	4.62497281379105	2.1217170386938	0.0107324473496497	0.0588982455446293	0.924435028248678	0.991071428571434	-0.0666364003227559
FBtr0331247,FBtr0331248,FBtr0331249,FBtr0331250,FBtr0331251,FBtr0331252,FBtr0331253,FBtr0331254,FBtr0331255,FBtr0331256,FBtr0331257,FBtr0331258,FBtr0331259,FBtr0331260,FBtr0331261,FBtr0331262,FBtr0331263,FBtr0331264,FBtr0331265,FBtr0331266,FBtr0331267,FBtr0331268,FBtr0331269,FBtr0331270,FBtr0331271:chrX:-:6968582:6992089:Sxl:21-22-23-24:28>	ES	E24,E28	E24,E27,E28	-2.14149985424192	-1.57169758073046	0.569802273511461	0.0107540769223225	0.0589416690500252	0.786038817942728	0.674299339474022	0.111739478468706
FBtr0083332,FBtr0083333,FBtr0083334,FBtr0112803,FBtr0300036,FBtr0300037,FBtr0333726:chr3R:+:12450959:12465493:Fas1:10:	ALE	E10,E11	E10,E12,E13,E14,E15,E16	-20	-6.22653656783385	13.7734634321661	0.0107839082935897	0.0590298776274585	0	0.154263948074293	-0.154263948074293
FBtr0086969,FBtr0086970,FBtr0086971,FBtr0305083:chr2R:+:12914745:12932158:RhoGEF2:<1:3-4-5-6-7-8	A5SS	E1,E3	E1,E2,E3	-4.38202664457707	-2.10006083776535	2.28196580681172	0.0108841339539842	0.0595027017815141	0.985500241662636	0.872624285074082	0.112875956588554
FBtr0085422,FBtr0085423,FBtr0085424,FBtr0303148,FBtr0303454:chr3R:+:25202986:25312426:Ptp99A::18-19-20-21-22-23	AFE	E11,E13,E14,E15,E17,E18	E16,E18	2.20457116804863	1.40993777773398	-0.794633390314655	0.0109337825503285	0.0596981748650083	0.608566608629677	0.421957113163533	0.186609495466144
FBtr0070713,FBtr0070714,FBtr0100551,FBtr0100552:chrX:+:4601950:4623527:Proc-R:<1:3	A5SS	E1,E3	E1,E2,E3	-20	-2.47233415557796	17.527665844422	0.0110113353343597	0.0599692115738196	1	0.732911668716385	0.267088331283615
FBtr0086492,FBtr0086495,FBtr0100232,FBtr0110898,FBtr0301609,FBtr0301610,FBtr0304653,FBtr0304654,FBtr0304655,FBtr0304656,FBtr0308785,FBtr0308786,FBtr0308790,FBtr0308791,FBtr0308792,FBtr0308793,FBtr0308795,FBtr0308796,FBtr0308797,FBtr0310331,FBtr0332857:chr2R:-:15405368:15519013:sm:5-6.7-8-9:17	A5SS	E10,E17	E9,E17	-0.464305612262062	0.587786666512046	1.05209227877411	0.0110461533663312	0.0600826848292724	0.317446014237274	0.585225415503246	-0.267779401265972
FBtr0079057,FBtr0110896:chr2L:-:4948205:4949754:jet::3>	AFE	E1,E3	E2,E3	0.559615789263123	2.48490664571241	1.92529085644929	0.0111096612207884	0.0601995135759492	0.697812537568831	0.161539913191212	0.536272624377619
FBtr0084962,FBtr0084963,FBtr0084964,FBtr0084965,FBtr0084966,FBtr0302951,FBtr0302952,FBtr0305047:chr3R:+:21867431:21875633:gro:12-13:15-16-17-18-19.20>	ES	E13,E15	E13,E14,E15	-1.86894909966373	-2.50552593155523	-0.636576831891497	0.0111025073573952	0.0601995135759492	0.749577470729817	0.851523263705386	-0.10194579297557
FBtr0073321,FBtr0100504,FBtr0100505,FBtr0100507,FBtr0100508,FBtr0302593,FBtr0302594,FBtr0304989,FBtr0304990:chr3L:-:4592446:4626196:Src64B:<2:5	A3SS	E2,E5	E2,E4,E5	-1.50407739631572	-0.935287237265202	0.568790159050518	0.0111758504396524	0.0603570364146695	0.661954236705975	0.532592324831174	0.129361911874801
FBtr0074295,FBtr0112868,FBtr0310673:chrX:-:16442322:16448001:Arp14D:<1.2.3.4-5:7-8-9-10.11>	ES	E5,E7	E5,E6,E7	1.55814461906252	2.24440314296779	0.686258523905273	0.0111803430648499	0.0603570364146695	0.135867514124485	0.0755343292562259	0.0603331848682587
FBtr0086280,FBtr0086281,FBtr0301207,FBtr0309253:chr2R:+:16206711:16213478:CG8920:<3-5-6:	ALE	E6,E7	E6,E8,E9,E10,E11	-3.85014755779627	-3.08551759921912	0.764629958577153	0.0111934492332495	0.0603570364146695	0.0843434537262019	0.164973385263849	-0.0806299315376468
FBtr0305210,FBtr0305211,FBtr0305212,FBtr0333105,FBtr0333106,FBtr0333107,FBtr0333108,FBtr0333109:chr3L:+:8538100:8567509:rhea::3	AFE	E1,E3	E2,E3	0.666478929253407	0.120286164225167	-0.54619276502824	0.0111949169240148	0.0603570364146695	0.184451219512208	0.273014534088474	-0.0885633145762664
FBtr0081765:chr3R:-:3728974:3733088:CG2943:<1-2-3-4:6-7-8-9-10-11-12-13>	ES	E4,E6	E4,E5,E6	-0.304322120651407	-1.02703706903693	-0.722714948385525	0.0112241183755528	0.0604386424307649	0.483849950641804	0.661650165016335	-0.177800214374532
FBtr0088983,FBtr0300830:chr2R:-:3381310:3383971:CG1620:<2-3:5>	IR	E3,E5	E3,E4,E5	-1.12601126379463	-0.0822381014668988	1.04377316232773	0.0112409687411601	0.0604536203764267	0.582723756698146	0.312629095025825	0.270094661672321
FBtr0080844,FBtr0080845,FBtr0080846,FBtr0080847:chr2L:-:16313028:16326101:cact:<2-4-5-6-7-8:	ALE	E8,E10	E8,E9	0.159541533306775	-0.363319486004527	-0.522861019311302	0.0112946494226524	0.0606663857114217	0.425745836173116	0.305239059430556	0.12050677674256
FBtr0332604,FBtr0332605,FBtr0332606,FBtr0332607,FBtr0332608,FBtr0332609,FBtr0332610,FBtr0332611,FBtr0332612:chrX:-:702249:822008:CG43867:13:15-16-17-18-19.20-22-23>	A3SS	E13,E15	E13,E14,E15	-0.72158511294965	-0.0370412712694044	0.684543841680246	0.0113785583809109	0.0608255362731881	0.259550097800954	0.141831520097888	0.117718577703066
FBtr0073615,FBtr0073616,FBtr0073617,FBtr0073618,FBtr0073619,FBtr0303336,FBtr0303337,FBtr0303338,FBtr0303339,FBtr0333796,FBtr0333797:chrX:-:11604152:11609598:Amun:5:9	A5SS	E5,E9	E6,E9	1.1733202145461	1.74062456706612	0.567304352520025	0.011380900899149	0.0608255362731881	0.103548187399767	0.0605557731993228	0.0429924142004442
FBtr0331511,FBtr0331512,FBtr0331513,FBtr0331514,FBtr0331515,FBtr0331516,FBtr0331517,FBtr0331518,FBtr0331519,FBtr0331520:chr3L:-:8925334:8947563:CG43783,orb2:6-7-8:	ALE	E8,E10,E11,E12,E13	E8,E16,E17,E18,E19	-0.386047023234039	0.0289875359741024	0.415034559208141	0.0113688018980922	0.0608255362731881	0.223089135705962	0.290168005388201	-0.0670788696822393
FBtr0079492,FBtr0301330,FBtr0301331:chr2L:-:7802414:7810697:cdc14::9	AFE	E7,E9	E8,E9	-1.52120401003658	-3.0137793087531	-1.49257529871652	0.0113403747290319	0.0608255362731881	0.905021909551829	0.975423516557681	-0.0704016070058523
FBtr0074386,FBtr0302375,FBtr0302376,FBtr0302377:chrX:+:17001625:17030021:CG5004::11-12-13-14>	AFE	E10,E11	E5,E6,E7,E8,E9,E11	-1.8042191937248	-1.38571017590646	0.418509017818336	0.011413399935264	0.0609234528221483	0.251443351499169	0.185559805789509	0.0658835457096606
FBtr0082997,FBtr0114533:chr3R:+:10705162:10708348:CG3631:<2:4-5-6-7-8>	IR	E2,E4	E2,E3,E4	-1.13943427742536	0.194156041514435	1.33359031893979	0.011434917120715	0.0609625792403379	0.558643071521497	0.249840410488722	0.308802661032775
FBtr0306728,FBtr0306729:chr3R:-:7073824:7081845:CR43283:<1-2:	ALE	E2,E3	E2,E4	-0.916290731097455	-2.87638550850482	-1.96009477740736	0.0115264646353132	0.0613560249335776	0.36082291498029	0.0769587084595728	0.283864206520717
FBtr0299869,FBtr0299870,FBtr0333910:chr3L:-:23086289:23088571:RpL10:<1:3-4-5-6.7>	A5SS	E1,E3	E1,E2,E3	0.878966320688407	0.713299684052843	-0.165666636635564	0.0115543280489857	0.0613707634443653	0.253820345368184	0.28612354267638	-0.0323031973081955
FBtr0077625,FBtr0077626,FBtr0077627:chr2L:+:2857158:2868553:CG2991:<1:4-5-6-7-8>	ES	E1,E4	E1,E2,E4	-0.559615781298845	-1.34602046607625	-0.786404684777409	0.011569262175317	0.0613742216880706	0.383373199404227	0.585770679800852	-0.202397480396625
FBtr0087357,FBtr0329955,FBtr0329956,FBtr0329957:chr2R:-:11403282:11419759:Khc-73:<1-2-3-4-5-6-7-8:10-11	ES	E8,E10	E8,E9,E10	-1.03136006259683	-0.411098930047956	0.620261132548874	0.0116070065680132	0.0614985292512364	0.601727824612297	0.45303103463392	0.148696789978377
FBtr0083948,FBtr0083949:chr3R:-:16401072:16402741:TFAM:<1:3-4>	IR	E1,E3	E1,E2,E3	0.852407492978465	1.6673368452197	0.814929352241235	0.0116497485349726	0.0615731481608576	0.138260954466353	0.0679390166501469	0.0703219378162063
FBtr0070466,FBtr0070467,FBtr0070468,FBtr0070469,FBtr0070470,FBtr0070471,FBtr0070472,FBtr0070473,FBtr0070474,FBtr0070475,FBtr0070476,FBtr0112828,FBtr0301966,FBtr0302185,FBtr0331751,FBtr0331752,FBtr0331753:chrX:+:2527984:2571879:sgg:25-26-27-28-29-31-32:37>	ES	E32,E37	E34,E37	1.14513230544743	3.56953270522535	2.42440039977793	0.011641475362505	0.0615731481608576	0.0405013113108517	0.00453526393893906	0.0359660473719127
FBtr0074891,FBtr0074892:chr3L:+:19903399:19905604:CG7757:<2:4-5>	IR	E2,E4	E2,E3,E4	-4.08213696967066	-2.64082807884085	1.44130889082981	0.0117269994784759	0.0618293457165778	0.964835601470175	0.853639070749107	0.111196530721068
FBtr0304927,FBtr0304928,FBtr0304929,FBtr0304930:chr2L:+:16888489:16917052:tweek:12-13:15-16.17-18-19-20-21-22-23-24-25-26>	A5SS	E13,E15	E13,E14,E15	-2.15673321706266	-1.11696142488428	1.03977179217839	0.0117669412616712	0.0619639051487759	0.809910669796548	0.554605212816431	0.255305456980117
FBtr0299915,FBtr0299916,FBtr0299917,FBtr0300245,FBtr0300542,FBtr0305059,FBtr0305060,FBtr0305061,FBtr0305062:chr2R:+:5391292:5428822:brp:13:15-16	A3SS	E13,E15	E13,E14,E15	-2.9957322821669	-1.19392247093387	1.80180981123303	0.0119087058953252	0.0625571017508709	0.956748695003775	0.747004748569674	0.209743946434102
FBtr0083611,FBtr0083612,FBtr0083613,FBtr0330051:chr3R:-:14018215:14025317:Ssdp:<1:3.4.5>	A5SS	E1,E3	E1,E2,E3	-0.932868667249075	-0.260722775534327	0.672145891714748	0.0118972538521387	0.0625571017508709	0.188929893339644	0.104217562052158	0.0847123312874861
FBtr0100140,FBtr0300954:chr2R:-:4001790:4010357:Asap1:<2-3-4-5-6-7-8-9:11-12-13-14.15>	A3SS	E9,E10,E11	E9,E11	1.68256017446577	2.57587843636531	0.893318261899536	0.0119538600351124	0.0627176270706691	0.6672525858103	0.830177417669721	-0.162924831859421
FBtr0306304:chr3L:+:10765091:10766499:CG43245:<1:	ALE	E1,E2	E1,E3	0.893817880164382	3.2580965303184	2.36427865015402	0.0120002405908217	0.0628841875838547	0.923721633404345	0.987240829346087	-0.0635191959417418
FBtr0078642,FBtr0078643,FBtr0078644,FBtr0305954:chr3R:+:1666907:1672290:CG1213::6-7-8>	AFE	E1,E2,E6	E3,E6	2.09323486714294	1.49575095337643	-0.597483913766512	0.0120839887046426	0.0631689774499383	0.932295808182757	0.878872321247363	0.0534234869353947
FBtr0307326,FBtr0307327,FBtr0307328,FBtr0307329,FBtr0307330:chr4:+:1219483:1228244:Mitf:<1-3-4:7	A3SS	E4,E7	E4,E6	-1.83827948280346	-3.5438536852176	-1.70557420241414	0.0121421757957184	0.0633960259953851	0.749291175591073	0.93939240163575	-0.190101226044678
FBtr0082238,FBtr0112895,FBtr0305995,FBtr0305996,FBtr0305997:chr3R:-:6188232:6203790:Rfx:6-7:9-10-11-12-13-14>	IR	E7,E9	E7,E8,E9	-2.72129542175217	-1.30833282026625	1.41296260148592	0.0123858069529596	0.0644607422843902	0.866351656761915	0.593973581943774	0.27237807481814
FBtr0072391,FBtr0072392,FBtr0309242:chr2R:+:20825783:20827292:CG3760:<1-3-4:6-7.8>	A3SS	E4,E6	E4,E5,E6	0.196953217962121	-0.185717143478704	-0.382670361440825	0.0124061051592252	0.0644607422843902	0.380187112991175	0.468253968253863	-0.0880668552626876
FBtr0087582,FBtr0087583,FBtr0087584,FBtr0310668,FBtr0310669,FBtr0310670,FBtr0310671:chr2R:-:10035767:10040624:Rcd1:4-5-6-7:10-11>	A3SS	E7,E10	E7,E9,E10	-0.385662484151453	-0.847297862961444	-0.461635378809991	0.0123786739185551	0.0644607422843902	0.281591528470693	0.387693088108645	-0.106101559637952
FBtr0081524,FBtr0081525,FBtr0081526,FBtr0081527,FBtr0081528,FBtr0301457,FBtr0301458,FBtr0301459,FBtr0301460,FBtr0301461,FBtr0301462,FBtr0301463,FBtr0301464:chr2L:-:21286077:21310032:Mio:<1.2.3.4.5.6.7.8.9:11.12.13.14.15.16-17-19-20-22-23-24-25.26.27-28-29-30>	IR	E9,E10,E11	E9,E11	2.33335680426317	3.48635523815437	1.1529984338912	0.012561236711476	0.0651879639483241	0.485435211045949	0.747004337931994	-0.261569126886044
FBtr0304993,FBtr0304994,FBtr0304995,FBtr0304996,FBtr0304997,FBtr0304998,FBtr0304999,FBtr0333948:chr3L:+:8056973:8101936:Ect4::12-13-16-17-18-19	AFE	E7,E12	E8,E9,E10,E11,E12	1.62426493650712	0.494722830659348	-1.12954210584777	0.0125881396882849	0.0652487771297469	0.073163095910095	0.210287995056303	-0.137124899146208
FBtr0082931,FBtr0082932,FBtr0303795:chr3R:+:10152668:10153457:CG3321:<2:	ALE	E2,E3	E2,E4	-2.25335672673303	-2.68370029025503	-0.430343563522002	0.0126482702279772	0.0654814664694193	0.479596252273051	0.372281699747136	0.107314552525915
FBtr0073747,FBtr0073748,FBtr0330396,FBtr0330397:chrX:-:12973239:12984466:hep:9.10-11-12:14-15.16>	A3SS	E12,E14	E12,E13,E14	-1.15577070175844	-0.562118919641829	0.593651782116614	0.0127770597218641	0.066068622893923	0.554632224880919	0.403816201473186	0.150816023407733
FBtr0079620,FBtr0079621,FBtr0306391,FBtr0306392,FBtr0332360,FBtr0332361,FBtr0332362,FBtr0332363,FBtr0332364,FBtr0332365,FBtr0332366,FBtr0332367:chr2L:-:8244159:8257502:CG8086:7-8-9-10-11:14-15-17>	ES	E11,E14	E11,E12	-2.99573226549761	-1.03609193375856	1.95964033173905	0.0128293533792864	0.0662592926331655	0.891850723534111	0.496143441333503	0.395707282200608
FBtr0072521,FBtr0072522,FBtr0072523,FBtr0301348,FBtr0301349,FBtr0332101,FBtr0332102,FBtr0332103,FBtr0332104:chr3L:-:233925:246912:E(bx):3:5-6-7.8-9-10	A5SS	E3,E5	E3,E4,E5	-0.938269634447114	-2.09714112067369	-1.15887148622658	0.0128714441074351	0.0663968731448363	0.576547219384024	0.806414395026195	-0.229867175642171
FBtr0088452,FBtr0088453,FBtr0088454,FBtr0088455,FBtr0088456,FBtr0088457,FBtr0088458,FBtr0088459,FBtr0088460,FBtr0088461,FBtr0088462,FBtr0300850,FBtr0304158,FBtr0332915:chr2R:-:5738207:5762577:CG1516,cbx:16-19-20:22-23-24>	ES	E20,E22	E20,E21,E22	0.0819292391411606	0.816253346182854	0.734324107041693	0.01295636047868	0.0665778905168683	0.331348174381737	0.182515555843352	0.148832618538386
FBtr0113715,FBtr0113716,FBtr0331780,FBtr0331781,FBtr0331782,FBtr0331783,FBtr0331784:chr3LHet:+:2409851:2545146:Dbp80:<1-2-3-4:	ALE	E4,E5	E4,E7,E8,E9,E11,E13	-3.86949814958243	-5.03354676831173	-1.1640486187293	0.0129685116040537	0.0665778905168683	0.067309022049773	0.0198170129503329	0.0474920090994401
FBtr0075806,FBtr0075807,FBtr0075808,FBtr0075809,FBtr0113425,FBtr0332078,FBtr0332079:chr3L:+:13470640:13476615:stv:6:8-9>	IR	E6,E8	E6,E7,E8	-1.00981377619016	-1.81246297878381	-0.802649202593656	0.0129609186828316	0.0665778905168683	0.515209930286923	0.676040866988786	-0.160830936701863
FBtr0089982,FBtr0089983,FBtr0089984,FBtr0089985,FBtr0089986,FBtr0089987,FBtr0310618:chr3R:-:21173089:21298778:Fur1:<1:5-6-8-9-10-11-12	ES	E1,E5	E1,E4	-1.41473230286846	-2.38774289746723	-0.97301059459877	0.0129235980615089	0.0665778905168683	0.630615220672827	0.875273522975743	-0.244658302302915
FBtr0330343,FBtr0330344,FBtr0330345,FBtr0330346,FBtr0330347,FBtr0330348,FBtr0330349,FBtr0330350,FBtr0330351,FBtr0330352,FBtr0330353,FBtr0330354,FBtr0330355,FBtr0330356,FBtr0330357:chr3L:-:13515292:13796500:bru-3:<6-7:9	ES	E7,E9	E7,E8,E9	0.413562319049702	1.23676263672347	0.82320031767377	0.0130118876976288	0.0666413366349356	0.272954540625673	0.125490521654786	0.147464018970887
FBtr0084708,FBtr0084709:chr3R:+:20691072:20692425:Ela:<1:3-4>	IR	E1,E3	E1,E2,E3	-4.85981240171869	-2.79320798516058	2.0666044165581	0.0129998677210198	0.0666413366349356	0.984810479375701	0.883450120484831	0.101360358890871
FBtr0084952,FBtr0084953,FBtr0100113,FBtr0330182,FBtr0330183:chr3R:+:21808734:21821459:Nf1:<1-2-3-4-5-6-7-8-9-10-11-12-13:15-16-17	ES	E13,E15	E13,E14,E15	-1.0853417818466	-2.31919354550407	-1.23385176365746	0.0130890496261374	0.0668771061159482	0.519339689483273	0.783156733402089	-0.263817043918816
FBtr0081356,FBtr0081357,FBtr0112884,FBtr0112885,FBtr0302106:chr2L:+:20350435:20365254:rtGEF::5-6-7-8-10-11	AFE	E3,E5	E4,E5	1.27629346459987	0.58778666613275	-0.688506798467118	0.0131468858273205	0.0670928365795679	0.555769251984108	0.699619698996494	-0.143850447012386
FBtr0080509,FBtr0080510,FBtr0100660,FBtr0112886,FBtr0301412:chr2L:+:13550140:13638238:kuz:4:7-8-9-10-11-12-13-14	ES	E4,E7	E4,E5,E7	-3.28091120410179	-20	-16.7190887958982	0.0131763768857242	0.0671635723344684	0.941408788639579	1	-0.0585912113604211
FBtr0071527,FBtr0071528,FBtr0113369,FBtr0113371,FBtr0301892,FBtr0301893,FBtr0301894,FBtr0301895,FBtr0301896,FBtr0301897,FBtr0301898,FBtr0301899,FBtr0301900,FBtr0301901,FBtr0301902,FBtr0310056,FBtr0310057:chr2R:+:16905289:16912423:RIC-3:11:14	ES	E11,E14	E11,E13	20	2.18122426270753	-17.8187757372925	0.0132417415840346	0.0673369983273333	0	0.0303284150802316	-0.0303284150802316
FBtr0070249,FBtr0308707,FBtr0330205,FBtr0330206,FBtr0330207:chrX:-:1109746:1130717:CG3638:4.5-6-7-8-9-10-11-12:15.16.17>	A5SS	E12,E15	E12,E13,E14,E15	-3.87203398387772	-3.20853682631783	0.663497157559889	0.013269992479227	0.0674008956066648	0.883819955915477	0.79339942800482	0.0904205279106578
FBtr0083456,FBtr0331706,FBtr0331707:chr3R:+:13366142:13370870:SF1:<1-2-3:6-7>	ES	E3,E6	E4,E6	-2.15755932349537	-1.21392313377794	0.943636189717439	0.0132893799185423	0.0674196759267724	0.77010819361069	0.571209512678802	0.198898680931888
FBtr0077352,FBtr0077353,FBtr0100650,FBtr0100651,FBtr0100652,FBtr0310475:chrX:+:21884236:21889294:Cp110:10-12:	ALE	E12,E13	E12,E14	0.613104471339142	-0.737598938165034	-1.35070340950418	0.0133148760919766	0.0674693662349333	0.955316053561337	0.843595375979104	0.111720677582234
FBtr0072570,FBtr0072571,FBtr0306850:chr3L:-:343377:346957:mth:<1:3-4-5-6-7-8	A3SS	E1,E3	E1,E2,E3	-1.58696505527037	-0.516690741370954	1.07027431389942	0.0133899860476318	0.0677700471692272	0.342150704596394	0.143419242798251	0.198731461798143
FBtr0074707,FBtr0074708,FBtr0309223,FBtr0309224:chrX:+:19247217:19365947:kek5:3:	ALE	E3,E4	E3,E6	-3.21553692750135	-2.27615183243207	0.939385095069277	0.0134266967813703	0.067875901258292	0.0658791956973999	0.153105439754471	-0.0872262440570706
FBtr0302712,FBtr0302713,FBtr0302714,FBtr0302715,FBtr0302716,FBtr0332698,FBtr0332699:chr3L:-:20142713:20191417:CG42674::6-7	AFE	E3,E4,E6	E5,E6	2.77354844238105	0.686384139568248	-2.0871643028128	0.0134578184518109	0.067953285414138	0.823211389439523	0.306754094605702	0.516457294833822
FBtr0070421,FBtr0070422:chrX:-:2099882:2107808:msta::3>	AFE	E1,E3	E2,E3	-0.693147181136339	0.693147183997801	1.38629436513414	0.0135052143838755	0.0680498387449711	0.606716144886801	0.287387422151162	0.31932872273564
FBtr0073483,FBtr0073484,FBtr0073485,FBtr0073486,FBtr0073487,FBtr0073488,FBtr0073489,FBtr0073490,FBtr0073491,FBtr0073492,FBtr0112812,FBtr0112813,FBtr0301288,FBtr0301289,FBtr0302114,FBtr0308088,FBtr0308089,FBtr0330390,FBtr0333261,FBtr0333262,FBtr0333263:chrX:+:11263697:11303809:dlg1:13:24-25	ES	E13,E24	E13,E23	3.17805382571379	0.965080896868281	-2.21297292884551	0.0135086135558437	0.0680498387449711	0.0387045813587437	0.279395682394174	-0.24069110103543
FBtr0082928,FBtr0082929,FBtr0082930,FBtr0309996:chr3R:+:10141709:10146216:pr-set7::6-7.8>	AFE	E2,E6	E4,E5,E6	2.19151028084264	3.03495300868785	0.843442727845211	0.013610007480463	0.068247271132004	0.208822904308017	0.100368506002435	0.108454398305582
FBtr0076078,FBtr0076079,FBtr0076080,FBtr0110780,FBtr0110868,FBtr0110869,FBtr0301135,FBtr0302136,FBtr0302137:chr3L:-:11810082:11815375:CG11597,CG5946::10-11-14.15>	AFE	E1,E5,E10	E9,E10	-0.313519851888485	-1.11245898598212	-0.798939134093632	0.0135757720018301	0.068247271132004	0.244582488145648	0.137343078883962	0.107239409261686
FBtr0080068,FBtr0080069,FBtr0080070,FBtr0080071,FBtr0080072:chr2L:-:10295855:10299827:CYLD::7-8-9-10-11-12	AFE	E1,E3,E4,E5,E7	E6,E7	1.88524517755962	2.72735680819529	0.842111630635674	0.0135999539518338	0.068247271132004	0.777258020859223	0.886719986313602	-0.109461965454379
FBtr0113344,FBtr0113345:chr3R:-:3611891:3613645:CG18748:<1:	ALE	E1,E2	E1,E3,E4,E5	-1.93398074219472	-0.549924670223703	1.38405607197102	0.0136113361322149	0.068247271132004	0.497116661096625	0.791533331383436	-0.294416670286811
FBtr0089121,FBtr0089122,FBtr0333679:chr4:+:328718:331448:Rad23::3	AFE	E1,E3	E2,E3	3.47210762068041	4.2300726549418	0.757965034261394	0.0137036018923476	0.0685786530820627	0.263776598024488	0.140283534782621	0.123493063241867
FBtr0087829,FBtr0087831,FBtr0087832,FBtr0087833,FBtr0304955,FBtr0333101:chr2R:+:8500244:8510702:Galpha49B:6:8-9>	IR	E6,E8	E6,E7,E8	-4.32702631491476	-3.30239150625965	1.0246348086551	0.0137093467529653	0.0685786530820627	0.967347543306331	0.910291978910309	0.0570555643960222
FBtr0088381,FBtr0300919,FBtr0300920,FBtr0300921:chr2R:+:5779495:5786018:CG30007:<1-2-3-4-5-6-7.8-9.10-11-12-13:	ALE	E13,E14	E13,E15	-0.635988777290221	0.82667855593506	1.46266733322528	0.0137803114420525	0.0688534863563949	0.110551756760412	0.321392515925307	-0.210840759164895
FBtr0075167,FBtr0333693:chr3L:-:17802330:17807219:cln3::3-4-5-6-7>	AFE	E1,E3	E2,E3	-0.410512341175065	0.891565640305606	1.30207798148067	0.0138109424236294	0.0689263874498671	0.482507213803584	0.175261473558568	0.307245740245015
FBtr0088407,FBtr0088408,FBtr0088409,FBtr0305653:chr2R:+:5972773:5983921:CG2269:6:8-9-10-11>	ES	E6,E8	E6,E7,E8	-3.76120012989653	-1.57239664052212	2.18880348937441	0.0139356440642481	0.0692271243284094	0.881557377049237	0.488497451927597	0.39305992512164
FBtr0081920,FBtr0305187,FBtr0305188:chr3R:+:4647729:4648560:CG8369:<1:4-5>	IR	E1,E4	E1,E2,E3,E4	-0.936134831705172	0.17665384431604	1.11278867602121	0.0139314051399324	0.0692271243284094	0.273677541970083	0.124752475247707	0.148925066722376
FBtr0070364,FBtr0331385:chrX:-:1773051:1773807:CG14818::3-4>	AFE	E1,E3	E2,E3	0.354171814541225	0.999521381846857	0.645349567305632	0.0138905588838576	0.0692271243284094	0.795027460996831	0.666154840422217	0.128872620574614
FBtr0087957,FBtr0087958,FBtr0087959,FBtr0087960:chr2R:-:8227114:8232118:CG8839::5-6-7-8>	AFE	E1,E5	E2,E5	0.394538670272924	0.93080232022035	0.536263649947426	0.0139132295974052	0.0692271243284094	0.522094626923696	0.398477419585927	0.123617207337769
FBtr0080039,FBtr0080040,FBtr0080041:chr2L:-:10463335:10474347:RluA-1:4-5-6-7:9-10-11-12-13>	ES	E7,E9	E7,E8,E9	-3.38047127196482	-4.78749185718448	-1.40702058521966	0.013991206186468	0.0694228787335485	0.911558721645586	0.973247287442664	-0.0616885657970782
FBtr0075723,FBtr0075724,FBtr0333037:chr3L:-:14534036:14544075:CG9238:<1:3-4-5-6.7.8>	ES	E1,E3	E1,E2,E3	-3.31106591746493	-4.21234458985135	-0.901278672386421	0.0143034494144272	0.0706755864806997	0.866549138710675	0.940900371767922	-0.0743512330572473
FBtr0086948,FBtr0086949,FBtr0086950,FBtr0273446,FBtr0273447,FBtr0300603,FBtr0332260,FBtr0332261,FBtr0332262,FBtr0332263,FBtr0332264,FBtr0332265,FBtr0332266:chr2R:-:13406528:13423371:Patronin:28:30-31-33.34>	A5SS	E28,E30	E28,E29,E30	-1.70628774887579	-2.3146334204551	-0.608345671579307	0.0143259101290876	0.0706755864806997	0.606090285537862	0.73902441466881	-0.132934129130947
FBtr0073359,FBtr0273370,FBtr0332745,FBtr0332746,FBtr0332747,FBtr0332748,FBtr0332749,FBtr0332750:chr3L:-:4807367:4825687:Dhc64C:<1-2-3-4-5-7-8:10-11	ES	E8,E10	E8,E9,E10	1.99243015909355	0.405465110173106	-1.58696504892044	0.0143159918357137	0.0706755864806997	0.0647577092510594	0.33732144729906	-0.272563738048001
FBtr0087429,FBtr0087430,FBtr0087431,FBtr0112929,FBtr0301334,FBtr0303756,FBtr0303757,FBtr0303758,FBtr0332856:chr2R:-:10788979:10815930:CG10249::12-13	AFE	E10,E12	E6,E8,E12	-3.46182201234302	-2.42548323758507	1.03633877475795	0.0144608677966907	0.0710965090645079	0.946834929309901	0.872885860000677	0.073949069309224
FBtr0088900,FBtr0088901,FBtr0088902:chr2R:-:3688285:3693904:Nop17l::5-6-7-8>	AFE	E1,E5	E2,E3,E5	1.6763855273394	1.25298127632019	-0.423404251019212	0.0144448527973109	0.0710965090645079	0.182681526404172	0.25299515796189	-0.0703136315577183
FBtr0070239,FBtr0070241,FBtr0303264,FBtr0310282,FBtr0310283:chrX:-:1183745:1216427:DAAM:<1-2:7-9-10-11-12-13-14-15-16>	ES	E2,E7	E2,E3,E7	-2.50130335054509	-4.80745878369911	-2.30615543315402	0.0144569964500532	0.0710965090645079	0.873741212832892	0.988926746166955	-0.115185533334063
FBtr0081399,FBtr0081401:chr2L:-:20678920:20681844:Cen:<1:3>	IR	E1,E3	E1,E2,E3	0.354171816274583	1.19213835002239	0.837966533747803	0.0145181198737232	0.0712964126827298	0.20333308163	0.10822764668441	0.0951054349455898
FBtr0089428,FBtr0089429,FBtr0089430,FBtr0089431,FBtr0089432,FBtr0089433,FBtr0089434,FBtr0089435,FBtr0089436,FBtr0089437,FBtr0308091,FBtr0330656:chr2L:+:106902:114432:Sam-S:<9:11-13-14	A5SS	E9,E10,E11	E9,E11	-0.306500843465865	-0.578251433856904	-0.271750590391039	0.0145952573839452	0.0715934029438499	0.175935896887869	0.141681935026942	0.0342539618609266
FBtr0088635,FBtr0111043:chr2R:+:4686021:4743142:sns::19-20-21-22>	AFE	E1,E2,E3,E4,E5,E6,E7,E8,E9,E10,E11,E12,E13,E14,E15,E16,E18,E19	E17,E19	2.58417054932358	1.95284896232058	-0.631321587002998	0.0147054453434834	0.0719695884293259	0.394886828255895	0.261787083240899	0.133099745014996
FBtr0072521,FBtr0072522,FBtr0072523,FBtr0301348,FBtr0301349,FBtr0332101,FBtr0332102,FBtr0332103,FBtr0332104:chr3L:-:233925:246912:E(bx)::17	AFE	E12,E13,E17	E16,E17	5.00796498535486	3.79869429741668	-1.20927068793818	0.0146902013282981	0.0719695884293259	0.967120051257584	0.901750089406342	0.0653699618512424
FBtr0072303,FBtr0072304,FBtr0300488,FBtr0300489:chr2R:+:20419122:20420915:CG13585:<1.2:7-8-9>	A5SS	E2,E7	E2,E3,E7	-1.92649206619085	-2.23193522508095	-0.305443158890098	0.0147713518761349	0.0721278397860814	0.696835556974275	0.756076735521728	-0.0592411785474525
FBtr0075895,FBtr0075896:chr3L:-:13013081:13015788:CG11255::3-4>	AFE	E1,E3	E2,E3	1.67025976360683	0.88996626453474	-0.780293499072086	0.0147631224373227	0.0721278397860814	0.438942597887298	0.622200706992085	-0.183258109104787
FBtr0078894,FBtr0078895,FBtr0301297:chr3R:-:463731:467317:CG9775:<1-3:5	IR	E3,E5	E3,E4,E5	0.27347566714439	-0.146546379702646	-0.420022046847036	0.0148045186960072	0.0722077376126481	0.108968881717215	0.155818483648571	-0.0468496019313555
FBtr0300714,FBtr0300715,FBtr0300716,FBtr0300717,FBtr0332669,FBtr0332670:chr3L:-:1876550:1883041:CG13937:<1:4	A3SS	E1,E4	E1,E3,E4	-2.74084003699742	-1.14740245837359	1.59343757862383	0.0148459390330288	0.0722457531426101	0.928473806162038	0.737550883195864	0.190922922966174
FBtr0074257,FBtr0074258,FBtr0074259,FBtr0310318:chrX:-:15964397:15967599:Nipsnap:<3.4.5:7-8-9-10-11>	A3SS	E5,E7	E5,E6,E7	-1.31483539931799	-0.712949807507303	0.601885591810684	0.0148308433618551	0.0722457531426101	0.670104090057594	0.528826806352359	0.141277283705235
FBtr0305201,FBtr0305202,FBtr0305203,FBtr0305205,FBtr0305206,FBtr0305207,FBtr0305208,FBtr0305209,FBtr0333898,FBtr0333899:chr3L:+:2895016:2959579:Shab::5-6-7.8-9-12.13-14-15-18-19-20	AFE	E1,E5	E4,E5	0.693147153566838	-0.546543708246263	-1.2396908618131	0.0149229184046915	0.0725382131051577	0.454210768523325	0.773850651076234	-0.319639882552908
FBtr0084092,FBtr0300061,FBtr0332438:chr3R:-:17235698:17259855:lbl:<1-3-4:6>	IR	E4,E6	E4,E5,E6	-0.770108221974741	0.060624600851884	0.830732822826625	0.0151226111994958	0.0733005222238908	0.525917807738046	0.316996452673894	0.208921355064151
FBtr0290277,FBtr0301221,FBtr0301222,FBtr0331839,FBtr0331840:chr3L:+:7555709:7562599:frac:4-5-6-7:9-10-11-12-13>	IR	E7,E9	E7,E8,E9	-0.367104242152938	0.0825865936821927	0.449690835835131	0.0152655383891151	0.0737862974780963	0.102312905805612	0.0662061963783731	0.036106709427239
FBtr0075049,FBtr0331420,FBtr0331421,FBtr0331422:chr3L:+:18619058:18660277:MYPT-75D:6-7-8-9-10-11:13>	A3SS	E11,E13	E11,E12,E13	-1.547562509916	-0.241162056478816	1.30640045343719	0.0153277058911457	0.0740035418137675	0.503484667496855	0.161803783583242	0.341680883913614
FBtr0080060,FBtr0331666,FBtr0331667,FBtr0331668:chr2L:-:10317496:10323102:CG5381:<2:5-6-7-8-9.10-11>	A5SS	E2,E5	E2,E3,E5	-0.798507696960255	0.543615450566926	1.34212314752718	0.0154731169909886	0.0742053389623639	0.256785437875482	0.0881494231330416	0.16863601474244
FBtr0081111,FBtr0081112:chr2L:-:18859499:18881256:tup:<1-2-3-4-5-6-7-8:10>	IR	E8,E10	E8,E9,E10	-1.83067489225483	-1.24026280440839	0.590412087846435	0.0154638546132014	0.0742053389623639	0.734260734567481	0.59004639793058	0.144214336636901
FBtr0081352,FBtr0081353,FBtr0081354,FBtr0081355,FBtr0301884,FBtr0306556,FBtr0307893,FBtr0307894:chr2L:+:20311218:20348386:spir:14-15:18-19-20-21-22>	ES	E15,E18	E15,E17,E18	0.661079616241117	-0.178955109282551	-0.840034725523669	0.0154265253713257	0.0742053389623639	0.156981845196991	0.296509811838596	-0.139527966641605
FBtr0088338,FBtr0088339,FBtr0088340,FBtr0088341,FBtr0088342,FBtr0088343,FBtr0088344,FBtr0088345,FBtr0088346,FBtr0088347,FBtr0299825,FBtr0299826,FBtr0299828,FBtr0299829,FBtr0299830,FBtr0301131,FBtr0301965,FBtr0306688,FBtr0306689,FBtr0306690,FBtr0306691:chr2R:+:6156527:6194529:CAP:<4.5:17-18-19	ES	E5,E15	E5,E17	-0.887303194316126	0.773189889074592	1.66049308339072	0.0154095524531621	0.0742053389623639	0.0367554488441002	0.184240152337614	-0.147484703493514
FBtr0081996,FBtr0081997:chr3R:-:4868225:4876271:Nmdmc::3-4>	AFE	E1,E3	E2,E3	1.56627908123141	0.694679986985089	-0.87159909424632	0.0154505025779096	0.0742053389623639	0.289333899375587	0.499055012202136	-0.20972111282655
FBtr0081957,FBtr0113206,FBtr0301786,FBtr0301787,FBtr0303525,FBtr0303526:chr3R:+:4764404:4768749:skap::4-5-6-7-8	AFE	E1,E2,E4	E3,E4	0.342954962028479	0.849241820654857	0.506286858626378	0.0155114219275805	0.0743061092784988	0.566676171156887	0.669625227802947	-0.10294905664606
FBtr0113470,FBtr0302034,FBtr0302035,FBtr0302577,FBtr0302578,FBtr0302579,FBtr0306614,FBtr0306615,FBtr0306616,FBtr0332941,FBtr0332942,FBtr0332943,FBtr0332944,FBtr0332945:chr2R:-:2812191:2859142:CheB42c,mim:11-12:14	A3SS	E12,E14	E12,E13,E14	-3.64740250104624	-2.12457687769837	1.52282562334787	0.015584293010832	0.0744892317892137	0.791448703258038	0.436667780593917	0.354780922664121
FBtr0082888,FBtr0082889:chr3R:+:9915244:9918147:Npc2b::3-4>	AFE	E1,E3	E2,E3	-1.82774898391326	-0.407423813848256	1.420325170065	0.0155843191478946	0.0744892317892137	0.768184568330004	0.510474474990667	0.257710093339337
FBtr0080260,FBtr0080261,FBtr0080262,FBtr0080263,FBtr0305262:chr2L:-:11794326:11809433:crol:5:7-8	A5SS	E5,E7	E5,E6,E7	-0.610499780493806	-1.33842112711723	-0.727921346623427	0.0156594484010597	0.0747651664215039	0.120412255243101	0.220565804737613	-0.100153549494512
FBtr0086566,FBtr0086567,FBtr0086568,FBtr0086569,FBtr0290300:chr2R:+:14765898:14847000:sano:<1-2.3:5	ES	E3,E5	E3,E4,E5	-0.578077849365585	-1.59108877305941	-1.01301092369382	0.0157604302685621	0.0751637834228761	0.473146652486487	0.713839497081707	-0.24069284459522
FBtr0290305,FBtr0290306,FBtr0331199,FBtr0331200:chr2L:-:20965519:21052164:CG42238:<2-10:12>	IR	E10,E12	E10,E11,E12	-0.167054082627652	-1.0986122930357	-0.93155821040805	0.0157933912532097	0.0752374747395145	0.168833007096357	0.365214051476612	-0.196381044380255
FBtr0301790,FBtr0301791,FBtr0301792:chr2RHet:-:1545385:1621672:CG41378:4:6>	ES	E4,E6	E4,E5	-1.04145387290164	-2.28238238945511	-1.24092851655347	0.0158160253964052	0.0752618617146768	0.269070783982099	0.558576350954075	-0.289505566971976
FBtr0091965,FBtr0305158,FBtr0305159,FBtr0305160,FBtr0305161,FBtr0305162,FBtr0305164,FBtr0305168,FBtr0305169,FBtr0305170,FBtr0305172,FBtr0305173,FBtr0305174,FBtr0305175,FBtr0305176,FBtr0308586,FBtr0308587,FBtr0308588:chrX:-:2364492:2439423:trol:20-21:28	ES	E21,E28	E21,E22,E23,E24,E25,E27,E28	-5.23110858603232	-3.69244449425856	1.53866409177376	0.0159232152695615	0.0756044817826583	0.918188303212723	0.699416901706224	0.218771401506499
FBtr0089146,FBtr0089147,FBtr0089148,FBtr0089149,FBtr0089150,FBtr0089151,FBtr0089152,FBtr0308247:chr4:-:204850:214490:CG2316:<3:5	ES	E3,E5	E3,E4	2.07944154795169	1.92922946974977e-09	-2.07944154602246	0.0159501884402849	0.0756489621720797	0.0496453900710718	0.301221975146528	-0.251576585075456
FBtr0082360,FBtr0082361,FBtr0308073:chr3R:-:7067929:7069700:CG17734:<1-3:5>	IR	E3,E5	E3,E4,E5	0.625705913760977	1.27296567507988	0.647259761318902	0.0161118363172894	0.0761634330642382	0.0803746544750386	0.0467510862430388	0.0336235682319998
FBtr0086492,FBtr0086495,FBtr0100232,FBtr0110898,FBtr0301609,FBtr0301610,FBtr0304653,FBtr0304654,FBtr0304655,FBtr0304656,FBtr0308785,FBtr0308786,FBtr0308790,FBtr0308791,FBtr0308792,FBtr0308793,FBtr0308795,FBtr0308796,FBtr0308797,FBtr0310331,FBtr0332857:chr2R:-:15405368:15519013:sm:13:	ALE	E13,E14	E13,E18,E19,E20,E21	-20	-5.29454855033224	14.7054514496678	0.0161548524805919	0.0762828583616521	0	0.138136631122507	-0.138136631122507
FBtr0306931,FBtr0306932,FBtr0306933,FBtr0306934,FBtr0306935,FBtr0306936,FBtr0306937,FBtr0306938,FBtr0306939,FBtr0306940,FBtr0306941,FBtr0306942,FBtr0306943,FBtr0331951,FBtr0331952:chr2R:+:3510746:3539292:CG43340:8-9-10:	ALE	E10,E11	E10,E16,E18,E19,E20	-3.92526825537702	-5.37989740051772	-1.4546291451407	0.016344045830068	0.0769460612179009	0.193523120675126	0.055950694946546	0.13757242572858
FBtr0078649,FBtr0078650,FBtr0078651,FBtr0078652,FBtr0078653,FBtr0078654,FBtr0301947,FBtr0302597,FBtr0309319,FBtr0309320,FBtr0309321,FBtr0309322:chr3R:-:1826147:1834301:Rm62::14.15.16	AFE	E11,E12,E14	E13,E14	3.02990542506879	2.23842876465442	-0.791476660414373	0.0163404525693774	0.0769460612179009	0.901166526876329	0.798732849783601	0.102433677092728
FBtr0075282,FBtr0075283:chr3L:+:17042611:17048554:rogdi::4-5-6-7-8-9>	AFE	E2,E4	E3,E4	-1.80424293299985	-0.783520515863607	1.02072241713624	0.0163610351344003	0.0769460612179009	0.946093717604502	0.871035045479447	0.0750586721250549
FBtr0089589,FBtr0089590,FBtr0089591,FBtr0089592,FBtr0089593:chr2R:+:12012487:12025743:spin:6-7-8:10>	ES	E8,E10	E8,E9,E10	0.47873730462859	0.0347861229193005	-0.44395118170929	0.0163669304056694	0.0769460612179009	0.111539184364011	0.163045625123431	-0.0515064407594204
FBtr0081244,FBtr0081245,FBtr0331325,FBtr0331326:chr2L:+:19493250:19497978:swm:3-4:6-7-8.9>	A3SS	E4,E6	E4,E5,E6	1.51314363973877	2.17222327395341	0.659079634214643	0.016413360692838	0.0770800119094261	0.171955168815108	0.0977095342589952	0.0742456345561128
FBtr0303271,FBtr0303272,FBtr0303273,FBtr0303274,FBtr0303275,FBtr0303276,FBtr0303277,FBtr0306295,FBtr0306296,FBtr0306297,FBtr0333741,FBtr0333742,FBtr0333743,FBtr0333744,FBtr0333745:chr2L:+:22131220:22166221:CG42748,CR43241:15-16:18	IR	E16,E18	E16,E17,E18	-1.12421034910573	0.000218414838209777	1.12442876394394	0.0165774574695107	0.077619796585126	0.394503764611722	0.167343159955943	0.227160604655779
FBtr0072303,FBtr0072304,FBtr0300488,FBtr0300489:chr2R:+:20419122:20420915:CG13585:<4.5:	ALE	E5,E6	E5,E7,E8,E9	-4.21864227268564	-4.85948931691755	-0.640847044231908	0.01658249319645	0.077619796585126	0.137578894139288	0.0812822810438521	0.0562966130954355
FBtr0078311,FBtr0078312,FBtr0078313,FBtr0078314,FBtr0078315,FBtr0078316,FBtr0078317:chr3L:-:21190510:21196332:CG33054,CG33056:<2:	ALE	E2,E13,E14	E2,E5	-2.84384370676063	-1.56010757795897	1.28373612880166	0.0165802223490838	0.077619796585126	0.0117014495672998	0.0504954485163941	-0.0387939989490942
FBtr0088665,FBtr0110892:chr2R:-:4906529:4918546:CG8170:<1-2-3-4:6-7-8-9>	ES	E4,E6	E4,E5,E6	0.873528873966047	0.179048231705548	-0.694480642260499	0.0166065003851212	0.0776475866755885	0.067017348934595	0.142174945832109	-0.0751575968975142
FBtr0077718,FBtr0077719:chr2L:+:2770135:2770904:CG2862:<1:3-4.5>	A3SS	E1,E3	E1,E2,E3	0.561219637755029	0.800851517794363	0.239631880039333	0.0167259942123846	0.0780560972093306	0.195710738113548	0.162287146075528	0.0334235920380196
FBtr0074913,FBtr0331801,FBtr0331802:chr3L:-:19971912:19972912:CG14182:<1:3.4>	A5SS	E1,E3	E1,E2,E3	-2.08774034315358	-3.27336399706668	-1.18562365391311	0.0168951773202218	0.0786796613601522	0.806301128715178	0.931760214244165	-0.125459085528986
FBtr0077637,FBtr0077638,FBtr0077639,FBtr0077640,FBtr0100468,FBtr0290237,FBtr0290238,FBtr0330213:chr2L:+:2954761:2968434:Rbp9:<4-5-7-10.11-12:14-15-16.17>	ES	E12,E14	E12,E13,E14	-0.339867832519725	-1.18958406285544	-0.849716230335717	0.0169004718257902	0.0786796613601522	0.525117616275304	0.72148246444037	-0.196364848165066
FBtr0089527,FBtr0334070,FBtr0334071:chr3L:-:15893255:15917961:sff:10:12-13-14>	A5SS	E10,E12	E10,E11,E12	-1.1631508125005	0.451985122779189	1.61513593527969	0.0170369248945725	0.0791852157166265	0.692972039296545	0.296406250000098	0.396565789296447
FBtr0084578,FBtr0084579,FBtr0100516,FBtr0100517,FBtr0100518,FBtr0310445:chr3R:-:19980547:19987217:Myo95E::3-4-5-6.7	AFE	E1,E3	E2,E3	-2.34703686597507	-1.4847344414279	0.86230242454717	0.0170493128605366	0.0791852157166265	0.788757878851088	0.608511924584643	0.180245954266445
FBtr0076667,FBtr0076668,FBtr0076669,FBtr0076670,FBtr0076671,FBtr0076673,FBtr0114548,FBtr0114549,FBtr0333058:chr3L:-:8349503:8354006:Idh::9-10>	AFE	E4,E5,E6,E7,E9	E8,E9	3.65331894718032	4.87975185077375	1.22643290359343	0.0170643494888518	0.0791852157166265	0.792139563569632	0.919500335536314	-0.127360771966681
FBtr0073118,FBtr0073119,FBtr0073120,FBtr0306258,FBtr0333895:chr3L:-:3114446:3127724:prominin-like::3	AFE	E1,E3	E2,E3	0.785611224320114	1.32515766955476	0.539546445234647	0.0171284069988934	0.0793335399973908	0.145627871686396	0.0917253717612241	0.0539024999251723
FBtr0087828,FBtr0333099,FBtr0333100:chr2R:+:8481108:8499573:Amph:9:11-13>	A5SS	E9,E10,E11	E9,E11	0.195393637712832	-0.170625517204978	-0.36601915491781	0.0171444057708211	0.0793335399973908	0.17126630468153	0.12514865623536	0.0461176484461703
FBtr0089703,FBtr0089704,FBtr0089705,FBtr0089706,FBtr0089707,FBtr0089708,FBtr0089709,FBtr0089710,FBtr0089711:chr2R:+:17389601:17404746:MESK2:7-8-9-10:	ALE	E10,E12	E10,E13	-1.89911798702591	-1.22291000154832	0.676207985477595	0.017151700874465	0.0793335399973908	0.631048341104505	0.780393736937651	-0.149345395833146
FBtr0088570,FBtr0088571,FBtr0088572,FBtr0088573,FBtr0088574,FBtr0088575,FBtr0088576,FBtr0088577,FBtr0088578,FBtr0302505,FBtr0302506,FBtr0302507,FBtr0306705:chr2R:+:5003630:5009507:Su(var)2-10:<3:5-6-7-8-9-10	IR	E3,E5	E3,E4,E5	0.320907723929243	1.21924027807211	0.898332554142865	0.01725430505521	0.0797223105615456	0.0862888320894198	0.0376250030059722	0.0486638290834476
FBtr0309527,FBtr0309528:chrX:-:6652642:6653524:CR43496:<1:3>	IR	E1,E3	E1,E2,E3	-20	-1.8724803694381	18.1275196305619	0.0173268884984472	0.0798858796972399	1	0.44290625550943	0.55709374449057
FBtr0085025,FBtr0302899,FBtr0309031:chr3R:-:22250419:22250827:CG6503:<1.2:5>	IR	E2,E5	E2,E3,E4,E5	-1.24117262425237	0.0110154151294072	1.25218803938178	0.0173143757723343	0.0798858796972399	0.604357932234264	0.346697434555735	0.257660497678529
FBtr0083092,FBtr0083093:chr3R:+:11187445:11188573:Trax:<1:3>	IR	E1,E3	E1,E2,E3	0.51136896497499	1.34805075173485	0.836681786759862	0.0173841706339828	0.079978352477756	0.236102434067125	0.114263395862028	0.121839038205097
FBtr0071838,FBtr0112820,FBtr0112821,FBtr0331941,FBtr0331942:chr2R:-:18381801:18449570:px::17-18	AFE	E16,E17	E6,E7,E9,E10,E11,E12,E13,E14,E15,E17	-3.29224620331625	-2.70805019913893	0.584196004177326	0.0173765164447532	0.079978352477756	0.954886269368936	0.920306641712752	0.0345796276561837
FBtr0091491,FBtr0091492,FBtr0091493,FBtr0310062:chr2R:-:9400636:9421910:Vmat::3-5-6-7-8-9-10	AFE	E1,E3	E2,E3	-0.518793798679319	0.339867826758781	0.8586616254381	0.0174604690171515	0.0802434602852406	0.604089256549249	0.414094186035104	0.189995070514145
FBtr0074451,FBtr0301696,FBtr0333757,FBtr0333758:chrX:+:17493640:17500912:X11L:10:12-13-14-15.16.17>	ES	E10,E12	E10,E11,E12	1.17163742152674	0.254892251362626	-0.916745170164113	0.01751205632071	0.0803945577030885	0.222177049931265	0.41112835953618	-0.188951309604915
FBtr0075357,FBtr0112790,FBtr0330130,FBtr0330131,FBtr0330132,FBtr0330133,FBtr0330134,FBtr0330135,FBtr0330136:chr3L:-:16615469:16640982:Abl:10:12>	IR	E10,E12	E10,E11,E12	-1.14297241437411	-1.9185798027402	-0.775607388366091	0.0175364080834645	0.0804204328011174	0.280877969838019	0.457814611696622	-0.176936641858603
FBtr0089412,FBtr0089413,FBtr0089414,FBtr0089415,FBtr0089416,FBtr0089417:chr3R:-:13499902:13508234:alt:7-8:10-11-12>	ES	E8,E10	E8,E9,E10	0.552447302528965	0.940983348515162	0.388536045986198	0.0175985234472642	0.080619248670463	0.163054948927885	0.116676686129442	0.046378262798443
FBtr0078523,FBtr0078524:chr3L:+:22710827:22712845:CG32452::3>	AFE	E1,E3	E2,E3	0.85441532811552	1.88031286335291	1.02589753523739	0.0176283433423538	0.0806698523344987	0.418333634747487	0.228884209675897	0.189449425071591
FBtr0303271,FBtr0303272,FBtr0303273,FBtr0303274,FBtr0303275,FBtr0303276,FBtr0303277,FBtr0306295,FBtr0306296,FBtr0306297,FBtr0333741,FBtr0333742,FBtr0333743,FBtr0333744,FBtr0333745:chr2L:+:22131220:22166221:CG42748,CR43241::15-16	AFE	E14,E15	E6,E7,E9,E10,E12,E13,E15	-2.07457793936034	-1.20442506935434	0.870152870006001	0.0176870647452207	0.0808524651172483	0.186701174073772	0.0974614524293116	0.0892397216444602
FBtr0072798,FBtr0072799,FBtr0309845,FBtr0334078,FBtr0334079,FBtr0334080:chr3L:-:1715594:1731107:drpr:<1-2-3-4:7	ES	E4,E7	E4,E5,E6,E7	-2.34237531815392	-3.50320830838901	-1.16083299023508	0.0177250457420288	0.0809399803969158	0.300174627961249	0.603956760159168	-0.303782132197919
FBtr0080527,FBtr0080528,FBtr0331332,FBtr0331333,FBtr0331334:chr2L:+:13665524:13672967:CG18507:6:8>	IR	E6,E8	E6,E7,E8	-3.40119736826109	-2.05017115450831	1.35102621375278	0.0177456774575695	0.080948169888722	0.757112154621282	0.439670272982421	0.317441881638861
FBtr0087441,FBtr0087442,FBtr0305588:chr2R:+:10657938:10660135:BEAF-32::4>	AFE	E1,E4	E2,E3,E4	-1.47848459431453	-0.836386775506644	0.642097818807885	0.0178020996916394	0.0810334982785747	0.708871288511192	0.559756075190767	0.149115213320425
FBtr0089793,FBtr0301340,FBtr0301341:chr4:+:745029:796707:bt:23-24:26-27-28-29-30-31-32-33-34-35-36-37-38-39-40-41-42	ES	E24,E26	E24,E25,E26	1.08814099256865	0.33647223318237	-0.751668759386283	0.0177978471882082	0.0810334982785747	0.159454465816485	0.287023764617251	-0.127569298800766
FBtr0304830,FBtr0304831,FBtr0304833,FBtr0304834,FBtr0304836,FBtr0333221:chr3L:+:22991471:23033400:nrm:27:31>	ES	E27,E31	E27,E30,E31	-0.510825621953528	-1.24984326379401	-0.739017641840484	0.0178315606529307	0.0810485950751169	0.327355377047181	0.525225454210509	-0.197870077163328
FBtr0089070,FBtr0307167,FBtr0332913:chr4:+:522435:560418:zfh2:<1-2-3:5-6-7	ES	E3,E5	E3,E4,E5	-2.46778746283548	-4.7174641115428	-2.24967664870731	0.0178431396185852	0.0810485950751169	0.277331287779459	0.816163604549442	-0.538832316769983
FBtr0076415,FBtr0076416,FBtr0310662,FBtr0310663,FBtr0310664,FBtr0333856,FBtr0333857:chr3L:-:9676678:9689800:CG6767:3-4:8-9-10-11>	A3SS	E4,E8	E4,E7,E8	0.622410631012466	0.930475371876707	0.308064740864242	0.0179451674311828	0.0813716704862945	0.301864395042836	0.240348662452214	0.0615157325906219
FBtr0070608,FBtr0070609,FBtr0070610:chrX:+:3766453:3774329:CG2930:<1:3-4-5-6-7>	A5SS	E1,E3	E1,E2,E3	-1.67575013480178	-2.39519927431167	-0.719449139509898	0.0179521395441022	0.0813716704862945	0.738397821337488	0.849209111279235	-0.110811289941746
FBtr0086170,FBtr0303225,FBtr0303226:chr2R:+:2873567:2876427:CG17002:<1-2:4	ES	E2,E4	E2,E3,E4	-0.452838435672931	0.410756220175351	0.863594655848282	0.0179934691317244	0.0814730630758902	0.434250142462288	0.248628469055008	0.18562167340728
FBtr0072938,FBtr0303022,FBtr0333446:chr3L:+:2648047:2650205:CG1246::4-5-6-7-8>	AFE	E1,E4	E3,E4	0.394644661145398	-0.144608589736926	-0.539253250882323	0.0182803616840879	0.0825112543660984	0.262116804859256	0.37095706630482	-0.108840261445564
FBtr0113418,FBtr0113419,FBtr0305093,FBtr0305094,FBtr0305095,FBtr0305096,FBtr0305097,FBtr0332985:chr3L:+:10474511:10587112:A2bp1:16:19-21-22.23.24.25>	ES	E16,E19	E16,E17	-0.483426647489407	-1.42500887027216	-0.941582222782752	0.0182672791896488	0.0825112543660984	0.431161094964828	0.674818361365836	-0.243657266401007
FBtr0078410,FBtr0078411,FBtr0332860:chr3L:-:21275089:21279062:CG12974:<3:	ALE	E3,E4	E3,E5,E6,E7,E8	-2.68109112817964	-3.82645057154583	-1.14535944336619	0.0183557416525512	0.0825912271005367	0.182634039164745	0.0856126500786072	0.0970213890861378
FBtr0078968,FBtr0078969,FBtr0078971,FBtr0078973,FBtr0309256,FBtr0309257:chr3R:+:60867:66780:Gel:<1-4.5.6:9-10-11-12-13-14>	A5SS	E6,E9	E6,E7,E9	-0.870447035948142	-0.596137447149283	0.274309588798859	0.0183248313104806	0.0825912271005367	0.391948759385321	0.327845952759508	0.064102806625813
FBtr0112603,FBtr0112604,FBtr0112605,FBtr0112606:chr2L:-:7497804:7576604:Rapgap1::4	AFE	E1,E2,E4	E3,E4	1.15344015306575	2.71800989512472	1.56456974205897	0.0183431676449748	0.0825912271005367	0.652028930852315	0.89917676167689	-0.247147830824575
FBtr0301058,FBtr0301059,FBtr0301060,FBtr0301061,FBtr0332426:chrX:+:2813802:2818459:CG3588:6:8.9.10.11>	A5SS	E6,E8	E6,E7,E8	1.29928298981903	0.897130248776931	-0.4021527410421	0.0184222541173925	0.0828037928268155	0.194972546257072	0.253719580196473	-0.0587470339394014
FBtr0113480,FBtr0301466,FBtr0301467,FBtr0301468,FBtr0301469,FBtr0301470,FBtr0301471,FBtr0333195,FBtr0333196,FBtr0333197:chr3R:-:21567069:21588827:LpR1:10:	ALE	E10,E11	E10,E12,E13,E14,E15,E17,E18,E19	-1.34547235533739	-1.90954252157472	-0.564070166237328	0.0184757064064079	0.082870678943982	0.867504175620903	0.78913600086807	0.0783681747528328
FBtr0082517,FBtr0299594:chr3R:-:7648423:7695183:CG6959:2:4>	ES	E2,E4	E2,E3	-2.03377150838123	-3.72970144238703	-1.69592993400581	0.0184753354941245	0.082870678943982	0.776086717863745	0.946737188496075	-0.17065047063233
FBtr0300118,FBtr0308330,FBtr0308331,FBtr0308332,FBtr0332872:chr3L:+:23199768:23280229:nAcRalpha-80B:<1-2-3-4:8-9-10-11-12-13-14.15.16>	ES	E4,E8	E4,E5,E8	-1.05605267538871	-2.32949253942313	-1.27343986403442	0.01877663811674	0.083870284810428	0.379675770803441	0.682221032595887	-0.302545261792446
FBtr0078346,FBtr0309230,FBtr0333385,FBtr0333386:chr3L:+:21375600:21417516:rgn:<1-2-3-4-5:7-8.9>	A3SS	E5,E7	E5,E6,E7	1.77306734037351	0.802346470243144	-0.970720870130362	0.0188586761584855	0.0841492538452878	0.104312171642387	0.233150897075244	-0.128838725432857
FBtr0075364,FBtr0100244:chr3L:-:16583158:16584150:tra:<1:3-4>	A3SS	E1,E3	E1,E2,E3	-2.21103920104067	-1.45054264183265	0.760496559208021	0.0189143756176888	0.0842957075537722	0.66329344968076	0.478789698926216	0.184503750754544
FBtr0084018,FBtr0084019,FBtr0084020,FBtr0084021,FBtr0084022,FBtr0084024,FBtr0110937,FBtr0110938,FBtr0110939,FBtr0112915,FBtr0112916,FBtr0301585,FBtr0301586,FBtr0301587,FBtr0301588,FBtr0301589:chr3R:+:16966460:17039991:SNF4Agamma::19	AFE	E10,E11,E12,E19	E18,E19	4.88090617502615	3.58583109212298	-1.29507508290317	0.0189307325551292	0.0842957075537722	0.976768753088517	0.924100056623654	0.0526686964648628
FBtr0088216,FBtr0088217,FBtr0088218,FBtr0088219,FBtr0113064:chr2R:+:6618860:6626116:CG7220::7	AFE	E5,E7	E6,E7	-1.95256416246345	-2.46521679910614	-0.51265263664269	0.0190728707026379	0.0848407095333696	0.817423645945815	0.895563367874188	-0.0781397219283727
FBtr0301058,FBtr0301059,FBtr0301060,FBtr0301061,FBtr0332426:chrX:+:2813802:2818459:CG3588:<1-2.3-4:6	IR	E4,E6	E4,E5,E6	-0.52344484655883	-0.0395073663087477	0.483937480250082	0.0194259563369567	0.0862814010958777	0.382305771753218	0.288638970565406	0.0936668011878126
FBtr0113226,FBtr0113227,FBtr0113228,FBtr0114499,FBtr0114500,FBtr0114501:chr3R:+:8520867:8523265:CG14394:3:6.7.8>	ES	E3,E6	E3,E4,E5,E6	-0.810930217082276	-1.60943791670757	-0.798507699625291	0.0194369086015382	0.0862814010958777	0.30134715743053	0.485569509034755	-0.184222351604225
FBtr0112611,FBtr0112612,FBtr0301525:chr2L:-:7099691:7156701:Pvf3:<1:4-5-6-7>	ES	E1,E4	E1,E3	1.06784059870227	3.4339872092027	2.36614661050043	0.0196988457647666	0.0873539115079485	0.163306765114539	0.0123425692694758	0.150964195845063
FBtr0082239,FBtr0331681,FBtr0331682,FBtr0331683,FBtr0331684:chr3R:-:6137756:6157075:Bruce:20-21-22-23-24-25-26-27-28:30-31-32-33-34-35>	A3SS	E28,E30	E28,E29,E30	-1.71379792928144	-0.791587257698505	0.922210671582932	0.0197195173811893	0.0873554290587324	0.765459551775921	0.563393699302086	0.202065852473835
FBtr0076459,FBtr0076460,FBtr0113322,FBtr0113323,FBtr0113324:chr3L:+:9423411:9431811:MTF-1:<1:	ALE	E1,E2,E3	E1,E4,E6,E7	-1.55677154491441	-2.21197063488623	-0.655199089971817	0.0197541715948816	0.0874089886390888	0.476748739656616	0.322769909323935	0.153978830332681
FBtr0085630,FBtr0303200,FBtr0303201,FBtr0303202:chr3R:-:26244488:26248693:CG2217,CG42740:<1:3-4>	IR	E1,E3	E1,E2,E3	-1.17865499955038	-3.7612001077246	-2.58254510817422	0.0199951493928372	0.0883033473186243	0.691406250000024	0.942877801879901	-0.251471551879878
FBtr0299572,FBtr0299573,FBtr0330241:chr2R:-:18628503:18685794:CG42260:10:12-13-14.15.16>	A3SS	E10,E12	E10,E11,E12	-0.318453731912719	1.22377543357168	1.5422291654844	0.0201353272855573	0.0888311102115398	0.53442589391305	0.159361238453035	0.375064655460015
FBtr0081385,FBtr0300249,FBtr0300250:chr2L:+:20647532:20648848:Uhg3:4:	ALE	E4,E5	E4,E6,E7	-2.18358181272961	-2.97552957919612	-0.791947766466513	0.0202160693723896	0.0890958462493929	0.0753919801487863	0.0359992200610161	0.0393927600877702
FBtr0079033,FBtr0079034,FBtr0079035,FBtr0301905,FBtr0301906,FBtr0301907,FBtr0333539:chr2L:-:5040647:5044712:CG31650:4:6	A5SS	E4,E6	E5,E6	-0.896199938113062	-1.82739112366735	-0.931191185554288	0.0203106892385489	0.0893296127513251	0.628425525279829	0.808611042825654	-0.180185517545825
FBtr0112622,FBtr0112623,FBtr0112624,FBtr0290011,FBtr0329897,FBtr0329898,FBtr0329899:chr3R:+:9540930:9590389:CG34383:11-12.13-14-15-16.17-18:22>	ES	E18,E22	E20,E22	-2.5938352669381	-1.40657342594566	1.18726184099244	0.0205061749454381	0.0900971715138523	0.571956208730535	0.283228535284679	0.288727673445855
FBtr0273422,FBtr0273423,FBtr0273424,FBtr0273425,FBtr0273426,FBtr0273427,FBtr0273428,FBtr0308596:chr3L:-:14405924:14529376:bbg::6	AFE	E3,E4,E6	E5,E6	2.56489498433474	1.69484559191162	-0.87004939242312	0.0205515704985916	0.0901123453392328	0.224014423366736	0.1207340752334	0.103280348133336
FBtr0082910,FBtr0112896,FBtr0307076,FBtr0307077:chr3R:-:9944983:9948142:Abi:4-5:7	A3SS	E5,E7	E5,E6,E7	-2.16243845185445	-2.99117646522786	-0.828738013373411	0.0205418897982741	0.0901123453392328	0.890409673248231	0.953156978553706	-0.062747305305475
FBtr0273384,FBtr0273385:chr2R:-:4856840:4873063:CG8213::4-5-6-7-8>	AFE	E1,E2,E4	E3,E4	2.55636560788579	1.81010860738567	-0.74625700050012	0.0206044029466278	0.0901599994517919	0.135753353607475	0.0776684859458409	0.0580848676616341
FBtr0333493,FBtr0333494,FBtr0333495,FBtr0333496,FBtr0333497,FBtr0333498,FBtr0333499,FBtr0333500,FBtr0333501,FBtr0333502,FBtr0333503,FBtr0333504,FBtr0333505,FBtr0333506,FBtr0333507,FBtr0333508,FBtr0333509:chr3L:+:914073:993687:Glut1:17-18-19-20-21:24-25	A3SS	E21,E24	E21,E23,E24	0.775385274372153	0.128617380045065	-0.646767894327088	0.020601337009972	0.0901599994517919	0.244146969866706	0.385634050988397	-0.141487081121691
FBtr0077726,FBtr0077727,FBtr0077728,FBtr0332218,FBtr0332219,FBtr0332220:chr2L:-:2779266:2799979:Syt1:8-10-11:14-15	A3SS	E11,E14	E11,E13	0.381367556352486	1.1685708823832	0.787203326030716	0.0207288800921881	0.0903702158049587	0.379058530592001	0.197877157897206	0.181181372694795
FBtr0077335,FBtr0077336,FBtr0308243:chrX:+:20115726:20119277:Peritrophin-A:<1.2-4-5-6:8>	IR	E6,E8	E6,E7,E8	0.142027491129484	0.72901516433419	0.586987673204706	0.0206988987220387	0.0903702158049587	0.170726594638068	0.100366694522944	0.0703599001151241
FBtr0299848,FBtr0299849:chr3L:-:15007794:15058077:Sytbeta::5-6-7-8-9-10>	AFE	E2,E5	E3,E4,E5	2.35092370763007	1.0962704025921	-1.25465330503796	0.0207258330002233	0.0903702158049587	0.0249445799901058	0.0827020965042618	-0.0577575165141559
FBtr0077720,FBtr0077721:chr2L:+:2805517:2812147:daw::3-4-5-6>	AFE	E1,E3	E2,E3	1.4210179408484	-0.131280527343015	-1.55229846819141	0.0207365680204071	0.0903702158049587	0.0820105155941337	0.443647599565349	-0.361637083971215
FBtr0087633,FBtr0087634,FBtr0087635,FBtr0087636:chr2R:+:9713879:9720419:CG6329:<1.2:6-7-8.9>	A5SS	E2,E6	E2,E3,E6	1.11600402819885	1.73827079390713	0.622266765708285	0.0207972612125053	0.0905428889869658	0.160286494215376	0.0897312419738107	0.0705552522415652
FBtr0087444,FBtr0087445:chr2R:+:10695924:10697436:CG10200:<1:3-4-5>	IR	E1,E3	E1,E2,E3	1.30244004681841	0.954217780795323	-0.348222266023082	0.0208192406742851	0.0905468392483837	0.0902436611312839	0.120320196107982	-0.0300765349766978
FBtr0075651,FBtr0075652:chr3L:-:15124607:15130034:CG12316::3-4-5-6-7>	AFE	E1,E3	E2,E3	0.381367555801182	1.79175947217443	1.41039191637325	0.0209124006259715	0.0907682681715147	0.836779595143677	0.327324478178337	0.50945511696534
FBtr0080975,FBtr0080976,FBtr0080977,FBtr0290262,FBtr0290263,FBtr0301440,FBtr0301441,FBtr0301442,FBtr0332451,FBtr0332452,FBtr0332453,FBtr0332454,FBtr0332455,FBtr0332456:chr2L:+:17384699:17409698:CLIP-190:13-14-15:17	IR	E15,E17	E15,E16,E17	0.227389840325644	0.873273345774869	0.645883505449225	0.020911911807899	0.0907682681715147	0.118804078709394	0.0625866945592133	0.0562173841501809
FBtr0071784,FBtr0071785:chr2R:-:18077325:18090178:Swim::3-4-5>	AFE	E1,E3	E2,E3	-1.30218896920603	-1.73431295992826	-0.432123990722232	0.0211955053876317	0.0918242817300965	0.847023480117102	0.902257664284259	-0.0552341841671564
FBtr0082699,FBtr0082700,FBtr0082701,FBtr0082702,FBtr0100161:chr3R:+:8837387:8851905:CtBP:<1-5-6-7-8-9:12>	ES	E9,E11,E12	E9,E12	-0.195679690318668	0.341271321144179	0.536951011462847	0.0211984378581	0.0918242817300965	0.130583773275547	0.203169245669032	-0.0725854723934851
FBtr0081466,FBtr0081467,FBtr0299908,FBtr0299909,FBtr0299910,FBtr0299911,FBtr0299912,FBtr0306015,FBtr0306016:chr2L:+:21104598:21134255:Nhe2:3-4-5-6-7-8-9-10-11-14:16-17-18-19	A5SS	E14,E16	E14,E15,E16	-1.01903469842037	0.0426509729440543	1.06168567136442	0.0213916014875069	0.092567685389544	0.631243277530984	0.427133555335399	0.204109722195585
FBtr0330721,FBtr0330722,FBtr0330723,FBtr0330724,FBtr0330725,FBtr0330726,FBtr0330727,FBtr0330728,FBtr0332201:chr2L:-:7472512:7496307:CG42533:18:20>	IR	E18,E20	E18,E19,E20	-1.03489647771918	-1.84582668358518	-0.810930205866004	0.0215478209224268	0.0931498858185794	0.488480392156984	0.679424372320478	-0.190943980163494
FBtr0301105,FBtr0301106,FBtr0301107,FBtr0301108,FBtr0301109,FBtr0301110,FBtr0301111,FBtr0301113,FBtr0301114,FBtr0301958,FBtr0306638,FBtr0308094,FBtr0309957:chr3L:+:6991942:7046528:mp:25-26-28:30	ES	E28,E30	E28,E29,E30	0.934309240804464	-0.0588404920030499	-0.993149732807514	0.0218386229952146	0.09431212362858	0.198414235206134	0.356249081653113	-0.15783484644698
FBtr0084578,FBtr0084579,FBtr0100516,FBtr0100517,FBtr0100518,FBtr0310445:chr3R:-:19980547:19987217:Myo95E:3-4-5-6.7:9-10-11-12-13-14-16-17-18-19-20.21>	ES	E7,E9	E7,E8,E9	0.980829251594678	-0.441832754513695	-1.42266200610837	0.0218770070902728	0.0943830315932753	0.225806451613209	0.548873591989203	-0.323067140375994
FBtr0083758,FBtr0083759,FBtr0083760,FBtr0306251:chr3R:+:15229176:15232016:CG5316:8:	ALE	E8,E10,E11	E8,E9	1.17865499690812	1.92075158716123	0.742096590253104	0.0221161189973668	0.095318920091961	0.176909251825554	0.312410781293282	-0.135501529467728
FBtr0303923,FBtr0303924:chr2L:+:8466829:8488671:d::5-6-7-8-9-10>	AFE	E1,E2,E3,E5	E4,E5	-2.21557371696549	-1.32175584574105	0.89381787122444	0.0222034160994989	0.095599277534616	0.102957819229553	0.227157401195064	-0.124199581965511
FBtr0085352,FBtr0085353,FBtr0085354:chr3R:-:24650227:24657757:WASp::5-6-7-8-9>	AFE	E1,E3,E5	E4,E5	1.92591003901368	2.61764873073093	0.691738691717254	0.0223025867025826	0.0959301452062036	0.632485230073277	0.773618895424861	-0.141133665351584
FBtr0089194,FBtr0089195,FBtr0333701:chr4:+:1147227:1158545:CG11155:<1-2-3:5-6-7-8-9-10-11	ES	E3,E5	E3,E4,E5	-2.29345260488888	-3.27714473112887	-0.983692126239986	0.0224154355169922	0.0963191264165155	0.708922613912741	0.856544580588638	-0.147621966675896
FBtr0081328,FBtr0081329,FBtr0081330,FBtr0306234:chr2L:+:20061476:20064381:lok:<1:3	IR	E1,E3	E1,E2,E3	-0.429562657802974	0.195308758515777	0.624871416318751	0.0225370112659681	0.0967447926172477	0.405341161274047	0.268855731998831	0.136485429275216
FBtr0302644,FBtr0302645,FBtr0310576:chr2R:+:8592678:8639050:CG42663:3:7-8-9.10>	ES	E3,E7	E3,E5	-0.870828355986491	-2.07944155151033	-1.20861319552384	0.0230087417547335	0.0986712208783332	0.405907269618995	0.691819959796314	-0.28591269017732
FBtr0081260,FBtr0112800,FBtr0305950,FBtr0331239,FBtr0331240,FBtr0331241,FBtr0331242:chr2L:+:19586622:19732069:Lar::3	AFE	E1,E3	E2,E3	-0.980829256173775	0.0833816115751601	1.06421086774894	0.0231375240017216	0.0991245669345939	0.807440651602974	0.590107846287269	0.217332805315705
FBtr0081990,FBtr0081991,FBtr0081992,FBtr0081993,FBtr0081994,FBtr0305197,FBtr0333667,FBtr0333668:chr3R:-:4892064:5063404:pum:<12:14	ES	E12,E14	E13,E14	-0.628608657020191	0.875468734592424	1.50407739161261	0.0234548929402027	0.100284253695573	0.605966155877112	0.279980672475148	0.325985483401964
FBtr0091470,FBtr0091471,FBtr0091472,FBtr0091473,FBtr0308340,FBtr0308341:chr4:+:1206398:1213320:CG33521:<5:7	A3SS	E5,E7	E5,E6,E7	-1.06471073260615	-2.28819635835247	-1.22348562574632	0.0234362463472868	0.100284253695573	0.441357993604234	0.726839842836932	-0.285481849232699
FBtr0071140,FBtr0071141,FBtr0300899,FBtr0300900:chrX:-:7787085:7787829:CG18624:<1.2:6>	A3SS	E2,E6	E2,E5	-2.38095416470113	-2.05968992019183	0.321264244509295	0.0235118924865386	0.100333060352365	0.815087155374289	0.761512497463028	0.0535746579112611
FBtr0084161,FBtr0084162,FBtr0112872,FBtr0112873,FBtr0301327,FBtr0301328,FBtr0330368:chr3R:-:17611483:17648364:CASK::11-12	AFE	E10,E11	E9,E11	-0.354171814393048	-1.24432409965301	-0.89015228525996	0.0235130071619343	0.100333060352365	0.77218120500605	0.864707609362819	-0.0925264043567684
FBtr0091630,FBtr0091631,FBtr0307333,FBtr0307334,FBtr0333702:chr4:+:1234562:1275485:Caps:23:26-27	ES	E23,E26	E23,E24,E26	-2.61624265515239	-3.33631691810683	-0.720074262954439	0.0236200661116834	0.100689904843158	0.778406427169077	0.879022136479414	-0.100615709310337
FBtr0302674,FBtr0302675,FBtr0302676,FBtr0302677,FBtr0302678,FBtr0302679,FBtr0302681,FBtr0302682,FBtr0302683,FBtr0302684,FBtr0302685,FBtr0306699,FBtr0306700,FBtr0306701,FBtr0306702,FBtr0306703,FBtr0331411,FBtr0331412:chr3L:+:2377718:2466353:CG42669::21.22.23>	AFE	E17,E19,E21	E20,E21	2.29600612445867	1.8866760291092	-0.409330095349474	0.0236906694482393	0.100890789513463	0.640879768765361	0.542682469210161	0.0981972995552
FBtr0087236,FBtr0087240,FBtr0087241,FBtr0304747:chr2R:+:12066330:12072608:Lis-1:<1:5-6-7-8-9-10-11.12>	A5SS	E1,E5	E1,E2,E5	-2.67565841014523	-3.59576226159658	-0.920103851451354	0.0237897701201843	0.101212517036071	0.854747896986332	0.938104601829048	-0.0833567048427155
FBtr0088120,FBtr0273343,FBtr0332463:chr2R:+:7211818:7223968:sha:<4-5-6-8-9-10-11:13-14>	A3SS	E11,E13	E11,E12,E13	-2.62880084866779	-1.52939520225201	1.09940564641578	0.023860929224949	0.101280642381247	0.909748684558687	0.759246061555589	0.150502623003098
FBtr0076664,FBtr0076665,FBtr0076678:chr3L:-:8395267:8398377:CG33057,mkg-p:<1:4	IR	E1,E4	E1,E2,E3,E4	-0.628140750900627	0.371919629057768	1.00006037995839	0.023852756932734	0.101280642381247	0.111154897155349	0.0479962091100436	0.0631586880453049
FBtr0083435,FBtr0306209,FBtr0306210,FBtr0330037:chr3R:+:13205665:13215987:lute:<1:3	A5SS	E1,E3	E1,E2,E3	-0.653926470829332	-1.35192671491155	-0.698000244082213	0.0238764930724233	0.101280642381247	0.413464941602006	0.570761744552962	-0.157296802950956
FBtr0077799,FBtr0100648,FBtr0333226:chr2L:-:2308760:2357356:CG9967:<1-2:4-5-6-7>	ES	E2,E4	E2,E3,E4	-0.870828361701429	-1.96360972489551	-1.09278136319408	0.0239822699156664	0.101629007719545	0.457446509667302	0.720290381239183	-0.262843871571881
FBtr0083899,FBtr0113252:chr3R:-:16149995:16153732:CG4360:<1.2-3:5>	A3SS	E3,E5	E3,E4,E5	-0.857101869224502	-0.380147300719685	0.476954568504817	0.0240339379425969	0.101692608311575	0.485132868936528	0.364068356111464	0.121064512825064
FBtr0086450,FBtr0086457,FBtr0086461,FBtr0100390,FBtr0100393,FBtr0301503,FBtr0301504,FBtr0301505,FBtr0301506,FBtr0330243,FBtr0330244,FBtr0330245:chr2R:+:15343678:15373191:mei-W68,par-1:19-20:22-23-24	A5SS	E20,E22	E20,E21,E22	0.727855323184252	0.238579273854366	-0.489276049329887	0.0242089811216	0.10208635120659	0.270818398353825	0.375920793425833	-0.105102395072008
FBtr0076616,FBtr0076618,FBtr0076619,FBtr0305696,FBtr0305697,FBtr0305698,FBtr0305699,FBtr0333048,FBtr0333049:chr3L:+:8443021:8465769:Gug:11:13-14	ES	E11,E13	E11,E12,E13	-1.43983512639229	-2.09898613317198	-0.65915100677969	0.0241857495574146	0.10208635120659	0.649938402923954	0.797736321318862	-0.147797918394908
FBtr0073030,FBtr0073031,FBtr0073032:chr3L:+:3165180:3169080:CG32280:<1:4-5>	A5SS	E1,E4	E1,E2,E4	0.411761691761221	-0.259766522625393	-0.671528214386614	0.0242075316528395	0.10208635120659	0.286909808141788	0.439312183730222	-0.152402375588434
FBtr0080705,FBtr0080706,FBtr0332473,FBtr0332474:chr2L:+:15113479:15118069:stc:<1:3.4-5-6-7>	A5SS	E1,E3	E1,E2,E3	0.568395475376722	1.09861228877674	0.530216813400018	0.0242624958441213	0.102211710433519	0.28646427917119	0.189073836960753	0.0973904422104367
FBtr0084909,FBtr0084910,FBtr0084911,FBtr0300819,FBtr0300820:chr3R:+:21707706:21713286:Sppl::4	AFE	E1,E4	E3,E4	2.68296933917053	4.83862718205338	2.15565784288285	0.024542420163802	0.103289695831398	0.0877814151582682	0.0115170770452868	0.0762643381129814
FBtr0081905,FBtr0081907,FBtr0300543,FBtr0300544:chr3R:+:4541955:4547050:CG11760,CG8116::6.7.8>	AFE	E3,E4,E6	E5,E6	3.00798094751508	5.14866550532778	2.1406845578127	0.0245875640116293	0.103378436945177	0.89255458938452	0.988182018997111	-0.0956274296125911
FBtr0299642,FBtr0299645,FBtr0299646,FBtr0299647,FBtr0299648,FBtr0300519,FBtr0300520,FBtr0331843,FBtr0331844:chr3L:+:17523180:17539760:Nedd4:17:19	A3SS	E17,E19	E17,E18,E19	-1.94591014387603	-0.610909086202525	1.3350010576735	0.0248120457353636	0.104143213493665	0.793150087260245	0.5290622098415	0.264087877418746
FBtr0075173,FBtr0302041:chr3L:+:17480217:17504793:Oatp74D:<1:3-4-5-6-7-8-9-10>	A5SS	E1,E3	E1,E2,E3	0.69314717967902	-0.944461607542346	-1.63760878722137	0.0248179312584392	0.104143213493665	0.335183099365474	0.66899424348211	-0.333811144116636
FBtr0089814,FBtr0089815,FBtr0308321,FBtr0308322,FBtr0308323,FBtr0308324,FBtr0330408,FBtr0333117,FBtr0333118,FBtr0333119,FBtr0333120:chrX:-:1567142:1586580:CG32809:<1.2:	ALE	E2,E3	E2,E4	-1.26459742750195	-2.10587480033385	-0.841277372831899	0.0248991991603829	0.104382301260649	0.356187353204208	0.188934458365976	0.167252894838232
FBtr0088626,FBtr0302497,FBtr0302498,FBtr0306381,FBtr0306382,FBtr0308824:chr2R:-:5010808:5019486:CG18659:14:18>	ES	E14,E18	E14,E16,E18	-1.94389552565046	-1.03333806611007	0.910557459540395	0.0250904688588244	0.105068064561973	0.391508429270149	0.208118016547979	0.183390412722169
FBtr0076970,FBtr0076971,FBtr0076972,FBtr0076973,FBtr0076974,FBtr0307510,FBtr0307511:chr3L:+:6543837:6587040:CG18769:<2:5	A5SS	E2,E5	E3,E5	-1.1939224671364	-2.63905732405493	-1.44513485691852	0.0251479755723133	0.105068064561973	0.666680360025532	0.894362026311771	-0.227681666286239
FBtr0304993,FBtr0304994,FBtr0304995,FBtr0304996,FBtr0304997,FBtr0304998,FBtr0304999,FBtr0333948:chr3L:+:8056973:8101936:Ect4:21:	ALE	E21,E22	E21,E23	-0.630021763303761	0.391673147472768	1.02169491077653	0.0251458121131061	0.105068064561973	0.316736801333452	0.559132032301717	-0.242395230968265
FBtr0302926,FBtr0302927:chr2R:+:10323403:10353386:Oaz::5-6-7>	AFE	E2,E3,E5	E4,E5	-6.05906730228952e-10	1.28093384233525	1.28093384294116	0.0251605860912893	0.105068064561973	0.42084958543296	0.748438984943698	-0.327589399510738
FBtr0075148,FBtr0075149,FBtr0075150,FBtr0075151,FBtr0306813,FBtr0306814:chr3L:-:17944052:18057796:Eip75B::10	AFE	E7,E8,E10	E9,E10	-0.514890634443034	0.127279940047287	0.642170574490321	0.0253581118414082	0.105790103478185	0.419342091412602	0.578280220270209	-0.158938128857607
FBtr0091490,FBtr0305055:chr2R:-:20465088:20465657:IFa:<1:3>	IR	E1,E3	E1,E2,E3	-0.109199294277931	1.06087196286476	1.17007125714269	0.0254389435948489	0.106024384701325	0.339406507634779	0.188172122836743	0.151234384798036
FBtr0085252,FBtr0085253,FBtr0301143:chr3R:+:23763966:23768500:CG5514:<2-3-4:7>	A3SS	E4,E7	E4,E5,E6,E7	-0.614871477427111	-1.31282633315555	-0.697954855728442	0.0254967538485722	0.106162355898561	0.309953201819316	0.47359761721374	-0.163644415394424
FBtr0078247,FBtr0078250,FBtr0304935,FBtr0304936,FBtr0331523:chr3L:+:20764627:20770031:Pitslre:3:6	A3SS	E3,E6	E4,E5,E6	-2.77258872597326	-4.16407780255953	-1.39148907658627	0.0255994662668517	0.10648684080219	0.585803510515669	0.844333728646191	-0.258530218130522
FBtr0089956,FBtr0310277:chr2L:-:13021865:13060115:CG9932:<1-2-3-4-5-6:8.9>	A5SS	E6,E8	E6,E7,E8	-1.74149763324419	-0.967584022476403	0.773913610767785	0.0259426253989315	0.107809923925734	0.264268736057078	0.149075973603874	0.115192762453204
FBtr0091951:chr3L:-:19479845:19481539:pncr009:3L:<1:	ALE	E1,E2	E1,E3,E4	0.365517014769372	1.54758396618159	1.18206695141222	0.0260002663487839	0.107840873070197	0.877782104712714	0.944920481631822	-0.0671383769191085
FBtr0077479,FBtr0077480,FBtr0077481,FBtr0077482,FBtr0077483,FBtr0113020:chr2L:-:4189496:4198058:CG3714:6-7-8-9-10-11-12:14-15-16>	ES	E12,E14	E12,E13,E14	0.476935804609907	-0.410529367745551	-0.887465172355458	0.0259802240652516	0.107840873070197	0.0831938790266377	0.161390372025831	-0.0781964929991932
FBtr0088393,FBtr0088394:chr2R:+:5914345:5918173:CG12128:<1:3-4>	IR	E1,E3	E1,E2,E3	-2.29099927852966	-1.44753651560899	0.843462762920669	0.0261295839037629	0.108077738520705	0.794033258944465	0.622037589317091	0.171995669627374
FBtr0086736,FBtr0086738,FBtr0086740:chr2R:+:14027582:14034696:pAbp::4-5-6-7.8.9>	AFE	E2,E4	E3,E4	0.463214722207176	1.00634698753744	0.543132265330266	0.02609947086029	0.108077738520705	0.576253065076375	0.442240897823242	0.134012167253133
FBtr0075324,FBtr0075325,FBtr0333607:chr3L:+:16773199:16775519:CG9705:<1:3.4-5-6>	IR	E1,E3	E1,E2,E3	-1.32545270179647	-0.87414510286383	0.451307598932637	0.0261328299564841	0.108077738520705	0.577231307491689	0.457197657985043	0.120033649506646
FBtr0302085,FBtr0302086,FBtr0302583,FBtr0302584,FBtr0306630,FBtr0306631,FBtr0306632,FBtr0333888,FBtr0333889:chr3L:+:8746718:8791819:Fhos:9-10-11-12-13-14-15:17-18-19-20-21-23	ES	E15,E17	E15,E16,E17	-1.136754057755	-0.268753544905168	0.868000512849832	0.0262531170441835	0.108415350730494	0.174522511502575	0.0778838778768119	0.0966386336257635
FBtr0070181,FBtr0113327,FBtr0331339,FBtr0331340:chrX:-:967073:1028929:CG3655:<1:3	ES	E1,E3	E1,E2,E3	-3.19681611043122	-4.35414146572635	-1.15732535529513	0.0262649243915392	0.108415350730494	0.884638077597161	0.962397915020093	-0.077759837422932
FBtr0072153,FBtr0072154,FBtr0072155:chr2R:+:19857829:19859756:CG3065:<1:3	IR	E1,E3	E1,E2,E3	-0.445994301889596	0.104183315421041	0.550177617310636	0.0263284529750082	0.108517540565881	0.409884357817646	0.282936670123931	0.126947687693715
FBtr0078311,FBtr0078312,FBtr0078313,FBtr0078314,FBtr0078315,FBtr0078316,FBtr0078317:chr3L:-:21190510:21196332:CG33054,CG33056:<3:5	IR	E3,E5	E3,E4,E5	-2.5737859380691	-3.4372078103077	-0.863421872238598	0.0263401896230425	0.108517540565881	0.806430419436222	0.902408659087546	-0.0959782396513239
FBtr0090013,FBtr0090014,FBtr0090015,FBtr0090016,FBtr0090017,FBtr0090018,FBtr0090019,FBtr0090020,FBtr0090021,FBtr0090022,FBtr0090023,FBtr0090024,FBtr0090025,FBtr0090026,FBtr0090027,FBtr0090028,FBtr0090029:chr2L:+:12719044:12744807:MRP:4-5-6:9-10-11	ME	E6,E7,E9	E6,E8,E9	-2.73263872832868	-2.19198933731965	0.540649391009028	0.026439174691674	0.108821009243413	0.0601106220405532	0.099935327859762	-0.0398247058192088
FBtr0303748,FBtr0303749,FBtr0303750,FBtr0303751,FBtr0330145,FBtr0333047:chr3L:-:6721899:6736264:dikar:<1-3-4-5-6.7-8:11-12-13-14.15>	A3SS	E8,E10,E11	E8,E11	-0.336472236382036	0.587786662074034	0.924258898456071	0.0264692830137608	0.108840678574287	0.0704384995412339	0.157511426219167	-0.0870729266779326
FBtr0078680,FBtr0078681:chr3R:+:1293514:1295288:CG12162:<1.2:4-5-6>	IR	E2,E4	E2,E3,E4	1.50790148544334	2.203055493183	0.695154007739661	0.0265149717873403	0.108924315267879	0.0956188893814668	0.0509649366009481	0.0446539527805188
FBtr0078012,FBtr0100469,FBtr0301908,FBtr0305507:chr2L:+:821421:824337:CG3662:<1-3-4:7>	IR	E4,E7	E4,E5,E6,E7	-2.77934610499269	-3.53924634091112	-0.759900235918433	0.0265755281049179	0.108964736895832	0.860824684469539	0.92779427993594	-0.0669695954664017
FBtr0071602,FBtr0071603,FBtr0071604,FBtr0301350:chr2R:+:17210948:17229352:dom:15-16-17:19>	IR	E17,E19	E17,E18,E19	-3.3020734974677	-2.11202476086615	1.19004873660155	0.0266074528731098	0.108977570660672	0.77860962566872	0.540792540791973	0.237817084876746
FBtr0333459,FBtr0333460,FBtr0333461,FBtr0333462,FBtr0333463:chr3L:-:21536949:21548028:Wnk:<1.2:	ALE	E2,E3	E2,E5,E6,E7,E8,E9	-1.67652421003696	-2.23907168614392	-0.562547476106957	0.0266548901232108	0.108977570660672	0.835815965180746	0.741692586446622	0.094123378734124
FBtr0074169,FBtr0074170,FBtr0074171,FBtr0074172,FBtr0074173:chrX:-:15748864:15751854:Myb:<1.2.3.4:7-8>	IR	E4,E7	E4,E5,E6,E7	-1.28169803494457	-0.927920350212888	0.353777684731686	0.0266801034058709	0.108977570660672	0.550809440516337	0.462689932022398	0.0881195084939389
FBtr0333337,FBtr0333338,FBtr0333339,FBtr0333340,FBtr0333341,FBtr0333342,FBtr0333343,FBtr0333344,FBtr0333345:chrX:+:1835972:1901989:Hr4::14-15-16	AFE	E1,E2,E3,E4,E5,E6,E14	E13,E14	0.781914250299724	0.379043425682731	-0.402870824616993	0.0266594110090048	0.108977570660672	0.535649363101804	0.449494088211696	0.0861552748901072
FBtr0084595,FBtr0084596,FBtr0303849,FBtr0321262:chr3R:-:19860083:19864569:Miro:5:7>	A5SS	E5,E7	E5,E6,E7	-0.18658595706241	-0.891998039601846	-0.705412082539436	0.0267428562246766	0.109130154983319	0.454922496610036	0.627655093263663	-0.172732596653627
FBtr0074306,FBtr0074307,FBtr0074308,FBtr0074309,FBtr0074310:chrX:-:16275983:16278937:CG9992::5	AFE	E1,E2,E5	E4,E5	3.24843467194406	1.99655389035935	-1.25188078158471	0.0268260420917915	0.109262088026946	0.852336448597834	0.548862047718893	0.303474400878941
FBtr0088548,FBtr0088549,FBtr0088550,FBtr0306808,FBtr0306809:chr2R:-:5322173:5332439:ced-6::7-8-9-10-11-12>	AFE	E3,E4,E5,E7	E6,E7	-0.322557420553071	-0.00284746516391457	0.319709955389157	0.026814643227652	0.109262088026946	0.198120711818631	0.257587602414001	-0.0594668905953695
FBtr0076691,FBtr0076692,FBtr0076693,FBtr0321319,FBtr0321320,FBtr0321321:chr3L:+:8180094:8184065:Atg18:8-9:11	IR	E9,E10,E11	E9,E11	2.79435406570609	1.91707856420442	-0.877275501501675	0.0270439689428618	0.110045392563899	0.861211413340947	0.723816959481304	0.137394453859643
FBtr0087582,FBtr0087583,FBtr0087584,FBtr0310668,FBtr0310669,FBtr0310670,FBtr0310671:chr2R:-:10035767:10040624:Rcd1::4-5-6-7	AFE	E1,E4	E2,E3,E4	-1.3244189596414	-1.85020306370885	-0.525784104067443	0.0272178533989049	0.110648170345406	0.623735923363491	0.740339969123082	-0.116604045759591
FBtr0076664,FBtr0076665,FBtr0076678:chr3L:-:8395267:8398377:CG33057,mkg-p:4:6>	IR	E4,E6	E4,E5,E6	1.26656275903654	2.56048965220307	1.29392689316653	0.0276305803610817	0.112113884619044	0.117610246488588	0.0416903006239506	0.0759199458646371
FBtr0074118,FBtr0074119,FBtr0074121,FBtr0074122,FBtr0074123,FBtr0074124,FBtr0111036,FBtr0111037,FBtr0301594,FBtr0301595,FBtr0301596,FBtr0301597,FBtr0333717,FBtr0333718:chrX:+:15786148:15800725:shi:11:	ALE	E11,E12,E13	E11,E14,E15,E16,E17,E18,E19,E20,E21,E23,E24	-1.81666240610442	-2.12569414367275	-0.309031737568335	0.0276144988996456	0.112113884619044	0.698322921813505	0.637484184205946	0.0608387376075586
FBtr0071622,FBtr0071623,FBtr0330232:chr2R:-:17105360:17138655:ASPP::6-7-8-9-10-11>	AFE	E2,E4,E6	E5,E6	1.16762973829781	1.98300958143091	0.815379843133097	0.0276914179864872	0.112254738762203	0.552233306656164	0.708874105590978	-0.156640798934814
FBtr0082286,FBtr0302202:chr3R:+:6680220:6682134:CG4511::3-4>	AFE	E1,E3	E2,E3	3.12423820515686	4.01595327620672	0.89171507104986	0.0277919885995255	0.112556244120793	0.0766412908506318	0.0335174780945358	0.043123812756096
FBtr0083787,FBtr0083788,FBtr0100127,FBtr0100128,FBtr0301378,FBtr0301379,FBtr0301380:chr3R:+:15556680:15601162:GluClalpha:14:	ALE	E14,E15	E14,E17,E18,E19,E20	-4.98360656272624	-3.18152004854826	1.80208651417798	0.0279205762374685	0.112970542459889	0.0517395182872415	0.227707594108209	-0.175968075820967
FBtr0085815,FBtr0085816:chr3R:+:27436767:27440922:Med:<1-2-3:5-6-7-8-9>	ES	E3,E5	E3,E4,E5	-2.22762206056999	-1.46633706987023	0.761284990699764	0.0280299728108877	0.112982296263147	0.63718889437307	0.44684624783958	0.19034264653349
FBtr0076538,FBtr0076539,FBtr0076540,FBtr0076541,FBtr0300462,FBtr0331858:chr3L:-:9091207:9123452:bol:4-5-7-8:10-11-12.13>	A3SS	E8,E10	E8,E9,E10	-1.60488210401986	-1.12891763715231	0.475964466867555	0.0280347129111107	0.112982296263147	0.792033983130587	0.703413695995593	0.0886202871349944
FBtr0088611,FBtr0302511,FBtr0302512:chr2R:-:5074174:5079600:CG8026:<1-3-4-5:8>	IR	E5,E8	E5,E6,E7,E8	-0.00999186557511549	-0.556116526455799	-0.546124660880684	0.0280549476641325	0.112982296263147	0.0468664540938285	0.0839695724842944	-0.0371031183904658
FBtr0081352,FBtr0081353,FBtr0081354,FBtr0081355,FBtr0301884,FBtr0306556,FBtr0307893,FBtr0307894:chr2L:+:20311218:20348386:spir:<1-2-3-4-5:7	A3SS	E5,E7	E5,E6,E7	1.13497992816249	1.83022574224364	0.695245814081153	0.0281170091725062	0.113126206380392	0.234055149116614	0.131232663722722	0.102822485393892
FBtr0072982,FBtr0072983,FBtr0332112:chr3L:+:3042358:3044174:Jafrac2::4-5-6-7>	AFE	E1,E4	E2,E3,E4	1.25741329739694	0.591344948476765	-0.666068348920178	0.0281580314438615	0.113185277001191	0.108087622613326	0.187300635313357	-0.0792130127000316
FBtr0071042,FBtr0300880:chrX:-:6733454:6737953:CG14435::6-7-8>	AFE	E1,E2,E3,E4,E6	E5,E6	4.51187204609126	3.05202243527229	-1.45984961081897	0.0282470402897468	0.113331029061664	0.982871019100514	0.927709307516632	0.0551617115838827
FBtr0088242,FBtr0088243,FBtr0113356,FBtr0113357,FBtr0306393,FBtr0331938,FBtr0331939:chr2R:-:6726606:6762276:CG30015:<1:4-6	A5SS	E1,E4	E1,E2,E3,E4	-0.703878491625955	-1.74443982191959	-1.04056133029363	0.0283998412467891	0.113837796490161	0.11645523001541	0.294329463803498	-0.177874233788088
FBtr0085308,FBtr0085309,FBtr0303343,FBtr0305087,FBtr0305088:chr3R:+:24501076:24521661:CG9990:6-7-8:10-11	A3SS	E8,E10	E8,E9,E10	-3.02426935407965	-2.41372292323399	0.610546430845654	0.0290390493589162	0.116075158228152	0.923590636412203	0.866048099053378	0.0575425373588245
FBtr0079597,FBtr0329934,FBtr0329935:chr2L:+:8303428:8305376:Scgalpha:<1-2:4-5>	ES	E2,E4	E2,E3,E4	-1.80151564114029	-1.1895840651479	0.611931575992384	0.0291607822619989	0.1164534213567	0.651810002092629	0.501366330685553	0.150443671407077
FBtr0074882,FBtr0100666,FBtr0310476,FBtr0332153,FBtr0332726:chr3L:+:19811273:19823786:Deaf1::3	AFE	E1,E3	E2,E3	0.155414104359647	-0.257829106820145	-0.413243211179792	0.0298115623559959	0.118173693213759	0.793548900174756	0.853196657779921	-0.0596477576051651
FBtr0073834,FBtr0303418,FBtr0303419:chrX:-:13720362:13724347:jub:<1:3-4	ES	E1,E3	E1,E2,E3	0.519875462091159	-0.0816780233533843	-0.601553485444543	0.0299325058908088	0.118543758352816	0.269537725849952	0.410052842603942	-0.14051511675399
FBtr0078418,FBtr0078419,FBtr0333465,FBtr0333466,FBtr0333467,FBtr0333468:chr3L:+:21579927:21606449:AP-2:<2-4:	ALE	E4,E5	E4,E6,E7,E8,E9,E10,E11	-3.33932196630475	-5.15329164341134	-1.81396967710659	0.0300333783896185	0.118833726464264	0.758563559739542	0.234706616729215	0.523856943010327
FBtr0073943,FBtr0073944:chrX:-:14478765:14496613:CG9413::3-4-5-6-7-8-9-10>	AFE	E1,E3	E2,E3	-0.152857469948607	0.679501188676932	0.832358658625539	0.030337451264238	0.119708527665779	0.334172585370594	0.188729066017242	0.145443519353353
FBtr0078104,FBtr0330636:chr2L:+:102379:104142:CG11377:<1-2:4>	A3SS	E2,E4	E2,E3,E4	-1.79175946909238	-2.71409250589653	-0.922333036804156	0.0303380466902568	0.119708527665779	0.41943505297228	0.656964423664391	-0.237529370692111
FBtr0088030,FBtr0304622,FBtr0304623:chr2R:+:7658041:7701667:ths::3-4-5.6>	AFE	E1,E3	E2,E3	-1.60943791165451	-0.374693450793414	1.23474446086109	0.0304539952032816	0.120055795769267	0.315308847600694	0.145881785694245	0.169427061906449
FBtr0087375,FBtr0087376,FBtr0087377,FBtr0087378,FBtr0087379:chr2R:+:11209978:11212399:Arf51F:2:5-6-7>	ES	E2,E5	E2,E4,E5	1.62253853117271	1.9917806021373	0.369242070964591	0.030557516716398	0.120353482429296	0.125972540319334	0.0857388617096991	0.0402336786096347
FBtr0077875,FBtr0310017,FBtr0310018,FBtr0310019,FBtr0310020:chr2L:+:1555129:1608404:haf:<1:5	A5SS	E1,E5	E2,E5	2.39789527985944	1.50407739553486	-0.893817884324582	0.0306723636100257	0.12069518904055	0.0684515304118348	0.171603957433367	-0.103152427021532
FBtr0076534,FBtr0076536,FBtr0309054,FBtr0333834,FBtr0333835,FBtr0333836:chr3L:-:9138937:9175249:Rdl:3.4-5-6-8-9:	ALE	E9,E10,E12,E13,E14,E15,E17,E18,E19	E9,E11	2.61495978428505	1.37431817885809	-1.24064160542697	0.030900308607081	0.120716558207671	0.573924187238619	0.0861107689032706	0.487813418335349
FBtr0330721,FBtr0330722,FBtr0330723,FBtr0330724,FBtr0330725,FBtr0330726,FBtr0330727,FBtr0330728,FBtr0332201:chr2L:-:7472512:7496307:CG42533:3-4-5-6-7-8:10	A3SS	E8,E10	E8,E9,E10	-1.02961941915112	-0.0425596144914744	0.987059804659645	0.0308438819837047	0.120716558207671	0.721571648690641	0.49258319466401	0.228988454026631
FBtr0084453,FBtr0084454:chr3R:+:19584062:19585332:Plip::3-4-5>	AFE	E1,E3	E2,E3	-1.71894641491271	-1.2047490637237	0.514197351189011	0.0308636919796912	0.120716558207671	0.863659586836406	0.789603542911621	0.0740560439247853
FBtr0082533,FBtr0110876,FBtr0110877,FBtr0305186,FBtr0307081,FBtr0307082,FBtr0307083,FBtr0307084,FBtr0307085,FBtr0307086,FBtr0307087,FBtr0330170:chr3R:-:7590759:7604886:l(3)neo38:4.5.6.7-12:14-15-16.17.18.19>	A5SS	E12,E14	E12,E13,E14	-2.68483191319887	-3.20206870916331	-0.517236795964436	0.0307085932682586	0.120716558207671	0.88938462807458	0.930339965701918	-0.0409553376273388
FBtr0076775,FBtr0076776,FBtr0076777,FBtr0076780,FBtr0076782,FBtr0300499,FBtr0300500,FBtr0306535,FBtr0332080,FBtr0332081,FBtr0332082,FBtr0332083:chr3L:-:7805014:7860469:Pdp1:4:12	ES	E4,E11	E4,E12	-1.93198880631202	-1.41207848688511	0.519910319426911	0.0308406170905318	0.120716558207671	0.0708146538059613	0.120367036010954	-0.0495523822049924
FBtr0072179,FBtr0302165:chr2R:+:19956432:19961075:CG3209:<1-2-3:6-7.8>	ME	E3,E4,E6	E3,E5,E6	0.576672193224886	0.868855578121303	0.292183384896417	0.0309183348793677	0.120716558207671	0.636712445894857	0.694266956683478	-0.0575545107886214
FBtr0084252,FBtr0084253,FBtr0301866:chr3R:+:18288152:18290325:AP-50:<2:4-5-6.7.8>	IR	E2,E4	E2,E3,E4	-2.79902197804698	-3.61630873820575	-0.81728676015877	0.0308170839438244	0.120716558207671	0.880201787726742	0.943745481796964	-0.0635436940702222
FBtr0077632,FBtr0077633,FBtr0077634,FBtr0290038,FBtr0290039,FBtr0290040,FBtr0290041,FBtr0332458:chr2L:+:2885928:2954406:lilli:<1.2-4.5.6:12-13-14-15-16-17-18-19-20.21>	ES	E6,E10,E12	E6,E12	0.217723481842709	1.02450431564389	0.806780833801182	0.0308540536413358	0.120716558207671	0.069490081538272	0.165236438603179	-0.0957463570649069
FBtr0076745,FBtr0302329:chr3L:-:8047432:8051813:bip1::4-5>	AFE	E1,E2,E4	E3,E4	0.168622713192587	0.916290734093926	0.747668020901339	0.0309306331362918	0.120716558207671	0.159737067563599	0.308636765082482	-0.148899697518883
FBtr0078810,FBtr0078811,FBtr0078812,FBtr0078813,FBtr0078814,FBtr0078815,FBtr0078816,FBtr0078817,FBtr0078818,FBtr0100197,FBtr0100199,FBtr0110932,FBtr0110933,FBtr0273430,FBtr0273431,FBtr0273432,FBtr0273433,FBtr0273434,FBtr0306694,FBtr0306695,FBtr0308580,FBtr0308581,FBtr0333694,FBtr0333695:chr3R:-:1095837:1176165:mtd:12-13-14:23-25	ES	E14,E23	E14,E22	-1.90616981716315	-1.03301500730595	0.8731548098572	0.0310800770221906	0.121189737717199	0.7319269356674	0.531160883841984	0.200766051825416
FBtr0084683,FBtr0084684,FBtr0084685,FBtr0100622,FBtr0100623,FBtr0100624,FBtr0100627,FBtr0100629,FBtr0100631,FBtr0100632,FBtr0100633,FBtr0100634,FBtr0100635,FBtr0100636,FBtr0100637,FBtr0100638,FBtr0301581,FBtr0301582,FBtr0330286,FBtr0330287:chr3R:+:20488216:20536911:slo:21-22-25:28-29	ES	E25,E28	E25,E27	-0.223143548614457	1.50407739992805	1.72722094854251	0.0311470003512921	0.121340580697645	0.3623392178309	0.073892877171596	0.288446340659304
FBtr0113480,FBtr0301466,FBtr0301467,FBtr0301468,FBtr0301469,FBtr0301470,FBtr0301471,FBtr0333195,FBtr0333196,FBtr0333197:chr3R:-:21567069:21588827:LpR1::7	AFE	E1,E2,E3,E7	E6,E7	2.63905732479377	1.29928298791656	-1.3397743368772	0.0314457948090548	0.121977273876611	0.793001188422201	0.521238894836299	0.271762293585902
FBtr0082329,FBtr0302935:chr3R:-:6715489:6719252:CG6621:<1-2-3-4-5-6:8>	ES	E6,E8	E6,E7,E8	-0.581921548447992	0.265703162736759	0.847624711184751	0.0314807532532375	0.121977273876611	0.566751298518389	0.380244113632852	0.186507184885537
FBtr0073808,FBtr0112980,FBtr0301449,FBtr0301450,FBtr0301451,FBtr0331721:chrX:+:13518777:13558601:NFAT::13-14.15.16>	AFE	E11,E12,E13	E7,E8,E9,E10,E13	-2.04845125758333	-1.57054983688082	0.477901420702511	0.0314769106663247	0.121977273876611	0.196739726412542	0.281094553752417	-0.084354827339875
FBtr0302701,FBtr0302702,FBtr0302703,FBtr0302704,FBtr0302705,FBtr0302706,FBtr0302707,FBtr0302708:chr2R:+:17183177:17197916:CG42672:5-6-7-8-9-10-11-12:	ALE	E12,E13	E12,E14,E15	-1.65822807862762	-1.05444107230269	0.603787006324932	0.0314134025197126	0.121977273876611	0.135551768016504	0.221068045159274	-0.08551627714277
FBtr0088774,FBtr0088775,FBtr0088776,FBtr0100575,FBtr0301915,FBtr0301916,FBtr0301917,FBtr0304681,FBtr0304682,FBtr0330630,FBtr0330631:chr2R:+:3955459:3966320:lig:13-14:17-18-19	A5SS	E14,E17	E14,E15,E17	-1.94789269844671	-2.4008823907465	-0.452989692299793	0.031450819862503	0.121977273876611	0.704354582650102	0.789884998604825	-0.0855304159547225
FBtr0076417,FBtr0301435,FBtr0306240,FBtr0306241,FBtr0306242,FBtr0333858,FBtr0333859,FBtr0333860:chr3L:-:9624933:9672203:fry:3-4-5-6-7:9-10-11-12-13-14-15-16-17-18-19-20-21-22-23-24-25	ES	E7,E9	E7,E8,E9	0.19884840969743	-0.628133402566579	-0.826981812264009	0.0314237553308647	0.121977273876611	0.183134806815445	0.343600212588008	-0.160465405772563
FBtr0089410,FBtr0089411,FBtr0114566:chr3L:+:9719994:9722750:Naa60:<1-2-3:5-6	IR	E3,E5	E3,E4,E5	-1.05908146169053	-0.561684054899669	0.497397406790862	0.0317919269628386	0.123006108280957	0.557952996571891	0.433923084360065	0.124029912211827
FBtr0082796,FBtr0082797,FBtr0082798,FBtr0082799,FBtr0082800:chr3R:+:9472725:9480285:rin:<1:4	IR	E1,E4	E1,E2,E3,E4	0.665629562947682	1.19751642616293	0.531886863215249	0.0318035341634032	0.123006108280957	0.0974619839644544	0.0607423599737892	0.0367196239906652
FBtr0074441,FBtr0074442,FBtr0074443:chrX:-:17179735:17196011:Fim::5-6-7-8>	AFE	E1,E5	E4,E5	1.37370298643998	0.469972352744894	-0.903730633695083	0.0318923833488665	0.123238823066618	0.268412687219745	0.470654224014841	-0.202241536795096
FBtr0303404,FBtr0303405,FBtr0303406,FBtr0303407,FBtr0303408:chr3R:+:17191348:17194002:pre-mod(mdg4)-AD,pre-mod(mdg4)-AE,pre-mod(mdg4)-W,pre-mod(mdg4)-X,pre-mod(mdg4)-Y:5-6:8-9	IR	E6,E8	E6,E7,E8	-0.192779987157126	0.803360961674942	0.996140948832068	0.032400154286444	0.124976178607585	0.185394191133398	0.0841344794849627	0.101259711648435
FBtr0074942,FBtr0074943,FBtr0074944:chr3L:+:19594732:19597220:CG9368:<1-2:5>	A3SS	E2,E5	E2,E4,E5	-0.492476486016611	-1.30992137364242	-0.81744488762581	0.0323795433139466	0.124976178607585	0.557484283132518	0.724534699977575	-0.167050416845056
FBtr0084929,FBtr0084930,FBtr0084931,FBtr0331359:chr3R:-:21510957:21513092:CLS:4:	ALE	E4,E5	E4,E6,E7,E8,E9	-3.00568261174281	-3.84303011194781	-0.837347500204999	0.0327251183795327	0.125329620032845	0.425177792875922	0.243838390877977	0.181339401997945
FBtr0074841,FBtr0074842:chr3L:+:20310289:20313047:Spn77Ba:<1:3-4-5-6-7>	IR	E1,E3	E1,E2,E3	-0.570544848209359	0.0320883070197275	0.602633155229086	0.0327118088078081	0.125329620032845	0.440565819730005	0.297897401990259	0.142668417739746
FBtr0085742,FBtr0085743,FBtr0085744:chr3R:-:26880907:26886932:dco:<1:4	A5SS	E1,E4	E1,E2,E4	1.17539942982207	1.62745641431989	0.452056984497815	0.0326740643274705	0.125329620032845	0.211201445347784	0.149210903873664	0.0619905414741204
FBtr0079262,FBtr0113411:chr2L:+:6491121:6496986:CG31638:<1-2-3-4-5-6-7:9>	ES	E7,E9	E7,E8,E9	-0.287682071225107	-0.832909124407087	-0.54522705318198	0.0326402801556909	0.125329620032845	0.0884137262447295	0.143788102999982	-0.0553743767552523
FBtr0079326,FBtr0113410,FBtr0331187,FBtr0331188,FBtr0331189,FBtr0331190,FBtr0331191,FBtr0331192:chr2L:-:6632797:6649114:CG31635::15	AFE	E12,E13,E15	E14,E15	1.18716568720874	2.2155737208229	1.02840803361417	0.0327250424094466	0.125329620032845	0.0787846006678124	0.188171508640974	-0.109386907973162
FBtr0083664,FBtr0083665:chr3R:+:14495113:14500401:CG7702::3-4>	AFE	E1,E3	E2,E3	0.818310330980613	-0.0833816192336336	-0.901691950214246	0.0325461398523152	0.125329620032845	0.803240058910036	0.913253854898422	-0.110013795988385
FBtr0302179,FBtr0302180,FBtr0302181,FBtr0304594,FBtr0304595,FBtr0304596,FBtr0309829:chr3R:+:27638330:27670966:RhoGAP100F::8-9.10-12-13-14-15	AFE	E1,E2,E3,E4,E8	E5,E6,E7,E8	0.351976434563622	-0.125880271393478	-0.4778567059571	0.0326720713054622	0.125329620032845	0.560985689846328	0.671359162819807	-0.110373472973479
FBtr0113750,FBtr0113751,FBtr0113752,FBtr0113753:chr3LHet:+:207492:252455:scro:4:7	ES	E4,E7	E4,E5,E7	-2.71061101884923	-3.59043938144953	-0.8798283626003	0.0326168150593155	0.125329620032845	0.788359011154127	0.904410877071606	-0.116051865917479
FBtr0081541,FBtr0305969:chr3R:+:3483970:3520596:Nlg1:<1:3-4-5-6-7-8-9-10-11-12-13>	A5SS	E1,E3	E1,E2,E3	-1.58696505624735	-0.530628252768497	1.05633680347885	0.0330310238352391	0.126172908226306	0.398697520484349	0.188265907305572	0.210431613178777
FBtr0075959,FBtr0332635,FBtr0332636,FBtr0332637,FBtr0332638,FBtr0332639,FBtr0332640,FBtr0332641,FBtr0332642:chr3L:+:12508158:12514054:tral:<1-2:4-5	A3SS	E2,E4	E2,E3,E4	0.236715626824772	0.567984037377597	0.331268410552825	0.0330627634775006	0.126172908226306	0.388589907045155	0.312860458223829	0.0757294488213257
FBtr0076187,FBtr0076188:chr3L:-:11191265:11199116:Plod:<1:3-4-5-6-7-8-9-10-11-12>	IR	E1,E3	E1,E2,E3	-3.63877602968575	-3.15909855205635	0.479677477629405	0.0330114310407844	0.126172908226306	0.933779389166812	0.894391697781697	0.0393876913851154
FBtr0086219,FBtr0086220,FBtr0086221,FBtr0086222,FBtr0301760:chr2R:+:16475009:16494359:bl:<1-3-4:6-7-9-10	ES	E4,E6	E4,E5,E6	-3.58742345835118	-3.05683975734448	0.530583701006697	0.0330397136663824	0.126172908226306	0.95068312329651	0.914799529948033	0.0358835933484764
FBtr0088264,FBtr0088265,FBtr0088266,FBtr0088267,FBtr0088268,FBtr0088269,FBtr0088270,FBtr0088271,FBtr0088272,FBtr0333064:chr2R:+:6325489:6353206:G-oalpha47A::11.12	AFE	E10,E11	E9,E11	-0.79633141531896	-0.412845213507882	0.383486201811078	0.0332334693114931	0.126599483715856	0.712914456021365	0.630389811933509	0.0825246440878569
FBtr0074554,FBtr0074555,FBtr0074556,FBtr0074557,FBtr0112877,FBtr0112878,FBtr0112879,FBtr0300205,FBtr0300206,FBtr0308232,FBtr0310340,FBtr0310341:chrX:+:18260732:18271897:CrebB-17A:14:17.18>	ES	E14,E17	E14,E16,E17	-0.504376364407121	-0.888071071469809	-0.383694707062688	0.0332649304358743	0.126607091304652	0.302862326199919	0.387360638967418	-0.0844983127674986
FBtr0081572,FBtr0302183,FBtr0302184,FBtr0305153,FBtr0305154,FBtr0305155:chr3R:+:3012718:3026631:lap:6-7-8-9:11-12	A3SS	E9,E10,E11	E9,E11	1.45409300785265	0.898490019966486	-0.55560298788616	0.0333936748437731	0.126878338547878	0.687937516307014	0.553994717183251	0.133942799123763
FBtr0072735,FBtr0072736,FBtr0072737:chr3L:+:1537136:1544823:CG7852::3-4-5-6-7-8	AFE	E1,E3	E2,E3	1.49620212905117	2.15669296438889	0.660490835337721	0.033395252710647	0.126878338547878	0.19381505467562	0.110440553769811	0.083374500905809
FBtr0072864,FBtr0072865:chr3L:-:1871573:1876312:dre4:<1-2-3-4-5-6-7:9>	ES	E7,E9	E7,E8,E9	0.541597282989326	-0.0229895184491229	-0.564586801438449	0.0334879159325933	0.127117998906673	0.148265125222663	0.229111202703362	-0.0808460774806992
FBtr0080971,FBtr0080972:chr2L:-:17189809:17260732:beat-IIIc:<1-2-3-4-5-6:8>	IR	E6,E8	E6,E7,E8	-1.58045038015715	-0.908258553376123	0.672191826781024	0.0338448628834083	0.128246363148153	0.675232340979076	0.520605082942816	0.15462725803626
FBtr0089949,FBtr0089950,FBtr0089951,FBtr0089952,FBtr0089953,FBtr0089955,FBtr0302613,FBtr0302614,FBtr0302615,FBtr0302616,FBtr0306654,FBtr0332445,FBtr0332446:chr3R:-:559375:574778:tacc:6-7:11-12.13-14-15-16-17-18	A3SS	E7,E10	E7,E11	0.523897974497503	-0.612882058557232	-1.13678003305473	0.0341036520801825	0.129020241553617	0.458760787108601	0.213723489787643	0.245037297320959
FBtr0073769,FBtr0073770,FBtr0073771,FBtr0073772,FBtr0073773,FBtr0073774:chrX:+:13264638:13274193:CG1640:4.5:8-9-10-11-12-13>	A5SS	E5,E8	E5,E6,E8	-0.055059775468125	0.470003631759358	0.525063407227483	0.0341091446136628	0.129020241553617	0.253247364846816	0.163167992652414	0.0900793721944019
FBtr0087770,FBtr0087771,FBtr0100501,FBtr0302052,FBtr0302053,FBtr0302054,FBtr0310498,FBtr0310499,FBtr0330326:chr2R:-:9063598:9085869:CG17724,Kdm4B,seq::14	AFE	E4,E14	E6,E7,E8,E9,E10,E11,E14	-0.212300493706128	-0.66353762713521	-0.451237133429082	0.0341461595139352	0.129046655612471	0.259313182308224	0.361559534179626	-0.102246351871401
FBtr0112593,FBtr0330338:chr2R:+:17759536:17833769:Fili::5-6-7-8>	AFE	E1,E5	E4,E5	1.19869575514121	2.13350877169095	0.934813016549738	0.034189046019899	0.129095193978476	0.745037628839239	0.559132385807088	0.185905243032152
FBtr0112582,FBtr0112583,FBtr0301397:chr3R:+:23852333:23911484:CG34362:<5-6-7-8-9-10-11-12:14>	A3SS	E12,E14	E12,E13,E14	-1.18175429204935	-2.09105283305952	-0.909298541010174	0.0344007361258237	0.129780476850452	0.697315906529	0.869338636993112	-0.172022730464112
FBtr0089153,FBtr0308248,FBtr0333677:chr4:-:198063:200015:CG2219:<1:3-4	A5SS	E1,E3	E1,E2,E3	1.70474808416592	2.50737949222727	0.802631408061354	0.034441666634313	0.129820913620739	0.14619135740291	0.0729114887169725	0.0732798686859378
FBtr0088993,FBtr0088996,FBtr0300477,FBtr0300478,FBtr0300479,FBtr0300480,FBtr0300481,FBtr0308198,FBtr0310674,FBtr0310675,FBtr0310676,FBtr0310677:chr2R:-:3354383:3364667:Aldh-III:<11.12.13:15-16-17-18-19-20-21	IR	E13,E15	E13,E14,E15	-2.7883281782827	-1.95207437639334	0.836253801889367	0.0344815263551512	0.129857246930837	0.870236296157577	0.735861692407602	0.134374603749976
FBtr0088139,FBtr0088140,FBtr0330621,FBtr0330622,FBtr0330623:chr2R:+:7339547:7352775:E(Pc):<3:5-6-7-8-9	A5SS	E3,E5	E3,E4,E5	-0.0870113772026012	1.60943791248325	1.69644928968585	0.0348290560191748	0.130936529933853	0.50342706679313	0.156050955413938	0.347376111379193
FBtr0113480,FBtr0301466,FBtr0301467,FBtr0301468,FBtr0301469,FBtr0301470,FBtr0301471,FBtr0333195,FBtr0333196,FBtr0333197:chr3R:-:21567069:21588827:LpR1::10	AFE	E7,E10	E8,E9,E10	-0.914076766444695	-1.55785974694448	-0.643782980499782	0.0349881225222179	0.131304770723118	0.521089598622211	0.657966274447827	-0.136876675825616
FBtr0071919,FBtr0301374,FBtr0301375,FBtr0301376,FBtr0301377,FBtr0302116,FBtr0302117,FBtr0302374,FBtr0330233,FBtr0330234:chr2R:-:18604825:18627964:jbug::3-4-5-6-7	AFE	E1,E3	E2,E3	1.01304163008805	1.4466547507605	0.433613120672448	0.0350573360738776	0.131449714755194	0.200866863757492	0.135720296895019	0.0651465668624722
FBtr0087429,FBtr0087430,FBtr0087431,FBtr0112929,FBtr0301334,FBtr0303756,FBtr0303757,FBtr0303758,FBtr0332856:chr2R:-:10788979:10815930:CG10249::4	AFE	E1,E2,E4	E3,E4	0.541597286385923	-0.186585957762982	-0.728183244148905	0.0351916361133461	0.131838239214515	0.467837628811397	0.303218631847758	0.164618996963639
FBtr0301271,FBtr0301272,FBtr0301273,FBtr0301274:chr2R:-:20045190:20046835:CG42568,DnaJ-60:<1:3-4-5.6>	A5SS	E1,E3	E1,E2,E3	-1.1221427810299	-0.332133830133948	0.790008950895952	0.0352773950101252	0.131958199423742	0.740814771099727	0.564931396716187	0.17588337438354
FBtr0073798,FBtr0301298,FBtr0301299,FBtr0308576,FBtr0333331,FBtr0333332,FBtr0333333,FBtr0333334:chrX:-:13156719:13179354:HDAC4:4:7	ES	E4,E7	E4,E5,E7	-3.26399627945513	-4.32280732181315	-1.05881104235801	0.0353274806276482	0.132001899353917	0.900689401622746	0.958375374029582	-0.0576859724068364
FBtr0330697,FBtr0330698,FBtr0330699,FBtr0330700,FBtr0330701,FBtr0330702,FBtr0330703,FBtr0330704,FBtr0330705,FBtr0330706:chr2L:-:7642004:7675078:Slob::12-13-14-15	AFE	E2,E3,E4,E5,E12	E6,E9,E10,E12	0.36148249208532	-0.283525302546859	-0.645007794632179	0.0354799391939271	0.132456384636233	0.278210614912954	0.432476787471184	-0.15426617255823
FBtr0333493,FBtr0333494,FBtr0333495,FBtr0333496,FBtr0333497,FBtr0333498,FBtr0333499,FBtr0333500,FBtr0333501,FBtr0333502,FBtr0333503,FBtr0333504,FBtr0333505,FBtr0333506,FBtr0333507,FBtr0333508,FBtr0333509:chr3L:+:914073:993687:Glut1::3-4	AFE	E1,E3	E2,E3	0.838329186792604	1.67397643816687	0.835647251374267	0.0355333367983014	0.132540580054081	0.147369255359662	0.0636747963490875	0.083694459010575
FBtr0081210,FBtr0081211,FBtr0081212,FBtr0081213,FBtr0081214,FBtr0100449,FBtr0306598,FBtr0306599:chr2L:-:19400780:19426424:Pax:16:	ALE	E16,E17	E16,E18	0.156421443833809	0.670947433825632	0.514525989991823	0.0357744760480228	0.133157339222889	0.51458824165188	0.635208411627943	-0.120620169976063
FBtr0110786,FBtr0306090:chr3R:-:5996877:6015315:CG12814:<1-2-3:5-6-7-8-9-10-11	A5SS	E3,E5	E3,E4,E5	-1.7376922579264	-20	-18.2623077420736	0.0357916515714305	0.133157339222889	0.81603526541413	1	-0.18396473458587
FBtr0302972,FBtr0302973,FBtr0302974,FBtr0302975,FBtr0302976,FBtr0302977,FBtr0302978,FBtr0302979:chr2R:-:8557987:8567094:CG42708::13.14.15>	AFE	E12,E13	E7,E8,E9,E13	-2.96672896986658	-2.17513244778013	0.791596522086454	0.0358431369375102	0.133233528910451	0.619959538155277	0.426350950515055	0.193608587640222
FBtr0113700,FBtr0113701,FBtr0113702,FBtr0113703,FBtr0329919,FBtr0329920:chr2RHet:+:198175:251950:rl:10:	ALE	E10,E11	E10,E12,E13,E14,E15,E17	-4.10737543706175	-5.52068109093563	-1.41330565387388	0.0358796860531811	0.133254114926983	0.088965148833364	0.0241316834936107	0.0648334653397533
FBtr0302731,FBtr0302732,FBtr0302733,FBtr0302734,FBtr0302735,FBtr0305063:chr2L:+:14263026:14328262:wb:10-11-12-13-14-15-16-17:	ALE	E17,E18	E17,E19,E20,E21,E22	-3.41975119409268	-4.50820518270499	-1.08845398861231	0.036095969184413	0.133353899396961	0.0841730833461126	0.0290909858671736	0.055082097478939
FBtr0071493,FBtr0310298:chrX:+:10521769:10604900:X11Lbeta:<2-3.4-5-6:8-9-10.11-12-13	ES	E6,E8	E6,E7,E8	-2.56238196363145	-3.35185149990647	-0.78946953627502	0.0360080330656632	0.133353899396961	0.719908826068485	0.849188258759493	-0.129279432691008
FBtr0302833,FBtr0302834,FBtr0302835,FBtr0302836,FBtr0302837:chrX:+:17604177:17645718:CG42684:<1-2:4	ES	E2,E4	E2,E3,E4	0.758529939039069	0.182321557542317	-0.576208381496752	0.0361237930877503	0.133353899396961	0.226691467974351	0.36745723758831	-0.14076576961396
FBtr0077811,FBtr0110882,FBtr0110883,FBtr0113011,FBtr0113012,FBtr0309828,FBtr0333006,FBtr0333007:chr2L:+:1884621:1944289:CG7337:<4:6	A5SS	E4,E6	E4,E5,E6	-0.162518933476851	-1.19625075671017	-1.03373182323331	0.0359954024980536	0.133353899396961	0.118507911413985	0.282335526217138	-0.163827614803153
FBtr0077172,FBtr0077173,FBtr0077174,FBtr0301599,FBtr0308859,FBtr0333287,FBtr0333288,FBtr0333289:chr3L:-:5148920:5271044:shep:10-11:13	A5SS	E11,E13	E11,E12,E13	-0.393904290581759	-0.920931109216427	-0.527026818634667	0.0361743759059755	0.13342600280513	0.569096130174936	0.700481310718622	-0.131385180543686
FBtr0081807,FBtr0100368:chr3R:-:4062837:4066234:Ada2b:<2-3:5-6>	A3SS	E3,E5	E3,E4,E5	-2.15354951929765	-1.49923477420507	0.654314745092572	0.0365651433741598	0.134636179159181	0.779928679076598	0.646892271450732	0.133036407625866
FBtr0072754,FBtr0072755,FBtr0072757:chr3L:+:1618413:1623413:ABCB7,CG33230::5-6-7-8.9>	AFE	E3,E5	E4,E5	1.64772010394061	2.15948424396695	0.511764140026346	0.0366254356048831	0.134742719858033	0.193741634292283	0.125832223701579	0.0679094105907042
FBtr0079416,FBtr0079417:chr2L:-:7194907:7204264:CG4502:<1:3.4.5-6-7-8>	A5SS	E1,E3	E1,E2,E3	0.479573080255316	1.19139402078243	0.711820940527114	0.0367336795402502	0.134966871954131	0.361793729180499	0.210150764910128	0.151642964270371
FBtr0308849,FBtr0308850,FBtr0308851,FBtr0308852,FBtr0308853,FBtr0308854,FBtr0308855,FBtr0308856,FBtr0308857,FBtr0308858:chr3R:+:485304:537915:CG43427:<1.2:5	IR	E2,E5	E2,E3,E4,E5	-3.33729359540575	-4.31970783056889	-0.982414235163141	0.0367491831943993	0.134966871954131	0.692826849294247	0.851562891262249	-0.158736041968002
FBtr0072268,FBtr0072269:chr2R:+:20181620:20185646:CG3394::3-4-5>	AFE	E1,E3	E2,E3	2.01165135420635	1.23115366178253	-0.780497692423819	0.0368543752183155	0.135237617688387	0.237310012363746	0.448750523523771	-0.211440511160025
FBtr0088606,FBtr0088607,FBtr0088608,FBtr0100119:chr2R:-:5115285:5134752:hig:<1-2-3-4-6-7-8:10>	IR	E8,E10	E8,E9,E10	-1.55191499646567	-0.424322143890013	1.12759285257565	0.0370740413975571	0.135927607410668	0.405241562207615	0.19445439692273	0.210787165284885
FBtr0081008,FBtr0081009,FBtr0301577,FBtr0301578:chr2L:-:17413247:17439923:Dif::6.7-8-9-10	AFE	E2,E6	E4,E5,E6	-2.41383724112451	-3.1544882639362	-0.740651022811685	0.0372567982179375	0.136481212227176	0.865486109720738	0.932393279919455	-0.0669071701987164
FBtr0073833,FBtr0301044,FBtr0301045,FBtr0301046,FBtr0303292,FBtr0309245,FBtr0309246:chrX:-:13724773:13739894:CG32626:5-7:12-13-14-15-16-17-18>	A3SS	E7,E11,E12	E7,E12	0.538996500400332	-0.0935260588444599	-0.632522559244792	0.037479379061496	0.137179635287264	0.599231509072961	0.43964208415727	0.159589424915692
FBtr0083993,FBtr0110823:chr3R:-:16644848:16647587:CG17271:<1.2-3-4-5:	ALE	E5,E6	E5,E7	0.581029880535893	0.29990218360571	-0.281127696930183	0.0376981011554378	0.137745527776289	0.447746400138749	0.378796589621434	0.068949810517315
FBtr0111298,FBtr0111299,FBtr0111300,FBtr0111301:chr2R:+:18478:20989:CG17683:3.4:6.7-8.9.10>	IR	E4,E6	E4,E5,E6	0.185168287767556	0.604263096606388	0.419094808838832	0.0377474069560143	0.137808502710275	0.283038398762811	0.205317656327124	0.0777207424356872
FBtr0076534,FBtr0076536,FBtr0309054,FBtr0333834,FBtr0333835,FBtr0333836:chr3L:-:9138937:9175249:Rdl::3.4-5-6-8-9	AFE	E1,E3	E2,E3	-0.686457327852019	0.53665831216541	1.22311564001743	0.0378014696220637	0.13788872238201	0.480935275874976	0.261118099230835	0.219817176644141
FBtr0076204,FBtr0076205:chr3L:+:11063625:11066448:Mocs1:<1.2-3-4:6>	A3SS	E4,E6	E4,E5,E6	-1.50407740464138	-2.09714111909503	-0.593063714453645	0.0378966302767846	0.138118592281038	0.610076793655515	0.743784810779872	-0.133708017124357
FBtr0111291,FBtr0111292:chr2R:+:559361:561145:CG17883:<1-2:4-6>	IR	E2,E4	E2,E3,E4	-0.141932732497255	-0.669027352803193	-0.527094620305938	0.0382920893842841	0.139441617020567	0.356266841908312	0.488263783482679	-0.131996941574368
FBtr0087887,FBtr0087888,FBtr0087889,FBtr0087890,FBtr0303565,FBtr0303566,FBtr0304683:chr2R:-:8462744:8480397:Sin3A:6-7-8:10-11-12-13-14-15	A3SS	E8,E10	E8,E9,E10	1.47370630309617	1.01331470665437	-0.460391596441795	0.038384046568564	0.139658127100017	0.155316337797194	0.225886021779349	-0.0705696839821549
FBtr0089116,FBtr0089119,FBtr0300796,FBtr0300797,FBtr0300798,FBtr0300799,FBtr0300800,FBtr0308086,FBtr0308087,FBtr0333671:chr4:+:251355:266529:CG1674:<2:5	A5SS	E2,E5	E2,E3,E5	0.607635574204122	1.09975865631443	0.492123082110313	0.0386271135699646	0.140423609991656	0.261617994492017	0.180016063339035	0.0816019311529812
FBtr0075028,FBtr0075029,FBtr0112890,FBtr0299586,FBtr0330194,FBtr0330195,FBtr0332735:chr3L:-:19134074:19228473:fz2:<7:10-12.13.14>	A5SS	E7,E10	E7,E8,E9,E10	-3.34301543569076	-3.89473149128255	-0.551716055591793	0.0388871704737047	0.141130212437085	0.657850114629582	0.771384385444629	-0.113534270815047
FBtr0088521,FBtr0088522,FBtr0088523:chr2R:+:5464931:5469352:CG1814:<2:4-5-6-7-8-9>	A5SS	E2,E4	E2,E3,E4	-3.16839195794201	-2.46129678872595	0.707095169216067	0.0391254747328813	0.141875244664296	0.923260073259801	0.86093662758203	0.0623234456777707
FBtr0303708,FBtr0303709,FBtr0303710,FBtr0332963:chrX:+:9502978:9517276:CG42797::7-8.9.10>	AFE	E3,E4,E7	E5,E7	2.84912879757056	2.004320906029	-0.844807891541555	0.0392038372698574	0.142039535201161	0.7962732688836	0.646453440933163	0.149819827950437
FBtr0084497,FBtr0084498,FBtr0113392,FBtr0113393,FBtr0300963,FBtr0305041,FBtr0330371:chr3R:+:19788901:19808954:CG31140:22-23-24:	ALE	E24,E25	E24,E26	-0.643136758853041	-0.202124184303833	0.441012574549209	0.0392623164093439	0.14213157001765	0.631579671039782	0.722715094013177	-0.0911354229733946
FBtr0078764,FBtr0078765:chr3R:-:1315226:1328424:CG31547::3-4-5-6-7-8-9-10-11>	AFE	E1,E3	E2,E3	-0.608439947269637	0.578974420815172	1.18741436808481	0.0395223512155783	0.142952477418636	0.932224571739115	0.832015867371257	0.100208704367858
FBtr0088486,FBtr0088487,FBtr0088490,FBtr0113061:chr2R:-:5715605:5724147:hebe:<2:5>	A5SS	E2,E5	E2,E3,E5	-0.250051005418257	-0.0076482212119543	0.242402784206303	0.0395739735353713	0.143018809320009	0.446091120037047	0.388418104239182	0.057673015797865
FBtr0273304,FBtr0273305,FBtr0273306,FBtr0301145:chr3L:-:11598535:11602540:CG6091:<1:3-4-6-7-8-9	IR	E1,E3	E1,E2,E3	0.472542652895011	1.30931660570029	0.836773952805276	0.0398819413417254	0.144010673903692	0.1755689036404	0.0882923399275	0.0872765637128997
FBtr0089993,FBtr0089994,FBtr0089995,FBtr0089996,FBtr0310638,FBtr0310639,FBtr0310640:chr4:+:578607:587883:Pur-alpha:3.4:7.8-9.10-11-12-13-14	A5SS	E4,E7	E4,E5,E7	-2.48211108598676	-1.63074515626519	0.851365929721571	0.0400291107789605	0.144344399037565	0.877834713449349	0.756033328373746	0.121801385075603
FBtr0075493,FBtr0075494,FBtr0310581,FBtr0310582,FBtr0333293,FBtr0333294:chr3L:-:16099693:16105726:Zn72D:<2:5-6	ES	E2,E5	E2,E3,E5	-2.56641183894858	-3.47485825503158	-0.908446416083001	0.0400751380153165	0.144344399037565	0.81358580306343	0.917684990317911	-0.104099187254481
FBtr0073747,FBtr0073748,FBtr0330396,FBtr0330397:chrX:-:12973239:12984466:hep:<2-3-4-5-6:9.10-11-12	ES	E6,E9	E6,E7,E9	-0.816752224525974	-1.56999105519862	-0.753238830672646	0.0400683169040831	0.144344399037565	0.228420296458111	0.38423278764311	-0.155812491184999
FBtr0085609,FBtr0085610:chr3R:-:25816860:25819130:Acph-1::4-5-6-7-8>	AFE	E1,E2,E4	E3,E4	1.27003455166616	0.829483624577521	-0.440550927088641	0.0403525985275735	0.145222040094626	0.660841457628476	0.553604893734562	0.107236563893914
FBtr0301117,FBtr0308828,FBtr0308829:chr3R:+:15716569:15724460:CG4733:<1:3.4-5-6-7-8-9-10-11.12>	A3SS	E1,E3	E1,E2,E3	-0.154150679003579	-1.21639532519372	-1.06224464619014	0.0408082822568958	0.146739070173959	0.433491946290818	0.705769138955078	-0.27227719266426
FBtr0072921,FBtr0072922,FBtr0072923:chr3L:+:2488803:2492613:CG1146::4>	AFE	E1,E2,E4	E3,E4	2.55102724798754	1.52503089518996	-1.02599635279758	0.0408873821679306	0.146900569544814	0.943733262231898	0.860973225842695	0.0827600363892027
FBtr0082253,FBtr0082254,FBtr0082255,FBtr0082256,FBtr0100454,FBtr0100455,FBtr0301345,FBtr0301956:chr3R:-:6335568:6464386:hth:13-14:16-17-18-19-20-21>	A5SS	E14,E16	E14,E15,E16	-1.0966864425184	-0.481719492936488	0.614966949581911	0.0411445543787369	0.147577754729076	0.613577013107339	0.459902085360684	0.153674927746654
FBtr0075341,FBtr0075343,FBtr0075344,FBtr0305915,FBtr0305916,FBtr0333608,FBtr0333609:chr3L:-:16780672:16800831:CG9674::5-6-7	AFE	E1,E5	E2,E5	0.0551290607187413	0.689535796621596	0.634406735902855	0.0412760787680045	0.147802758721763	0.677279005524739	0.519634647864219	0.15764435766052
FBtr0071763,FBtr0071764,FBtr0100521:chr2R:+:18024493:18060346:a:<2:5-6-7-8-9-10-11-12-13.14>	A5SS	E2,E5	E2,E3,E5	-1.1082277525227	-0.716677676054509	0.391550076468192	0.0412631595251097	0.147802758721763	0.391794987922723	0.301627514202112	0.0901674737206103
FBtr0086299,FBtr0086300:chr2R:-:16192021:16196170:CG11200:<1.2:5-6-7-8>	A5SS	E2,E5	E2,E3,E4,E5	-2.17521335257076	-2.76310686786102	-0.587893515290251	0.041381787379265	0.148057902055538	0.488377667695103	0.627309445712035	-0.138931778016931
FBtr0078047,FBtr0078048,FBtr0078049,FBtr0078050,FBtr0330673,FBtr0330674:chr2L:+:305934:347927:Plc21C:3-4-5-6-7-8-9-10-11-12-13-14:17	A3SS	E14,E17	E14,E15,E16,E17	-1.0473189975443	-0.398030129166534	0.649288868377764	0.041487594025995	0.148066604260549	0.67886462676392	0.528537807557474	0.150326819206446
FBtr0112573,FBtr0112574,FBtr0112575:chrX:+:13212684:13223350:IP3K2:<3:5	A5SS	E3,E5	E3,E4,E5	-1.0818051690597	-0.395895654793846	0.685909514265858	0.0414865498106712	0.148066604260549	0.456489849368227	0.32606627658377	0.130423572784458
FBtr0084927,FBtr0084928,FBtr0113384,FBtr0113385,FBtr0113386,FBtr0113387,FBtr0113388:chr3R:-:21524487:21566187:LpR2:11:13-14-15>	ES	E11,E13	E11,E12,E13	-0.417735196920431	0.179971376826563	0.597706573746994	0.0414552306794058	0.148066604260549	0.32220349694528	0.236560130460272	0.0856433664850075
FBtr0079405,FBtr0113028:chr2L:+:7182235:7185530:CG4495:<1-2:5-6-7-8-9>	ME	E2,E3,E5	E2,E4,E5	2.44493372817407	1.93168368102458	-0.513250047149487	0.0417113000078784	0.148741457372493	0.918963929302124	0.871758161992531	0.0472057673095934
FBtr0087402,FBtr0087403,FBtr0329939:chr2R:-:11094031:11101137:row:<1-2-3:	ALE	E3,E4	E3,E5,E6,E7	-2.80042352494151	-3.52929736579601	-0.728873840854503	0.0418573163735143	0.149134191702591	0.307616010404819	0.18131299614815	0.126303014256669
FBtr0083261,FBtr0083262,FBtr0083263,FBtr0083264,FBtr0083265,FBtr0100331,FBtr0100332,FBtr0100333,FBtr0301304,FBtr0305071,FBtr0305072,FBtr0330041:chr3R:+:12098175:12128443:gish:14-17:20-21-22-24	ME	E17,E18,E20	E17,E19,E20	0.878414248256499	0.688618872420013	-0.189795375836486	0.0418908469595129	0.149134191702591	0.691227654212485	0.650567581834282	0.040660072378203
FBtr0087357,FBtr0329955,FBtr0329956,FBtr0329957:chr2R:-:11403282:11419759:Khc-73:14:16	A3SS	E14,E16	E14,E15,E16	-1.53147636250458	-2.47293045540223	-0.941454092897651	0.0420342623132338	0.149520881754938	0.808580133473772	0.917957238152163	-0.109377104678391
FBtr0081824,FBtr0331342,FBtr0331344,FBtr0331345,FBtr0332157:chr3R:-:3800130:3804150:CD98hc:<5.6-7-8:11>	ES	E8,E10,E11	E8,E11	-2.39272589086237	-1.78013362269675	0.612592268165626	0.0421616949232983	0.14982642123343	0.0742632588924788	0.130767148431777	-0.0565038895392983
FBtr0084705,FBtr0301865,FBtr0306087:chr3R:+:20677293:20680730:nct:8:10.11>	IR	E8,E10	E8,E9,E10	-3.01693447036518	-2.0522905537528	0.964643916612378	0.0422469977707348	0.14990532569847	0.905813212780469	0.773409319334928	0.132403893445541
FBtr0071402,FBtr0302722,FBtr0302723,FBtr0333521:chrX:-:9559474:9581099:nej::5-6-7-9-10-11-12.13-14-15-16-17-18-19.20.21>	AFE	E1,E5	E3,E4,E5	-1.94591014303838	-1.17272026192391	0.773189881114473	0.0424627123835498	0.150422320784925	0.777418107186528	0.628500644716547	0.148917462469981
FBtr0081734,FBtr0110774:chr3R:-:2196747:2199747:CG1041::3-4-5-6>	AFE	E1,E3	E2,E3	-2.03339760026705	-1.45962563803166	0.573771962235395	0.0429301810055546	0.151802695638243	0.932151600705543	0.890936085390454	0.0412155153150887
FBtr0077592,FBtr0303992:chr2L:-:3404459:3426642:pgant2::3-4-5-6-7-8-9>	AFE	E1,E3	E2,E3	-2.24306817921841	-2.66705798615208	-0.423989806933667	0.0429583611580412	0.151802695638243	0.882563256970296	0.92195640671017	-0.0393931497398737
FBtr0071791,FBtr0071792,FBtr0071793,FBtr0071794,FBtr0071795,FBtr0071796,FBtr0113104,FBtr0302295,FBtr0302296,FBtr0302297,FBtr0302298:chr2R:-:17994242:18010053:Vrp1:15:	ALE	E15,E16	E15,E17	1.76578398518967	1.17865500216935	-0.58712898302032	0.0430558681274952	0.152022239395108	0.753059451815687	0.631480212146769	0.121579239668919
FBtr0087351,FBtr0087352:chr2R:-:11453771:11456907:Flo-1:<1-2-3:5-6-7-8>	ES	E3,E5	E3,E4,E5	0.426932589755843	0.0892248090719775	-0.337707780683865	0.0433914681111531	0.152955814990668	0.345820479333674	0.422833724959084	-0.0770132456254108
FBtr0077310,FBtr0300210:chrX:+:20338706:20340823:CG1702::3-4-5>	AFE	E1,E3	E2,E3	-0.887303194374049	-1.73827079126549	-0.85096759689144	0.0434905503936174	0.153179422165061	0.904728227924845	0.958789437675942	-0.0540612097510972
FBtr0082051,FBtr0082052,FBtr0082053,FBtr0082054,FBtr0333295,FBtr0333296:chr3R:-:5193324:5220268:Fps85D:<1-2-3-5-6-7-8:10	A3SS	E8,E10	E8,E9,E10	0.428995604471579	-0.322773389068862	-0.751768993540441	0.0435647224038954	0.15331499768185	0.386773594694701	0.565589547798404	-0.178815953103702
FBtr0302674,FBtr0302675,FBtr0302676,FBtr0302677,FBtr0302678,FBtr0302679,FBtr0302681,FBtr0302682,FBtr0302683,FBtr0302684,FBtr0302685,FBtr0306699,FBtr0306700,FBtr0306701,FBtr0306702,FBtr0306703,FBtr0331411,FBtr0331412:chr3L:+:2377718:2466353:CG42669::17-19	AFE	E12,E13,E14,E17	E16,E17	2.34454928009925	1.88838630011048	-0.456162979988774	0.0436744460322142	0.153575363830135	0.215298033938497	0.142673940877113	0.0726240930613837
FBtr0299831,FBtr0299838,FBtr0309236,FBtr0332840:chr3L:-:324984:327992:Atac3:<3:5-6-7	IR	E3,E5	E3,E4,E5	-1.14116641800365	-0.264481541165114	0.876684876838538	0.0437137752517429	0.153587974044758	0.562554115900896	0.361460716609941	0.201093399290955
FBtr0073536,FBtr0306133,FBtr0306134,FBtr0306135:chrX:-:11500321:11505682:CG2247:<2-3-4:6-7-8.9-10-11.12>	ES	E4,E6	E4,E5,E6	-3.40022016516863	-1.41660012228198	1.98362004288664	0.0437579211391789	0.153617473149552	0.831544563695788	0.485450049195358	0.346094514500431
FBtr0074261,FBtr0074262,FBtr0074263,FBtr0074264,FBtr0074265,FBtr0074266,FBtr0074267,FBtr0301300,FBtr0301301:chrX:+:16267120:16275816:Fur2:8-9-10:12	IR	E10,E12	E10,E11,E12	-2.34819560791693	-1.68256017881182	0.66563542910511	0.0438421889910117	0.153662223568008	0.824103404015314	0.684926493111431	0.139176910903883
FBtr0073218,FBtr0073219,FBtr0073220:chr3L:+:4173883:4193788:CG18675,tipE::7.8.9>	AFE	E1,E2,E3,E7	E6,E7	2.01394957423972	0.83495360693972	-1.1789959673	0.0438295855810351	0.153662223568008	0.956807984675403	0.860822271142766	0.0959857135326367
FBtr0087007,FBtr0087008:chr2R:-:12975938:12979462:Sply::3-4-5-6-7>	AFE	E1,E3	E2,E3	-1.10782894088614	-1.39526302947968	-0.287434088593538	0.043955085739908	0.153932358129083	0.771715762266	0.817805686901933	-0.0460899246359334
FBtr0073483,FBtr0073484,FBtr0073485,FBtr0073486,FBtr0073487,FBtr0073488,FBtr0073489,FBtr0073490,FBtr0073491,FBtr0073492,FBtr0112812,FBtr0112813,FBtr0301288,FBtr0301289,FBtr0302114,FBtr0308088,FBtr0308089,FBtr0330390,FBtr0333261,FBtr0333262,FBtr0333263:chrX:+:11263697:11303809:dlg1:27-28-29-30:32	ES	E30,E32	E31,E32	-1.29928298325037	-0.777230296329026	0.522052686921342	0.0440456127503295	0.154123776863327	0.593985508653448	0.452818939380908	0.14116656927254
FBtr0089079,FBtr0089080:chr4:+:603736:609976:CG1909:<1.2:4-5-6-7-8-9-10-11-12>	A5SS	E2,E4	E2,E3,E4	-2.25129180565276	-0.818310323526263	1.43298148212649	0.0445367011185268	0.155588784314073	0.881619937694442	0.576417848599647	0.305202089094796
FBtr0077570,FBtr0077571:chr2L:-:3462212:3466111:msl-2:<1:3-4>	IR	E1,E3	E1,E2,E3	-0.707745980123878	-1.51412772899922	-0.806381748875338	0.0448279962396718	0.156479203770812	0.360157821445289	0.53842940685052	-0.178271585405231
FBtr0112544,FBtr0112545,FBtr0303162,FBtr0303163:chr2L:-:18532727:18571648:Pde11::5-6-7-8-9-10-11-12-13-14-15-16-17-18-19	AFE	E1,E2,E5	E3,E4,E5	0.492476480702888	1.45528723678143	0.962810756078545	0.0451366332963869	0.157173511567726	0.246844061781833	0.117604028946802	0.12924003283503
FBtr0304856,FBtr0304858,FBtr0304859,FBtr0304860,FBtr0304861,FBtr0304862,FBtr0304863,FBtr0304864,FBtr0332232,FBtr0332233,FBtr0332234:chr2L:+:12344218:12397528:bru-2:<2.3-4-5:7	ES	E5,E7	E5,E6,E7	-3.23474915401013	-2.43285029677968	0.801898857230449	0.0451073352892142	0.157173511567726	0.90406933006496	0.80801940864601	0.0960499214189496
FBtr0111123,FBtr0111124,FBtr0111125,FBtr0333518,FBtr0333519:chr2L:+:22811943:22834955:lt:<2.3-4:6-7-8-9	IR	E4,E6	E4,E5,E6	-0.212707199160792	0.190250641182226	0.402957840343018	0.0450825767263611	0.157173511567726	0.376900695320768	0.296334792509165	0.0805659028116029
FBtr0079523,FBtr0079524,FBtr0331234,FBtr0331235,FBtr0331236:chr2L:+:7821150:7825350:CG7115:<2:4.5.6.7-8-9-10-11>	A5SS	E2,E4	E2,E3,E4	-1.82624565235302	-2.56494935190822	-0.738703699555209	0.0452181069348866	0.15732972105199	0.405827131924206	0.583538110215887	-0.177710978291681
FBtr0085159,FBtr0085160,FBtr0085161,FBtr0085162:chr3R:+:23100428:23103140:CG5938::3-4-5.6.7>	AFE	E1,E3	E2,E3	0.627842081973452	1.04678721899222	0.418945137018767	0.0454012372180665	0.157689552373011	0.691548311400598	0.578250680031397	0.113297631369201
FBtr0073712,FBtr0113493,FBtr0306738,FBtr0306739,FBtr0308694,FBtr0308695,FBtr0333319,FBtr0333320:chrX:+:12811509:12844450:fne:10:12-13-14-15.16.17.18>	A5SS	E10,E12	E10,E11,E12	-0.247836164402787	-0.602492811536459	-0.354656647133672	0.0453844951824373	0.157689552373011	0.520342862816889	0.610683411889834	-0.0903405490729458
FBtr0089156,FBtr0089157,FBtr0089158,FBtr0089159,FBtr0089160,FBtr0089161,FBtr0089162,FBtr0100245,FBtr0100246,FBtr0112657,FBtr0308615,FBtr0309803:chr4:+:89955:134454:pan:<1.2.3.4.5.6.7.8.9:12	A5SS	E9,E10,E12	E9,E12	2.2655438274297	3.39282912093066	1.12728529350096	0.0455414727746678	0.157815893961893	0.722430074438739	0.905011807924554	-0.182581733485815
FBtr0070101,FBtr0070102,FBtr0273442,FBtr0273443:chrX:-:210608:364670:CG32816:<4:6-7>	A3SS	E4,E6	E4,E5,E6	-0.456758395650841	0.273293332661677	0.730051728312518	0.0457979232056578	0.158449014504599	0.543076921394784	0.366726782494232	0.176350138900553
FBtr0076189,FBtr0076190,FBtr0100422,FBtr0306254,FBtr0306255:chr3L:-:11170053:11190636:GlcAT-P:3:5-6-7	A5SS	E3,E5	E3,E4,E5	-2.35125930357224	-1.4527972824929	0.898462021079345	0.0458518392762062	0.158507927087577	0.715909090909034	0.502191310975874	0.21371777993316
FBtr0072725,FBtr0072726:chr3L:-:1321791:1322806:CG9184:<1-2:4>	IR	E2,E4	E2,E3,E4	-3.39406281811159	-2.95294269931026	0.441120118801329	0.0460941262848712	0.159217412094929	0.914664013833511	0.871812323635174	0.0428516901983369
FBtr0074634,FBtr0307198,FBtr0307199:chrX:+:18682498:18700090:Pk17E::3	AFE	E1,E3	E2,E3	0.824175442931397	1.48160454429431	0.657429101362915	0.0461471377773644	0.159272490786614	0.647944026765738	0.441904975854153	0.206039050911584
FBtr0080093,FBtr0304119,FBtr0331672:chr2L:+:10527571:10531778:Lip4:<2.3.4-5-6:8>	A5SS	E6,E8	E6,E7,E8	-0.594707102489877	-0.148420008038311	0.446287094451565	0.0465583630157509	0.160562829758171	0.626964203951365	0.508137956168155	0.11882624778321
FBtr0070249,FBtr0308707,FBtr0330205,FBtr0330206,FBtr0330207:chrX:-:1109746:1130717:CG3638::4.5-6-7-8-9-10-11-12	AFE	E1,E4	E3,E4	0.224448403106707	0.888950775651835	0.664502372545129	0.0468006429371069	0.160881890160599	0.386601087960925	0.249466452633526	0.137134635327398
FBtr0299572,FBtr0299573,FBtr0330241:chr2R:-:18628503:18685794:CG42260:<1-2-4-5-6-7-8:10	A5SS	E8,E10	E8,E9,E10	0.747214404609451	-0.271933716809152	-1.0191481214186	0.047031398597683	0.161545899100115	0.275870205198983	0.517976290923886	-0.242106085724903
FBtr0086718,FBtr0086719,FBtr0086720,FBtr0086721:chr2R:-:14344466:14385516:CG30116:<1.2:5-6-7-8-9-10-11-12-13-14-15-16-17-18-19-20-21	A3SS	E2,E5	E2,E4,E5	-3.21887584861523	-1.44036157650266	1.77851427211258	0.0472661726142259	0.161882123148058	0.947624847746621	0.713205535887052	0.234419311859568
FBtr0077352,FBtr0077353,FBtr0100650,FBtr0100651,FBtr0100652,FBtr0310475:chrX:+:21884236:21889294:Cp110::10-12	AFE	E7,E8,E10	E9,E10	0.92367084340187	1.37118072220493	0.44750987880306	0.0472799777870171	0.161882123148058	0.203206436543277	0.28585458310029	-0.0826481465570129
FBtr0088993,FBtr0088996,FBtr0300477,FBtr0300478,FBtr0300479,FBtr0300480,FBtr0300481,FBtr0308198,FBtr0310674,FBtr0310675,FBtr0310676,FBtr0310677:chr2R:-:3354383:3364667:Aldh-III:<8:15-16-17-18-19-20-21	A5SS	E8,E15	E8,E9,E15	-2.14005317671435	-2.82799090805674	-0.687937731342391	0.04720648776979	0.161882123148058	0.80337059786157	0.888010865741338	-0.0846402678797681
FBtr0303404,FBtr0303405,FBtr0303406,FBtr0303407,FBtr0303408:chr3R:+:17191348:17194002:pre-mod(mdg4)-AD,pre-mod(mdg4)-AE,pre-mod(mdg4)-W,pre-mod(mdg4)-X,pre-mod(mdg4)-Y:<2.3:	ALE	E3,E4	E3,E5,E6	-1.97716269664861	-1.30715704357802	0.670005653070598	0.0474128287657007	0.16220774299858	0.223224000878418	0.351272197823123	-0.128048196944706
FBtr0077530,FBtr0077531:chr2L:+:3539250:3548086:drm::3-4>	AFE	E1,E3	E2,E3	-0.315081046848183	-0.0423955610158971	0.272685485832286	0.0476921134607126	0.163033422068959	0.442977628718383	0.379881624402241	0.0630960043161419
FBtr0084167,FBtr0084168:chr3R:-:17596054:17601562:GABA-B-R2:<1-2-3-4-5-6-7-8-9-10:12-13-14>	A3SS	E10,E12	E10,E11,E12	2.59026715037811	1.36687627697463	-1.22339087340349	0.0478818978746098	0.163422172491818	0.0679252441303324	0.178834229020474	-0.110908984890142
FBtr0089793,FBtr0301340,FBtr0301341:chr4:+:745029:796707:bt:10-11-12:14-15	ES	E12,E14	E12,E13,E14	-3.06027079634368	-4.15103986456729	-1.09076906822361	0.0478758799019101	0.163422172491818	0.723612571081569	0.893130915278723	-0.169518344197154
FBtr0074630,FBtr0113000,FBtr0332377:chrX:-:18374015:18377805:CG6361:<1.2-3-4:6-7-8	ES	E4,E6	E4,E5,E6	-0.818310328571837	-1.40636192690791	-0.588051598336078	0.0480027481061158	0.163652984178409	0.118258010304901	0.204922635877991	-0.0866646255730901
FBtr0303213,FBtr0308354,FBtr0308355,FBtr0308356,FBtr0308357,FBtr0308358,FBtr0308359,FBtr0308360:chrX:+:256431:261105:yar:8:11>	A3SS	E8,E11	E8,E9,E10,E11	-0.070109907741628	0.568751215488907	0.638861123230535	0.0481638839991438	0.163863982220365	0.140185530861577	0.0703259388334444	0.0698595920281329
FBtr0303870,FBtr0303871,FBtr0303872,FBtr0303873,FBtr0304974,FBtr0333405:chr2L:+:9166777:9250211:tai::5-6-7-8-9-10-11-13-14	AFE	E1,E5	E4,E5	-2.93119376052493	-1.63760879603124	1.2935849644937	0.0482384379374362	0.163987790994591	0.963382150824235	0.849115500014352	0.114266650809882
FBtr0075339,FBtr0305272:chr3L:-:16837667:16838091:CG9669:<1:3>	A5SS	E1,E3	E1,E2,E3	-2.60942580562328	-2.09759798810338	0.511827817519898	0.0487462335734699	0.165583055861818	0.90508067383203	0.850045230723749	0.0550354431082812
FBtr0075444,FBtr0302503,FBtr0333598:chr3L:+:16083553:16089251:ClC-c:<2:4-5-6-7-8-9-10-11-12>	A5SS	E2,E4	E2,E3,E4	-1.86553102370056	-2.67808523801389	-0.812554214313332	0.0488508816390158	0.165807455294511	0.418627720348561	0.645605516039966	-0.226977795691405
FBtr0089123,FBtr0333680:chr4:+:335548:342011:CG32850::3	AFE	E1,E3	E2,E3	-0.228258647588335	0.393042582668835	0.62130123025717	0.0489218910557183	0.165917415837744	0.160605993781237	0.0991630835379513	0.0614429102432857
FBtr0089493,FBtr0333883:chr3L:+:9360476:9363400:CG4452:<1-2-3:5-6>	ES	E3,E5	E3,E4,E5	-3.07823348335813	-3.77589080042563	-0.697657317067492	0.049176425504569	0.166649132802155	0.881515320005552	0.938475523977165	-0.0569602039716129
FBtr0087862,FBtr0087863,FBtr0087864,FBtr0302455:chr2R:-:8640530:8643915:Taz::4-5-6-7.8.9>	AFE	E1,E4	E2,E4	-1.40691365604484	-0.587786654020635	0.819127002024209	0.0493062156115402	0.166957295888722	0.860833175904489	0.710211087407544	0.150622088496945
FBtr0089304,FBtr0089305,FBtr0089306,FBtr0089307,FBtr0089308,FBtr0089309,FBtr0089310,FBtr0089311,FBtr0089312,FBtr0100363,FBtr0301399:chr2L:-:3622070:3656951:for:<8.9.10.11:15.16	A5SS	E11,E15	E11,E12,E13,E14,E15	-3.21837020223872	-4.56796041166087	-1.34959020942215	0.0496259808140583	0.167907747683471	0.720022935972715	0.914528316724801	-0.194505380752086
FBtr0088307,FBtr0088308,FBtr0301281,FBtr0301282:chr2R:-:6356977:6366073:whd:4-5-6-7:10-11-12>	ME	E7,E8,E10	E7,E9,E10	0.455004354680334	0.607601805015801	0.152597450335467	0.0497635908282563	0.168108608324699	0.600314785301223	0.633962044342687	-0.0336472590414638
FBtr0071219,FBtr0071220,FBtr0301295:chrX:+:8486085:8495264:Crag:<3-4-5-6-7-8-9-10:12-13-14-15>	ES	E10,E12	E10,E11,E12	-1.40504473291561	-1.94693197824026	-0.541887245324648	0.049925034075636	0.168521501510611	0.606204677417825	0.727296175507159	-0.121091498089334
FBtr0089116,FBtr0089119,FBtr0300796,FBtr0300797,FBtr0300798,FBtr0300799,FBtr0300800,FBtr0308086,FBtr0308087,FBtr0333671:chr4:+:251355:266529:CG1674:13:18-19-21>	A3SS	E13,E18	E13,E15,E16,E17,E18	-0.800218939298366	-1.06464589043688	-0.264426951138513	0.0501001465169131	0.168979850536245	0.230492987227399	0.289476452991034	-0.0589834657636347
FBtr0076724,FBtr0076725:chr3L:-:8176460:8179771:ERR::3-4>	AFE	E1,E3	E2,E3	0.210406468979646	-0.549735430406563	-0.76014189938621	0.0504937894813317	0.170173971295123	0.793091747038634	0.881157682133148	-0.088065935094514
FBtr0085658,FBtr0085659,FBtr0085660,FBtr0085661,FBtr0085662,FBtr0085663,FBtr0113483,FBtr0302110,FBtr0302111,FBtr0302112,FBtr0302600,FBtr0302601,FBtr0306685,FBtr0306686,FBtr0306687:chr3R:+:26358335:26404627:tmod:22:24-25>	ES	E22,E24	E22,E23,E24	-0.108802850739895	0.280301974673012	0.389104825412906	0.0505467873710065	0.170219079414745	0.168486965802497	0.120635424115243	0.0478515416872538
FBtr0082921,FBtr0082922,FBtr0082923,FBtr0309997,FBtr0309998,FBtr0309999:chr3R:+:10114793:10127998:CG12207:<5.6:	ALE	E6,E10,E11,E12	E6,E7	4.35033276113285	5.32470176440514	0.974369003272292	0.0506542987302288	0.170447550230065	0.733395699999071	0.874732502983058	-0.141336802983987
FBtr0072956,FBtr0072957,FBtr0072958,FBtr0072959,FBtr0333362,FBtr0333363,FBtr0333364,FBtr0333365:chr3L:-:2554846:2586540:msn:17:19.20-21-22-23-24.25-26-27.28>	A3SS	E17,E19	E17,E18,E19	-0.36617130106429	-0.648860177787499	-0.282688876723209	0.0507398440971152	0.170468420707822	0.149364493452294	0.188888987107226	-0.0395244936549323
FBtr0072956,FBtr0072957,FBtr0072958,FBtr0072959,FBtr0333362,FBtr0333363,FBtr0333364,FBtr0333365:chr3L:-:2554846:2586540:msn:14-15:17	ES	E15,E17	E15,E16,E17	0.166901529458377	-0.765406925864281	-0.932308455322658	0.0507173182275685	0.170468420707822	0.0441505072786772	0.104382279551702	-0.060231772273025
FBtr0074963,FBtr0074964,FBtr0074965,FBtr0302513:chr3L:-:19617505:19628883:wnd:4:6	A5SS	E4,E6	E4,E5,E6	-1.20065286041906	-0.464247033762429	0.736405826656633	0.0509680955073897	0.170834560370713	0.745343995848283	0.556748579798532	0.18859541604975
FBtr0076305,FBtr0076307,FBtr0301385,FBtr0331551:chr3L:-:10183375:10194937:ect:3-4-5-6:	ALE	E6,E7	E6,E8,E9,E10	-0.158187315579893	-0.337900945713474	-0.179713630133581	0.0509051436574375	0.170834560370713	0.401740686115744	0.360469395323508	0.0412712907922356
FBtr0083261,FBtr0083262,FBtr0083263,FBtr0083264,FBtr0083265,FBtr0100331,FBtr0100332,FBtr0100333,FBtr0301304,FBtr0305071,FBtr0305072,FBtr0330041:chr3R:+:12098175:12128443:gish:27:29.30>	A3SS	E27,E29	E27,E28,E29	0.849493250109768	0.547295303887227	-0.302197946222541	0.050967502721269	0.170834560370713	0.23773595435429	0.289961456918912	-0.0522255025646219
FBtr0299522,FBtr0299523,FBtr0299524,FBtr0299525,FBtr0299526:chrX:+:21889015:21909502:l(1)G0196:6-7-8-9-10-11:14-15	A3SS	E11,E14	E11,E13	-1.83258147514296	-0.927986768558509	0.904594706584449	0.0510276181573895	0.170900760110914	0.392305807399595	0.200532386868041	0.191773420531553
FBtr0085154,FBtr0085155,FBtr0085156:chr3R:+:23076833:23082186:TfIIA-L:<2-3:5-6-7-8>	ES	E3,E5	E3,E4,E5	-0.929111421641178	-0.485507817365423	0.443603604275755	0.0514429369470118	0.171489759551055	0.684303316401516	0.573958556135968	0.110344760265548
FBtr0076846,FBtr0302045,FBtr0332729:chr3L:+:7341412:7346722:qm:<1-2:4-5-6-7-8.9>	A3SS	E2,E4	E2,E3,E4	-2.33133451373305	-1.77601112406255	0.555323389670496	0.0513994835496633	0.171489759551055	0.855910610851447	0.766592680310551	0.0893179305408952
FBtr0082452,FBtr0082453,FBtr0082454,FBtr0082455,FBtr0082456,FBtr0082457:chr3R:-:7416107:7445628:Jupiter::7-11>	AFE	E5,E7	E6,E7	4.6802919661758	4.01146038323057	-0.668831582945231	0.051400281421222	0.171489759551055	0.0352935530754296	0.0740108597061608	-0.0387173066307312
FBtr0084060,FBtr0084061,FBtr0084062,FBtr0084063,FBtr0084064,FBtr0084065,FBtr0084066,FBtr0084067,FBtr0084068,FBtr0084069,FBtr0084070,FBtr0084071,FBtr0084072,FBtr0084073,FBtr0084074,FBtr0084075,FBtr0084076,FBtr0084077,FBtr0084078,FBtr0114359,FBtr0114360,FBtr0114361:chr3R:-:17177330:17203121:mod(mdg4):<1-2-3-4:25-26>	A3SS	E4,E23	E4,E25	-1.18666838815198	-0.165742788378765	1.02092559977322	0.0514424052975119	0.171489759551055	0.0281967373159549	0.070653709404876	-0.0424569720889211
FBtr0082886,FBtr0082887,FBtr0305052:chr3R:+:9882689:9913700:foxo:3.4.5-6-7-8-9-10-11:13-14-15>	A3SS	E11,E13	E11,E12,E13	-1.54592451038594	-2.19066718024004	-0.644742669854099	0.0513506133440589	0.171489759551055	0.753900348375835	0.85297076395791	-0.0990704155820752
FBtr0088275,FBtr0088276,FBtr0088277,FBtr0088278,FBtr0088279,FBtr0088280,FBtr0088281,FBtr0088282,FBtr0100606,FBtr0100607,FBtr0330607:chr2R:+:6445392:6504785:psq:<11:13-15-16-17	A5SS	E11,E13	E11,E12,E13	-1.20741514703449	-1.86214027085275	-0.654725123818261	0.0515713795492099	0.171784665056554	0.420139546033314	0.558437924918975	-0.138298378885661
FBtr0307591,FBtr0307592,FBtr0307593:chrX:-:9860743:9871448:CG43386:3:	ALE	E3,E4,E5	E3,E6,E7	1.12686437295832	1.40413311263369	0.27726873967537	0.051888341023108	0.172706585109446	0.566866346454868	0.630980182283961	-0.0641138358290927
FBtr0300332,FBtr0300333,FBtr0300334,FBtr0303398,FBtr0303399,FBtr0303400:chr2L:+:8163297:8190044:Piezo:<1-2-3-4-5-6-7:10-11-12-13-14-15-16-17-18-20-21-22-23	ES	E7,E10	E7,E9,E10	0.152393893456985	-0.542281916857054	-0.69467581031404	0.0521362073285169	0.173397277779131	0.283661477273076	0.423722012101138	-0.140060534828062
FBtr0075285,FBtr0113427,FBtr0113428,FBtr0290066,FBtr0310005,FBtr0310006,FBtr0333861:chr3L:-:17052006:17231312:Rbp6:<7-8-9-10-11-13-14-17-18:21.22>	ES	E18,E21	E18,E19,E20,E21	-3.65065825541201	-2.63458305432686	1.01607520108515	0.0522782490119665	0.173568669747048	0.884066642059121	0.73825917317645	0.145807468882671
FBtr0303198,FBtr0303199,FBtr0310308,FBtr0310309,FBtr0331765,FBtr0331766:chrX:+:15191797:15213107:gce::6.7-8-9-10-11-12-13-14	AFE	E1,E6	E2,E3,E6	0.287682073013634	-0.149812276505183	-0.437494349518817	0.0523089195537416	0.173568669747048	0.186631115973203	0.254529387554878	-0.067898271581675
FBtr0076538,FBtr0076539,FBtr0076540,FBtr0076541,FBtr0300462,FBtr0331858:chr3L:-:9091207:9123452:bol:<2:4-5-7-8	ES	E2,E4	E2,E3,E4	-3.19770083421483	-3.95124372265138	-0.753542888436552	0.0522853514417714	0.173568669747048	0.852948070998779	0.920929404118461	-0.0679813331196819
FBtr0077224,FBtr0329900,FBtr0329901,FBtr0329902,FBtr0329903,FBtr0333749:chrX:-:21199694:21210649:tty:6-7-8-9.10-11:13	IR	E11,E13	E11,E12,E13	0.386772975364506	1.01523067902938	0.628457703664877	0.0526856356796383	0.174549095231616	0.201300729783902	0.120817383776578	0.0804833460073238
FBtr0070176,FBtr0070177,FBtr0070178,FBtr0302884,FBtr0305651,FBtr0305652:chrX:+:906811:940075:su(w[a]):<3-5.6:8	IR	E6,E8	E6,E7,E8	-0.0784156169069622	-0.558728637472385	-0.480313020565423	0.0528216838914476	0.174865004377157	0.0551856276141389	0.0893444755098895	-0.0341588478957506
FBtr0079101,FBtr0079102,FBtr0307060,FBtr0307061,FBtr0307062,FBtr0307063,FBtr0307064,FBtr0331675:chr2L:+:5547085:5549614:Oscillin:8-9-10:12	IR	E10,E12	E10,E11,E12	-1.21636716597691	-0.309787702073666	0.90657946390324	0.0528946183876301	0.174971651433138	0.3228724892298	0.166827166638962	0.156045322590838
FBtr0073968,FBtr0073969:chrX:-:14959474:14960419:opm::3>	AFE	E1,E3	E2,E3	1.58654600521053	3.38508948477917	1.79854347956864	0.0529826560848526	0.174993445962038	0.20246913580245	0.0318840579711769	0.170585077831273
FBtr0302666,FBtr0302667,FBtr0302668,FBtr0302669,FBtr0302670,FBtr0302673,FBtr0303586,FBtr0306633,FBtr0306634:chr3R:+:16135065:16149918:CG42668:4:8-9-10-11-14-15.16.17-18-19.20>	ES	E4,E8	E4,E5,E8	0.906334029959595	0.226085803347002	-0.680248226612593	0.05296987561078	0.174993445962038	0.117306298691799	0.206856917653954	-0.0895506189621551
FBtr0088841,FBtr0088842,FBtr0113331,FBtr0113332:chr2R:+:3719675:3723579:CG12821,CG12822:<1-9-10-11:13>	IR	E11,E13	E11,E12,E13	-2.45100510619827	-1.46151778022999	0.989487325968277	0.0534118345500148	0.176166615139248	0.841871581453241	0.646951501569278	0.194920079883963
FBtr0076086,FBtr0076087,FBtr0076088,FBtr0301816,FBtr0332055:chr3L:-:11767749:11783113:Pi3K68D:<1.2:4-5-6	IR	E2,E4	E2,E3,E4	-1.01983140410785	-1.76001077551814	-0.74017937141029	0.0534198509486711	0.176166615139248	0.283582900255991	0.450582563278099	-0.166999663022108
FBtr0087019,FBtr0114627,FBtr0114628,FBtr0114629:chr2R:-:12895410:12903391:Ehbp1:<1.2:4-5-6-7	A5SS	E2,E4	E2,E3,E4	-0.077558232884719	-0.551496663154141	-0.473938430269422	0.0538479461850176	0.177306225867449	0.499885673090655	0.617458751652597	-0.117573078561942
FBtr0080096,FBtr0304114:chr2L:+:10544880:10627374:Trim9:<1-2-3-4-5:7-8-9-10>	ES	E5,E7	E5,E6,E7	-0.537220574827049	-1.1764918604168	-0.639271285589753	0.0538407193893579	0.177306225867449	0.511755375005509	0.668085681289095	-0.156330306283586
FBtr0073967,FBtr0110968,FBtr0110969:chrX:-:14965488:14970236:Lsd-2:<1-2:4	ES	E2,E4	E3,E4	-0.120628000339993	0.559615785831958	0.680243786171951	0.0541462460356829	0.178015622965057	0.356671554252149	0.21326296478604	0.143408589466109
FBtr0082440,FBtr0082442,FBtr0290205:chr3R:-:7504098:7505408:Taf12:<1.2:4	IR	E2,E4	E2,E3,E4	-0.904204614663994	-0.359213189749227	0.544991424914767	0.0541382567879901	0.178015622965057	0.363027794990044	0.251032221971364	0.11199557301868
FBtr0080260,FBtr0080261,FBtr0080262,FBtr0080263,FBtr0305262:chr2L:-:11794326:11809433:crol:10:12>	ES	E10,E12	E10,E11,E12	-2.37456153996648	-3.19933476004545	-0.824773220078963	0.0542496199595615	0.178219126120975	0.673092457208118	0.827950823989789	-0.154858366781671
FBtr0076775,FBtr0076776,FBtr0076777,FBtr0076780,FBtr0076782,FBtr0300499,FBtr0300500,FBtr0306535,FBtr0332080,FBtr0332081,FBtr0332082,FBtr0332083:chr3L:-:7805014:7860469:Pdp1:<2:4	IR	E2,E4	E2,E3,E4	-1.79443988656517	-0.807344278059331	0.987095608505838	0.0544792423140513	0.178700232231663	0.207270554342109	0.117132152592798	0.0901384017493108
FBtr0073956,FBtr0073957,FBtr0310270:chrX:+:14918466:14936093:be:<1-2-3-4-5:7>	A5SS	E5,E7	E5,E6,E7	-0.615988098304425	-1.02165125122325	-0.405663152918829	0.0545636703802874	0.178704338128121	0.0989732764857992	0.141429006036716	-0.0424557295509173
FBtr0074261,FBtr0074262,FBtr0074263,FBtr0074264,FBtr0074265,FBtr0074266,FBtr0074267,FBtr0301300,FBtr0301301:chrX:+:16267120:16275816:Fur2:12:14-15-16	A5SS	E12,E14	E12,E13,E14	0.379489618389843	1.1486227054754	0.769133087085553	0.0549747567489519	0.179913579398512	0.363069823489749	0.209378062241368	0.153691761248382
FBtr0083134,FBtr0083135:chr3R:-:11053326:11055161:Art3:<1:3>	IR	E1,E3	E1,E2,E3	0.318453730228144	0.792676773924453	0.474223043696309	0.0554028457534301	0.180849435093478	0.241177721579872	0.163300087683564	0.0778776338963072
FBtr0076130,FBtr0076131,FBtr0332766:chr3L:-:11686978:11690063:CG11652:<2:4-5>	A5SS	E2,E4	E2,E3,E4	-0.668266773233148	-0.912782228404736	-0.244515455171587	0.055375630902927	0.180849435093478	0.454076907176709	0.518777141768485	-0.0647002345917759
FBtr0307301,FBtr0307302,FBtr0307304,FBtr0307305,FBtr0307306,FBtr0330148,FBtr0330149,FBtr0332096:chr3L:+:3148645:3158408:BtbVII:<1-5.6-7-9-11:	ALE	E11,E12,E13,E14	E11,E15,E16	0.696921123760091	1.07053001269791	0.373608888937815	0.0555520795955963	0.181113267088223	0.598485545921201	0.689882786491123	-0.0913972405699224
FBtr0112753,FBtr0112754,FBtr0112755,FBtr0308591,FBtr0331304:chrX:-:9220690:9250260:CG34449:<1:3-4-5-6-7-8	A5SS	E1,E3	E1,E2,E3	-1.23053983170523	-0.624154309818202	0.606385521887027	0.055606674158049	0.18115381262861	0.505966507682311	0.355621704898101	0.15034480278421
FBtr0306931,FBtr0306932,FBtr0306933,FBtr0306934,FBtr0306935,FBtr0306936,FBtr0306937,FBtr0306938,FBtr0306939,FBtr0306940,FBtr0306941,FBtr0306942,FBtr0306943,FBtr0331951,FBtr0331952:chr2R:+:3510746:3539292:CG43340:25-26:	ALE	E26,E27	E26,E28,E29,E30,E31	-1.10656686910506	-1.70048987791508	-0.593923008810018	0.0561164406855991	0.18251359227309	0.26237553887372	0.185686182933066	0.0766893559406537
FBtr0072707,FBtr0072708,FBtr0072709,FBtr0072710,FBtr0300416,FBtr0300417,FBtr0300418,FBtr0300419,FBtr0300420,FBtr0301523:chr3L:-:1496852:1502590:pUf68:5.6.7.8.9:11	IR	E9,E10,E11	E9,E11	0.771395005436641	1.87731262488505	1.10591761944841	0.0561514938294216	0.18251359227309	0.183931809519361	0.522756840772303	-0.338825031252942
FBtr0075761,FBtr0075762,FBtr0075763:chr3L:+:13967160:13970861:Hsc70-1::3	AFE	E1,E3	E2,E3	0.631271778075389	1.48538527187693	0.854113493801543	0.056254839694037	0.18271129717708	0.615997400893515	0.414877176360844	0.201120224532671
FBtr0330261,FBtr0330262,FBtr0330263,FBtr0330264,FBtr0330265,FBtr0330266,FBtr0330267,FBtr0330268:chrX:+:6762540:6775258:CG43736:<1-2-3:8.9.10	A3SS	E3,E8	E3,E5,E6,E7,E8	-0.658055857750012	-1.26976054687856	-0.611704689128548	0.0566817100153097	0.1839586917944	0.198304507114487	0.281413337598573	-0.0831088304840863
FBtr0074140,FBtr0074141,FBtr0074142,FBtr0074143:chrX:-:15894166:15899877:vap:2:5	IR	E2,E5	E2,E3,E4,E5	-3.30321700284093	-2.32539976704019	0.97781723580074	0.0567698996126721	0.184043704923653	0.873663686244007	0.722779665518152	0.150884020725855
FBtr0086782,FBtr0110964,FBtr0110965,FBtr0110966:chr2R:-:14017807:14022136:Hsf:<1-2-3-4-5:7	IR	E5,E7	E5,E6,E7	0.384423074910368	0.731537671904959	0.34711459699459	0.0567935659131403	0.184043704923653	0.215303036452387	0.172912352791785	0.0423906836606023
FBtr0082793,FBtr0114374,FBtr0114375,FBtr0114376:chr3R:-:9254588:9260704:yrt:7-8:11>	ES	E8,E11	E8,E9,E11	-1.13957072897004	-0.451987974585567	0.687582754384469	0.0574225075441814	0.185311550985438	0.224235060221142	0.116491833935623	0.107743226285519
FBtr0089397,FBtr0089398,FBtr0089399,FBtr0089400,FBtr0089401,FBtr0089402,FBtr0089403,FBtr0089404,FBtr0089405,FBtr0089406,FBtr0089407,FBtr0089408,FBtr0089409:chrX:-:20099033:20107456:sw:10:12	A3SS	E10,E12	E10,E11	1.37147927944963	2.29000631926933	0.918527039819706	0.0574866877969719	0.185311550985438	0.15750687802958	0.0665306236546732	0.0909762543749073
FBtr0074554,FBtr0074555,FBtr0074556,FBtr0074557,FBtr0112877,FBtr0112878,FBtr0112879,FBtr0300205,FBtr0300206,FBtr0308232,FBtr0310340,FBtr0310341:chrX:+:18260732:18271897:CrebB-17A:8.9-12:14	A5SS	E12,E14	E12,E13,E14	-1.29320393628014	-0.861482493964193	0.431721442315946	0.0572936572680223	0.185311550985438	0.739610007227016	0.655663286465251	0.0839467207617647
FBtr0086273,FBtr0086274:chr2R:+:16151476:16152353:RpS18::3-4-5>	AFE	E1,E3	E2,E3	0.63022441123458	0.979562178262682	0.349337767028102	0.0574309312908341	0.185311550985438	0.260412074064329	0.20259385257543	0.0578182214888992
FBtr0073245,FBtr0073246,FBtr0073247:chr3L:-:4246342:4254306:ago::5-6-7-8-9-10>	AFE	E1,E5	E4,E5	3.22207072983567	3.9140210124304	0.691950282594722	0.0574812776927405	0.185311550985438	0.0929722276802226	0.0485049734946012	0.0444672541856215
FBtr0072773,FBtr0303104,FBtr0303105,FBtr0310623,FBtr0334072:chr3L:+:1746906:1752390:CG13921::4-5	AFE	E1,E4	E2,E3,E4	0.169076333250742	-0.503103588700062	-0.672179921950804	0.0574400924046863	0.185311550985438	0.543338225146671	0.700542434100137	-0.157204208953466
FBtr0074388,FBtr0111000:chrX:+:17054061:17089350:baz::3-4-5-6-7-9>	AFE	E1,E3	E2,E3	-0.0210534083473697	-0.60613580437119	-0.585082396023821	0.057549920655817	0.185376318634217	0.867091842824191	0.917169262280608	-0.0500774194564171
FBtr0072521,FBtr0072522,FBtr0072523,FBtr0301348,FBtr0301349,FBtr0332101,FBtr0332102,FBtr0332103,FBtr0332104:chr3L:-:233925:246912:E(bx):5-6-7.8-9-10:12-13	IR	E10,E12	E10,E11,E12	-1.9723434156758	-1.6430762714083	0.329267144267501	0.0576164333908642	0.185451546277561	0.763683756405612	0.698027487877884	0.0656562685277271
FBtr0073291,FBtr0073292:chr3L:+:4384441:4403181:slow:<1:3-4-5-6>	A5SS	E1,E3	E1,E2,E3	-2.25034262058568	-0.731877074499115	1.51846554608657	0.0578080825814506	0.185790075431932	0.68970978354994	0.26583028579155	0.423879497758389
FBtr0300707,FBtr0308567:chrX:-:2477777:2479732:CG13760::5-6>	AFE	E2,E3,E5	E4,E5	0.135442233266603	1.0471444857817	0.911702252515099	0.0577704323510319	0.185790075431932	0.0871456028099206	0.189740609938059	-0.102595007128139
FBtr0087596,FBtr0087597,FBtr0087598:chr2R:+:9878685:9947861:mam::7.8-9-10-11.12.13>	AFE	E1,E2,E4,E7	E5,E6,E7	0.370613541520659	9.22700994459247e-05	-0.370521271421213	0.0579039537050998	0.185956429560644	0.646736382813498	0.712069406765512	-0.0653330239520143
FBtr0075793,FBtr0075794,FBtr0075795,FBtr0075796,FBtr0330186:chr3L:-:13899996:13918435:Rgl::3.4.5	AFE	E1,E3	E2,E3	1.45265340260333	0.419634836709903	-1.03301856589343	0.057946394968979	0.185956429560644	0.257387499023462	0.50487527550801	-0.247487776484548
FBtr0085843,FBtr0085844,FBtr0307547,FBtr0307548,FBtr0307549,FBtr0307550:chr3R:+:27602732:27616403:faf:<1-7-8-9-10-11-12-13-14-15-16-17-18-19-20-21:23	A5SS	E21,E23	E21,E22,E23	-2.25129179969363	-3.45526461496983	-1.20397281527619	0.0580005505402971	0.185991317665415	0.885249913313323	0.96067432574241	-0.0754244124290868
FBtr0075448,FBtr0075449,FBtr0075450,FBtr0075451,FBtr0114589,FBtr0301911,FBtr0333290,FBtr0333291:chr3L:+:16106311:16114751:Taf4:<1:4	A3SS	E1,E4	E1,E3	-0.517256511019792	1.38629435999066	1.90355087101045	0.0580946567770725	0.186154168658524	0.579005410024428	0.14497041420142	0.434034995823008
FBtr0113303,FBtr0113304:chr3R:-:24998985:25020716:CG14509:<2-3-4-5-6-7:9	A5SS	E7,E9	E8,E9	-1.66504019157177	-0.0326735588760023	1.63236663269576	0.0584408894308384	0.186884168743977	0.839335180055151	0.491781167466156	0.347554012588994
FBtr0299742,FBtr0299743,FBtr0299744,FBtr0299745,FBtr0299746,FBtr0299747,FBtr0299748,FBtr0299749,FBtr0299750,FBtr0299751,FBtr0299752,FBtr0299753,FBtr0301396,FBtr0308598,FBtr0308599,FBtr0308600:chr3R:+:24713798:24748494:Doa:<1:3	IR	E1,E3	E1,E2,E3	-1.77978327542394	-1.08462604338223	0.69515723204171	0.0585493748346849	0.186884168743977	0.736442701180704	0.57287390337788	0.163568797802823
FBtr0333493,FBtr0333494,FBtr0333495,FBtr0333496,FBtr0333497,FBtr0333498,FBtr0333499,FBtr0333500,FBtr0333501,FBtr0333502,FBtr0333503,FBtr0333504,FBtr0333505,FBtr0333506,FBtr0333507,FBtr0333508,FBtr0333509:chr3L:+:914073:993687:Glut1:24-25:29-32.33>	A3SS	E25,E29	E25,E28,E29	-0.143701765224952	0.778838190725027	0.922539955949979	0.0584962583859062	0.186884168743977	0.179934511420864	0.0809491043183433	0.0989854071025212
FBtr0074766,FBtr0074767,FBtr0100291,FBtr0332486,FBtr0332487:chrX:-:19510695:19512570:CG12788,Tim9b:<1:3-4.5.6>	A3SS	E1,E3	E1,E2,E3	-2.80568868553234	-2.1594842385637	0.646204446968647	0.0584490995360192	0.186884168743977	0.888533457341521	0.81145163614179	0.0770818211997306
FBtr0079291,FBtr0079292,FBtr0079293:chr2L:+:6611022:6617117:CG11050::4-5-6-7>	AFE	E1,E4	E2,E4	2.3513752618743	1.53289783982677	-0.818477422047527	0.0586269163292718	0.186884168743977	0.0966357469195871	0.206131839820473	-0.109496092900885
FBtr0333459,FBtr0333460,FBtr0333461,FBtr0333462,FBtr0333463:chr3L:-:21536949:21548028:Wnk::11-12-13-14-15-16.17>	AFE	E10,E11	E5,E6,E7,E8,E9,E11	-3.01898913429705	-3.88156377828436	-0.862574643987307	0.058604419166277	0.186884168743977	0.21686294610508	0.407678292935408	-0.190815346830328
FBtr0070219,FBtr0070222,FBtr0330317,FBtr0330318,FBtr0330319,FBtr0330320:chrX:+:1274948:1286876:CG32813:<5:	ALE	E5,E6,E7	E5,E9	1.96765015533217	1.22994829019058	-0.737701865141592	0.058941385671902	0.187469381370957	0.921241559605976	0.850367540332075	0.0708740192739007
FBtr0087204,FBtr0087205:chr2R:+:11895876:11901329:CG8389::3-4-5>	AFE	E1,E3	E2,E3	-0.357939966627968	-0.83422577970313	-0.476285813075162	0.058918335057876	0.187469381370957	0.529563079498236	0.644591374740383	-0.115028295242146
FBtr0085681,FBtr0085682,FBtr0085683:chr3R:-:26342773:26352761:jdp:5:	ALE	E5,E6	E5,E7	1.60943790446917	-0.356674933711356	-1.96611283818053	0.0593356792026637	0.188177146434291	0.971038663796593	0.79069086643446	0.180347797362133
FBtr0300655,FBtr0300656,FBtr0300657,FBtr0307367,FBtr0307368:chr3L:-:16484937:16536318:CG42514,CG43373:<32:34-36-37-38-39>	A5SS	E32,E34	E32,E33,E34	-2.71543031142188	-1.96520330337508	0.750227008046794	0.0593390815495613	0.188177146434291	0.846040993344064	0.721378231861416	0.124662761482648
FBtr0089642,FBtr0089643:chrX:-:20298561:20300626:CG11710:<1-2-3-4:6-7>	A5SS	E4,E6	E4,E5,E6	-1.69281952002447	-2.5649493724173	-0.872129852392833	0.0593145819951254	0.188177146434291	0.811233490692198	0.911054897789909	-0.0998214070977118
FBtr0072570,FBtr0072571,FBtr0306850:chr3L:-:343377:346957:mth:3-4-5-6-7-8:10>	ES	E8,E10	E8,E9,E10	-2.94443896951482	-3.88008994951347	-0.935650979998652	0.059728388536039	0.189272039483304	0.875396029758298	0.947427386592793	-0.0720313568344951
FBtr0076398,FBtr0076399,FBtr0076400,FBtr0076401,FBtr0330097:chr3L:+:9707423:9710816:vsg:3:5>	A3SS	E3,E5	E3,E4,E5	0.159914383622273	0.365619199705543	0.20570481608327	0.0597957277887908	0.189345793889782	0.443696149821826	0.395223756365152	0.0484723934566743
FBtr0071919,FBtr0301374,FBtr0301375,FBtr0301376,FBtr0301377,FBtr0302116,FBtr0302117,FBtr0302374,FBtr0330233,FBtr0330234:chr2R:-:18604825:18627964:jbug:15:17	A3SS	E15,E17	E15,E16,E17	-1.60943791041427	-2.36427867786847	-0.754840767454199	0.0598584754808066	0.189404911002228	0.502706374696639	0.707714744797319	-0.205008370100679
FBtr0305294,FBtr0305295,FBtr0305296,FBtr0305297,FBtr0305298,FBtr0305299,FBtr0305300,FBtr0305301,FBtr0305302,FBtr0305303,FBtr0305304,FBtr0310205:chr3R:-:4652789:4757599:pyd::7	AFE	E1,E2,E7	E3,E5,E6,E7	0.665005503792801	1.20152939535741	0.536523891564614	0.0599556889818344	0.189572917994807	0.4614787809145	0.325623629932817	0.135855150981683
FBtr0071624,FBtr0110814:chr2R:-:17102939:17105284:CG15661:<1:	ALE	E1,E2	E1,E3,E4,E5,E6,E7	-1.73219720615773	-2.20118496683651	-0.468987760678775	0.0600110896691378	0.189608567873739	0.808192820846665	0.728326819506505	0.07986600134016
FBtr0072565,FBtr0110818,FBtr0112807,FBtr0112808,FBtr0333850,FBtr0333851,FBtr0333852:chr3L:-:434088:540589:klar:7-8:10-11-13-14-16-17-18-19	ES	E8,E10	E8,E9,E10	-0.883911114388201	-1.39258899524973	-0.508677880861531	0.0602949806058059	0.190175336916945	0.147219332798972	0.22652757079016	-0.0793082379911882
FBtr0087361,FBtr0087362,FBtr0332267:chr2R:+:11042941:11077797:igl:<1:	ALE	E1,E2,E3	E1,E5,E6	-3.02731996895715	-2.52275341024158	0.504566558715564	0.060323245105375	0.190175336916945	0.294677903883179	0.396024820579737	-0.101346916696558
FBtr0071314,FBtr0071315,FBtr0071316:chrX:+:9144459:9149853:CG17754:4-5-6-7-8:	ALE	E8,E10	E8,E9	0.566616971623283	0.905117430822162	0.338500459198879	0.060422857037841	0.190335015145015	0.865752507122223	0.899497516805553	-0.0337450096833302
FBtr0273240,FBtr0273241,FBtr0332045,FBtr0332046,FBtr0332047,FBtr0332048:chr3L:+:12843259:12846269:Wbp2:7:9-10>	A5SS	E7,E9	E7,E8,E9	0.698877853638773	0.27871340482901	-0.420164448809762	0.0604624844479743	0.190335015145015	0.308579550004085	0.398478520803299	-0.0898989707992141
FBtr0070466,FBtr0070467,FBtr0070468,FBtr0070469,FBtr0070470,FBtr0070471,FBtr0070472,FBtr0070473,FBtr0070474,FBtr0070475,FBtr0070476,FBtr0112828,FBtr0301966,FBtr0302185,FBtr0331751,FBtr0331752,FBtr0331753:chrX:+:2527984:2571879:sgg:34:	ALE	E34,E35,E36	E34,E37	2.51790602671445	4.01747033604344	1.49956430932899	0.0605873103736237	0.190588340172373	0.932481253361464	0.985741547409766	-0.0532602940483021
FBtr0300080,FBtr0300081,FBtr0300082,FBtr0300083,FBtr0300084:chr2R:-:3366357:3377392:wech:<2:4	IR	E2,E4	E2,E3,E4	-0.502664380253852	0.143408418137622	0.646072798391474	0.0609824030051403	0.191271084462108	0.400210258218838	0.260080035571489	0.140130222647349
FBtr0079615,FBtr0079616,FBtr0079617,FBtr0079618,FBtr0112835,FBtr0112836,FBtr0330692,FBtr0330693:chr2L:-:8258754:8301079:Btk29A:<9:12	A3SS	E9,E11	E9,E12	0.845673163476684	0.457833094871332	-0.387840068605352	0.0609079264656502	0.191271084462108	0.686618668637835	0.598585293069807	0.0880333755680284
FBtr0087610,FBtr0087611,FBtr0114493,FBtr0114494,FBtr0114495:chr2R:-:9846032:9847909:CG13349::4-5	AFE	E1,E4	E2,E4	-3.3322045229809	-2.69746809637982	0.63473642660108	0.0609592389224501	0.191271084462108	0.96766595971855	0.936494715140215	0.0311712445783348
FBtr0088275,FBtr0088276,FBtr0088277,FBtr0088278,FBtr0088279,FBtr0088280,FBtr0088281,FBtr0088282,FBtr0100606,FBtr0100607,FBtr0330607:chr2R:+:6445392:6504785:psq:13-15-16-17:20-21-22	IR	E17,E20	E17,E18,E19,E20	-2.63905732372465	-2.00372970922259	0.635327614502056	0.061425875534686	0.192145897159294	0.867881223277638	0.77663181717296	0.091249406104678
FBtr0073712,FBtr0113493,FBtr0306738,FBtr0306739,FBtr0308694,FBtr0308695,FBtr0333319,FBtr0333320:chrX:+:12811509:12844450:fne:<4.5.6.7:10	A5SS	E7,E10	E7,E8,E10	1.28785428748352	1.74111573384452	0.453261446360999	0.0614445775026821	0.192145897159294	0.196260429260675	0.130733121021367	0.0655273082393078
FBtr0111285,FBtr0111287,FBtr0111288,FBtr0111289,FBtr0111290,FBtr0302385:chr2R:+:631835:645548:CG17082::9	AFE	E1,E9	E3,E5,E6,E7,E9	-1.64222773531029	-2.18380156645023	-0.541573831139931	0.061484898439383	0.192145897159294	0.599933824694385	0.719721129669813	-0.119787304975429
FBtr0111111,FBtr0308810:chr2R:+:434180:452786:Stlk:<1:3-4.5>	ES	E1,E3	E1,E2,E3	-1.32175583991775	-2.07944154235112	-0.757685702433369	0.0613995643390188	0.192145897159294	0.296869216537094	0.487013408415229	-0.190144191878135
FBtr0083218,FBtr0303260,FBtr0303261:chr3R:+:11834826:11844855:GATAe::4-5-6-7-8>	AFE	E1,E4	E3,E4	-2.43611648765492	-1.55462967253463	0.881486815120287	0.0621193065959286	0.193565381031693	0.861649746571348	0.732319952455401	0.129329794115947
FBtr0074005,FBtr0074006,FBtr0100294,FBtr0308699:chrX:+:15213524:15222062:Top1::3-4-6-7-8-9-10.11.12>	AFE	E1,E3	E2,E3	0.865759921692617	1.27629346569097	0.410533543998356	0.0620947268002602	0.193565381031693	0.168781356690333	0.115798809789356	0.0529825469009769
FBtr0113717,FBtr0113723,FBtr0113724,FBtr0113725,FBtr0113726,FBtr0300041,FBtr0302542:chrXHet:-:63777:75553:CG17159,CG17162::9-10-11>	AFE	E1,E9	E2,E3,E4,E5,E6,E9	-2.55325367047592	-3.27016876278471	-0.716915092308787	0.06239624144322	0.194287427160519	0.565885924486574	0.732035434197237	-0.166149509710663
FBtr0082238,FBtr0112895,FBtr0305995,FBtr0305996,FBtr0305997:chr3R:-:6188232:6203790:Rfx:<1-2:4	A3SS	E2,E4	E2,E3,E4	-7.1715325921855e-11	1.29928298372439	1.29928298379611	0.062814013026355	0.195446642993662	0.401639344262265	0.169391025641228	0.232248318621037
FBtr0073807,FBtr0308644,FBtr0331722:chrX:+:13511021:13513240:Tango2:<1:3.4.5-6	IR	E1,E3	E1,E2,E3	-2.21784386451515	-3.02650393474865	-0.808660070233503	0.0628794424145714	0.19550865705891	0.787281275574685	0.902474773098895	-0.115193497524209
FBtr0076771,FBtr0076772,FBtr0076773,FBtr0076774,FBtr0112817,FBtr0306647:chr3L:-:7889208:7905051:pbl::5-6-7	AFE	E1,E3,E5	E4,E5	1.46633707052632	0.715620036375266	-0.750717034151056	0.0629270728513116	0.195515279856895	0.707565934637255	0.501596585158405	0.20596934947885
FBtr0300337,FBtr0301837,FBtr0301838,FBtr0301839:chr3R:-:24346386:24366053:Ppn::13-14	AFE	E11,E12,E13	E9,E10,E13	-1.96556589239158	-2.16907683460123	-0.20351094220965	0.0630471829283555	0.195673318987295	0.316316780620166	0.278700518631157	0.0376162619890091
FBtr0332061,FBtr0332062,FBtr0332063,FBtr0332064:chr3L:+:6075982:6084044:CG13293:8:10-11-12-13.14>	A3SS	E8,E10	E8,E9,E10	-2.07944153142037	-1.04145387773268	1.03798765368769	0.0634080782931885	0.196583342298579	0.858091327703449	0.686368181839377	0.171723145864072
FBtr0071771,FBtr0071772:chr2R:+:18073482:18077392:Vps35:<1:3-4-5-6-7-8-9>	A5SS	E1,E3	E1,E2,E3	-0.0653827589704595	0.43363598741383	0.499018746384289	0.0636116741211247	0.197072360272872	0.161271555674469	0.104008184866595	0.0572633708078748
FBtr0073615,FBtr0073616,FBtr0073617,FBtr0073618,FBtr0073619,FBtr0303336,FBtr0303337,FBtr0303338,FBtr0303339,FBtr0333796,FBtr0333797:chrX:-:11604152:11609598:Amun:6:10	A3SS	E6,E10	E6,E9	-0.844953192521372	-1.32913594837587	-0.484182755854493	0.0637066543070293	0.197224418989413	0.68680498911953	0.786948104558535	-0.100143115439005
FBtr0074713,FBtr0074714,FBtr0074715,FBtr0074716,FBtr0074717,FBtr0074718,FBtr0074719,FBtr0074720,FBtr0074721,FBtr0307192,FBtr0307193,FBtr0307194,FBtr0307195,FBtr0307196:chrX:+:19389537:19412321:CG14200,Pfrx:<3.4:12.13>	A3SS	E4,E11	E4,E12	2.39789526312257	0.510825616616754	-1.88706964650581	0.0637636697253158	0.197237343904054	0.941441441441405	0.660504250611281	0.280937190830124
FBtr0073546,FBtr0073547,FBtr0300732,FBtr0300733,FBtr0332620:chrX:-:11324555:11348371:CG11727:6-7-8:11.12>	ES	E8,E11	E8,E9,E10,E11	-1.72015708622585	-2.1958636253331	-0.475706539107253	0.0638105884914847	0.197237343904054	0.428858093277582	0.547775953290063	-0.118917860012481
FBtr0082186,FBtr0082187,FBtr0082188,FBtr0082189,FBtr0082190,FBtr0082191,FBtr0082192,FBtr0082193:chr3R:-:5951850:5965494:tws::11-12-13.14.15>	AFE	E1,E3,E11	E4,E5,E6,E7,E10,E11	0.0328282440466922	0.579685420842144	0.546857176795451	0.0640227360194356	0.197633402784134	0.54398952220408	0.413495680062082	0.130493842141998
FBtr0087548,FBtr0087549,FBtr0087550,FBtr0305616:chr2R:+:10250547:10252978:Tfb1:<2:4.5-6-7-8-9>	IR	E2,E4	E2,E3,E4	-1.27310696421759	-0.522500432829466	0.750606531388121	0.0640810685519659	0.197654132703771	0.504156735283344	0.337004556701172	0.167152178582172
FBtr0084566,FBtr0084567,FBtr0084568,FBtr0084569,FBtr0084570,FBtr0084571:chr3R:-:20022614:20047687:twin:<1.2:6-7-8-10-11-12.13.14>	ES	E2,E6	E2,E5	-2.08519080641288	-2.91049490300181	-0.825304096588932	0.0641674459208192	0.197654132703771	0.821986355385577	0.921211889994021	-0.0992255346084445
FBtr0089771,FBtr0089772,FBtr0304905:chr3R:+:13637265:13698229:tinc:<1:3	A5SS	E1,E3	E2,E3	-1.28093384541554	-2.14006615925778	-0.859132313842237	0.0641283214748244	0.197654132703771	0.558871772928675	0.741737010882817	-0.182865237954141
FBtr0289939,FBtr0289940,FBtr0290326,FBtr0290327,FBtr0300261:chr3R:-:2214883:2231613:CG1021:3:5	ES	E3,E5	E4,E5	-0.757685702465788	0.133531390111138	0.891217092576926	0.0642408591122603	0.197738518341965	0.450790537686113	0.2709155725686	0.179874965117513
FBtr0113164,FBtr0332132:chr3L:-:11726688:11759282:CG6024::3-4-5-6-7-8-9.10>	AFE	E1,E3	E2,E3	-0.920725332380299	-1.39285176260031	-0.472126430220015	0.0646477698031399	0.198848580418105	0.813460795231907	0.873006644488939	-0.0595458492570322
FBtr0089090,FBtr0310536,FBtr0310537:chr4:+:684213:690510:Slip1:4:6>	ES	E4,E6	E4,E5,E6	-3.07805329239759	-2.55960569739558	0.518447595002008	0.0649631791833447	0.199390557822023	0.839608750421157	0.766034202683738	0.0735745477374198
FBtr0081483,FBtr0081484,FBtr0114602,FBtr0330678,FBtr0330679,FBtr0330680:chr2L:+:21262962:21282514:CG8671:<1:3.4-5-6-7-8-9	A5SS	E1,E3	E1,E2,E3	0.42001340561007	0.982028638914598	0.562015233304528	0.0651794137800672	0.199711895260234	0.235310734463083	0.15104262402238	0.0842681104407022
FBtr0331392,FBtr0331393:chr3L:+:1201246:1232700:mwh::5-6-7-8-9-10>	AFE	E1,E2,E3,E5	E4,E5	-0.505526227307252	-0.131399096531121	0.374127130776132	0.0652556518780511	0.199717618319078	0.365251887360359	0.45492593344178	-0.0896740460814216
FBtr0089259,FBtr0089260,FBtr0089261,FBtr0089262,FBtr0089263,FBtr0289960:chrX:+:16227644:16234657:Dsp1:2.3.4:6	IR	E4,E6	E4,E5,E6	-3.76000801153274	-2.95263812717083	0.807369884361911	0.0653896995228752	0.199985436903768	0.951098200277487	0.896850019313115	0.0542481809643715
FBtr0082037,FBtr0082038,FBtr0082039,FBtr0111027,FBtr0111028,FBtr0111029,FBtr0111030,FBtr0111031,FBtr0111032,FBtr0302691,FBtr0302692,FBtr0302693,FBtr0302694,FBtr0302695:chr3R:+:5243663:5275190:ps::11	AFE	E7,E11	E9,E11	1.43758765662428	0.960626549039488	-0.476961107584789	0.0656342267444392	0.200447954741191	0.390293731245912	0.522454744849876	-0.132161013603963
FBtr0086678,FBtr0086679,FBtr0086680,FBtr0086681,FBtr0086682,FBtr0086683:chr2R:+:14299510:14308629:Dp1:<1.2:6-8-9-10-11-12>	A3SS	E2,E6	E2,E5,E6	-2.48490664474708	-2.02189605564613	0.463010589100949	0.0658790820483397	0.201052851961446	0.920775727538351	0.875076984518719	0.0456987430196316
FBtr0078710,FBtr0078711,FBtr0304794,FBtr0309091,FBtr0310266,FBtr0330314:chr3R:+:1474786:1478351:sec23:<1.2:5-6-7-8	IR	E2,E5	E2,E3,E4,E5	-0.335030317950788	-0.59342012865778	-0.258389810706992	0.0661177850762061	0.201638128085492	0.28846802448367	0.343943839839491	-0.0554758153558209
FBtr0084774,FBtr0100204,FBtr0114464,FBtr0301975,FBtr0301976:chr3R:+:20923363:20927868:CG33095,CG33096:<1:3.4-5-6.7-8	IR	E1,E3	E1,E2,E3	-2.03567436833621	-1.55800640943988	0.477667958896329	0.0666950261495229	0.202966379153329	0.699436513611582	0.586049874396636	0.113386639214946
FBtr0079625,FBtr0079626,FBtr0079628,FBtr0079629,FBtr0301338,FBtr0301339,FBtr0302147,FBtr0302148,FBtr0303108,FBtr0303109,FBtr0332416,FBtr0332417,FBtr0332418:chr2L:-:8220979:8239878:Pvr:17-18-19-20:22-23-24-25-26	A3SS	E20,E22	E20,E21,E22	-1.26369203824056	-1.53697161339107	-0.273279575150507	0.0666531700515871	0.202966379153329	0.528288181262502	0.592438069404883	-0.0641498881423811
FBtr0078876,FBtr0301437,FBtr0303911,FBtr0303912,FBtr0303913,FBtr0303914,FBtr0303915,FBtr0303916,FBtr0303917:chr3R:-:612766:637788:Hus1-like,ctrip:<1.2:	ALE	E2,E3	E2,E4,E5,E7	-2.63351337506185	-1.98565970677423	0.647853668287617	0.06660294975101	0.202966379153329	0.115932526580236	0.205814348260958	-0.0898818216807223
FBtr0299705,FBtr0299706,FBtr0299707,FBtr0300538,FBtr0300539,FBtr0300540,FBtr0300541,FBtr0306625:chr2R:+:13690293:13729584:grh::9-10-11-12-14-15-16	AFE	E5,E9	E6,E7,E8,E9	-2.72528002882624	-2.32160471564024	0.403675313185994	0.0668290202744705	0.203230219475867	0.863910295500733	0.804467385735664	0.0594429097650694
FBtr0085878,FBtr0085879,FBtr0085880,FBtr0085881,FBtr0085882,FBtr0085883,FBtr0085884,FBtr0085885,FBtr0085886,FBtr0085887,FBtr0085888,FBtr0112864,FBtr0112865,FBtr0112866,FBtr0300263,FBtr0300264,FBtr0300265,FBtr0300266,FBtr0300267,FBtr0300268,FBtr0300269,FBtr0300270,FBtr0306692,FBtr0306693:chr3R:-:27672708:27819000:heph:<3.4.5.6-13:	ALE	E13,E14	E13,E18,E19	-2.53142665229689	-1.67397644368853	0.857450208608358	0.0668811714573315	0.203244974365031	0.0272962846550595	0.0606680681691253	-0.0333717835140657
FBtr0089982,FBtr0089983,FBtr0089984,FBtr0089985,FBtr0089986,FBtr0089987,FBtr0310618:chr3R:-:21173089:21298778:Fur1:14-16:	ALE	E16,E17	E16,E18	-0.0966268360605746	0.449525096412561	0.546151932473136	0.0669997243637577	0.203461353774606	0.687622809183265	0.800149558916187	-0.112526749732923
FBtr0078222,FBtr0300452,FBtr0303381:chr3L:-:20462773:20466823:CG32428:<2.3-4:	ALE	E4,E5,E6	E4,E7	2.98455897138826	2.30580571207135	-0.678753259316905	0.0674870477007688	0.204796499978957	0.866829128440088	0.770465922217642	0.096363206222446
FBtr0299831,FBtr0299838,FBtr0309236,FBtr0332840:chr3L:-:324984:327992:Atac3:5-6-7:9-10-11-12-13>	ES	E7,E9	E7,E8,E9	1.72722094552101	2.65324197089958	0.926021025378565	0.0676461783479803	0.205134529542182	0.115170137703724	0.04921971433605	0.0659504233676738
FBtr0074922,FBtr0332154:chr3L:-:19823963:19827404:trc:<1-2-3:5-6.7>	A3SS	E3,E5	E3,E4,E5	0.910870670392947	1.48637782885907	0.57550715846612	0.0678806234443077	0.205700309548794	0.245517941959303	0.148356569826164	0.0971613721331392
FBtr0088437,FBtr0088438,FBtr0112901,FBtr0112902:chr2R:-:5881394:5913547:Pka-R2:4-5-6-7-8-9-10-11:	ALE	E11,E12,E13	E11,E14,E15	-2.36577079515826	-1.79951353674946	0.566257258408799	0.0680317767605221	0.206013068879467	0.2981228299392	0.443051769858706	-0.144928939919506
FBtr0110975,FBtr0110976,FBtr0110977:chr3L:-:182521:184422:CG34140,Mkp:<1:3-4>	ES	E1,E3	E1,E2,E3	-3.52046081988968	-4.55124183445577	-1.03078101456608	0.0681960401462527	0.206365059512991	0.899850121595976	0.962710046294251	-0.0628599246982757
FBtr0076366,FBtr0300688:chr3L:-:9850687:9852989:CG10809:<1:3-4>	IR	E1,E3	E1,E2,E3	-0.916290730502441	-0.246860076905675	0.669430653596766	0.0682834900136758	0.2064842762764	0.528325979373673	0.36089814295796	0.167427836415713
FBtr0301234,FBtr0301235,FBtr0301236,FBtr0332038,FBtr0332039:chr2L:-:5766993:5800173:CG9171::3	AFE	E1,E3	E2,E3	0.618992930673988	0.301397592775745	-0.317595337898244	0.0685868928618913	0.207110244994762	0.343447463555216	0.423505194940001	-0.0800577313847852
FBtr0309276,FBtr0309277,FBtr0309278,FBtr0309280,FBtr0331857:chr3L:+:9130959:9138793:nwk:16:18>	IR	E16,E18	E16,E17,E18	-3.8287923202779	-2.78612491920409	1.04266740107382	0.0687717692801187	0.207522677385302	0.955249263792079	0.878866587150379	0.0763826766417
FBtr0077848,FBtr0077849,FBtr0308189,FBtr0330664:chr2L:-:2189912:2192371:CG10874:4:6>	A3SS	E4,E6	E4,E5,E6	0.595291387732391	1.03301500716415	0.437723619431763	0.0691699426869641	0.208024696740947	0.34200631540703	0.250447911302694	0.0915584041043352
FBtr0088841,FBtr0088842,FBtr0113331,FBtr0113332:chr2R:+:3719675:3723579:CG12821,CG12822:<5:7>	IR	E5,E7	E5,E6,E7	0.924258902154407	1.40338879335827	0.479129891203866	0.0690664023110979	0.208024696740947	0.158990391406099	0.103950478210424	0.0550399131956754
FBtr0114465,FBtr0301494,FBtr0301495,FBtr0301496:chr2L:-:14599775:14689325:osp:<1-3-4-5-6-7-8-9-10:12>	ES	E10,E12	E10,E11,E12	-0.330222447869615	0.136706834480776	0.466929282350391	0.0691508228361644	0.208024696740947	0.148614047272016	0.0993227598302437	0.0492912874417721
FBtr0072258,FBtr0100213,FBtr0300227,FBtr0300228,FBtr0300229,FBtr0300861,FBtr0304599:chr2R:+:20062247:20073866:Nop60B:12-14-16:18	IR	E16,E18	E16,E17,E18	1.15432223638103	0.123920127353717	-1.03040210902732	0.0691801935403334	0.208024696740947	0.0565457571193399	0.148622515088768	-0.0920767579694277
FBtr0112648,FBtr0112649,FBtr0303889,FBtr0303890,FBtr0303891,FBtr0303892,FBtr0303893,FBtr0303894:chr2L:+:8898803:8933382:CG34398::5	AFE	E1,E5	E3,E4,E5	0.223143552079237	-0.389464758933914	-0.61260831101315	0.069443364680282	0.208670026595225	0.108956541847725	0.179692620687161	-0.0707360788394354
FBtr0078810,FBtr0078811,FBtr0078812,FBtr0078813,FBtr0078814,FBtr0078815,FBtr0078816,FBtr0078817,FBtr0078818,FBtr0100197,FBtr0100199,FBtr0110932,FBtr0110933,FBtr0273430,FBtr0273431,FBtr0273432,FBtr0273433,FBtr0273434,FBtr0306694,FBtr0306695,FBtr0308580,FBtr0308581,FBtr0333694,FBtr0333695:chr3R:-:1095837:1176165:mtd:<16:	ALE	E16,E19	E16,E20,E21	-1.40876721696974	-2.30258509893592	-0.89381788196618	0.0695861728498587	0.2088071122457	0.347494224889059	0.17545690653135	0.17203731835771
FBtr0082473,FBtr0082474:chr3R:+:7645080:7646021:CoVa::5>	AFE	E2,E3,E5	E4,E5	1.0796812635626	1.30848017128137	0.228798907718768	0.069576001402804	0.2088071122457	0.664783032671712	0.712722559423338	-0.0479395267516255
FBtr0088091,FBtr0088094,FBtr0113066,FBtr0333070,FBtr0333071:chr2R:-:7464989:7503550:tou:16-17:20-21	A3SS	E17,E20	E17,E19,E20	-0.21129727753443	0.429951770998052	0.641249048532482	0.0696687512969271	0.20890901906692	0.122313361163756	0.0661828795341982	0.0561304816295582
FBtr0076768,FBtr0076769,FBtr0300412,FBtr0300413,FBtr0332787,FBtr0332788,FBtr0332789,FBtr0332790,FBtr0332791,FBtr0332792:chr3L:-:7919124:7929220:syd:<1:4-5-6-7-8	ES	E1,E4	E1,E3,E4	0.27625337778346	0.709407689140217	0.433154311356757	0.0697798425239281	0.208950511028097	0.347713457933226	0.256521338505586	0.0911921194276403
FBtr0074099,FBtr0074100,FBtr0074101,FBtr0112824,FBtr0112825,FBtr0112826,FBtr0112827,FBtr0301543,FBtr0301544,FBtr0308128,FBtr0308129,FBtr0308130,FBtr0308131,FBtr0308132,FBtr0308133,FBtr0308134,FBtr0310311,FBtr0310312,FBtr0310313:chrX:+:15698404:15721714:sd:21-22-23-25:27-28-29-30-31.32.33.34>	A3SS	E25,E27	E25,E26,E27	0.221862336322761	-0.165503248320396	-0.387365584643157	0.0699474375466467	0.209306503577953	0.382626397667012	0.477107629628347	-0.0944812319613343
FBtr0330697,FBtr0330698,FBtr0330699,FBtr0330700,FBtr0330701,FBtr0330702,FBtr0330703,FBtr0330704,FBtr0330705,FBtr0330706:chr2L:-:7642004:7675078:Slob:12-13-14-15:17-18	ES	E15,E17	E15,E16,E17	1.55162498354385	-0.523764929020793	-2.07538991256464	0.0700856235000013	0.20957405997182	0.143274853801507	0.605031134622986	-0.461756280821479
FBtr0304822,FBtr0304823,FBtr0304824,FBtr0304825,FBtr0304826,FBtr0304827,FBtr0304828,FBtr0333832,FBtr0333833:chr3R:+:11200423:11228265:Rbp:<6-8-9:12-13	A5SS	E9,E10,E12	E9,E12	0.385662484939933	-0.446287103892379	-0.831949588832312	0.0703154036845971	0.210114944111762	0.445728671329131	0.264181946910582	0.181546724418549
FBtr0077893,FBtr0304597:chr2L:-:1858608:1880644:CG31663:<1-2-3-4-5-6-7-8-9-10:12>	ES	E10,E12	E10,E11,E12	-2.68102151630623	-1.79175947200154	0.889262044304684	0.0706925677204549	0.210864059136504	0.831961821645834	0.663459906757207	0.168501914888626
FBtr0072711,FBtr0332656:chr3L:-:1490950:1496643:CG12084:<1-2-3-4-5-6-7:9-10.11>	IR	E7,E9	E7,E8,E9	-0.983230217554339	-0.622942920129965	0.360287297424374	0.0707133137574359	0.210864059136504	0.499073794855069	0.415358422939091	0.0837153719159784
FBtr0078389,FBtr0078390,FBtr0078391,FBtr0078392,FBtr0303653,FBtr0303654:chr3L:-:21487118:21490594:Hr78:6-7:9-10>	A5SS	E7,E9	E7,E8,E9	-1.65986876138621	-2.10232583679224	-0.442457075406029	0.0706241247786345	0.210864059136504	0.82276732427594	0.886852534379592	-0.0640852101036523
FBtr0084935,FBtr0084936,FBtr0084937:chr3R:+:21714264:21718999:Lnk:4:	ALE	E4,E5	E4,E6,E7,E8	-1.73438497157978	-1.08274171815728	0.6516432534225	0.0717622739428208	0.213547431532064	0.718089585643721	0.83570978534388	-0.117620199700159
FBtr0081646,FBtr0081647,FBtr0081648,FBtr0081649,FBtr0081650,FBtr0081651,FBtr0081652,FBtr0081653,FBtr0081654,FBtr0081655,FBtr0081656:chr3R:-:2721974:2824950:Antp:7:10.11>	A5SS	E7,E10	E7,E8,E10	-1.31166032294812	-0.612000848857071	0.699659474091045	0.0720302870340871	0.213605343951327	0.742775769054007	0.600466291931261	0.142309477122746
FBtr0006151,FBtr0100187,FBtr0100589,FBtr0100590,FBtr0100591,FBtr0100593,FBtr0100594:chr2L:+:14615554:14618902:Adh,Adhr::4-5-6.7-8-9>	AFE	E1,E4	E2,E3,E4	-0.300243711846864	0.101257702441679	0.401501414288544	0.0718797318740573	0.213605343951327	0.402123833580158	0.319109801991652	0.0830140315885057
FBtr0070884,FBtr0332964:chrX:-:5976691:5985504:Mipp2,raptor::5-6-7.8>	AFE	E1,E2,E5	E3,E4,E5	-0.606135803800213	-0.090151098084027	0.515984705716186	0.0720165182114192	0.213605343951327	0.214964724538963	0.145045751679226	0.0699189728597373
FBtr0073185,FBtr0073187,FBtr0073188,FBtr0113430,FBtr0303097,FBtr0308637,FBtr0308638,FBtr0308639,FBtr0332986,FBtr0332987:chr3L:-:3714825:3806459:CG32264,ntc:17-18-19:21-22-23.24>	ES	E19,E21	E19,E20,E21	0.93546065186021	0.455062053901284	-0.480398597958926	0.072026992685657	0.213605343951327	0.196049638075237	0.279269865856693	-0.0832202277814558
FBtr0074336,FBtr0074337,FBtr0074338,FBtr0112994,FBtr0112995:chrX:+:16705732:16720529:CG4829:5-6:8-9-10-11>	A3SS	E6,E8	E6,E7,E8	-1.67824068755354	-2.19325125037805	-0.515010562824511	0.0719435116161011	0.213605343951327	0.458990435101999	0.584894736084322	-0.125904300982323
FBtr0089647,FBtr0089648,FBtr0089649,FBtr0304887:chr2L:-:4876889:4883341:Cf2:<2:4-5	A5SS	E2,E4	E2,E3,E4	-1.12393009903909	-0.575364144959739	0.548565954079346	0.0724490990806297	0.214699157758252	0.677956819592075	0.537839860947231	0.140116958644844
FBtr0112620,FBtr0332685,FBtr0332686,FBtr0332687:chr3L:+:9872084:9877593:CG34382:<1:3-4	IR	E1,E3	E1,E2,E3	-0.700205766973551	0.0763564223812736	0.776562189354825	0.0726418639209617	0.215122046360009	0.270754458669816	0.142412866978475	0.12834159169134
FBtr0301701,FBtr0305501,FBtr0330066,FBtr0330067,FBtr0333358:chr3L:-:21129546:21165030:Ac78C::4-5.6-7-8-9-10-11-12-13-14-15-16-17-18-19-20-21-22-23-24-25-26>	AFE	E2,E4	E3,E4	-0.405465113928113	0.559615790182996	0.965080904111108	0.0728943867143539	0.21572119814847	0.558282208589105	0.328050366288738	0.230231842300367
FBtr0077141,FBtr0306593:chr3L:-:5527067:5528859:CG13285:<1-2-3:	ALE	E3,E4	E3,E5	-1.46376094527667	-1.99762933502359	-0.533868389746922	0.0730954066397634	0.216167214267766	0.292384446561764	0.186893864112068	0.105490582449696
FBtr0330414,FBtr0330415,FBtr0330416,FBtr0330417,FBtr0330418,FBtr0330419,FBtr0330420,FBtr0333021:chr3L:-:13860913:13896336:dysc::17-18-19-20>	AFE	E16,E17	E6,E7,E8,E9,E10,E14,E15,E17	-1.02450431583611	-0.315081043347503	0.709423272488604	0.0731503124330351	0.216180806413172	0.195484955815553	0.0946105192939617	0.100874436521591
FBtr0078672,FBtr0078674,FBtr0078675,FBtr0078676,FBtr0300906,FBtr0300907,FBtr0300909,FBtr0300910,FBtr0300911,FBtr0300912,FBtr0300913,FBtr0306153:chr3R:-:1584401:1606798:CG2082:7-8-9-10:	ALE	E10,E13	E10,E16,E17,E18,E19,E20	-3.68386694559408	-5.37527837488946	-1.69141142929538	0.0733631242791417	0.216511912793593	0.870186158392395	0.351814001022031	0.518372157370365
FBtr0071451,FBtr0071452,FBtr0071453:chrX:+:10372865:10375977:PPP4R2r::3.4-5-6>	AFE	E1,E3	E2,E3	1.89598297565185	2.37669307055909	0.480710094907236	0.0733214633402654	0.216511912793593	0.165053783104051	0.105430086572256	0.0596236965317957
FBtr0079306,FBtr0079307,FBtr0329892,FBtr0329893,FBtr0332330,FBtr0333346:chr2L:-:6719393:6723359:homer:<1:4-5-6-7-8-9.10.11>	A3SS	E1,E4	E1,E3,E4	0.369618815976986	0.878546525284826	0.508927709307839	0.0734958866632298	0.216754855862662	0.366706756911069	0.25064958575619	0.11605717115488
FBtr0076768,FBtr0076769,FBtr0300412,FBtr0300413,FBtr0332787,FBtr0332788,FBtr0332789,FBtr0332790,FBtr0332791,FBtr0332792:chr3L:-:7919124:7929220:syd:4-5-6-7-8:10-11-12-13-14-15	ES	E8,E10	E8,E9,E10	-0.716136696726757	-0.25534669034384	0.460790006382916	0.0737785121320964	0.217439140350904	0.597699561992501	0.477571261867063	0.120128300125437
FBtr0083653,FBtr0301432,FBtr0333831:chr3R:-:14231785:14238596:CG31122:<1-2.3-4-5-6:8.9.10.11>	A3SS	E6,E8	E6,E7,E8	0.359374000952643	0.967584021975659	0.608210021023017	0.0738462811246453	0.217489698418506	0.395728260869459	0.268398083035774	0.127330177833686
FBtr0078935,FBtr0078936,FBtr0078937,FBtr0078938:chr3R:-:291138:304828:CG31523::6-7-8-9-10-11-12>	AFE	E1,E2,E3,E6	E4,E6	0.043675067684	-0.148319762641527	-0.191994830325527	0.0741659632024629	0.218168893270139	0.515064527804492	0.471728642276123	0.0433358855283683
FBtr0074336,FBtr0074337,FBtr0074338,FBtr0112994,FBtr0112995:chrX:+:16705732:16720529:CG4829::5-6	AFE	E1,E5	E3,E4,E5	-0.625899772258573	-0.964452554945785	-0.338552782687212	0.0741784391593374	0.218168893270139	0.729440210598528	0.791484018384115	-0.0620438077855869
FBtr0073149,FBtr0073150:chr3L:+:3811262:3813958:CG12006:<1-2-3-4-5:7>	IR	E5,E7	E5,E6,E7	-3.23434779372405	-2.53561511650215	0.698732677221901	0.074349047160315	0.218521105094305	0.903876508870332	0.815839267653496	0.0880372412168365
FBtr0070181,FBtr0113327,FBtr0331339,FBtr0331340:chrX:-:967073:1028929:CG3655:3:6-7-8.9>	ES	E3,E6	E3,E4,E6	-4.51815881048184	-3.42426267423816	1.09389613624368	0.0746031212997178	0.219117985116123	0.969281734715917	0.919020901013974	0.0502608337019435
FBtr0081640,FBtr0081641,FBtr0333326:chr3R:-:2908946:2911805:CG1091::3-4-5	AFE	E1,E3	E2,E3	1.43281437998503	2.07944153964115	0.646627159656125	0.0749884166163602	0.220099198224385	0.482755611062698	0.32010428763029	0.162651323432408
FBtr0084543,FBtr0305314:chr3R:+:19935088:19935732:CG18428:<1:3>	IR	E1,E3	E1,E2,E3	-1.32502837865178	-0.775660918897377	0.549367459754403	0.0753866708337012	0.221008027722353	0.611483612078114	0.472394921721634	0.13908869035648
FBtr0087421,FBtr0332259:chr2R:-:10879836:10881340:CG10265:<1-2:4>	IR	E2,E4	E2,E3,E4	-1.11923157187491	-0.470003626786243	0.649227945088665	0.0756449839409436	0.2211200653022	0.601576396404737	0.420844464852424	0.180731931552314
FBtr0072520,FBtr0305325,FBtr0332108,FBtr0332109,FBtr0332110:chr3L:-:250228:257954:DIP2:5-6-7-8-9:11-12-13-14.15-16-17-18-19>	A3SS	E9,E10,E11	E9,E11	2.22707753667471	1.71765149697533	-0.509426039699382	0.0755046657781533	0.2211200653022	0.821341976470625	0.736201455614558	0.0851405208560672
FBtr0088531,FBtr0088532,FBtr0088533:chr2R:+:5481551:5493129:CG1902,CG30338:<1.2:	ALE	E2,E3	E2,E5,E6,E7	-4.25609622225917	-3.21344244708585	1.04265377517332	0.0755741169212159	0.2211200653022	0.0205193701310437	0.0624220599894848	-0.0419026898584411
FBtr0081158,FBtr0081159,FBtr0081160,FBtr0304151:chr2L:+:19133815:19179758:brat:<3:5-6	A5SS	E3,E5	E3,E4,E5	-2.90520520409587	-3.73240759770626	-0.827202393610388	0.0756158978762443	0.2211200653022	0.882457364840267	0.947852746298451	-0.0653953814581842
FBtr0308849,FBtr0308850,FBtr0308851,FBtr0308852,FBtr0308853,FBtr0308854,FBtr0308855,FBtr0308856,FBtr0308857,FBtr0308858:chr3R:+:485304:537915:CG43427::22.23>	AFE	E16,E17,E18,E19,E22	E21,E22	4.32346012259274	3.46338418542058	-0.860075937172159	0.0758611718784057	0.221150241222191	0.7564608766803	0.59070470049624	0.165756176184059
FBtr0299622,FBtr0299623,FBtr0299624,FBtr0299625,FBtr0310063:chrX:-:19030258:19059362:RhoGAP18B::9-10-11-12>	AFE	E3,E9	E4,E5,E6,E7,E9	-2.20048722817571	-1.78150297440855	0.418984253767157	0.075812019531903	0.221150241222191	0.60760040106721	0.505644389688749	0.101956011378461
FBtr0073265,FBtr0073266,FBtr0073267,FBtr0073268,FBtr0073269,FBtr0113135,FBtr0310633,FBtr0310634,FBtr0310635,FBtr0310636,FBtr0310637:chr3L:-:4123137:4134550:ens:4.5-6-7:9	ES	E7,E9	E7,E8,E9	-0.793230638653576	-0.50408023925488	0.289150399398696	0.0758469840279905	0.221150241222191	0.257584178114452	0.210753271094702	0.0468309070197495
FBtr0071248,FBtr0302081,FBtr0307286,FBtr0307287:chrX:-:8302040:8305691:lawc:3:	ALE	E3,E4	E3,E5,E6,E7	-2.60309124982197	-2.14230022057667	0.460791029245302	0.0757265281806304	0.221150241222191	0.0790265777041513	0.123494064962782	-0.0444674872586312
FBtr0089767,FBtr0089768,FBtr0100317,FBtr0112924:chr3R:+:14809746:14848160:gukh:<1-2-3-4:8>	ES	E4,E8	E4,E5,E6,E8	-3.67179374867126	-2.80044954890492	0.87134419976634	0.0762436478371486	0.221739670856372	0.427996130693317	0.234149656706998	0.193846473986319
FBtr0088580,FBtr0300180,FBtr0302496:chr2R:+:5019991:5022958:Hydr1:<1.2:4-5>	ES	E2,E4	E2,E3,E4	-0.793230636083496	9.81044899575299e-10	0.793230637064541	0.0762697774088242	0.221739670856372	0.236806519754887	0.124301485620616	0.112505034134271
FBtr0289939,FBtr0289940,FBtr0290326,FBtr0290327,FBtr0300261:chr3R:-:2214883:2231613:CG1021:<1:3	A5SS	E1,E3	E1,E2,E3	-2.35939566476701	-2.951636392393	-0.592240727625989	0.0762287548959799	0.221739670856372	0.552689510123639	0.696076034129491	-0.143386524005852
FBtr0073990,FBtr0100150,FBtr0114621,FBtr0305580:chrX:-:14721090:14726090:CG14408:<1-2-4:8	ES	E4,E8	E4,E6	1.43508452236713	0.4418327499857	-0.993251772381431	0.0764274638827452	0.222047878501796	0.0890901085207795	0.220452962608431	-0.131362854087651
FBtr0081747,FBtr0081748:chr3R:+:3636253:3637634:CG31472:<1.2:4-5>	IR	E2,E4	E2,E3,E4	-3.51650822852797	-2.45893116267613	1.05757706585184	0.0765876001132897	0.222277458642212	0.91784950580885	0.841797242132835	0.0760522636760147
FBtr0081260,FBtr0112800,FBtr0305950,FBtr0331239,FBtr0331240,FBtr0331241,FBtr0331242:chr2L:+:19586622:19732069:Lar::7.8	AFE	E3,E7	E5,E6,E7	0.909220601270374	0.274105049120358	-0.635115552150016	0.0766099409469667	0.222277458642212	0.0409522137418812	0.0751130978653526	-0.0341608841234714
FBtr0077112,FBtr0310533,FBtr0310534:chr3L:+:5804072:5805328:CG5537:<1-2.3:5>	IR	E3,E5	E3,E4,E5	-2.01287303542102	-1.46159154093054	0.551281494490477	0.0769389012737579	0.222930855545069	0.734604834643261	0.60858727620221	0.126017558441051
FBtr0088529,FBtr0273243:chr2R:+:5476610:5477948:CG1827:<1.2:4>	IR	E2,E4	E2,E3,E4	0.910991209172986	2.18477604506919	1.2737848358962	0.076919585851076	0.222930855545069	0.162095889627575	0.04822834645674	0.113867543170835
FBtr0079686,FBtr0079687,FBtr0079688,FBtr0079689,FBtr0333417,FBtr0333418:chr2L:+:8529140:8541439:CG17834:<3:5-6-7-8	IR	E3,E5	E3,E4,E5	-0.8892620615439	-1.52605630343079	-0.636794241886885	0.0770083958993951	0.222981857937804	0.495179572083204	0.649962485265143	-0.154782913181939
FBtr0079691,FBtr0303877,FBtr0303878,FBtr0303879,FBtr0329930,FBtr0329931,FBtr0329932:chr2L:+:8542146:8671917:Sema-1a:6-7-8-9-10-11-12-13-14-15-16-17-18-19-20-21:23-24-25	A3SS	E21,E23	E21,E22,E23	-0.740886159943795	-0.249313483400188	0.491572676543607	0.0776433952921426	0.224216175786517	0.605410646250695	0.478749005396215	0.126661640854481
FBtr0077320,FBtr0301537,FBtr0304906:chrX:-:20340981:20381721:RhoGAP19D:<1-2-3-4-5-6-7:9.10-11-12-13-14-15	ES	E7,E9	E7,E8,E9	0.113328683665521	-0.56639547334161	-0.67972415700713	0.0775539393700059	0.224216175786517	0.247237984223567	0.405831633854262	-0.158593649630695
FBtr0074616,FBtr0301545:chrX:-:18529674:18541596:Rip11:5-6:8	A5SS	E6,E8	E6,E7,E8	0.277631736918175	-0.182321556682736	-0.459953293600911	0.0778207496815203	0.224274222415951	0.223838733027088	0.308033293678178	-0.0841945606510902
FBtr0073659,FBtr0073660,FBtr0073661,FBtr0301830,FBtr0301831:chrX:-:12478417:12486226:LIMK1::7-8-9.10.11>	AFE	E3,E7	E6,E7	1.43463534282236	0.126066124768447	-1.30856921805391	0.0778642754704055	0.224274222415951	0.696916298870926	0.897161455835628	-0.200245156964702
FBtr0301105,FBtr0301106,FBtr0301107,FBtr0301108,FBtr0301109,FBtr0301110,FBtr0301111,FBtr0301113,FBtr0301114,FBtr0301958,FBtr0306638,FBtr0308094,FBtr0309957:chr3L:+:6991942:7046528:mp:4-5-6.7-10:13-14.15-16.17-18	ES	E10,E13	E10,E11	-0.887303197166495	-1.74919985874405	-0.861896661577554	0.0777678563804678	0.224274222415951	0.438746708083952	0.645465577219284	-0.206718869135332
FBtr0306679,FBtr0332488,FBtr0332489:chrX:-:21163334:21177692:CG1718::5>	AFE	E1,E3,E5	E4,E5	1.2237754298126	2.70805020849311	1.48427477868051	0.0778722689887359	0.224274222415951	0.488265306122348	0.828622087132585	-0.340356781010238
FBtr0071005,FBtr0071006,FBtr0301860,FBtr0332314:chrX:+:6892704:6898184:inx2:<1.2.3:	ALE	E3,E4,E5	E3,E6,E7	-1.850212591803	-1.46716711139094	0.38304548041206	0.0779601956912573	0.224377066902433	0.0773722611459171	0.112439258071391	-0.0350669969254742
FBtr0085955,FBtr0331294:chr2L:+:22249877:22258260:Tif-IA:<1-2-3:5-6-7-8>	IR	E3,E5	E3,E4,E5	-3.4623240361786	-2.64660232793798	0.815721708240625	0.0781898760204757	0.224887481432386	0.923756327172524	0.839867631598253	0.0838886955742703
FBtr0309117,FBtr0309118,FBtr0309119,FBtr0309120,FBtr0333880,FBtr0333881:chr3L:-:2786205:2879158:CG43444::8	AFE	E1,E2,E4,E5,E6,E8	E7,E8	1.6264355106505	1.15418215560061	-0.472253355049896	0.0784224201886395	0.225405444515441	0.590915565013349	0.446892966111255	0.144022598902095
FBtr0075441,FBtr0112850,FBtr0112851,FBtr0112852,FBtr0301472,FBtr0301473,FBtr0301575,FBtr0308212,FBtr0308213,FBtr0308214,FBtr0308215,FBtr0308216,FBtr0333616:chr3L:+:16045058:16075126:Mbs:28-29:32.33>	ES	E29,E32	E30,E32	0.848113180984325	0.332204336805634	-0.515908844178691	0.078712948130425	0.226077297719611	0.132465366453649	0.209281749528234	-0.0768163830745852
FBtr0100329,FBtr0290120,FBtr0310328,FBtr0310329,FBtr0310330:chr2R:-:19641236:19685915:CG9850:<1-2-3-4-5-6-7-8-9-11-12-13-14:16.17	A3SS	E14,E16	E14,E15,E16	-2.4952694324576	-1.71008144297035	0.78518798948725	0.0789619652417443	0.226350610169296	0.469400976539314	0.295798776887144	0.17360219965217
FBtr0110990,FBtr0290096:chrX:+:16837751:16850028:RhoGAP15B:<1-2:4-5-6-7-8-9-10>	A5SS	E2,E4	E2,E3,E4	-1.85389124365013	-1.36581586200062	0.488075381649512	0.0791539195239942	0.226727548629473	0.647355652595879	0.53188048805274	0.11547516454314
FBtr0074211,FBtr0074212,FBtr0074214,FBtr0308617,FBtr0308618,FBtr0308619:chrX:+:16172359:16179651:eas:12.13:15-16-17>	ES	E13,E15	E13,E14,E15	1.2237754309616	1.59530339378445	0.371527962822845	0.0792375774093271	0.226727548629473	0.110580909034429	0.0802166148249815	0.0303642942094473
FBtr0086948,FBtr0086949,FBtr0086950,FBtr0273446,FBtr0273447,FBtr0300603,FBtr0332260,FBtr0332261,FBtr0332262,FBtr0332263,FBtr0332264,FBtr0332265,FBtr0332266:chr2R:-:13406528:13423371:Patronin:21-22-23:25	ES	E23,E25	E24,E25	1.72923910913823	0.965080891362831	-0.764158217775403	0.0792517519295946	0.226727548629473	0.0654084681407736	0.139440164892055	-0.0740316967512811
FBtr0332114,FBtr0332115,FBtr0332116,FBtr0332117,FBtr0332118,FBtr0332119,FBtr0332120:chr3L:-:2117465:2151700:zormin:19:21-22-23>	ES	E19,E21	E19,E20,E21	-1.09034777856311	-1.41446523264167	-0.324117454078556	0.0794275892604172	0.227079408550907	0.232453717527425	0.304987400222564	-0.0725336826951396
FBtr0100229,FBtr0100230,FBtr0100498,FBtr0301704,FBtr0301705:chr2R:+:6767457:6772441:CG18003,Pex6::3-4-5-6.7-8.9>	AFE	E1,E3	E2,E3	1.92529087117606	3.12089542887083	1.19560455769477	0.0795543750500124	0.22729065797201	0.329004329004329	0.130060292850991	0.198944036153338
FBtr0088098,FBtr0088099,FBtr0088100,FBtr0088101,FBtr0330619,FBtr0330620:chr2R:+:7046590:7104899:shn::7-8-9-10-11-12>	AFE	E2,E4,E7	E5,E7	0.510825625700977	1.50407739484543	0.993251769144458	0.0797570593963322	0.227718328389395	0.514465188152678	0.748659301396	-0.234194113243322
FBtr0071439,FBtr0112675,FBtr0114584,FBtr0114585:chrX:+:10114142:10123948:CG34408:7-8-9-10:12	ES	E10,E12	E10,E11,E12	-2.814319413198	-3.45717663340082	-0.642857220202822	0.0798855180442469	0.227933646106327	0.776902214093906	0.878426003008853	-0.101523788914947
FBtr0299942,FBtr0299943,FBtr0299944,FBtr0299945,FBtr0304051,FBtr0304052,FBtr0330006,FBtr0333163:chr2R:-:14644578:14648587:CG42351:11-13.14-15:17>	A5SS	E15,E17	E15,E16,E17	1.79175947460641	0.367724784424416	-1.424034690182	0.0799716810934761	0.228028078074762	0.134986225894854	0.389525114962797	-0.254538889067943
FBtr0332114,FBtr0332115,FBtr0332116,FBtr0332117,FBtr0332118,FBtr0332119,FBtr0332120:chr3L:-:2117465:2151700:zormin:3-4-5-7-8-9-11-12-13-14-15-16:19	ES	E16,E19	E16,E17,E19	-1.84025547215214	-2.49548288429011	-0.655227412137973	0.0800557267270391	0.228116351290509	0.155569951595339	0.260137109368854	-0.104567157773516
FBtr0078661,FBtr0078662,FBtr0078663,FBtr0078664,FBtr0114518:chr3R:-:1683798:1688133:CG2017:<1.2:8-9-10>	A5SS	E2,E8	E2,E3,E8	-1.86107940929793	-2.67605793057058	-0.814978521272643	0.0805865479820777	0.229476737361821	0.547401201166822	0.75467766625482	-0.207276465087998
FBtr0085658,FBtr0085659,FBtr0085660,FBtr0085661,FBtr0085662,FBtr0085663,FBtr0113483,FBtr0302110,FBtr0302111,FBtr0302112,FBtr0302600,FBtr0302601,FBtr0306685,FBtr0306686,FBtr0306687:chr3R:+:26358335:26404627:tmod:2:	ALE	E2,E3	E2,E8	0.624201462315761	-0.072641506766365	-0.696842969082126	0.0807324224323503	0.229739880259476	0.951085846614817	0.895696394581834	0.0553894520329825
FBtr0301105,FBtr0301106,FBtr0301107,FBtr0301108,FBtr0301109,FBtr0301110,FBtr0301111,FBtr0301113,FBtr0301114,FBtr0301958,FBtr0306638,FBtr0308094,FBtr0309957:chr3L:+:6991942:7046528:mp:25-26-28:31-32-33-34.35.36>	ES	E28,E31	E28,E30	0.278713400015627	0.847297861544744	0.568584461529116	0.0809302851741126	0.230150519783694	0.381096129295874	0.244408095735046	0.136688033560828
FBtr0073265,FBtr0073266,FBtr0073267,FBtr0073268,FBtr0073269,FBtr0113135,FBtr0310633,FBtr0310634,FBtr0310635,FBtr0310636,FBtr0310637:chr3L:-:4123137:4134550:ens:<1-2:4.5-6-7	ES	E2,E4	E2,E3,E4	1.08109870303277	0.780606487727837	-0.300492215304937	0.0810026676447601	0.230204009834348	0.0956997219097799	0.125962089568072	-0.0302623676582926
FBtr0301517,FBtr0301518,FBtr0301519,FBtr0301520,FBtr0301608,FBtr0333586,FBtr0333587:chr3L:-:4501651:4508433:NT1:4-5:	ALE	E5,E6	E5,E7,E8,E9	-1.27102831231564	-1.04342583452599	0.227602477789649	0.0810826851794427	0.230279113163295	0.669235636198648	0.709499716449557	-0.0402640802509088
FBtr0089703,FBtr0089704,FBtr0089705,FBtr0089706,FBtr0089707,FBtr0089708,FBtr0089709,FBtr0089710,FBtr0089711:chr2R:+:17389601:17404746:MESK2:<1:4	A3SS	E1,E4	E1,E3,E4	0.434038478157115	0.0208340838552131	-0.413204394301902	0.0811414143672976	0.230293697183803	0.293468252445865	0.38783492956107	-0.0943666771152055
FBtr0077811,FBtr0110882,FBtr0110883,FBtr0113011,FBtr0113012,FBtr0309828,FBtr0333006,FBtr0333007:chr2L:+:1884621:1944289:CG7337:8-9-10-11-12-13-14-15:17	ES	E15,E17	E15,E16,E17	-0.234839592054352	0.120627986980647	0.355467579034999	0.0813530300131443	0.230589689951505	0.39727081025317	0.312567038638871	0.0847037716142991
FBtr0304865,FBtr0304867:chr2R:+:14402080:14413944:CG43066:<2-3-4-5-6-7-8-9:12.13>	ES	E9,E10,E11,E12	E9,E12	2.87794923057215	3.90701046841206	1.02906123783991	0.0813023467505318	0.230589689951505	0.577180785100125	0.803779138681152	-0.226598353581027
FBtr0305481,FBtr0305482,FBtr0332965:chr2L:+:21657555:21658249:CG43144:3.4:6>	A5SS	E4,E6	E4,E5,E6	-2.27114076840437	-1.0227572228536	1.24838354555077	0.0816011892899965	0.231140613301987	0.859945109293741	0.610845036123142	0.249100073170599
FBtr0082238,FBtr0112895,FBtr0305995,FBtr0305996,FBtr0305997:chr3R:-:6188232:6203790:Rfx::6-7	AFE	E4,E6	E5,E6	0.405465099856402	1.31218639449788	0.906721294641475	0.0819714408761684	0.231883661254046	0.301652723933805	0.150248721666096	0.151404002267708
FBtr0088637,FBtr0088638,FBtr0088639,FBtr0088640,FBtr0304568,FBtr0304569,FBtr0304570,FBtr0304571,FBtr0304572,FBtr0308083:chr2R:+:4747868:4775602:Rya-r44F:<1-3-4:6-7-8-9-10-11	ES	E4,E6	E4,E5,E6	-0.980829251809131	-0.238411020968817	0.742418230840314	0.0820336337953029	0.231906923959485	0.681939734555167	0.566916289329797	0.11502344522537
FBtr0299642,FBtr0299645,FBtr0299646,FBtr0299647,FBtr0299648,FBtr0300519,FBtr0300520,FBtr0331843,FBtr0331844:chr3L:+:17523180:17539760:Nedd4::5	AFE	E3,E5	E4,E5	1.23214368364861	0.810930221584864	-0.421213462063749	0.0820940788978123	0.231925218293162	0.299542999691112	0.414961904301899	-0.115418904610787
FBtr0074118,FBtr0074119,FBtr0074121,FBtr0074122,FBtr0074123,FBtr0074124,FBtr0111036,FBtr0111037,FBtr0301594,FBtr0301595,FBtr0301596,FBtr0301597,FBtr0333717,FBtr0333718:chrX:+:15786148:15800725:shi:14.15-16-17-18-19-20-21-23-24:27-28-29-30	ES	E24,E27	E24,E25	-1.24415459374436	-1.53180194389834	-0.287647350153979	0.082374416898653	0.232301429079058	0.735803057237988	0.787866819561364	-0.0520637623233754
FBtr0080975,FBtr0080976,FBtr0080977,FBtr0290262,FBtr0290263,FBtr0301440,FBtr0301441,FBtr0301442,FBtr0332451,FBtr0332452,FBtr0332453,FBtr0332454,FBtr0332455,FBtr0332456:chr2L:+:17384699:17409698:CLIP-190:20:	ALE	E20,E21	E20,E22,E23,E24,E25,E26,E27,E28	-2.57061881539058	-2.04339116183125	0.527227653559333	0.082699731306789	0.233023439623129	0.348999931201415	0.447614541422618	-0.0986146102212027
FBtr0087468,FBtr0329879,FBtr0329880:chr2R:-:10647150:10656927:Spred:<1:3-4-5	A5SS	E1,E3	E1,E2,E3	-3.60009013429057	-2.55769281974958	1.04239731454099	0.0832140191234184	0.234079867963014	0.950438418501764	0.856276098911537	0.0941623195902275
FBtr0088181,FBtr0332422:chr2R:-:7167988:7171476:CG9062:<1:3-4-5-6-7-8-9-10	IR	E1,E3	E1,E2,E3	-3.85721477741627	-2.75860248360091	1.09861229381536	0.0832380819752118	0.234079867963014	0.952113607567904	0.876960307031971	0.0751533005359323
FBtr0073662,FBtr0273245,FBtr0331718:chrX:-:12463201:12477226:CG11138:<2:4	A3SS	E2,E4	E2,E3,E4	0.159064694276359	0.780158555489488	0.621093861213128	0.0834563884672389	0.234540288583208	0.303348440490396	0.200023209562604	0.103325230927793
FBtr0085808,FBtr0085809:chr3R:-:27285543:27288730:CG11334::3-4-5-6-7>	AFE	E1,E3	E2,E3	2.33485321911763	1.97064263816039	-0.364210580957231	0.0835146898592382	0.234550733545847	0.108134109237392	0.147241156697501	-0.0391070474601089
FBtr0112708,FBtr0112709,FBtr0112710,FBtr0112712,FBtr0112713,FBtr0114646,FBtr0330122,FBtr0330123,FBtr0330124,FBtr0330125,FBtr0330126:chr3L:+:5652528:5742699:sif:10-11-12-13-14:16-17-18	ES	E14,E16	E14,E15,E16	-1.68639895192942	-2.87167961844894	-1.18528066651953	0.0839457563036547	0.235453599762927	0.742418296466241	0.855683262425252	-0.113264965959011
FBtr0290249,FBtr0290250:chr3R:-:232948:241835:CG32944:<1-3-4-5-6:8-9>	ES	E6,E8	E6,E7,E8	-2.25708061683737	-3.58268819662048	-1.32560757978311	0.083908229987471	0.235453599762927	0.758416905443469	0.914906039143679	-0.156489133700209
FBtr0273422,FBtr0273423,FBtr0273424,FBtr0273425,FBtr0273426,FBtr0273427,FBtr0273428,FBtr0308596:chr3L:-:14405924:14529376:bbg:<1:3-4	A5SS	E1,E3	E1,E2,E3	-0.82667857784532	0.0909717785838717	0.917650356429191	0.0845142390001125	0.236893467047282	0.650438289016421	0.462964114012457	0.187474175003964
FBtr0086450,FBtr0086457,FBtr0086461,FBtr0100390,FBtr0100393,FBtr0301503,FBtr0301504,FBtr0301505,FBtr0301506,FBtr0330243,FBtr0330244,FBtr0330245:chr2R:+:15343678:15373191:mei-W68,par-1:<1.2:14-15-16-17	ME	E2,E13	E5,E14	-2.25287779765402	-1.45994997561761	0.792927822036411	0.0845941564679813	0.23696290113619	0.0541837549044415	0.110712584362702	-0.0565288294582607
FBtr0301105,FBtr0301106,FBtr0301107,FBtr0301108,FBtr0301109,FBtr0301110,FBtr0301111,FBtr0301113,FBtr0301114,FBtr0301958,FBtr0306638,FBtr0308094,FBtr0309957:chr3L:+:6991942:7046528:mp::11-12	AFE	E4,E5,E6,E7,E10,E11	E8,E9,E11	2.57032859775867	1.93393478561511	-0.636393812143558	0.08502946118336	0.237729382803795	0.951447340184525	0.913859280328412	0.037588059856113
FBtr0076549,FBtr0076550,FBtr0076551,FBtr0290103,FBtr0290104:chr3L:-:8983416:8991089:smg:7-8:	ALE	E8,E10,E11,E12	E8,E9	0.746069582188153	1.20397280694342	0.457903224755267	0.0850337587548132	0.237729382803795	0.41329298460566	0.531099493590623	-0.117806508984963
FBtr0082975,FBtr0304678:chr3R:-:10470390:10481436:l(3)L1231::3-4-5-6-7>	AFE	E1,E3	E2,E3	1.20397280187299	2.00148000430554	0.797507202432549	0.0853114450208602	0.238238972256268	0.685317187678439	0.513862038543955	0.171455149134484
FBtr0075441,FBtr0112850,FBtr0112851,FBtr0112852,FBtr0301472,FBtr0301473,FBtr0301575,FBtr0308212,FBtr0308213,FBtr0308214,FBtr0308215,FBtr0308216,FBtr0333616:chr3L:+:16045058:16075126:Mbs:10-13-14.15:17	ES	E15,E17	E15,E16,E17	-0.438913042269008	-0.117783034919538	0.321130007349471	0.0854328903965267	0.238238972256268	0.151758017310152	0.112764459901451	0.0389935574087011
FBtr0073288,FBtr0306093:chr3L:+:4364549:4365243:mRpS6:<1:3-4>	IR	E1,E3	E1,E2,E3	-2.46980807580552	-3.28125138758441	-0.81144331177889	0.0854308427630315	0.238238972256268	0.801242380726301	0.904281875082838	-0.103039494356537
FBtr0112614,FBtr0112616,FBtr0290253:chr2R:+:10195666:10239312:Shroom::10-11-12>	AFE	E1,E2,E3,E4,E5,E6,E7,E10	E8,E10	1.97108256273567	1.58761987772555	-0.383462685010117	0.0858606909720172	0.23926289825341	0.560883642400815	0.459257409012211	0.101626233388604
FBtr0302701,FBtr0302702,FBtr0302703,FBtr0302704,FBtr0302705,FBtr0302706,FBtr0302707,FBtr0302708:chr2R:+:17183177:17197916:CG42672::5-6-7-8-9-10-11-12	AFE	E1,E5	E4,E5	1.00330210991791	2.04769284793202	1.04439073801412	0.086454774922126	0.240685593269195	0.286886299871001	0.137556097138496	0.149330202732505
FBtr0304613,FBtr0304614,FBtr0304615,FBtr0304616,FBtr0304617,FBtr0304618,FBtr0304619,FBtr0304620,FBtr0304621,FBtr0308203:chr3L:-:2505244:2554292:Spn:15:19	ES	E15,E19	E18,E19	-1.65292302407411	-0.847297860965699	0.805625163108412	0.0864832571579329	0.240685593269195	0.233794155656724	0.10248153509457	0.131312620562153
FBtr0299522,FBtr0299523,FBtr0299524,FBtr0299525,FBtr0299526:chrX:+:21889015:21909502:l(1)G0196::3-4	AFE	E1,E3	E2,E3	-1.21639532356125	-0.673344551642913	0.543050771918332	0.0870637829571403	0.2421443853507	0.701400227665594	0.59059583192826	0.110804395737334
FBtr0081864,FBtr0306805,FBtr0306806,FBtr0332541:chr3R:-:4119564:4126700:CG9626:4-5-6-7-8:10-11-12-13-14-15-16-17>	IR	E8,E10	E8,E9,E10	-1.11164766880937	-0.389993696748662	0.721653972060708	0.0876013061108905	0.242997224068951	0.564699842896343	0.381130343731321	0.183569499165023
FBtr0084164,FBtr0084165:chr3R:-:17603835:17608256:tsl:<1:	ALE	E1,E2	E1,E3,E4	-2.3407368672577	-3.0365542878363	-0.695817420578602	0.0876531760081159	0.242997224068951	0.210598694792522	0.114300488664915	0.096298206127607
FBtr0273247,FBtr0273248,FBtr0273250,FBtr0300327,FBtr0333347,FBtr0333348:chr2L:-:6677834:6684364:Nhe3:<2-4-5-6-7-8-9-10-11:13.14-15-16	ES	E11,E13	E11,E12,E13	0.525238188571911	0.168463059243406	-0.356775129328504	0.0875843932013695	0.242997224068951	0.255285160938432	0.328389727267042	-0.0731045663286098
FBtr0072464,FBtr0072465,FBtr0072466,FBtr0072467,FBtr0072468,FBtr0072469,FBtr0072470,FBtr0072471,FBtr0302599,FBtr0333218:chr3L:+:129449:145895:Pdk1::7-8-15-16-17.18.19.20.21>	AFE	E1,E7	E2,E3,E4,E7	-0.841459072180502	-0.668217801281796	0.173241270898706	0.0886820658262483	0.244537553288011	0.587041926368455	0.537897173504926	0.0491447528635293
FBtr0072798,FBtr0072799,FBtr0309845,FBtr0334078,FBtr0334079,FBtr0334080:chr3L:-:1715594:1731107:drpr:12.13:	ALE	E13,E14	E13,E15,E16	-0.443635358301468	0.121709484039925	0.565344842341393	0.0884204918552929	0.244537553288011	0.839746981448983	0.904278448922656	-0.0645314674736722
FBtr0112544,FBtr0112545,FBtr0303162,FBtr0303163:chr2L:-:18532727:18571648:Pde11:5-6-7-8-9-10-11-12-13-14-15-16-17-18-19:21>	IR	E19,E21	E19,E20,E21	-2.07399193828823	-2.64794628139154	-0.573954343103312	0.0887768563818099	0.244537553288011	0.761194962945833	0.853552581517717	-0.0923576185718844
FBtr0072991,FBtr0072992,FBtr0072993,FBtr0072994,FBtr0072995,FBtr0072996,FBtr0072998,FBtr0072999,FBtr0073000,FBtr0073001,FBtr0073002,FBtr0073003,FBtr0113129,FBtr0113130,FBtr0113131,FBtr0332113:chr3L:+:3071132:3090406:CG11486:<10:15	A5SS	E10,E15	E10,E11,E15	-1.01663193123091	-1.57160098858187	-0.55496905735096	0.0885810218843401	0.244537553288011	0.423045257668988	0.551061483961575	-0.128016226292587
FBtr0113418,FBtr0113419,FBtr0305093,FBtr0305094,FBtr0305095,FBtr0305096,FBtr0305097,FBtr0332985:chr3L:+:10474511:10587112:A2bp1:5:8-9-10-11	ES	E5,E8	E5,E6	-0.906433354353742	-1.62588914489972	-0.71945579054598	0.0883968148558472	0.244537553288011	0.194663562463423	0.32581223258487	-0.131148670121447
FBtr0084988,FBtr0307339,FBtr0307340:chr3R:+:21996570:22013029:CG31323::3-4-5-6.7>	AFE	E1,E3	E2,E3	0.828692671633757	1.32377401102565	0.49508133939189	0.0896017840748701	0.246241906817491	0.557854620539788	0.413531863469977	0.144322757069811
FBtr0079885,FBtr0079886,FBtr0079887:chr2L:+:9957286:9960168:CG4658:<2:4	IR	E2,E4	E2,E3,E4	-1.65140211303048	-1.05464916679933	0.59675294623115	0.0894703710402048	0.246241906817491	0.676125175809026	0.535661862464915	0.140463313344111
FBtr0080461,FBtr0080462:chr2L:+:13290005:13301668:CG31729::3-4-5-6-7.8>	AFE	E1,E3	E2,E3	-0.294435035883931	0.292976464596289	0.58741150048022	0.0896831706235452	0.246241906817491	0.808950733278141	0.707944271631982	0.10100646164616
FBtr0075263,FBtr0075264,FBtr0075266,FBtr0075267,FBtr0075268,FBtr0075269,FBtr0112860,FBtr0333214:chr3L:+:16948034:16961824:Nc73EF:<3:9-10-11	A5SS	E3,E9	E3,E4,E9	1.42500887606577	0.967992108258506	-0.457016767807261	0.0896262791923023	0.246241906817491	0.109209506587383	0.158757511487799	-0.0495480049004152
FBtr0086170,FBtr0303225,FBtr0303226:chr2R:+:2873567:2876427:CG17002:4:6>	A3SS	E4,E6	E4,E5,E6	-1.62362254518447	-2.66258781604902	-1.03896527086455	0.0895464457498694	0.246241906817491	0.799810196378071	0.920224731099988	-0.120414534721917
FBtr0112573,FBtr0112574,FBtr0112575:chrX:+:13212684:13223350:IP3K2::6-7-8-9>	AFE	E1,E6	E5,E6	-0.71783979355295	-0.111225636733003	0.606614156819946	0.0899894535812767	0.246920188493548	0.433269588828696	0.284559161035757	0.148710427792939
FBtr0084645,FBtr0084646:chr3R:+:20356399:20362118:ana1:<1-2.3:5-6>	IR	E3,E5	E3,E4,E5	0.633723760978074	1.36097655587089	0.727252794892812	0.0900451327366512	0.246920188493548	0.173185860760115	0.09531057178106	0.0778752889790548
FBtr0073807,FBtr0308644,FBtr0331722:chrX:+:13511021:13513240:Tango2:3.4.5-6:8-9>	A3SS	E6,E8	E6,E7,E8	-2.15254095637421	-1.61021712735341	0.542323829020795	0.0902463861511924	0.247156610128537	0.645839135405832	0.533017386393707	0.112821749012126
FBtr0302674,FBtr0302675,FBtr0302676,FBtr0302677,FBtr0302678,FBtr0302679,FBtr0302681,FBtr0302682,FBtr0302683,FBtr0302684,FBtr0302685,FBtr0306699,FBtr0306700,FBtr0306701,FBtr0306702,FBtr0306703,FBtr0331411,FBtr0331412:chr3L:+:2377718:2466353:CG42669:17-19:	ALE	E19,E21,E22,E23	E19,E24,E25,E26	1.1511962074992	0.738604932445465	-0.412591275053738	0.0901992940306012	0.247156610128537	0.683979095407227	0.599321155718826	0.0846579396884016
FBtr0110772,FBtr0290289:chr2R:-:16771115:16790900:otp:6-7:9-10>	ES	E7,E9	E7,E8,E9	0.547396435593245	0.0407082996462932	-0.506688135946952	0.0905693559205813	0.247883135280725	0.1405348904265	0.212060480498025	-0.071525590071525
FBtr0074900,FBtr0074901,FBtr0074902,FBtr0302048:chr3L:+:19984986:19990668:CG7646,Nca:<1-2:	ALE	E2,E5,E6	E2,E7,E8,E9,E10	-0.736541447330868	-0.572865460061704	0.163675987269163	0.090696682052831	0.248073610936356	0.444658716344536	0.485575747452614	-0.0409170311080772
