# Supplementary material for: Specification of Drosophila neuropeptidergic neurons by the splicing component brr2
Source: PLoS Genet. 2018 Aug 22;14(8):e1007496. doi: 10.1371/journal.pgen.1007496 (PMC6122834; doi:10.1371/journal.pgen.1007496)
Supplement: S6 Table — Values relative to the gene (FlyBase gene symbol) expression levels with 2-fold change in brr2, expressed as RPKM (Reads Per Kilobase per Million). The table also shows a comparison of the expression levels detected for those same genes in Prp8 mutants. brr2 and Prp8 fold change is related to the control expression level. GO ID indicates gene ontology identification term/terms associated with the relative gene. (XLSX) [file pgen.1007496.s006.xlsx]

## Sheet: Sheet1
Supplemental Table 4
Gene expression levels 2-fold up- or down-regulated in brr2 mutants
Gene	control (RPKM)	brr2 (RPKM)	Prp8 (RPKM)	brr2 Fold Change		Prp8fold change		GO ID
5-HT1B	1.171	0.511	0.821	2.29299	down	1.42664	down	phospholipase C-activating serotonin receptor signaling pathway GO:0007208; adenylate cyclase-inhibiting serotonin receptor signaling pathway GO:0007198; serotonin receptor signaling pathway GO:0007210; G-protein coupled serotonin receptor activity GO:0004993; integral component of membrane GO:0016021; Gi/o-coupled serotonin receptor activity GO:0001586; G-protein coupled amine receptor activity …
5SrRNA.CR33354	0.433	0.02	0.248	21.2593	down	1.7438	down
5SrRNA.CR33357	0.559	0.02	0.744	27.4457	down	1.3326	up
5SrRNA.CR33358	0.612	0.239	0.43	2.5575	down	1.42381	down
5SrRNA.CR33359	0.749	0.014	0.702	53.196	down	1.06786	down
5SrRNA.CR33360	0.586	0.014	0.43	40.7085	down	1.36319	down
5SrRNA.CR33361	0.029	0.014	0.02	2.02123	down	1.45661	down
5SrRNA.CR33362	0.559	0.239	0.304	2.33467	down	1.83813	down
5SrRNA.CR33364	0.467	0.014	0.015	32.4741	down	31.3867	down
5SrRNA.CR33365	0.5	0.014	0.175	35.464	down	2.84762	down
5SrRNA.CR33366	0.433	0.014	0.015	30.0652	down	29.0584	down
5SrRNA.CR33367	0.033	0.014	0.014	2.2598	down	2.3031	down
5SrRNA.CR33368	0.044	0.239	0.248	5.4835	up	5.68671	up
5SrRNA.CR33369	0.033	0.001	0.351	27.1377	down	10.7898	up
5SrRNA.CR33370	0.395	0.025	0.351	15.8458	down	1.12562	down
5SrRNA.CR33372	0.036	0.338	0.175	9.4977	up	4.92483	up
5SrRNA.CR33373	1.185	0.414	0.392	2.85937	down	3.02035	down
5SrRNA.CR33374	0.033	0.014	0.43	2.2598	down	13.2147	up
5SrRNA.CR33375	0.433	0.014	0.608	30.0652	down	1.40468	up
5SrRNA.CR33376	0.036	0.378	0.304	10.6188	up	8.53006	up
5SrRNA.CR33377	0.5	0.02	0.175	24.5481	down	2.84762	down
5SrRNA.CR33380	0.048	0.02	0.68	2.3701	down	14.0869	up
5SrRNA.CR33382	0.586	0.032	0.526	18.2054	down	1.11304	down
5SrRNA.CR33384	0.044	0.02	0.526	2.14383	down	12.0633	up
5SrRNA.CR33385	0.048	0.02	0.68	2.42114	down	14.0869	up
5SrRNA.CR33386	0.637	0.02	0.351	31.2929	down	1.81501	down
5SrRNA.CR33388	0.029	0.239	0.001	8.22525	up	24.2727	down
5SrRNA.CR33389	0.467	0.001	0.001	389.978	down	389.978	down
5SrRNA.CR33390	0.395	0.014	0.014	27.4457	down	27.9715	down
5SrRNA.CR33391	0.033	0.014	0.177	2.30847	down	5.41498	up
5SrRNA.CR33392	0.046	0.338	0.68	7.35689	up	14.7745	up
5SrRNA.CR33393	0.637	0.001	0.032	531.451	down	20.1706	down
5SrRNA.CR33394	0.036	0.239	0.496	6.71589	up	13.9295	up
5SrRNA.CR33395	0.041	0.014	0.02	2.92	down	2.05995	down
5SrRNA.CR33396	1.117	0.025	0.351	44.8186	down	3.18373	down
5SrRNA.CR33399	0.038	0.001	0.43	32.1097	down	11.1685	up
5SrRNA.CR33400	0.395	0.025	0.392	15.8458	down	1.00678	down
5SrRNA.CR33401	0.612	0.001	0.014	510.602	down	43.3333	down
5SrRNA.CR33402	0.306	0.014	0.248	21.2593	down	1.23305	down
5SrRNA.CR33403	0.749	0.014	0.43	52.0745	down	1.7438	down
5SrRNA.CR33404	0.5	0.239	0.175	2.08819	down	2.84762	down
5SrRNA.CR33405	0.041	0.17	0.021	4.12794	up	1.95354	down
5SrRNA.CR33406	0.036	0.014	0.02	2.5288	down	1.78397	down
5SrRNA.CR33407	0.029	0.169	0.248	5.81613	up	8.53006	up
5SrRNA.CR33409	0.5	0.239	0.015	2.08819	down	33.5538	down
5SrRNA.CR33410	0.395	0.02	0.02	19.407	down	19.7789	down
5SrRNA.CR33411	0.025	0.239	0.02	9.4977	up	1.26146	down
5SrRNA.CR33412	0.029	0.001	0.021	24.2727	down	1.38136	down
5SrRNA.CR33413	0.707	0.014	0.351	49.0963	down	2.01357	down
5SrRNA.CR33414	0.707	0.014	0.248	50.1536	down	2.84762	down
5SrRNA.CR33415	0.036	0.239	0.608	6.71589	up	17.0601	up
5SrRNA.CR33417	0.306	0.025	0.024	12.2741	down	12.5093	down
5SrRNA.CR33418	0.433	0.014	0.304	30.0652	down	1.42381	down
5SrRNA.CR33419	0.029	0.001	0.175	24.2727	down	6.03166	up
5SrRNA.CR33420	0.306	0.014	0.014	21.7172	down	21.6667	down
5SrRNA.CR33421	0.707	0.239	0.351	2.95314	down	2.01357	down
5SrRNA.CR33422	0.046	0.02	0.02	2.2598	down	2.3031	down
5SrRNA.CR33423	0.467	0.169	0.43	2.76241	down	1.08745	down
5SrRNA.CR33424	0.918	0.293	0.912	3.13228	down	1.00678	down
5SrRNA.CR33425	0.901	0.169	0.304	5.32386	down	2.96389	down
5SrRNA.CR33426	0.865	0.239	0.304	3.61685	down	2.84762	down
5SrRNA.CR33428	0.021	0.001	0.001	17.1634	down	17.1634	down
5SrRNA.CR33429	0.586	0.025	0.248	23.5031	down	2.36112	down
5SrRNA.CR33430	1.249	0.239	0.033	5.22047	down	37.5143	down
5SrRNA.CR33431	0.395	0.014	0.608	27.4457	down	1.53875	up
5SrRNA.CR33433	1.117	0.014	0.304	77.6281	down	3.67626	down
5SrRNA.CR33435	0.038	0.169	0.496	4.39658	up	12.8962	up
5SrRNA.CR33436	0.559	0.029	0.608	19.407	down	1.08806	up
5SrRNA.CR33437	1.06	0.029	0.555	36.8222	down	1.91024	down
5SrRNA.CR33438	0.029	0.293	0.014	10.0738	up	2.05995	down
5SrRNA.CR33439	0.029	0.169	0.001	5.81613	up	24.2727	down
5SrRNA.CR33440	0.395	0.014	0.304	27.4457	down	1.29975	down
5SrRNA.CR33441	0.612	0.001	0.024	510.602	down	25.0185	down
5SrRNA.CR33442	0.353	0.02	0.175	17.3582	down	2.01357	down
5SrRNA.CR33443	0.033	0.014	0.026	2.2598	down	1.26101	down
5SrRNA.CR33445	0.044	0.169	0.02	3.87742	up	2.18491	down
5SrRNA.CR33446	0.53	0.014	0.43	36.8222	down	1.23305	down
5SrRNA.CR33447	0.033	0.169	0.024	5.20211	up	1.32969	down
5SrRNA.CR33449	0.353	0.001	0.175	294.796	down	2.01357	down
5SrRNA.CR33450	0.612	0.014	0.43	42.5186	down	1.42381	down
5SrRNA.CR33451	0.865	0.032	0.175	26.8912	down	4.93222	down
5SrRNA.CR33452	0.036	0.014	0.014	2.5288	down	2.52292	down
26-29-p	27.832	57.387	53.33	2.06195	up	1.91616	up	extracellular space GO:0005615. proteolysis involved in cellular protein catabolic process GO:0051603. lysosome GO:0005764. cysteine-type endopeptidase activity GO:0004197
a5	0.001	0.007	0.001	5.42893	up	1	up	compound eye morphogenesis GO:0001745. cellular_component GO:0005575. molecular_function GO:0003674
a10	0.135	0.352	0.429	2.61044	up	3.18552	up	NADH dehydrogenase activity GO:0003954; mitochondrial respiratory chain complex I GO:0005747; mitochondrial electron transport. NADH to ubiquinone GO:0006120; mitochondrion GO:0005739; NADH dehydrogenase (ubiquinone) activity GO:0008137; extracellular region GO:0005576
Ac3	10.651	5.148	6.804	2.06914	down	1.56536	down	adenylate cyclase activity GO:0004016; integral component of membrane GO:0016021; cAMP biosynthetic process GO:0006171; intracellular signal transduction GO:0035556; locomotor rhythm GO:0045475; adenylate cyclase-activating G-protein coupled receptor signaling pathway GO:0007189; cGMP biosynthetic process GO:0006182; guanylate cyclase activity GO:0004383; cAMP-mediated signaling GO:0019933; guany…
Ac78C	6.538	3.201	5.535	2.04272	down	1.18139	down	adenylate cyclase activity GO:0004016; cAMP biosynthetic process GO:0006171; intracellular signal transduction GO:0035556; response to sucrose GO:0009744; detection of chemical stimulus involved in sensory perception of sweet taste GO:0001582; response to caffeine GO:0031000; response to trehalose GO:0010353; adenylate cyclase-inhibiting G-protein coupled receptor signaling pathway GO:0007193; ad…
Acam	0.008	0.001	0.001	6.66962	down	6.66962	down	nucleus GO:0005634. cytoplasm GO:0005737. calcium ion binding GO:0005509. investment cone GO:0070865. myosin VI complex GO:0031476. myosin VI head/neck binding GO:0070855. actin filament-based movement GO:0030048
Ace	11.285	5.543	9.93	2.03597	down	1.13643	down	acetylcholinesterase activity GO:0003990. phototaxis GO:0042331. plasma membrane GO:0005886. cytoplasm GO:0005737. acetylcholine catabolic process GO:0006581. choline catabolic process GO:0042426. cholinesterase activity GO:0004104. protein homodimerization activity GO:0042803. chemical synaptic transmission GO:0007268. acetylcholine catabolic process in synaptic cleft GO:0001507
Acf1	4.721	18.662	16.172	3.95272	up	3.42529	up	nucleosome positioning GO:0016584; regulation of transcription. DNA-templated GO:0006355; ACF complex GO:0016590; nucleosome assembly GO:0006334; histone acetyltransferase activity GO:0004402; nucleosome-dependent ATPase activity GO:0070615; NURF complex GO:0016589; CHRAC GO:0008623; nucleosome mobilization GO:0042766; DNA binding GO:0003677; regulation of ATPase activity GO:0043462; chromatin as…
Acp1	1.037	0.455	0.058	2.28099	down	17.8687	down
Acp24A4	0.019	0.334	0.2	17.5457	up	10.5054	up	serine-type endopeptidase inhibitor activity GO:0004867. extracellular space GO:0005615. multicellular organism reproduction GO:0032504
Acp26Aa	0.001	0.064	0.006	53.6048	up	4.85561	up	oviposition GO:0018991. post-mating behavior GO:0045297. multicellular organism reproduction GO:0032504. extracellular region GO:0005576. sperm competition GO:0046692. ovulation GO:0030728. regulation of post-mating oviposition GO:0048042. mating GO:0007618. extracellular space GO:0005615. identical protein binding GO:0042802
Acp26Ab	0.001	0.01	0.017	8.44478	up	14.3518	up	extracellular region GO:0005576. multicellular organism reproduction GO:0032504. mating behavior GO:0007617. extracellular space GO:0005615
Acp32CD	0.011	0.202	0.286	18.9863	up	26.9015	up	hormone activity GO:0005179; negative regulation of female receptivity. post-mating GO:0045434; extracellular region GO:0005576; multicellular organism reproduction GO:0032504; extracellular space GO:0005615
Acp53C14a	0.018	0.088	0.224	4.99546	up	12.6898	up	molecular_function GO:0003674. multicellular organism reproduction GO:0032504. extracellular space GO:0005615
Acp53C14b	0.024	0.324	0.237	13.5324	up	9.92345	up	molecular_function GO:0003674. extracellular space GO:0005615. multicellular organism reproduction GO:0032504
Acp53C14c	0.11	0.345	0.253	3.12806	up	2.29384	up	molecular_function GO:0003674. multicellular organism reproduction GO:0032504. extracellular space GO:0005615
Acp62F	0.001	0.093	0.068	77.45	up	56.7949	up	negative regulation of proteolysis GO:0045861. extracellular space GO:0005615. serine-type endopeptidase inhibitor activity GO:0004867. peptidase inhibitor activity GO:0030414. regulation of proteolysis GO:0030162. multicellular organism reproduction GO:0032504. sperm competition GO:0046692
Acp63F	0.217	0.719	0.409	3.31781	up	1.88458	up	molecular_function GO:0003674. extracellular space GO:0005615. multicellular organism reproduction GO:0032504
Acp76A	0.071	0.007	0.008	10.4527	down	8.51476	down	extracellular space GO:0005615. multicellular organism reproduction GO:0032504. serine-type endopeptidase inhibitor activity GO:0004867. negative regulation of endopeptidase activity GO:0010951
Act87E	1192.34	397.252	788.262	3.00146	down	1.51261	down	actin filament GO:0005884. cytoskeleton organization GO:0007010. structural constituent of cytoskeleton GO:0005200. histone acetylation GO:0016573. histone exchange GO:0043486. NuA4 histone acetyltransferase complex GO:0035267
Act88F	39.554	3.078	10.419	12.8501	down	3.79646	down	structural constituent of cytoskeleton GO:0005200. cytoskeleton organization GO:0007010. actin filament GO:0005884. skeletal myofibril assembly GO:0014866. muscle thin filament assembly GO:0071689
Actn3	0.056	0.004	0.029	13.5483	down	1.94963	down	actin binding GO:0003779. microtubule organizing center GO:0005815. actin cytoskeleton organization GO:0030036. filamentous actin GO:0031941
ACXB	0.001	0.007	0.001	5.69757	up	1	up	adenylate cyclase activity GO:0004016; spermatogenesis GO:0007283; integral component of membrane GO:0016021; intracellular signal transduction GO:0035556; cAMP-mediated signaling GO:0019933; cGMP biosynthetic process GO:0006182; adenylate cyclase-inhibiting G-protein coupled receptor signaling pathway GO:0007193; adenylate cyclase-activating G-protein coupled receptor signaling pathway GO:000718…
ACXC	0.024	0.004	0.013	6.46831	down	1.84117	down	integral component of membrane GO:0016021; spermatogenesis GO:0007283; adenylate cyclase activity GO:0004016; intracellular signal transduction GO:0035556; cGMP biosynthetic process GO:0006182; plasma membrane GO:0005886; adenylate cyclase-inhibiting G-protein coupled receptor signaling pathway GO:0007193; guanylate cyclase activity GO:0004383; signal transduction GO:0007165; guanylate cyclase co…
ACXD	5.313	1.561	4.634	3.40374	down	1.14673	down	integral component of membrane GO:0016021; adenylate cyclase activity GO:0004016; intracellular signal transduction GO:0035556; guanylate cyclase complex. soluble GO:0008074; cAMP-mediated signaling GO:0019933; guanylate cyclase activity GO:0004383; adenylate cyclase-inhibiting G-protein coupled receptor signaling pathway GO:0007193; cGMP biosynthetic process GO:0006182; cAMP biosynthetic process…
Acyp	0.001	0.009	0.065	7.32346	up	54.448	up	acylphosphatase activity GO:0003998
Adgf-D	7.651	2.292	5.499	3.33751	down	1.39119	down	adenosine deaminase activity GO:0004000. positive regulation of cell proliferation GO:0008284. extracellular space GO:0005615. adenosine catabolic process GO:0006154. inosine biosynthetic process GO:0046103. hypoxanthine salvage GO:0043103. cytosol GO:0005829. growth factor activity GO:0008083
Adgf-E	0.004	0.001	0.025	3.50346	down	6.03166	up	adenosine deaminase activity GO:0004000. adenosine catabolic process GO:0006154. growth factor activity GO:0008083. inosine biosynthetic process GO:0046103. extracellular space GO:0005615. hypoxanthine salvage GO:0043103. cytosol GO:0005829
Ag5r2	15.866	4.708	10.697	3.37011	down	1.4832	down	extracellular region GO:0005576. biological_process GO:0008150. molecular_function GO:0003674. multicellular organism reproduction GO:0032504. extracellular space GO:0005615
AGO3	2.506	1.106	2.063	2.26496	down	1.21451	down	cytoplasm GO:0005737. RNA binding GO:0003723. posttranscriptional gene silencing by RNA GO:0035194. positive regulation of nuclear-transcribed mRNA poly(A) tail shortening GO:0060213. piRNA binding GO:0034584. P granule GO:0043186. mitochondrion GO:0005739. negative regulation of transposition GO:0010529. cytosol GO:0005829
agt	3.636	33.467	2.389	9.20541	up	1.52209	down	DNA dealkylation involved in DNA repair GO:0006307. methylated-DNA-[protein]-cysteine S-methyltransferase activity GO:0003908. nucleus GO:0005634
Aldh	210.292	99.253	111.644	2.11874	down	1.8836	down	acetaldehyde metabolic process GO:0006117. acetaldehyde dehydrogenase (acetylating) activity GO:0008774. aldehyde dehydrogenase (NAD) activity GO:0004029. cytoplasm GO:0005737. mitochondrion GO:0005739. pyruvate metabolic process GO:0006090. mitochondrial matrix GO:0005759. oxidation-reduction process GO:0055114. response to ethanol GO:0045471. negative regulation of neuron death GO:1901215
alpha-Est1	21.577	6.613	14.669	3.26309	down	1.47098	down	sensory perception of pain GO:0019233
alpha-Est2	10.571	4.108	7.269	2.5729	down	1.45419	down	carboxylic ester hydrolase activity GO:0052689
alpha-Est3	36.446	13.058	21.353	2.7912	down	1.70683	down
alpha-Est4	31.539	10.654	16.159	2.96032	down	1.95178	down
alpha-Est5	23.339	6.073	13.437	3.84281	down	1.73697	down	carboxylic ester hydrolase activity GO:0052689
alphagamma-element.CR32865	37.214	160.243	371.351	4.30599	up	9.97881	up
alphaTry	12.763	5.571	52.841	2.29121	down	4.14002	up	serine-type endopeptidase activity GO:0004252. proteolysis GO:0006508. cytoplasm GO:0005737
AlstR	1.933	0.837	0.73	2.30915	down	2.64952	down	integral component of membrane GO:0016021. allatostatin receptor activity GO:0008261. G-protein coupled receptor signaling pathway GO:0007186. neuropeptide receptor activity GO:0008188. neuropeptide signaling pathway GO:0007218. integral component of plasma membrane GO:0005887. G-protein coupled receptor activity GO:0004930
amn	1.039	2.687	1.166	2.58553	up	1.12155	up	integral component of membrane GO:0016021. renal protein absorption GO:0097017. nephrocyte filtration GO:0097206. neuropeptide hormone activity GO:0005184. learning or memory GO:0007611. memory GO:0007613. courtship behavior GO:0007619. cAMP-mediated signaling GO:0019933. extracellular space GO:0005615. neuropeptide signaling pathway GO:0007218. learning GO:0007612. olfactory learning GO:0008355.…
Amy-p	3.212	1.591	25.294	2.01816	down	7.87542	up	carbohydrate metabolic process GO:0005975. calcium ion binding GO:0005509. alpha-amylase activity GO:0004556. catalytic activity GO:0003824. cation binding GO:0043169. extracellular region GO:0005576
Amyrel	0.043	1.025	0.527	24.067	up	12.3888	up	carbohydrate metabolic process GO:0005975. cation binding GO:0043169. amylase activity GO:0016160
Ance-4	11.288	4.686	9.986	2.40912	down	1.13047	down	metallopeptidase activity GO:0008237. membrane GO:0016020. peptidyl-dipeptidase activity GO:0008241. proteolysis GO:0006508
Anp	3.202	0.001	0.019	2672.22	down	172.652	down	extracellular region GO:0005576. positive regulation of biosynthetic process of antibacterial peptides active against Gram-positive bacteria GO:0006965. male-specific antibacterial humoral response GO:0006962. response to bacterium GO:0009617. extracellular space GO:0005615. multicellular organism reproduction GO:0032504
Aprt	102.689	38.173	70.992	2.69009	down	1.44648	down	nucleoside metabolic process GO:0009116. cytoplasm GO:0005737. adenine salvage GO:0006168. adenine phosphoribosyltransferase activity GO:0003999
AQP	3.971	1.646	2.183	2.41224	down	1.81932	down	cellular_component GO:0005575. plasma membrane GO:0005886. water channel activity GO:0015250
aralar1	33.064	14.882	30.785	2.22176	down	1.07403	down	mitochondrial transport GO:0006839. calcium ion binding GO:0005509. mitochondrial inner membrane GO:0005743. transmembrane transporter activity GO:0022857. transmembrane transport GO:0055085. wound healing GO:0042060. mitochondrion GO:0005739. integral component of membrane GO:0016021. L-aspartate transmembrane transporter activity GO:0015183. aspartate transmembrane transport GO:0015810. L-gluta…
Arc1	9.17	451.254	50.878	49.2075	up	5.54807	up	sarcomere GO:0030017. muscle system process GO:0003012. synapse GO:0045202. behavioral response to starvation GO:0042595
Arc2	3.09	111.144	10.622	35.9656	up	3.43707	up	molecular_function GO:0003674. cellular_component GO:0005575. biological_process GO:0008150
arg	33.284	15.564	21.622	2.13851	down	1.53935	down	mitochondrion GO:0005739. arginine catabolic process to ornithine GO:0019547. arginase activity GO:0004053. metal ion binding GO:0046872. cytosol GO:0005829. cytoplasm GO:0005737. manganese ion binding GO:0030145. nucleus GO:0005634
Ark	12.992	27.553	18.299	2.1208	up	1.40853	up	activation of cysteine-type endopeptidase activity involved in apoptotic process GO:0006919. cysteine-type endopeptidase activator activity involved in apoptotic process GO:0008656. activation of cysteine-type endopeptidase activity involved in apoptotic process by cytochrome c GO:0008635. programmed cell death GO:0012501. apoptotic process GO:0006915. regulation of retinal cell programmed cell d…
Arr1	7.534	3.671	4.056	2.05213	down	1.85741	down	opsin binding GO:0002046. deactivation of rhodopsin mediated signaling GO:0016059. rhabdomere GO:0016028. metarhodopsin inactivation GO:0016060. sensory perception of smell GO:0007608. desensitization of G-protein coupled receptor protein signaling pathway by arrestin GO:0002032. photoreceptor cell maintenance GO:0045494. endocytosis GO:0006897. cytoplasm GO:0005737
Art2	0.228	0.113	0.109	2.01223	down	2.09579	down	nucleus GO:0005634; peptidyl-arginine methylation GO:0018216; histone arginine methylation GO:0034969; histone-arginine N-methyltransferase activity GO:0008469; peptidyl-arginine methylation. to asymmetrical-dimethyl arginine GO:0019919; protein-arginine omega-N asymmetric methyltransferase activity GO:0035242; cytosol GO:0005829; regulation of transcription. DNA-templated GO:0006355
Art6	0.009	0.077	0.033	8.43893	up	3.57285	up	nucleus GO:0005634; peptidyl-arginine methylation GO:0018216; regulation of transcription. DNA-templated GO:0006355; cytosol GO:0005829; protein-arginine omega-N asymmetric methyltransferase activity GO:0035242; histone arginine methylation GO:0034969; peptidyl-arginine methylation. to asymmetrical-dimethyl arginine GO:0019919; histone-arginine N-methyltransferase activity GO:0008469
asparagine-synthetase	22.92	121.758	50.604	5.31241	up	2.20789	up
Ast	13.488	6.56	9.272	2.05615	down	1.45474	down	negative regulation of juvenile hormone biosynthetic process GO:0045968. neuropeptide signaling pathway GO:0007218. signaling receptor binding GO:0005102. neuropeptide hormone activity GO:0005184. hormone activity GO:0005179. neuropeptide receptor binding GO:0071855. extracellular space GO:0005615. compound eye morphogenesis GO:0001745. imaginal disc-derived wing vein morphogenesis GO:0008586. ep…
Ast-C	11.197	4.053	7.448	2.7626	down	1.50344	down	hormone activity GO:0005179. negative regulation of juvenile hormone biosynthetic process GO:0045968. neuropeptide hormone activity GO:0005184. neuropeptide signaling pathway GO:0007218. negative regulation of heart rate GO:0010459. regulation of heart contraction GO:0008016. myoinhibitory hormone activity GO:0016085. extracellular space GO:0005615
Ast-CC	0.187	0.06	0.076	3.13228	down	2.46611	down	cellular_component GO:0005575. hormone activity GO:0005179
Atg8b	0.114	0.001	0.009	94.9466	down	13.2131	down	autophagosome GO:0005776. macroautophagy GO:0016236. protein tag GO:0031386. autophagosome assembly GO:0000045. GABA receptor binding GO:0050811. cytosol GO:0005829. autophagosome membrane GO:0000421. cellular response to nitrogen starvation GO:0006995. autophagy of mitochondrion GO:0000422
ato	0.197	0.435	0.178	2.21187	up	1.10288	down	R8 cell fate commitment GO:0007460; nervous system development GO:0007399; cell fate commitment GO:0045165; optic lobe placode development GO:0001748; sensory organ precursor cell fate determination GO:0016360; Bolwig's organ morphogenesis GO:0001746; compound eye morphogenesis GO:0001745; brain development GO:0007420; epidermal growth factor receptor signaling pathway GO:0007173; smoothened sign…
ATP8	45.255	14.14	12.792	3.20057	down	3.53782	down	ATP synthesis coupled proton transport GO:0015986; proton transmembrane transporter activity GO:0015078; mitochondrial proton-transporting ATP synthase complex. coupling factor F(o) GO:0000276
AttB	0.907	2.973	1.099	3.27903	up	1.21259	up	antibacterial humoral response GO:0019731. extracellular region GO:0005576. extracellular space GO:0005615. humoral immune response GO:0006959. defense response to Gram-positive bacterium GO:0050830. defense response to Gram-negative bacterium GO:0050829. response to hyperoxia GO:0055093
AttD	0.107	0.01	0.007	10.7988	down	15.2362	down	extracellular region GO:0005576. defense response to Gram-positive bacterium GO:0050830. antibacterial humoral response GO:0019731. defense response to Gram-negative bacterium GO:0050829. response to hyperoxia GO:0055093. extracellular space GO:0005615
aust	0.037	0.105	0.362	2.8733	up	9.88282	up	DNA binding GO:0003677; male meiosis sister chromatid cohesion GO:0007065; meiotic spindle midzone GO:1990385; male meiosis cytokinesis GO:0007112; male meiosis chromosome segregation GO:0007060; chromosome passenger complex GO:0032133; kinetochore GO:0000776; mitotic sister chromatid segregation GO:0000070; chromosome. centromeric region GO:0000775; spindle midzone GO:0051233
Axn	26.61	65.584	48.374	2.46468	up	1.81792	up	segment polarity determination GO:0007367; chitin-based larval cuticle pattern formation GO:0035293; imaginal disc-derived wing margin morphogenesis GO:0008587; negative regulation of canonical Wnt signaling pathway GO:0090090; eye-antennal disc morphogenesis GO:0007455; somatic stem cell population maintenance GO:0035019; oogenesis GO:0048477; receptor signaling complex scaffold activity GO:0030…
BBS4	1.843	0.762	1.143	2.41893	down	1.61274	down	cilium GO:0005929. cilium assembly GO:0060271. dynactin binding GO:0034452. BBSome GO:0034464. centrosome cycle GO:0007098. microtubule motor activity GO:0003777. pericentriolar material GO:0000242
beat-Ic	4.969	2.304	3.216	2.1567	down	1.5451	down	defasciculation of motor neuron axon GO:0007415. integral component of plasma membrane GO:0005887. heterophilic cell-cell adhesion via plasma membrane cell adhesion molecules GO:0007157. axon guidance GO:0007411. molecular_function GO:0003674. motor neuron axon guidance GO:0008045
beat-IIIa	3.815	1.866	3.126	2.04407	down	1.22047	down	heterophilic cell-cell adhesion via plasma membrane cell adhesion molecules GO:0007157. molecular_function GO:0003674. motor neuron axon guidance GO:0008045
beat-VII	1.821	0.742	2.302	2.4521	down	1.26413	up	heterophilic cell-cell adhesion via plasma membrane cell adhesion molecules GO:0007157. molecular_function GO:0003674
betaInt-nu	32.693	13.033	24.925	2.50845	down	1.31165	down	integrin complex GO:0008305. heterophilic cell-cell adhesion via plasma membrane cell adhesion molecules GO:0007157. cell-matrix adhesion GO:0007160. cell adhesion mediated by integrin GO:0033627. negative regulation of synaptic growth at neuromuscular junction GO:0045886. muscle cell cellular homeostasis GO:0046716. melanotic encapsulation of foreign target GO:0035011. phagocytosis GO:0006909. i…
betaNACtes2	0.04	0.007	0.001	5.85144	down	33.4995	down	molecular_function GO:0003674. cellular_component GO:0005575. biological_process GO:0008150
betaNACtes3	0.191	0.058	0.112	3.30172	down	1.70178	down	molecular_function GO:0003674. cellular_component GO:0005575. biological_process GO:0008150
betaNACtes4	0.008	0.001	0.03	7.08609	down	3.52173	up	molecular_function GO:0003674. biological_process GO:0008150. cellular_component GO:0005575
BG642167	0.009	0.001	0.001	7.87049	down	7.87049	down	molecular_function GO:0003674. extracellular space GO:0005615. multicellular organism reproduction GO:0032504
Bin1	59.371	128.731	61.831	2.16823	up	1.04142	up	protein binding GO:0005515; negative regulation of transcription. DNA-templated GO:0045892; Sin3 complex GO:0016580; chromatin silencing GO:0006342; transcription factor binding GO:0008134; transcription corepressor activity GO:0003714; catalytic step 2 spliceosome GO:0071013; mRNA splicing. via spliceosome GO:0000398; precatalytic spliceosome GO:0071011
Blimp-1	5.541	21.919	8.037	3.95614	up	1.45054	up	nucleic acid binding GO:0003676; nucleus GO:0005634; regulation of tube architecture. open tracheal system GO:0035152; negative regulation of transcription by RNA polymerase II GO:0000122; cellular response to ecdysone GO:0071390; transcriptional repressor activity. RNA polymerase II proximal promoter sequence-specific DNA binding GO:0001078; pupation GO:0035074
bnk	0.052	0.525	0.246	10.0452	up	4.71145	up	actin filament GO:0005884; actin binding GO:0003779; membrane organization GO:0061024; actomyosin contractile ring assembly GO:0000915; cellularization GO:0007349; actin filament organization GO:0007015; regulation of embryonic cell shape GO:0016476; stress fiber GO:0001725; phosphatidylinositol-4.5-bisphosphate binding GO:0005546; actin filament bundle organization GO:0061572; phosphatidylinosit…
bocksbeutel	31.839	70.68	34.426	2.21994	up	1.08126	up	nucleoplasm GO:0005654. integral component of membrane GO:0016021. cytoplasm GO:0005737. nuclear envelope GO:0005635
brv1	0.027	0.004	0.022	7.63063	down	1.23305	down	calcium ion transport GO:0006816. calcium channel activity GO:0005262. calcium ion binding GO:0005509. detection of temperature stimulus involved in thermoception GO:0050960. cellular response to cold GO:0070417. membrane GO:0016020. detection of mechanical stimulus GO:0050982
Btd	1.395	0.344	2.185	4.05342	down	1.56652	up	hydrolase activity. acting on carbon-nitrogen (but not peptide) bonds. in linear amides GO:0016811; histone biotinylation GO:0071110; peptidyl-lysine biotinylation GO:0018054; response to heat GO:0009408; hydrolase activity. acting on carbon-nitrogen (but not peptide) bonds GO:0016810; DNA binding transcription factor activity GO:0003700; positive regulation of transcription by RNA polymerase II …
Buffy	13.947	6.758	6.833	2.0637	down	2.04115	down	apoptotic process GO:0006915. regulation of apoptotic process GO:0042981. programmed cell death GO:0012501. negative regulation of apoptotic process GO:0043066. endoplasmic reticulum GO:0005783. cellular response to starvation GO:0009267. positive regulation of macroautophagy GO:0016239. positive regulation of programmed cell death GO:0043068. ectopic germ cell programmed cell death GO:0035234. p…
burs	5.294	2.536	5.331	2.0871	down	1.007	up	extracellular region GO:0005576. hormone activity GO:0005179. cuticle pigmentation GO:0048067. chitin-based cuticle sclerotization GO:0007593. neuropeptide receptor binding GO:0071855. neuropeptide hormone activity GO:0005184. bursicon neuropeptide hormone complex GO:0031395. protein heterodimerization activity GO:0046982. terminal bouton GO:0043195. intestinal stem cell homeostasis GO:0036335. b…
c-cup	0.007	0.792	0.013	115.427	up	1.94179	up	membrane GO:0016020. heme binding GO:0020037. endomembrane system GO:0012505
cactin	16.128	34.09	17.422	2.11372	up	1.08025	up	protein binding GO:0005515; dorsal/ventral axis specification GO:0009950; RNA binding GO:0003723; catalytic step 2 spliceosome GO:0071013; mRNA splicing. via spliceosome GO:0000398
CAH1	65.009	18.851	65.228	3.44849	down	1.00338	up	zinc ion binding GO:0008270. carbonate dehydratase activity GO:0004089. cytoplasm GO:0005737. one-carbon metabolic process GO:0006730
Calx	17.344	6.159	11.765	2.81587	down	1.47413	down	calcium:sodium antiporter activity GO:0005432. integral component of membrane GO:0016021. transmembrane transport GO:0055085. calcium ion transport GO:0006816. phototransduction GO:0007602. calcium ion binding GO:0005509. response to endoplasmic reticulum stress GO:0034976. neuromuscular process controlling posture GO:0050884
capa	3.17	0.823	1.574	3.852	down	2.01439	down	neuropeptide hormone activity GO:0005184. neuropeptide signaling pathway GO:0007218. epithelial fluid transport GO:0042045. extracellular region GO:0005576. diuretic hormone activity GO:0008613. positive regulation of cytosolic calcium ion concentration GO:0007204. myostimulatory hormone activity GO:0016084. nitric oxide-cGMP-mediated signaling pathway GO:0038060. neuropeptide receptor binding GO…
Caps	55.92	25.641	43.023	2.18086	down	1.29977	down	vesicle-mediated transport GO:0016192; neurotransmitter secretion GO:0007269; synaptic vesicle GO:0008021; synaptic vesicle exocytosis GO:0016079; synaptic transmission. glutamatergic GO:0035249; synapse GO:0045202; dense core granule exocytosis GO:1990504; positive regulation of calcium ion-dependent exocytosis GO:0045956; calcium ion binding GO:0005509; axon guidance GO:0007411; cell migration …
cato	1.419	4.548	0.929	3.2053	up	1.52686	down	sensory organ development GO:0007423. protein dimerization activity GO:0046983
Cct5	154.506	323.318	231.458	2.09259	up	1.49805	up	ATP binding GO:0005524. protein binding involved in protein folding GO:0044183. 'de novo' protein folding GO:0006458. chaperonin-containing T-complex GO:0005832. unfolded protein binding GO:0051082
Cctgamma	130.628	261.607	189.71	2.00269	up	1.45229	up	ATPase activity. coupled GO:0042623; chaperonin-containing T-complex GO:0005832; protein folding GO:0006457; ATP binding GO:0005524; terminal branching. open tracheal system GO:0007430; lumen formation. open tracheal system GO:0035149; protein binding involved in protein folding GO:0044183; unfolded protein binding GO:0051082; 'de novo' protein folding GO:0006458
cd	0.036	0.284	0.206	7.82179	up	5.66365	up	ommochrome biosynthetic process GO:0006727. response to oxidative stress GO:0006979. heme binding GO:0020037. oxidation-reduction process GO:0055114. kynurenine metabolic process GO:0070189. positive regulation of neuron death GO:1901216. negative regulation of gene silencing by RNA GO:0060967. lysosome GO:0005764. peroxidase activity GO:0004601
Cdlc2	0.216	0.01	0.124	21.2593	down	1.7438	down	dynein complex GO:0030286; ATPase activity. coupled GO:0042623; microtubule-based movement GO:0007018; dynein light intermediate chain binding GO:0051959; positive regulation of ATP-dependent microtubule motor activity. plus-end-directed GO:2000582; ATP-dependent microtubule motor activity. plus-end-directed GO:0008574; cytoplasmic dynein complex GO:0005868; dynein intermediate chain binding GO:0…
CecA1	0.608	0.168	0.012	3.61685	down	48.7325	down	antibacterial humoral response GO:0019731. extracellular region GO:0005576. defense response to Gram-positive bacterium GO:0050830. defense response to Gram-negative bacterium GO:0050829. cytolysis GO:0019835. response to bacterium GO:0009617. extracellular space GO:0005615. humoral immune response GO:0006959
CecB	0.012	0.001	0.012	10.184	down	0.977483	up	antibacterial humoral response GO:0019731. extracellular region GO:0005576. defense response to Gram-positive bacterium GO:0050830. defense response to Gram-negative bacterium GO:0050829. defense response to bacterium GO:0042742. extracellular space GO:0005615. humoral immune response GO:0006959
CG1090	20.779	5.657	14.129	3.67329	down	1.4706	down	transmembrane transport GO:0055085; integral component of membrane GO:0016021; calcium. potassium:sodium antiporter activity GO:0008273; calcium ion transport GO:0006816; sodium ion transport GO:0006814; potassium ion binding GO:0030955; sodium ion binding GO:0031402; cellular calcium ion homeostasis GO:0006874; calcium channel activity GO:0005262; calcium ion binding GO:0005509; calcium ion tran…
CG1137	0.337	0.092	0.042	3.67381	down	8.11696	down
CG1138	0.001	0.008	0.001	6.53768	up	1	up	molecular_function GO:0003674. cellular_component GO:0005575. biological_process GO:0008150
CG1139	1.225	0.296	1.228	4.14362	down	1.00233	up	amino acid transmembrane transporter activity GO:0015171. growth GO:0040007. amino acid transmembrane transport GO:0003333. vacuolar membrane GO:0005774
CG1208	25.651	2.904	15.43	8.83292	down	1.66244	down	transmembrane transport GO:0055085. integral component of membrane GO:0016021. glucose transmembrane transporter activity GO:0005355. integral component of plasma membrane GO:0005887. carbohydrate:proton symporter activity GO:0005351. hexose transmembrane transport GO:0008645. glucose import GO:0046323
CG1218	6.056	12.522	8.431	2.06769	up	1.39213	up	poly-ADP-D-ribose binding GO:0072572. zinc ion binding GO:0008270
CG1231	0.536	0.148	0.338	3.63022	down	1.58316	down	nucleus GO:0005634. zinc ion binding GO:0008270. RNA binding GO:0003723
CG1287	0.01	0.021	0.145	2.03939	up	14.1876	up
CG1307	29.068	60.317	43.101	2.07502	up	1.48278	up	aminoacyl-tRNA hydrolase activity GO:0004045. mitochondrion GO:0005739. cytosol GO:0005829
CG1314	0.016	0.119	0.156	7.49868	up	9.83666	up
CG1315	13.94	2.454	8.713	5.67992	down	1.59993	down	ATP binding GO:0005524. argininosuccinate synthase activity GO:0004055. arginine biosynthetic process GO:0006526. urea cycle GO:0000050. cytoplasm GO:0005737. argininosuccinate metabolic process GO:0000053
CG1339	0.007	0.142	0.329	21.4276	up	49.536	up	biological_process GO:0008150. taste receptor activity GO:0008527. G-protein coupled receptor activity GO:0004930
CG1340	0.175	0.044	0.178	3.98557	down	1.02206	up	cytosol GO:0005829. translation initiation factor activity GO:0003743. translational initiation GO:0006413. mRNA binding GO:0003729. polysome GO:0005844. eukaryotic translation initiation factor 4F complex assembly GO:0097010. cytoplasmic translation GO:0002181. formation of translation preinitiation complex GO:0001731. RNA strand-exchange activity GO:0034057. RNA strand annealing activity GO:003…
CG1368	465.335	215.475	304.884	2.15958	down	1.52627	down
CG1387	0.056	0.014	0.029	4.04376	down	1.94963	down	molecular_function GO:0003674. cellular_component GO:0005575
CG1409	0.008	0.151	0.001	19.0504	up	6.6253	down	mitochondrial inner membrane presequence translocase complex GO:0005744. protein import into mitochondrial matrix GO:0030150
CG1416	125.819	278.815	138.232	2.216	up	1.09866	up	chaperone binding GO:0051087. ATPase activator activity GO:0001671. response to stress GO:0006950
CG1428	0.032	0.087	0.036	2.76484	up	1.14692	up	metabolic process GO:0008152. catalytic activity GO:0003824. multicellular organism reproduction GO:0032504. extracellular space GO:0005615
CG1544	33.273	13.734	24.007	2.42272	down	1.38596	down	thiamine pyrophosphate binding GO:0030976. generation of precursor metabolites and energy GO:0006091. oxoglutarate dehydrogenase (succinyl-transferring) activity GO:0004591. mitochondrial membrane GO:0031966. oxoglutarate dehydrogenase complex GO:0045252. tricarboxylic acid cycle GO:0006099. cytosol GO:0005829
CG1648	281.982	139.196	276.54	2.02579	down	1.01968	down
CG1665	7.733	3.297	5.418	2.34565	down	1.42726	down	molybdenum ion binding GO:0030151. catalytic activity GO:0003824. pyridoxal phosphate binding GO:0030170
CG1674	231.934	115.477	156.326	2.00848	down	1.48365	down	Z disc GO:0030018. nucleus GO:0005634. positive regulation of actin filament bundle assembly GO:0032233. actin cytoskeleton GO:0015629. actin binding GO:0003779
CG1690	0.008	0.001	0.001	7.0594	down	7.0594	down	biological_process GO:0008150. molecular_function GO:0003674. cellular_component GO:0005575
CG1695	4.171	1.828	3.437	2.28175	down	1.21364	down	regulation of GTPase activity GO:0043087. GTPase activator activity GO:0005096. Rab GTPase binding GO:0017137. activation of GTPase activity GO:0090630. intracellular protein transport GO:0006886
CG1707	32.76	11.985	28.349	2.73335	down	1.1556	down	metal ion binding GO:0046872. lactoylglutathione lyase activity GO:0004462
CG1722	0.001	0.01	0.056	8.3237	up	46.8912	up
CG1724	0.001	0.007	0.042	5.9068	up	35.4205	up	P-P-bond-hydrolysis-driven protein transmembrane transporter activity GO:0015450. mitochondrial inner membrane presequence translocase complex GO:0005744. protein targeting to mitochondrion GO:0006626
CG1774	14.834	7.184	14.491	2.06492	down	1.02363	down	acyl-CoA hydrolase activity GO:0047617. mitochondrion GO:0005739. acyl-CoA metabolic process GO:0006637
CG1791	0.141	0.552	0.679	3.91052	up	4.80656	up	negative regulation of apoptotic process GO:0043066. extracellular space GO:0005615. transmembrane receptor protein tyrosine kinase activator activity GO:0030297
CG1809	54.767	12.471	45.344	4.39165	down	1.20782	down	dephosphorylation GO:0016311. alkaline phosphatase activity GO:0004035. cell surface GO:0009986
CG1850	0.128	0.541	0.248	4.22266	up	1.93454	up	cellular_component GO:0005575. molecular_function GO:0003674. biological_process GO:0008150
CG1868	3.728	9.236	3.916	2.47732	up	1.05043	up	cytoplasm GO:0005737. nucleus GO:0005634. histone deacetylase binding GO:0042826. negative regulation of gene expression GO:0010629. compound eye photoreceptor development GO:0042051
CG1885	7.559	3.535	7.161	2.13847	down	1.0556	down	uroporphyrinogen III biosynthetic process GO:0006780. heme biosynthetic process GO:0006783. uroporphyrinogen-III synthase activity GO:0004852
CG1889	0.045	0.274	0.454	6.10159	up	10.0947	up	chitin binding GO:0008061. G-protein coupled receptor signaling pathway GO:0007186. G-protein coupled receptor binding GO:0001664. membrane GO:0016020
CG1924	3.079	10.37	6.82	3.36786	up	2.21488	up	protein folding GO:0006457. endoplasmic reticulum GO:0005783. calcium ion binding GO:0005509. unfolded protein binding GO:0051082
CG1927	165.625	70.772	129.873	2.34026	down	1.27528	down
CG1941	37.428	15.668	58.691	2.38884	down	1.56809	up	transferase activity. transferring acyl groups other than amino-acyl groups GO:0016747
CG1999	0.007	0.088	0.001	13.1585	up	5.6047	down
CG2014	0.037	0.138	0.128	3.70942	up	3.44076	up	NADH dehydrogenase activity GO:0003954; mitochondrial respiratory chain complex I GO:0005747; mitochondrial electron transport. NADH to ubiquinone GO:0006120; quinone binding GO:0048038; 4 iron. 4 sulfur cluster binding GO:0051539; NADH dehydrogenase (ubiquinone) activity GO:0008137; inter-male aggressive behavior GO:0002121; aerobic respiration GO:0009060; mitochondrial respiratory chain complex…
CG2053	0.206	0.099	0.091	2.08819	down	2.25124	down	P-body GO:0000932. CCR4-NOT core complex GO:0030015. negative regulation of translation GO:0017148
CG2064	73.859	249.568	119.251	3.37896	up	1.61457	up	endomembrane system GO:0012505. oxidoreductase activity GO:0016491
CG2065	24.891	55.15	42.153	2.21566	up	1.69353	up	oxidoreductase activity GO:0016491
CG2076	47.553	130.194	49.823	2.73788	up	1.04774	up
CG2104	0.026	0.009	0.019	2.82414	down	1.42381	down
CG2113	0.043	0.001	0.012	36.2481	down	3.59143	down	positive regulation of transcription. DNA-templated GO:0045893; actin cytoskeleton GO:0015629; actin binding GO:0003779
CG2120	5.551	1.863	6.046	2.9792	down	1.08927	up	transcriptional repressor activity. RNA polymerase II transcription regulatory region sequence-specific DNA binding GO:0001227; nucleus GO:0005634; negative regulation of transcription by RNA polymerase II GO:0000122; sequence-specific DNA binding GO:0043565
CG2187	4.427	0.912	4.609	4.85459	down	1.04122	up	membrane GO:0016020. transmembrane transporter activity GO:0022857. transmembrane transport GO:0055085
CG2211	6.887	3.07	4.007	2.24312	down	1.71858	down
CG2217	5.03	1.88	4.184	2.67519	down	1.20215	down
CG2224	11.852	5.269	10.604	2.24925	down	1.1177	down	cellular_component GO:0005575. thiol-dependent ubiquitin-specific protease activity GO:0004843. protein deubiquitination GO:0016579
CG2233	110.848	2.219	54.33	49.9451	down	2.04026	down
CG2267	0.001	0.044	0.007	36.3772	up	5.65681	up	molecular_function GO:0003674. cellular_component GO:0005575. biological_process GO:0008150
CG2336	0.001	0.005	0.035	4.48237	up	28.8456	up	oxidation-reduction process GO:0055114; oxidoreductase activity. acting on the aldehyde or oxo group of donors. NAD or NADP as acceptor GO:0016620
CG2469	28.442	61.225	29.478	2.15258	up	1.0364	up	positive regulation of transcription by RNA polymerase II GO:0045944; SH2 domain binding GO:0042169; transcriptionally active chromatin GO:0035327; ventral cord development GO:0007419; regulation of gene expression GO:0010468; negative regulation of neuroblast proliferation GO:0007406; germ cell development GO:0007281; regulation of transcription. DNA-templated GO:0006355; RNA polymerase II core …
CG2528	0.028	0.078	0.005	2.81959	up	5.46399	down	serine-type endopeptidase activity GO:0004252. serine-type exopeptidase activity GO:0070008. proteolysis GO:0006508. oligopeptidase activity GO:0070012. cytosol GO:0005829. cytoplasm GO:0005737. endopeptidase activity GO:0004175
CG2574	0.033	0.001	0.001	27.6371	down	27.6371	down	cellular_component GO:0005575. protein ubiquitination GO:0016567
CG2681	7.39	2.232	6.97	3.31102	down	1.06035	down	cellular_component GO:0005575. zinc ion binding GO:0008270. multicellular organism development GO:0007275. nucleus GO:0005634. ubiquitin-dependent protein catabolic process GO:0006511. ubiquitin-protein transferase activity GO:0004842
CG2772	3.653	0.382	4.838	9.57111	down	1.32429	up	lipid metabolic process GO:0006629; hydrolase activity. acting on ester bonds GO:0016788
CG2811	81.396	26.575	61.525	3.06292	down	1.32297	down	molecular_function GO:0003674. biological_process GO:0008150. cellular_component GO:0005575. cellular modified amino acid catabolic process GO:0042219. gamma-glutamylcyclotransferase activity GO:0003839
CG2839	0.019	0.003	0.005	5.8496	down	4.12667	down
CG2901	0.01	0.045	0.111	4.59465	up	11.2759	up	integral component of membrane GO:0016021. synaptic target recognition GO:0008039. plasma membrane GO:0005886. Golgi apparatus GO:0005794. cytoplasm GO:0005737
CG2909	2.873	30.452	2.238	10.6	up	1.28362	down
CG2930	118.569	58.4	96.566	2.03029	down	1.22786	down	transmembrane transport GO:0055085. oligopeptide transport GO:0006857. transmembrane transporter activity GO:0022857. membrane GO:0016020. peptide:proton symporter activity GO:0015333. peptide transmembrane transporter activity GO:1904680. oligopeptide transmembrane transporter activity GO:0035673. integral component of plasma membrane GO:0005887. dipeptide transmembrane transporter activity GO:0…
CG2955	0.004	0.013	0.02	3.27991	up	4.81039	up	microtubule binding GO:0008017
CG2964	0.035	0.009	0.071	3.91104	down	2.02749	up	potassium ion binding GO:0030955. magnesium ion binding GO:0000287. plasma membrane GO:0005886. pyruvate kinase activity GO:0004743. glycolytic process GO:0006096. cytoplasm GO:0005737. pyruvate metabolic process GO:0006090
CG2983	0.009	0.044	0.125	4.85099	up	13.7773	up	membrane GO:0016020; O-glycan processing. core 1 GO:0016267; glycoprotein-N-acetylgalactosamine 3-beta-galactosyltransferase activity GO:0016263
CG2993	5.963	1.799	3.613	3.31526	down	1.65034	down	signal transduction GO:0007165. phagocytosis GO:0006909
CG3008	35.633	111.389	33.906	3.12604	up	1.05093	down	ATP binding GO:0005524. protein serine/threonine kinase activity GO:0004674. protein kinase activity GO:0004672. protein phosphorylation GO:0006468. nucleus GO:0005634. cytoplasm GO:0005737
CG3106	102.342	37.699	100.244	2.71468	down	1.02092	down	transferase activity. transferring acyl groups other than amino-acyl groups GO:0016747
CG3117	0.112	0.263	0.19	2.34604	up	1.69632	up	serine-type endopeptidase activity GO:0004252. proteolysis GO:0006508
CG3124	0.001	0.006	0.006	4.67946	up	4.69037	up
CG3213	0.068	0.196	0.342	2.8639	up	4.98962	up	sensory perception of pain GO:0019233
CG3216	0.366	0.164	0.267	2.22709	down	1.37014	down	guanylate cyclase activity GO:0004383; ATP binding GO:0005524; protein phosphorylation GO:0006468; cGMP-mediated signaling GO:0019934; integral component of plasma membrane GO:0005887; signaling receptor activity GO:0038023; protein kinase activity GO:0004672; signal transduction GO:0007165; guanylate cyclase complex. soluble GO:0008074; cyclic nucleotide biosynthetic process GO:0009190; adenylat…
CG3226	30.798	96.556	60.12	3.13513	up	1.95207	up	ubiquitin protein ligase binding GO:0031625. tubulin binding GO:0015631. S100 protein binding GO:0044548. heart development GO:0007507. nucleus GO:0005634. regulation of nucleobase-containing compound metabolic process GO:0019219
CG3239	0.113	0.035	0.006	3.23086	down	19.508	down	proteolysis GO:0006508; metalloendopeptidase activity GO:0004222; negative regulation of female receptivity. post-mating GO:0045434
CG3264	0.289	0.07	0.151	4.14362	down	1.9194	down	alkaline phosphatase activity GO:0004035. dephosphorylation GO:0016311. cell surface GO:0009986
CG3270	19.855	8.058	8.629	2.4641	down	2.30093	down	oxidation-reduction process GO:0055114
CG3277	11.415	5.439	8.506	2.09881	down	1.34198	down	protein tyrosine kinase activity GO:0004713. protein phosphorylation GO:0006468. cellular_component GO:0005575. ATP binding GO:0005524. transmembrane signaling receptor activity GO:0004888. integral component of plasma membrane GO:0005887. negative regulation of apoptotic process GO:0043066. signal transducer activity GO:0004871. negative regulation of signal transduction GO:0009968. mitogen-acti…
CG3290	0.014	0.035	0.073	2.48231	up	5.25476	up	alkaline phosphatase activity GO:0004035. cell surface GO:0009986. dephosphorylation GO:0016311
CG3292	0.38	0.024	0.178	15.6614	down	2.13571	down	cell surface GO:0009986. dephosphorylation GO:0016311. alkaline phosphatase activity GO:0004035
CG3294	7.087	14.298	10.973	2.01748	up	1.54824	up	mRNA binding GO:0003729; mRNA splicing. via spliceosome GO:0000398; spliceosomal complex GO:0005681; metal ion binding GO:0046872; wound healing GO:0042060; pre-mRNA 3'-splice site binding GO:0030628; U2AF GO:0089701
CG3306	0.022	0.144	0.415	6.49137	up	18.6803	up	biological_process GO:0008150. molecular_function GO:0003674. cellular_component GO:0005575
CG3339	0.026	0.066	0.049	2.53594	up	1.89654	up	dynein complex GO:0030286; microtubule-based movement GO:0007018; ATPase activity. coupled GO:0042623; ATP binding GO:0005524; ATP-dependent microtubule motor activity. minus-end-directed GO:0008569; outer dynein arm GO:0036157; cilium movement GO:0003341; motile cilium GO:0031514; axoneme GO:0005930; dynein intermediate chain binding GO:0045505; dynein light chain binding GO:0045503; dynein ligh…
CG3344	18.357	7.645	15.77	2.40126	down	1.16401	down	proteolysis involved in cellular protein catabolic process GO:0051603. serine-type carboxypeptidase activity GO:0004185
CG3348	7.722	33.934	19.251	4.39465	up	2.49314	up	extracellular region GO:0005576. chitin metabolic process GO:0006030. chitin binding GO:0008061
CG3355	0.313	1.066	1.153	3.41026	up	3.68964	up	proteolysis GO:0006508. serine-type endopeptidase activity GO:0004252. extracellular space GO:0005615
CG3397	1.598	6.621	0.672	4.14253	up	2.38009	down	oxidation-reduction process GO:0055114. oxidoreductase activity GO:0016491
CG3448	4.672	33.351	4.238	7.13847	up	1.10241	down	nucleus GO:0005634. DNA binding GO:0003677. DNA recombination GO:0006310. double-strand break repair GO:0006302
CG3457	0.654	1.702	1.261	2.60345	up	1.92852	up	anaphase-promoting complex-dependent catabolic process GO:0031145. regulation of mitotic metaphase/anaphase transition GO:0030071. anaphase-promoting complex GO:0005680
CG3473	0.222	0.008	0.014	28.3341	down	15.8109	down	protein ubiquitination GO:0016567. ubiquitin ligase complex GO:0000151. ubiquitin-protein transferase activity GO:0004842. postreplication repair GO:0006301. nucleus GO:0005634. protein K63-linked ubiquitination GO:0070534
CG3513	0.565	1.518	1.316	2.68773	up	2.3294	up	serine-type endopeptidase inhibitor activity GO:0004867
CG3515	0.005	0.001	0.001	4.09414	down	4.09414	down	mRNA cleavage and polyadenylation specificity factor complex GO:0005847
CG3520	0.909	1.895	2.548	2.08549	up	2.80389	up	molecular_function GO:0003674. cellular_component GO:0005575
CG3544	0.006	0.068	0.131	11.7534	up	22.6779	up	xylulokinase activity GO:0004856; extracellular exosome GO:0070062; carbohydrate phosphorylation GO:0046835; xylulose metabolic process GO:0005997; cytoplasm GO:0005737; phosphotransferase activity. alcohol group as acceptor GO:0016773; phosphorylation GO:0016310
CG3546	0.137	0.325	0.644	2.36405	up	4.68719	up	biological_process GO:0008150. molecular_function GO:0003674. cellular_component GO:0005575
CG3557	0.111	0.04	0.118	2.76241	down	1.06092	up
CG3565	0.022	0.323	0.27	14.9558	up	12.4867	up
CG3566	95.639	45.459	68.146	2.10386	down	1.40343	down	mitochondrion GO:0005739
CG3568	4.269	9.466	6.544	2.21735	up	1.53292	up	molecular_function GO:0003674. cellular_component GO:0005575. biological_process GO:0008150
CG3581	0.012	0.006	0.009	2.06476	down	1.38136	down	molecular_function GO:0003674. cellular_component GO:0005575
CG3598	0.058	0.008	0.029	7.19917	down	2.01357	down
CG3603	15.13	6.415	13.686	2.3586	down	1.10545	down	oxidoreductase activity GO:0016491
CG3621	179.158	80.663	117.351	2.22106	down	1.52668	down	NADH dehydrogenase activity GO:0003954; mitochondrial electron transport. NADH to ubiquinone GO:0006120; mitochondrial respiratory chain complex I GO:0005747; NADH dehydrogenase (ubiquinone) activity GO:0008137
CG3663	39.926	12.364	27.142	3.2293	down	1.47099	down	catalytic activity GO:0003824. metabolic process GO:0008152. cytoplasm GO:0005737
CG3687	0.008	0.001	0.012	6.78936	down	1.44679	up	molecular_function GO:0003674. biological_process GO:0008150. cellular_component GO:0005575
CG3690	1.009	0.284	0.731	3.55077	down	1.37942	down	transmembrane transport GO:0055085
CG3698	0.057	0.447	0.073	7.82014	up	1.28229	up
CG3699	179.379	76.875	188.397	2.33339	down	1.05028	up	fatty acid beta-oxidation GO:0006635; 2.4-dienoyl-CoA reductase (NADPH) activity GO:0008670
CG3708	0.158	1.183	0.466	7.49219	up	2.95099	up	nucleus GO:0005634. nucleosome assembly GO:0006334
CG3713	0.001	0.01	0.001	8.6043	up	1	up
CG3714	48.523	21.867	32.251	2.21903	down	1.50451	down	nicotinate nucleotide salvage GO:0019358. nicotinate-nucleotide diphosphorylase (carboxylating) activity GO:0004514. NAD biosynthetic process GO:0009435. nicotinate phosphoribosyltransferase activity GO:0004516. response to oxidative stress GO:0006979. cytosol GO:0005829. NAD salvage GO:0034355
CG3734	48.072	11.794	30.774	4.07584	down	1.56208	down	serine-type peptidase activity GO:0008236. dipeptidyl-peptidase activity GO:0008239. proteolysis GO:0006508
CG3746	68.011	27.138	31.193	2.50607	down	2.18036	down
CG3812	6.103	14.33	7.787	2.34787	up	1.2759	up	phospholipid biosynthetic process GO:0008654. membrane GO:0016020. 1-acylglycerol-3-phosphate O-acyltransferase activity GO:0003841. acylglycerol O-acyltransferase activity GO:0016411
CG3823	28.632	14.204	19.45	2.01579	down	1.47204	down
CG3835	51.928	20.315	28.027	2.5561	down	1.85278	down	oxidation-reduction process GO:0055114. (R)-2-hydroxyglutarate dehydrogenase activity GO:0051990. FAD binding GO:0071949. D-lactate dehydrogenase (cytochrome) activity GO:0004458. lactate oxidation GO:0019516. respiratory electron transport chain GO:0022904. mitochondrion GO:0005739
CG3841	2.701	0.394	3.782	6.85412	down	1.40046	up	biological_process GO:0008150. cellular_component GO:0005575
CG3868	13.059	5.107	9.664	2.55708	down	1.35135	down	extracellular space GO:0005615
CG3902	79.105	31.517	67.321	2.50991	down	1.17505	down	flavin adenine dinucleotide binding GO:0050660. oxidation-reduction process GO:0055114. acyl-CoA dehydrogenase activity GO:0003995. mitochondrion GO:0005739. cytosol GO:0005829
CG3906	0.009	0.063	0.006	7.10331	up	1.45767	down
CG3916	0.018	0.348	0.378	19.4451	up	21.15	up	serine-type endopeptidase activity GO:0004252. proteolysis GO:0006508. extracellular space GO:0005615. cell surface GO:0009986
CG3927	0.748	0.292	0.291	2.56144	down	2.56681	down	RNA binding GO:0003723. nuclear speck GO:0016607
CG3984	35.633	10.021	29.087	3.55573	down	1.22504	down
CG3987	81.636	34.069	58.211	2.39621	down	1.40242	down	mesoderm development GO:0007498
CG4000	19.495	8.261	19.23	2.35981	down	1.01379	down
CG4009	0.01	0.029	0.03	2.83361	up	2.93862	up	heme binding GO:0020037. oxidation-reduction process GO:0055114. response to oxidative stress GO:0006979. chorion GO:0042600. peroxidase activity GO:0004601
CG4017	9.126	3.844	6.271	2.37373	down	1.45528	down	zinc ion binding GO:0008270. proteolysis GO:0006508. metallocarboxypeptidase activity GO:0004181. extracellular space GO:0005615
CG4020	1.318	3.614	4.533	2.74307	up	3.44012	up	fatty-acyl-CoA reductase (alcohol-forming) activity GO:0080019. wax biosynthetic process GO:0010025. peroxisome GO:0005777. intracellular membrane-bounded organelle GO:0043231. long-chain fatty-acyl-CoA metabolic process GO:0035336
CG4021	0.208	1.678	0.035	8.07598	up	5.95622	down	biological_process GO:0008150. RNA binding GO:0003723. nuclear speck GO:0016607
CG4073	0.001	0.006	0.006	4.69824	up	4.86102	up	sensory perception of pain GO:0019233
CG4116	0.012	0.053	0.127	4.28653	up	10.2662	up
CG4151	0.007	0.001	0.001	6.01822	down	6.01822	down
CG4174	0.087	0.035	0.009	2.45749	down	9.45902	down	iron ion binding GO:0005506; endoplasmic reticulum GO:0005783; oxidoreductase activity. acting on single donors with incorporation of molecular oxygen. incorporation of two atoms of oxygen GO:0016702; oxidation-reduction process GO:0055114; procollagen-proline 4-dioxygenase activity GO:0004656; L-ascorbic acid binding GO:0031418
CG4186	26.251	7.348	15.207	3.5723	down	1.72625	down
CG4198	0.009	0.004	0.09	2.06476	down	10.1365	up
CG4210	13.649	35.866	14.56	2.62776	up	1.06677	up	N-acetyltransferase activity GO:0008080
CG4218	0.008	0.127	0.069	15.4114	up	8.3466	up
CG4259	0.389	2.921	3.331	7.50684	up	8.55877	up	serine-type endopeptidase activity GO:0004252. proteolysis GO:0006508
CG4267	9.293	4.343	8.847	2.13982	down	1.0505	down	cellular_component GO:0005575. carboxylic ester hydrolase activity GO:0052689. lipid catabolic process GO:0016042. lipase activity GO:0016298
CG4271	0.057	0.009	0.046	6.46901	down	1.23305	down	serine-type endopeptidase activity GO:0004252. proteolysis GO:0006508
CG4318	1.02	0.406	0.745	2.51044	down	1.36938	down	zinc ion binding GO:0008270; nucleus GO:0005634; regulation of transcription. DNA-templated GO:0006355; transcription regulatory region sequence-specific DNA binding GO:0000976; DNA binding transcription factor activity GO:0003700
CG4367	0.891	2.504	2.672	2.81066	up	2.99932	up
CG4372	0.085	0.033	0.034	2.5575	down	2.46611	down	cellular_component GO:0005575. biological_process GO:0008150. hydrolase activity GO:0016787
CG4375	0.013	0.042	0.074	3.35794	up	5.87079	up
CG4382	0.219	0.668	0.86	3.0523	up	3.92719	up	biological_process GO:0008150. cellular_component GO:0005575
CG4398	10.339	5.034	7.428	2.05393	down	1.39187	down	detection of temperature stimulus involved in sensory perception of pain GO:0050965
CG4406	30.378	11.903	12.321	2.55221	down	2.46557	down	proteolysis GO:0006508. peptidase activity GO:0008233. GPI-anchor transamidase activity GO:0003923. GPI-anchor transamidase complex GO:0042765. attachment of GPI anchor to protein GO:0016255. protein localization to cell surface GO:0034394
CG4438	0.001	0.127	0.007	105.733	up	5.73442	up	cellular_component GO:0005575. biological_process GO:0008150. RNA binding GO:0003723
CG4440	14.851	6.35	21.514	2.33875	down	1.4487	up
CG4465	1.67	0.733	2.185	2.27671	down	1.30888	up	transmembrane transport GO:0055085. organic anion transmembrane transporter activity GO:0008514. transmembrane transporter activity GO:0022857. inorganic anion exchanger activity GO:0005452. integral component of plasma membrane GO:0005887. organic anion transport GO:0015711. sodium-independent organic anion transport GO:0043252. sodium-independent organic anion transmembrane transporter activity…
CG4477	0.001	0.005	0.001	4.43621	up	1	up	serine-type endopeptidase activity GO:0004252. proteolysis GO:0006508. wing disc dorsal/ventral pattern formation GO:0048190
CG4520	0.008	0.047	0.006	6.15932	up	1.38136	down	protein transmembrane transporter activity GO:0008320. mitochondrial outer membrane translocase complex GO:0005742. protein import into mitochondrial matrix GO:0030150. protein transmembrane transporter activity GO:0008320
CG4562	48.47	16.176	44.265	2.99643	down	1.095	down	ATP binding GO:0005524; transmembrane transport GO:0055085; membrane GO:0016020; ATPase activity. coupled to transmembrane movement of substances GO:0042626
CG4563	5.98	1.527	24.001	3.91691	down	4.01338	up	catalytic activity GO:0003824. metabolic process GO:0008152. fatty acid ligase activity GO:0015645. fatty acid biosynthetic process GO:0006633
CG4577	14.314	6.689	11.331	2.1399	down	1.26319	down
CG4580	0.026	0.078	0.044	3.02873	up	1.72038	up	proteolysis GO:0006508. metalloendopeptidase activity GO:0004222
CG4592	10.057	4.242	6.893	2.37081	down	1.45917	down
CG4594	14.122	1.543	8.833	9.15242	down	1.59876	down	fatty acid beta-oxidation GO:0006635. mitochondrion GO:0005739. enoyl-CoA hydratase activity GO:0004300
CG4607	2.018	4.723	2.957	2.34018	up	1.46515	up	integral component of membrane GO:0016021. transmembrane transport GO:0055085. glucose import GO:0046323. integral component of plasma membrane GO:0005887. carbohydrate:proton symporter activity GO:0005351. hexose transmembrane transport GO:0008645. glucose transmembrane transporter activity GO:0005355
CG4623	14.474	6.596	16.352	2.19431	down	1.12973	up	mitochondrion GO:0005739. mitochondrion organization GO:0007005. mitochondrial fission GO:0000266
CG4631	0.035	0.006	0.074	5.95867	down	2.14569	up	molecular_function GO:0003674. cellular_component GO:0005575. biological_process GO:0008150
CG4653	46.471	5.047	20.136	9.20785	down	2.30782	down	serine-type endopeptidase activity GO:0004252. proteolysis GO:0006508
CG4669	0.013	0.001	0.018	10.8381	down	1.40468	up
CG4691	0.03	0.001	0.006	25.2202	down	5.1744	down
CG4704	0.007	0.001	0.001	6.11075	down	6.11075	down	calcium ion binding GO:0005509
CG4716	0.238	0.009	0.007	26.1353	down	35.7233	down	methylenetetrahydrofolate dehydrogenase [NAD(P)+] activity GO:0004486
CG4734	13.784	2.479	8.38	5.55978	down	1.64491	down	molecular_function GO:0003674. biological_process GO:0008150. cellular_component GO:0005575
CG4752	31.616	7.958	22.092	3.97265	down	1.43111	down
CG4757	0.88	0.158	0.105	5.58296	down	8.35288	down	cellular_component GO:0005575. biological_process GO:0008150
CG4763	0.007	0.001	0.005	6.19868	down	1.38136	down
CG4783	2.39	1.181	0.01	2.0241	down	235.291	down
CG4835	7.027	1.825	3.549	3.85019	down	1.9796	down	extracellular region GO:0005576. chitin metabolic process GO:0006030. chitin binding GO:0008061
CG4839	11.354	4.685	14.301	2.4235	down	1.25958	up	protein serine/threonine kinase activity GO:0004674. protein phosphorylation GO:0006468. ATP binding GO:0005524. cGMP-dependent protein kinase activity GO:0004692. cytoplasm GO:0005737. plasma membrane GO:0005886
CG4842	8.916	3.066	4.38	2.90838	down	2.03583	down	oxidation-reduction process GO:0055114. alcohol dehydrogenase (NAD) activity GO:0004022. neuron projection morphogenesis GO:0048812. cytoplasm GO:0005737
CG4860	5.772	1.704	6.479	3.3871	down	1.12251	up	flavin adenine dinucleotide binding GO:0050660. fatty acid beta-oxidation GO:0006635. acyl-CoA dehydrogenase activity GO:0003995. butyryl-CoA dehydrogenase activity GO:0004085. butyrate catabolic process GO:0046359. mitochondrion GO:0005739
CG4880	2.034	5.169	3.358	2.54132	up	1.6509	up	endoplasmic reticulum GO:0005783. ATP binding GO:0005524. nuclear envelope GO:0005635
CG4891	0.013	0.036	0.001	2.83517	up	10.4582	down
CG4892	0.007	0.056	0.215	7.98489	up	30.4256	up
CG4893	243.113	89.469	137.808	2.7173	down	1.76415	down	microtubule bundle formation GO:0001578. microtubule cytoskeleton organization GO:0000226. microtubule polymerization GO:0046785. neuronal cell body GO:0043025. axon GO:0030424
CG4955	0.031	0.066	0.134	2.14163	up	4.35791	up	cellular_component GO:0005575. biological_process GO:0008150. molecular_function GO:0003674
CG4960	0.001	0.007	0.001	5.96124	up	1	up	molecular_function GO:0003674. endoplasmic reticulum membrane GO:0005789. regulation of intracellular transport GO:0032386
CG4970	0.089	0.01	0.032	9.17028	down	2.75719	down	molecular_function GO:0003674. biological_process GO:0008150. cellular_component GO:0005575
CG4973	3.675	9.001	4.875	2.44942	up	1.32656	up	metal ion binding GO:0046872; U2-type spliceosomal complex GO:0005684; mRNA splicing. via spliceosome GO:0000398; zinc ion binding GO:0008270; neuron differentiation GO:0030182; nucleus GO:0005634; regulation of RNA splicing GO:0043484; snoRNA splicing GO:0034247
CG4995	4.228	1.227	4.065	3.44471	down	1.04007	down	transmembrane transport GO:0055085. mitochondrial transport GO:0006839. integral component of membrane GO:0016021. transmembrane transporter activity GO:0022857. amino acid transport GO:0006865. acyl carnitine transport GO:0006844. acyl carnitine transmembrane transporter activity GO:0015227. mitochondrial inner membrane GO:0005743
CG5011	101.359	44.128	64.215	2.29692	down	1.57842	down
CG5017	0.006	0.235	0.118	40.6309	up	20.3728	up	nucleus GO:0005634. nucleosome assembly GO:0006334. histone binding GO:0042393. spermatogenesis GO:0007283. Nebenkern GO:0016006. cytosol GO:0005829. male courtship behavior GO:0008049. memory GO:0007613
CG5024	0.008	0.001	0.001	6.31888	down	6.31888	down	calcium ion binding GO:0005509
CG5062	0.001	0.006	0.001	4.7224	up	1	up	biological_process GO:0008150. molecular_function GO:0003674. nucleoplasm GO:0005654
CG5078	0.013	0.051	0.223	3.91028	up	17.0982	up	integral component of membrane GO:0016021. transporter activity GO:0005215
CG5079	1.501	0.666	1.092	2.2536	down	1.37437	down
CG5089	1.258	0.369	1.006	3.4119	down	1.25029	down
CG5103	0.001	0.004	0.001	3.15692	up	1	up	catalytic activity GO:0003824. metabolic process GO:0008152
CG5107	0.037	0.001	0.007	30.9949	down	5.43997	down
CG5111	0.029	0.083	0.068	2.8733	up	2.35048	up	molecular_function GO:0003674. protein ubiquitination GO:0016567. nucleus GO:0005634. cytoplasm GO:0005737
CG5122	0.019	0.003	0.006	7.09735	down	3.02035	down	transferase activity. transferring acyl groups GO:0016746
CG5139	0.187	0.001	0.263	156.339	down	1.40468	up
CG5204	0.244	0.972	0.838	3.98009	up	3.43315	up	nucleic acid binding GO:0003676. nucleus GO:0005634. spermatogenesis GO:0007283. regulation of gene expression GO:0010468. chromatin binding GO:0003682. histone methyltransferase complex GO:0035097. covalent chromatin modification GO:0016569. RNA polymerase II core promoter sequence-specific DNA binding GO:0000979. regulation of histone methylation GO:0031060
CG5205	5.377	17.119	7.254	3.18344	up	1.3489	up	helicase activity GO:0004386; U5 snRNP GO:0005682; mRNA splicing. via spliceosome GO:0000398; small nuclear ribonucleoprotein complex GO:0030532; nucleic acid binding GO:0003676; ATP binding GO:0005524; centrosome localization GO:0051642; regulation of alternative mRNA splicing. via spliceosome GO:0000381; adherens junction organization GO:0034332
CG5213	0.006	0.001	0.006	5.13227	down	0.977483	up	mRNA binding GO:0003729. RNA binding GO:0003723
CG5214	178.784	88.848	139.428	2.01224	down	1.28227	down	mitochondrial oxoglutarate dehydrogenase complex GO:0009353. dihydrolipoyllysine-residue succinyltransferase activity GO:0004149. tricarboxylic acid cycle GO:0006099. cellular respiration GO:0045333. negative regulation of neuroblast proliferation GO:0007406
CG5217	0.012	0.079	0.007	6.84939	up	1.69305	down	biological_process GO:0008150. cellular_component GO:0005575. molecular_function GO:0003674
CG5225	0.511	0.222	0.362	2.30569	down	1.4118	down	biological_process GO:0008150. molecular_function GO:0003674. cellular_component GO:0005575
CG5246	1.172	0.583	1.399	2.01028	down	1.19375	up	proteolysis GO:0006508. serine-type endopeptidase activity GO:0004252
CG5250	0.01	0.243	0.252	25.3776	up	26.318	up	sodium ion transport GO:0006814. sodium:potassium-exchanging ATPase complex GO:0005890. potassium ion transport GO:0006813. sodium:potassium-exchanging ATPase activity GO:0005391. cellular sodium ion homeostasis GO:0006883. potassium ion import GO:0010107. cellular potassium ion homeostasis GO:0030007. ATPase activator activity GO:0001671. sodium ion export across plasma membrane GO:0036376
CG5265	0.096	0.017	0.06	5.71874	down	1.59187	down	carnitine O-acetyltransferase activity GO:0004092. peroxisome GO:0005777. endoplasmic reticulum GO:0005783. fatty acid metabolic process GO:0006631. carnitine metabolic process GO:0009437. mitochondrial inner membrane GO:0005743
CG5282	16.459	6.498	11.004	2.53293	down	1.49577	down	proteolysis GO:0006508
CG5290	16.349	76.113	37.684	4.65552	up	2.30499	up
CG5359	6.559	13.472	8.025	2.05378	up	1.2235	up	dynein intermediate chain binding GO:0045505. microtubule-based movement GO:0007018. dynein complex GO:0030286
CG5375	7.583	3.597	4.78	2.10823	down	1.58631	down	positive regulation of hippo signaling GO:0035332. negative regulation of growth GO:0045926. protein binding GO:0005515. adherens junction GO:0005912. apical plasma membrane GO:0016324. hippo signaling GO:0035329. positive regulation of protein serine/threonine kinase activity GO:0071902
CG5386	0.187	0.463	0.711	2.47295	up	3.8039	up	molecular_function GO:0003674. cellular_component GO:0005575. biological_process GO:0008150
CG5389	0.026	0.341	0.587	12.9906	up	22.384	up	proton transmembrane transport GO:1902600; mitochondrial proton-transporting ATP synthase complex. catalytic core F(1) GO:0000275; ATP binding GO:0005524; proton-transporting ATP synthase activity. rotational mechanism GO:0046933; ATP synthesis coupled proton transport GO:0015986; proton-transporting ATPase activity. rotational mechanism GO:0046961; determination of adult lifespan GO:0008340; reg…
CG5391	1.337	2.844	3.594	2.12724	up	2.68881	up
CG5398	0.017	0.045	0.093	2.69797	up	5.59591	up	channel activity GO:0015267. integral component of membrane GO:0016021. transmembrane transport GO:0055085. integral component of plasma membrane GO:0005887. water channel activity GO:0015250
CG5399	336.649	156.864	243.608	2.14612	down	1.38193	down	molecular_function GO:0003674. cellular_component GO:0005575. biological_process GO:0008150
CG5402	63.16	24.52	22.285	2.57584	down	2.83416	down	multicellular organism reproduction GO:0032504. extracellular space GO:0005615
CG5432	0.005	0.177	0.053	34.6317	up	10.3678	up	fructose-bisphosphate aldolase activity GO:0004332. glycolytic process GO:0006096
CG5440	0.007	0.001	0.001	6.24409	down	6.24409	down	cellular_component GO:0005575. protein polyubiquitination GO:0000209. ubiquitin-protein transferase activity GO:0004842
CG5506	4.186	13.064	34.682	3.12126	up	8.28605	up
CG5509	0.405	0.154	0.357	2.63621	down	1.13682	down	cellular_component GO:0005575. molecular_function GO:0003674. biological_process GO:0008150
CG5539	0.023	0.081	0.141	3.57958	up	6.21175	up	cellular_component GO:0005575. biological_process GO:0008150. molecular_function GO:0003674
CG5549	0.632	0.266	0.766	2.3809	down	1.21122	up	integral component of membrane GO:0016021. glycine:sodium symporter activity GO:0015375. glycine transport GO:0015816. neurotransmitter transport GO:0006836. neurotransmitter transporter activity GO:0005326. neurotransmitter:sodium symporter activity GO:0005328. regulation of circadian rhythm GO:0042752. glycine import across plasma membrane GO:1903804. transporter activity GO:0005215
CG5556	0.011	0.001	0.006	9.40077	down	1.95354	down	metabolic process GO:0008152
CG5561	0.11	0.334	0.126	3.02873	up	1.14692	up	metabolic process GO:0008152
CG5565	0.148	0.367	0.207	2.48835	up	1.40468	up	metabolic process GO:0008152
CG5567	78.31	29.593	56.8	2.64625	down	1.37871	down	alkaline phosphatase activity GO:0004035. nucleus GO:0005634. phosphoprotein phosphatase activity GO:0004721. cytoplasm GO:0005737. protein dephosphorylation GO:0006470
CG5568	0.021	0.008	0.307	2.49163	down	14.8989	up	catalytic activity GO:0003824. metabolic process GO:0008152. fatty acid biosynthetic process GO:0006633. fatty acid ligase activity GO:0015645
CG5577	11.977	2.165	11.329	5.53201	down	1.05723	down	protein dephosphorylation GO:0006470. alkaline phosphatase activity GO:0004035. cytoplasm GO:0005737. phosphoprotein phosphatase activity GO:0004721. nucleus GO:0005634. phosphatase activity GO:0016791. cytosol GO:0005829. dephosphorylation GO:0016311
CG5608	7.11	15.089	7.396	2.12217	up	1.04019	up	phosphatidylinositol biosynthetic process GO:0006661. PAS complex GO:0070772. lateral inhibition GO:0046331
CG5612	5.05	2.439	1.896	2.07037	down	2.66422	down
CG5614	0.007	0.03	0.001	4.11835	up	6.07661	down	cellular_component GO:0005575. molecular_function GO:0003674. biological_process GO:0008150
CG5623	0.001	0.006	0.001	4.81426	up	1	up	molecular_function GO:0003674. cellular_component GO:0005575. biological_process GO:0008150
CG5646	0.452	0.194	0.337	2.33077	down	1.34313	down	transmembrane transporter activity GO:0022857. acyl carnitine transmembrane transporter activity GO:0015227. mitochondrial transport GO:0006839. amino acid transport GO:0006865. integral component of membrane GO:0016021. mitochondrial inner membrane GO:0005743. acyl carnitine transport GO:0006844
CG5653	0.008	0.016	0.052	2.06277	up	6.76478	up	oxidoreductase activity GO:0016491. oxidation-reduction process GO:0055114
CG5662	0.008	0.073	0.001	9.11067	up	6.73118	down	protein targeting to mitochondrion GO:0006626. mitochondrial outer membrane GO:0005741
CG5665	1.973	0.96	0.662	2.05609	down	2.98081	down	cellular_component GO:0005575. carboxylic ester hydrolase activity GO:0052689. lipase activity GO:0016298. lipid catabolic process GO:0016042
CG5681	0.21	0.008	0.081	25.1477	down	2.59951	down	cellular_component GO:0005575. biological_process GO:0008150. molecular_function GO:0003674
CG5693	0.001	0.011	0.001	9.42861	up	1	up
CG5724	0.632	2.466	7.768	3.90177	up	12.2918	up	metabolic process GO:0008152. glucuronosyltransferase activity GO:0015020. intracellular membrane-bounded organelle GO:0043231. UDP-glycosyltransferase activity GO:0008194
CG5758	9.755	4.531	7.399	2.15311	down	1.31832	down	synaptic target recognition GO:0008039
CG5767	9.339	3.387	20.188	2.75699	down	2.16163	up
CG5778	2.177	5.855	2.617	2.6901	up	1.20243	up
CG5783	7.5	3.239	4.654	2.31561	down	1.61155	down	N-acetyltransferase activity GO:0008080
CG5793	114.325	29.853	60.57	3.82958	down	1.88749	down	catalytic activity GO:0003824. metabolic process GO:0008152
CG5800	14.417	33.371	16.121	2.31462	up	1.11819	up	RNA helicase activity GO:0003724. nucleic acid binding GO:0003676. ATP binding GO:0005524. larval somatic muscle development GO:0007526. RNA secondary structure unwinding GO:0010501. ATP-dependent RNA helicase activity GO:0004004
CG5804	154.733	23.757	130.724	6.51319	down	1.18366	down	fatty-acyl-CoA binding GO:0000062
CG5808	7.106	14.993	8.132	2.11002	up	1.14438	up	mRNA binding GO:0003729; protein peptidyl-prolyl isomerization GO:0000413; nucleic acid binding GO:0003676; mRNA splicing. via spliceosome GO:0000398; catalytic step 2 spliceosome GO:0071013; precatalytic spliceosome GO:0071011; regulation of phosphorylation of RNA polymerase II C-terminal domain GO:1901407; nucleus GO:0005634; peptidyl-prolyl cis-trans isomerase activity GO:0003755
CG5849	15.927	7.81	13.771	2.03918	down	1.15652	down	peptide catabolic process GO:0043171. metalloaminopeptidase activity GO:0070006. peptide binding GO:0042277. cytoplasm GO:0005737. proteolysis GO:0006508. zinc ion binding GO:0008270
CG5860	0.007	0.021	0.005	2.86254	up	1.45767	down	proteolysis GO:0006508. aspartic-type endopeptidase activity GO:0004190
CG5866	1.666	0.634	0.315	2.62758	down	5.28442	down
CG5882	0.387	1.314	0.565	3.3919	up	1.45832	up
CG5883	11.059	1.472	9.773	7.51397	down	1.13154	down	extracellular region GO:0005576. chitin metabolic process GO:0006030. chitin binding GO:0008061
CG5892	8.619	1.597	8.482	5.39783	down	1.01616	down	transferase activity. transferring acyl groups other than amino-acyl groups GO:0016747
CG5897	5.395	0.666	2.181	8.10325	down	2.47391	down	chitin metabolic process GO:0006030. extracellular region GO:0005576. chitin binding GO:0008061
CG5941	39.421	81.068	36.433	2.05647	up	1.08201	down	RNA binding GO:0003723. positive regulation of translational initiation GO:0045948. protein-containing complex GO:0032991. translation reinitiation GO:0002188. formation of translation preinitiation complex GO:0001731. cytosolic small ribosomal subunit GO:0022627
CG5945	0.539	0.223	0.52	2.41959	down	1.03766	down	extracellular space GO:0005615. circadian rhythm GO:0007623
CG5961	9.797	19.824	15.782	2.0234	up	1.61082	up	SCF ubiquitin ligase complex GO:0019005. SCF-dependent proteasomal ubiquitin-dependent protein catabolic process GO:0031146. ubiquitin-protein transferase activity GO:0004842. cytoplasm GO:0005737
CG5999	0.04	0.851	2.431	21.4774	up	61.3781	up	metabolic process GO:0008152. glucuronosyltransferase activity GO:0015020. intracellular membrane-bounded organelle GO:0043231. UDP-glycosyltransferase activity GO:0008194
CG6012	3.464	0.832	1.621	4.16376	down	2.13648	down
CG6028	136.992	52.336	89.378	2.61754	down	1.53273	down	catalytic activity GO:0003824. metabolic process GO:0008152
CG6036	0.005	0.029	0.014	5.72155	up	2.70867	up	protein serine/threonine phosphatase activity GO:0004722. protein dephosphorylation GO:0006470. manganese ion binding GO:0030145. magnesium ion binding GO:0000287. cytoplasm GO:0005737. nucleus GO:0005634
CG6044	6.814	3.067	4.355	2.2216	down	1.56454	down
CG6048	9.582	3.58	5.857	2.67626	down	1.63615	down	proteolysis GO:0006508. serine-type endopeptidase activity GO:0004252. regulation of terminal button organization GO:2000331
CG6052	0.016	0.003	0.021	4.99542	down	1.28229	up	transmembrane transport GO:0055085; ATP binding GO:0005524; ATPase activity. coupled to transmembrane movement of substances GO:0042626; integral component of membrane GO:0016021; lipid transport GO:0006869; intracellular membrane-bounded organelle GO:0043231
CG6066	7.861	30.977	10.83	3.94081	up	1.37772	up	chromatin binding GO:0003682; Notch signaling pathway GO:0007219; negative regulation of transcription. DNA-templated GO:0045892; catalytic step 2 spliceosome GO:0071013; mRNA splicing. via spliceosome GO:0000398
CG6083	1.673	0.374	1.546	4.47054	down	1.08173	down	oxidoreductase activity GO:0016491. oxidation-reduction process GO:0055114. mushroom body development GO:0016319
CG6106	5.364	2.157	4.518	2.48672	down	1.1872	down	cobalt ion binding GO:0050897. zinc ion binding GO:0008270. allantoin catabolic process GO:0000256. purine nucleobase catabolic process GO:0006145. cytoplasm GO:0005737. allantoinase activity GO:0004038
CG6125	3.72	1.734	5.218	2.14541	down	1.40261	up	secondary active sulfate transmembrane transporter activity GO:0008271. sulfate transport GO:0008272. sulfate transmembrane transporter activity GO:0015116. integral component of plasma membrane GO:0005887. sulfate transmembrane transport GO:1902358
CG6138	0.012	0.201	0.12	16.183	up	9.6895	up
CG6140	0.192	0.065	0.26	2.97613	down	1.34958	up	fumarate hydratase activity GO:0004333. tricarboxylic acid cycle GO:0006099. mitochondrion GO:0005739. cytoplasm GO:0005737. tricarboxylic acid cycle enzyme complex GO:0045239
CG6144	11.531	5.53	8.311	2.08524	down	1.38747	down	oxidation-reduction process GO:0055114. ferrous iron binding GO:0008198
CG6149	0.001	0.006	0.001	5.14424	up	1	up	integral component of membrane GO:0016021. endomembrane system GO:0012505
CG6163	1.157	0.563	0.992	2.05372	down	1.16613	down	regulation of transcription by RNA polymerase II GO:0006357. transcription factor complex GO:0005667. nucleus GO:0005634
CG6168	0.154	0.063	0.193	2.44862	down	1.25281	up	glutaminyl-peptide cyclotransferase activity GO:0016603; metalloendopeptidase activity GO:0004222; proteolysis GO:0006508; extracellular space GO:0005615; multicellular organism reproduction GO:0032504; defense response to Gram-negative bacterium GO:0050829; peptidyl-pyroglutamic acid biosynthetic process. using glutaminyl-peptide cyclotransferase GO:0017186; zinc ion binding GO:0008270
CG6171	15.392	71.5	15.608	4.64517	up	1.014	up	single strand break repair GO:0000012; nucleus GO:0005634; double-strand break repair GO:0006302; nucleic acid phosphodiester bond hydrolysis GO:0090305; DNA-(apurinic or apyrimidinic site) endonuclease activity GO:0003906; 3'-5' exonuclease activity GO:0008408; endodeoxyribonuclease activity GO:0004520; DNA catabolic process. endonucleolytic GO:0000737; site of double-strand break GO:0035861
CG6209	0.007	0.018	0.005	2.58388	up	1.26146	down	catalytic step 2 spliceosome GO:0071013; precatalytic spliceosome GO:0071011; mRNA splicing. via spliceosome GO:0000398
CG6220	0.031	0.011	0.007	2.74457	down	4.19423	down	negative regulation of transcription by RNA polymerase II GO:0000122; Cdc73/Paf1 complex GO:0016593; transcription factor activity. RNA polymerase II transcription factor binding GO:0001076; nucleus GO:0005634; positive regulation of transcription elongation from RNA polymerase II promoter GO:0032968; recruitment of 3'-end processing factors to RNA polymerase II holoenzyme complex GO:0034402; RNA…
CG6232	70.185	30.809	53.248	2.27808	down	1.31807	down	peptidase activity GO:0008233. larval heart development GO:0007508. extracellular matrix GO:0031012. positive regulation of extracellular matrix assembly GO:1901203
CG6255	0.04	0.009	0.113	4.44578	down	2.80937	up	metabolic process GO:0008152. cofactor binding GO:0048037. succinate metabolic process GO:0006105. cytosol GO:0005829. succinate-CoA ligase (GDP-forming) activity GO:0004776. nucleoside triphosphate biosynthetic process GO:0009142. tricarboxylic acid cycle GO:0006099. succinyl-CoA metabolic process GO:0006104. succinate-CoA ligase (ADP-forming) activity GO:0004775
CG6272	52.994	125.62	39.882	2.37046	up	1.32879	down	DNA binding transcription factor activity GO:0003700; regulation of transcription. DNA-templated GO:0006355; double-strand break repair GO:0006302; P-element binding GO:0003693; DNA repair complex GO:1990391
CG6280	0.924	2.985	3.345	3.22872	up	3.61823	up	cellular_component GO:0005575. molecular_function GO:0003674. biological_process GO:0008150
CG6283	1.759	3.773	9.298	2.14458	up	5.28546	up	cellular_component GO:0005575. phosphatidylcholine 1-acylhydrolase activity GO:0008970. lipid catabolic process GO:0016042. lipase activity GO:0016298
CG6295	0.062	0.129	0.318	2.07954	up	5.13375	up	cellular_component GO:0005575. phosphatidylcholine 1-acylhydrolase activity GO:0008970. lipid catabolic process GO:0016042. lipase activity GO:0016298
CG6296	6.1	0.328	2.657	18.6048	down	2.29574	down	cellular_component GO:0005575. phosphatidylcholine 1-acylhydrolase activity GO:0008970. lipid catabolic process GO:0016042. lipase activity GO:0016298
CG6300	1.42	0.418	3.551	3.39374	down	2.50087	up	metabolic process GO:0008152. catalytic activity GO:0003824. fatty acid biosynthetic process GO:0006633. fatty acid ligase activity GO:0015645
CG6332	0.007	0.022	0.077	2.93261	up	10.5353	up
CG6333	0.086	0.27	0.153	3.14755	up	1.7768	up	biological_process GO:0008150. cellular_component GO:0005575. molecular_function GO:0003674
CG6361	32.753	16.261	21.368	2.01426	down	1.53281	down	proteolysis GO:0006508. serine-type endopeptidase activity GO:0004252. regulation of melanization defense response GO:0035007
CG6380	0.006	0.001	0.001	4.7481	down	4.7481	down	regulation of signal transduction GO:0009966. regulation of phosphoprotein phosphatase activity GO:0043666. protein phosphatase inhibitor activity GO:0004864. protein phosphatase type 1 complex GO:0000164
CG6409	219.711	70.115	178.283	3.13356	down	1.23237	down
CG6421	0.049	0.001	0.007	40.9439	down	6.59295	down	extracellular space GO:0005615. defense response to Gram-negative bacterium GO:0050829. lysozyme activity GO:0003796
CG6435	0.008	0.066	0.068	8.61088	up	8.92998	up	lysozyme activity GO:0003796
CG6475	0.089	0.179	0.208	2.00903	up	2.32638	up	metabolic process GO:0008152. glucuronosyltransferase activity GO:0015020. intracellular membrane-bounded organelle GO:0043231. UDP-glycosyltransferase activity GO:0008194
CG6484	18.869	3.006	11.809	6.2771	down	1.59785	down	integral component of membrane GO:0016021. transmembrane transport GO:0055085. integral component of plasma membrane GO:0005887. hexose transmembrane transport GO:0008645. glucose import GO:0046323. carbohydrate:proton symporter activity GO:0005351. glucose transmembrane transporter activity GO:0005355
CG6490	4.089	1.915	4.145	2.13494	down	1.01374	up	dendrite GO:0030425. axon GO:0030424. negative regulation of synaptic growth at neuromuscular junction GO:0045886. neuron remodeling GO:0016322
CG6497	0.009	0.001	0.001	7.78013	down	7.78013	down
CG6499	0.411	1.073	0.372	2.61168	up	1.10431	down	detection of chemical stimulus involved in sensory perception of smell GO:0050911. cellular response to ammonia GO:1903718. integral component of plasma membrane GO:0005887. ammonium transmembrane transport GO:0072488. ammonium transmembrane transporter activity GO:0008519
CG6511	6.274	29.093	18.731	4.63733	up	2.98571	up
CG6512	69.731	175.6	80.918	2.51826	up	1.16044	up	proteolysis GO:0006508. metalloendopeptidase activity GO:0004222. mitochondrion GO:0005739. integral component of membrane GO:0016021. zinc ion binding GO:0008270. ATP binding GO:0005524. mitochondrial fusion GO:0008053. mitochondrial protein processing GO:0034982. cristae formation GO:0042407. protein-containing complex assembly GO:0065003. mitochondrial inner membrane GO:0005743
CG6520	25.898	68.491	36.932	2.6447	up	1.4261	up	molecular_function GO:0003674. negative regulation of Notch signaling pathway GO:0045746. nucleus GO:0005634
CG6527	0.013	0.046	0.001	3.48619	up	10.9118	down	endoplasmic reticulum membrane GO:0005789
CG6553	3.699	0.286	0.986	12.9569	down	3.75286	down	sensory perception of pain GO:0019233
CG6576	0.013	0.07	0.11	5.22148	up	8.27151	up	CCR4-NOT core complex GO:0030015. P-body GO:0000932. negative regulation of translation GO:0017148
CG6614	0.003	0.01	0.011	3.38861	up	3.51418	up	biological_process GO:0008150. cellular_component GO:0005575. molecular_function GO:0003674
CG6678	2.393	0.989	2.075	2.41939	down	1.15311	down
CG6686	87.029	203.152	105.207	2.33431	up	1.20888	up	RNA binding GO:0003723; precatalytic spliceosome GO:0071011; mRNA splicing. via spliceosome GO:0000398; positive regulation of ERK1 and ERK2 cascade GO:0070374; positive regulation of Ras protein signal transduction GO:0046579; U4/U6 x U5 tri-snRNP complex GO:0046540; mRNA cis splicing. via spliceosome GO:0045292; maturation of 5S rRNA GO:0000481
CG6726	35.356	15.421	28.488	2.29272	down	1.24108	down	cytoplasm GO:0005737. aminoacylase activity GO:0004046. cellular amino acid metabolic process GO:0006520
CG6738	22.446	1.007	6.869	22.2824	down	3.2678	down	cytoplasm GO:0005737. cellular amino acid metabolic process GO:0006520. aminoacylase activity GO:0004046
CG6789	0.024	0.005	0.069	4.66559	down	2.80937	up	nucleus GO:0005634; cytoplasm GO:0005737; proteasome regulatory particle. lid subcomplex GO:0008541; ubiquitin-dependent protein catabolic process GO:0006511; ubiquitin binding GO:0043130; endopeptidase activator activity GO:0061133; proteasome binding GO:0070628
CG6800	1.109	2.287	1.094	2.06272	up	1.01333	down	protein phosphorylation GO:0006468. protein serine/threonine kinase activity GO:0004674. ATP binding GO:0005524. TFIIK complex GO:0070985. RNA polymerase II carboxy-terminal domain kinase activity GO:0008353. cyclin-dependent protein serine/threonine kinase activity GO:0004693. positive regulation of cyclin-dependent protein kinase activity GO:1904031. nucleus GO:0005634. cyclin-dependent protein…
CG6830	13.848	5.807	11.358	2.38462	down	1.21915	down
CG6839	0.285	0.056	0.362	5.09364	down	1.2731	up	hydrolase activity GO:0016787; nucleic acid binding GO:0003676; metal ion binding GO:0046872; nuclease activity GO:0004518; DNA catabolic process. endonucleolytic GO:0000737; mitochondrion GO:0005739; apoptotic DNA fragmentation GO:0006309
CG6841	15.889	32.294	17.654	2.03251	up	1.11111	up	mRNA splicing. via spliceosome GO:0000398; small nuclear ribonucleoprotein complex GO:0030532; nucleus GO:0005634; regulation of alternative mRNA splicing. via spliceosome GO:0000381; RNA binding GO:0003723; catalytic step 2 spliceosome GO:0071013; precatalytic spliceosome GO:0071011; spliceosomal tri-snRNP complex assembly GO:0000244; U4/U6 x U5 tri-snRNP complex GO:0046540
CG6888	0.014	0.007	0.057	2.02123	down	4.07686	up	cell redox homeostasis GO:0045454. oxidation-reduction process GO:0055114. cytoplasm GO:0005737. thioredoxin peroxidase activity GO:0008379. hydrogen peroxide catabolic process GO:0042744. extracellular exosome GO:0070062
CG6891	46.99	127.701	123.104	2.71763	up	2.6198	up	actin binding GO:0003779. intracellular GO:0005622
CG6893	0.045	0.009	0.006	5.19707	down	7.10364	down	mitochondrial transport GO:0006839. sulfate transmembrane transporter activity GO:0015116. antiporter activity GO:0015297. thiosulfate transmembrane transporter activity GO:0015117. transmembrane transporter activity GO:0022857. mitochondrial inner membrane GO:0005743. phosphate ion transmembrane transport GO:0035435. malate transmembrane transporter activity GO:0015140. oxaloacetate transport GO…
CG6908	4.996	1.558	6.474	3.20611	down	1.29576	up	copper ion homeostasis GO:0055070
CG6912	61.274	15.301	41.493	4.00461	down	1.47672	down
CG6914	0.001	0.052	0.008	43.5122	up	6.54169	up	NADH dehydrogenase (ubiquinone) activity GO:0008137; mitochondrial electron transport. NADH to ubiquinone GO:0006120; mitochondrial respiratory chain complex I GO:0005747
CG6928	4.34	11.356	6.044	2.6166	up	1.39262	up	secondary active sulfate transmembrane transporter activity GO:0008271. sulfate transport GO:0008272. sulfate transmembrane transporter activity GO:0015116. sulfate transmembrane transport GO:1902358. integral component of plasma membrane GO:0005887
CG6980	3.11	7.003	4.131	2.25132	up	1.32826	up	cellular_component GO:0005575. biological_process GO:0008150. molecular_function GO:0003674. cytoplasm GO:0005737. protein folding GO:0006457
CG6996	0.509	2.209	2.076	4.34055	up	4.07985	up	extracellular region GO:0005576. chitin binding GO:0008061. chitin metabolic process GO:0006030
CG7046	0.015	0.17	0.22	11.6455	up	15.0627	up	cytoplasm GO:0005737; protein homodimerization activity GO:0042803; nucleus GO:0005634; protein heterodimerization activity GO:0046982; polytene chromosome interband GO:0005705; regulation of transcription. DNA-templated GO:0006355; chromatin remodeling GO:0006338; chromatin binding GO:0003682
CG7054	21.756	5.033	12.037	4.32307	down	1.8075	down
CG7084	8.251	3.418	6.819	2.41415	down	1.21002	down	transmembrane transport GO:0055085. transmembrane transporter activity GO:0022857. integral component of plasma membrane GO:0005887. integral component of membrane GO:0016021. inorganic anion exchanger activity GO:0005452. organic anion transmembrane transporter activity GO:0008514. sodium-independent organic anion transport GO:0043252. sodium-independent organic anion transmembrane transporter a…
CG7094	0.064	0.144	0.119	2.24617	up	1.85822	up	protein serine/threonine kinase activity GO:0004674. protein phosphorylation GO:0006468. ATP binding GO:0005524. cytoplasm GO:0005737
CG7126	0.178	1.125	0.65	6.33245	up	3.65912	up
CG7130	9.017	55.205	17.948	6.12206	up	1.99034	up
CG7164	0.006	0.001	0.01	4.84808	down	1.68164	up
CG7196	1.339	0.619	0.987	2.16282	down	1.35626	down	cellular_component GO:0005575. biological_process GO:0008150. molecular_function GO:0003674
CG7202	0.039	0.01	0.133	4.03278	down	3.44076	up	biological_process GO:0008150. cellular_component GO:0005575. molecular_function GO:0003674
CG7211	0.009	0.001	0.001	7.83397	down	7.83397	down	ATP synthesis coupled proton transport GO:0015986; mitochondrial proton-transporting ATP synthase complex. coupling factor F(o) GO:0000276; ATP metabolic process GO:0046034; proton-transporting ATP synthase activity. rotational mechanism GO:0046933
CG7213	0.001	0.017	0.001	14.1173	up	1	up
CG7229	0.105	0.219	0.134	2.08191	up	1.27587	up	nuclear body GO:0016604. nucleolus GO:0005730. chromosome GO:0005694. spermatogenesis GO:0007283. nuclear chromatin GO:0000790
CG7251	0.001	0.008	0.005	6.34886	up	4.40492	up
CG7255	3.133	33.609	20.764	10.727	up	6.62724	up	membrane GO:0016020. amino acid transmembrane transporter activity GO:0015171. amino acid transmembrane transport GO:0003333. L-arginine import across plasma membrane GO:0097638. L-lysine transmembrane transporter activity GO:0015189. arginine transmembrane transporter activity GO:0015181. L-ornithine transmembrane transporter activity GO:0000064. L-ornithine transmembrane transport GO:1903352
CG7271	0.001	0.018	0.055	14.843	up	46.179	up	cellular_component GO:0005575. biological_process GO:0008150. molecular_function GO:0003674. nucleic acid binding GO:0003676
CG7276	0.001	0.077	0.001	63.973	up	1	up	dynein intermediate chain binding GO:0045505. microtubule-based movement GO:0007018. dynein complex GO:0030286
CG7309	0.004	0.001	0.004	3.54227	down	1.03073	up	sodium ion transport GO:0006814. citrate transport GO:0015746. integral component of membrane GO:0016021. anion transmembrane transport GO:0098656. transporter activity GO:0005215. succinate transmembrane transporter activity GO:0015141. citrate transmembrane transporter activity GO:0015137
CG7311	0.018	0.115	0.044	6.4249	up	2.43298	up	glycerol-3-phosphate dehydrogenase activity GO:0004368. mitochondrion GO:0005739. oxidation-reduction process GO:0055114. glycerol-3-phosphate metabolic process GO:0006072. glycerol-3-phosphate dehydrogenase complex GO:0009331
CG7320	0.536	0.205	0.349	2.61298	down	1.53789	down
CG7322	44.063	18.132	33.881	2.43014	down	1.30051	down	oxidoreductase activity GO:0016491. carbonyl reductase (NADPH) activity GO:0004090. xylulose metabolic process GO:0005997. L-xylulose reductase (NADP+) activity GO:0050038. glucose metabolic process GO:0006006
CG7328	13.303	4.854	5.938	2.74049	down	2.24028	down	fructose metabolic process GO:0006000. ketohexokinase activity GO:0004454. carbohydrate phosphorylation GO:0046835. cytoplasm GO:0005737. fructokinase activity GO:0008865
CG7329	0.524	0.182	0.767	2.87521	down	1.46439	up	hydrolase activity. acting on ester bonds GO:0016788
CG7335	0.005	0.029	0.042	5.71388	up	8.3801	up	fructose metabolic process GO:0006000. ketohexokinase activity GO:0004454. cytoplasm GO:0005737. carbohydrate phosphorylation GO:0046835. fructokinase activity GO:0008865. carbohydrate kinase activity GO:0019200
CG7362	0.039	0.005	0.042	8.00231	down	1.08806	up	potassium ion binding GO:0030955. magnesium ion binding GO:0000287. glycolytic process GO:0006096. cytoplasm GO:0005737. pyruvate kinase activity GO:0004743
CG7368	0.632	0.309	0.438	2.04614	down	1.44255	down	nucleic acid binding GO:0003676. negative regulation of transcription by RNA polymerase II GO:0000122
CG7370	11.917	4.937	12.099	2.41397	down	1.01525	up
CG7372	14.858	38.767	21.613	2.60923	up	1.45467	up	nucleus GO:0005634. DNA binding transcription factor activity GO:0003700. negative regulation of transcription by RNA polymerase II GO:0000122. RNA polymerase II regulatory region sequence-specific DNA binding GO:0000977
CG7377	5.867	0.16	0.018	36.6066	down	330.545	down
CG7384	0.738	2.474	0.917	3.35081	up	1.24158	up
CG7387	0.391	1.055	1.061	2.6979	up	2.71237	up	protein folding GO:0006457. heat shock protein binding GO:0031072. unfolded protein binding GO:0051082. regulation of apoptotic process GO:0042981. mitochondrion organization GO:0007005. mitochondrion GO:0005739
CG7423	2.379	0.609	0.424	3.90664	down	5.61558	down	positive regulation of cell growth GO:0030307. cytosol GO:0005829. sequence-specific DNA binding GO:0043565. nucleus GO:0005634
CG7509	0.024	0.423	0.749	17.9235	up	31.7607	up
CG7542	0.283	4.902	0.699	17.3288	up	2.46977	up	serine-type endopeptidase activity GO:0004252. proteolysis GO:0006508
CG7557	0.169	0.07	0.078	2.42626	down	2.16561	down
CG7560	4.732	1.783	3.661	2.65466	down	1.29272	down	oxidation-reduction process GO:0055114. methionine metabolic process GO:0006555. methylenetetrahydrofolate reductase (NAD(P)H) activity GO:0004489. cytosol GO:0005829. one-carbon metabolic process GO:0006730
CG7567	46.996	16.385	20.312	2.86831	down	2.31372	down
CG7568	0.774	0.325	0.898	2.38175	down	1.16014	up	cytoplasm GO:0005737
CG7579	0.006	0.061	0.084	9.873	up	13.5447	up	polypeptide N-acetylgalactosaminyltransferase activity GO:0004653. oligosaccharide biosynthetic process GO:0009312
CG7606	0.012	0.001	0.118	9.94618	down	9.88635	up
CG7616	20.15	6.369	10.895	3.16368	down	1.84947	down	mitochondrion organization GO:0007005. mitochondrial inner membrane GO:0005743. lipid homeostasis GO:0055088
CG7653	0.004	0.001	0.001	3.54899	down	3.54899	down	peptide binding GO:0042277. metalloaminopeptidase activity GO:0070006. zinc ion binding GO:0008270. proteolysis GO:0006508. peptide catabolic process GO:0043171. cytoplasm GO:0005737
CG7694	7.284	3.516	5.478	2.07158	down	1.32962	down	protein autoubiquitination GO:0051865. ubiquitin-protein transferase activity GO:0004842. zinc ion binding GO:0008270
CG7714	167.344	77.709	163.92	2.15347	down	1.02089	down	chitin metabolic process GO:0006030. chitin binding GO:0008061. lateral inhibition GO:0046331
CG7716	0.007	0.051	0.031	7.07917	up	4.23862	up	spindle pole GO:0000922. structural constituent of cytoskeleton GO:0005200. gamma-tubulin small complex GO:0008275. mitotic spindle assembly GO:0090307. gamma-tubulin complex GO:0000930. microtubule minus-end binding GO:0051011. centrosome GO:0005813. gamma-tubulin binding GO:0043015. microtubule nucleation by interphase microtubule organizing center GO:0051415. cytoplasmic microtubule organizati…
CG7763	34.22	174.834	47.436	5.10904	up	1.38618	up	carbohydrate binding GO:0030246
CG7786	0.319	0.788	0.675	2.46985	up	2.11481	up	regulation of transcription. DNA-templated GO:0006355; nucleus GO:0005634; transcriptional activator activity. RNA polymerase II proximal promoter sequence-specific DNA binding GO:0001077; RNA polymerase II regulatory region sequence-specific DNA binding GO:0000977
CG7804	0.111	0.694	0.111	6.22917	up	1.00678	up	mRNA binding GO:0003729. nucleic acid binding GO:0003676
CG7856	0.016	0.045	0.045	2.70898	up	2.72016	up	sensory perception of pain GO:0019233
CG7860	51.76	109.294	115.619	2.11155	up	2.23374	up	asparaginase activity GO:0004067. cytoplasm GO:0005737. asparagine catabolic process via L-aspartate GO:0033345
CG7881	5.462	0.823	4.969	6.63482	down	1.09922	down	anion transport GO:0006820. integral component of membrane GO:0016021. plasma membrane GO:0005886. transmembrane transporter activity GO:0022857
CG7882	0.345	0.106	0.256	3.25052	down	1.35074	down	transmembrane transporter activity GO:0022857. integral component of membrane GO:0016021. transmembrane transport GO:0055085
CG7884	6.061	12.775	9.351	2.10771	up	1.54278	up	cellular_component GO:0005575. biological_process GO:0008150. molecular_function GO:0003674
CG7886	0.291	0.691	0.277	2.37593	up	1.0498	down	molecular_function GO:0003674. centrosome GO:0005813. cilium organization GO:0044782. ciliary basal body GO:0036064
CG7907	0.062	0.029	0.036	2.18388	down	1.71941	down	mRNA splicing. via spliceosome GO:0000398; mRNA cis splicing. via spliceosome GO:0045292; nucleus GO:0005634; nuclear-transcribed mRNA catabolic process. nonsense-mediated decay GO:0000184; primary miRNA processing GO:0031053; mRNA cap binding complex GO:0005845; mRNA export from nucleus GO:0006406; mRNA binding GO:0003729; RNA cap binding GO:0000339; nuclear cap binding complex GO:0005846; ribon…
CG7916	7.204	0.673	4.482	10.7053	down	1.60737	down
CG7945	63.881	154.487	93.901	2.41835	up	1.46994	up	chaperone binding GO:0051087. adenyl-nucleotide exchange factor activity GO:0000774
CG7953	3.752	0.553	5.063	6.78781	down	1.34963	up
CG7968	5.94	0.34	5.477	17.4448	down	1.08442	down
CG7970	134.909	56.446	71.742	2.39005	down	1.88046	down	cytosol GO:0005829
CG8006	0.006	0.001	0.006	5.12854	down	1.02998	up	molecular_function GO:0003674. biological_process GO:0008150. cellular_component GO:0005575
CG8093	0.276	0.06	1.652	4.57499	down	5.9828	up	hydrolase activity. acting on ester bonds GO:0016788; lipid metabolic process GO:0006629; lipase activity GO:0016298; multicellular organism reproduction GO:0032504; extracellular space GO:0005615
CG8100	8.66	0.991	12.687	8.73664	down	1.465	up
CG8102	0.017	0.004	0.17	3.95798	down	9.85166	up	NADH dehydrogenase activity GO:0003954; mitochondrial electron transport. NADH to ubiquinone GO:0006120; mitochondrial respiratory chain complex I GO:0005747; 4 iron. 4 sulfur cluster binding GO:0051539; multicellular organism reproduction GO:0032504; extracellular space GO:0005615
CG8117	0.011	0.14	0.242	12.9559	up	22.3933	up	nucleic acid binding GO:0003676; zinc ion binding GO:0008270; transcription. DNA-templated GO:0006351
CG8119	0.043	0.016	0.056	2.76241	down	1.30048	up	DNA binding GO:0003677. regulation of transcription by RNA polymerase II GO:0006357. transcription factor complex GO:0005667. nucleus GO:0005634
CG8138	0.001	0.033	0.006	27.1487	up	5.16724	up
CG8147	15.948	49.094	35.194	3.07829	up	2.20675	up	response to nicotine GO:0035094. alkaline phosphatase activity GO:0004035. cell surface GO:0009986. dephosphorylation GO:0016311. response to hypoxia GO:0001666
CG8157	643.244	241.388	586.79	2.66477	down	1.09621	down
CG8160	52.628	22.661	139.786	2.32237	down	2.6561	up	extracellular region GO:0005576
CG8197	0.041	0.007	0.035	6.03876	down	1.16253	down
CG8209	38.696	79.371	40.809	2.05117	up	1.05461	up	nucleic acid binding GO:0003676. cytoplasm GO:0005737. nucleus GO:0005634
CG8216	0.989	0.394	0.721	2.50969	down	1.37202	down	cellular_component GO:0005575. molecular_function GO:0003674
CG8245	16.52	8.022	11.735	2.05937	down	1.40772	down
CG8248	5.221	1.885	3.654	2.77021	down	1.42879	down
CG8258	124.706	259.101	180.837	2.07769	up	1.4501	up	ATP binding GO:0005524. plasma membrane GO:0005886. unfolded protein binding GO:0051082. protein binding involved in protein folding GO:0044183. chaperonin-containing T-complex GO:0005832. 'de novo' protein folding GO:0006458
CG8299	0.012	0.143	0.166	11.8311	up	13.7178	up	serine-type endopeptidase activity GO:0004252. proteolysis GO:0006508. cytoplasm GO:0005737
CG8301	3.672	1.204	2.73	3.05061	down	1.34496	down	cellular_component GO:0005575. biological_process GO:0008150. molecular_function GO:0003674. nucleus GO:0005634. nucleic acid binding GO:0003676. zinc ion binding GO:0008270
CG8343	0.012	0.042	0.106	3.33031	up	8.45985	up	carbohydrate binding GO:0030246
CG8353	69.934	26.803	42.74	2.6092	down	1.63627	down	zinc ion binding GO:0008270. cytidine deamination GO:0009972. cytidine deaminase activity GO:0004126. cytosol GO:0005829
CG8401	0.426	0.181	0.448	2.35542	down	1.05248	up	biological_process GO:0008150. molecular_function GO:0003674. cellular_component GO:0005575
CG8476	0.001	0.006	0.011	5.1678	up	8.78262	up	cellular_component GO:0005575. molecular_function GO:0003674. biological_process GO:0008150
CG8517	0.008	0.001	0.008	6.7427	down	0.977483	up	disulfide oxidoreductase activity GO:0015036. mitochondrion GO:0005739. glycerol ether metabolic process GO:0006662. cell redox homeostasis GO:0045454. protein disulfide oxidoreductase activity GO:0015035
CG8543	0.009	0.12	0.01	12.8771	up	1.02304	up
CG8546	7.058	2.991	4.848	2.35924	down	1.45581	down	integral component of membrane GO:0016021. sodium channel activity GO:0005272. sodium ion transport GO:0006814. detection of mechanical stimulus involved in sensory perception of pain GO:0050966. larval turning behavior GO:0035179. dendrite membrane GO:0032590
CG8550	1.248	0.371	0.587	3.36697	down	2.12464	down	metalloendopeptidase activity GO:0004222. proteolysis GO:0006508
CG8560	82.863	16.774	34.666	4.93997	down	2.39031	down	proteolysis GO:0006508. zinc ion binding GO:0008270. metallocarboxypeptidase activity GO:0004181. extracellular space GO:0005615
CG8562	99.105	14.563	68.919	6.80523	down	1.438	down	zinc ion binding GO:0008270. proteolysis GO:0006508. metallocarboxypeptidase activity GO:0004181. extracellular space GO:0005615
CG8564	0.306	0.655	0.35	2.13896	up	1.14275	up	zinc ion binding GO:0008270. proteolysis GO:0006508. metallocarboxypeptidase activity GO:0004181. extracellular space GO:0005615
CG8620	4.959	184.841	16.721	37.274	up	3.37196	up
CG8628	3.905	1.952	27.296	2.00063	down	6.9891	up	fatty-acyl-CoA binding GO:0000062
CG8629	257.041	85.105	209.877	3.02028	down	1.22472	down	fatty-acyl-CoA binding GO:0000062
CG8661	7.981	0.953	12.403	8.37829	down	1.55405	up
CG8664	1.198	0.106	0.606	11.2775	down	1.97809	down
CG8701	0.064	0.001	0.001	53.7078	down	53.7078	down
CG8736	36.875	10.948	20.008	3.36825	down	1.84302	down	structural constituent of cuticle GO:0042302
CG8750	0.011	0.001	0.001	9.28463	down	9.28463	down	cellular_component GO:0005575. biological_process GO:0008150. molecular_function GO:0003674
CG8757	1.538	0.361	1.232	4.25983	down	1.24878	down	oxidoreductase activity GO:0016491
CG8768	15.926	7.327	9.651	2.1735	down	1.65013	down	coenzyme binding GO:0050662. catalytic activity GO:0003824
CG8773	33.54	8.922	24.8	3.75926	down	1.35241	down	angiotensin maturation GO:0002003. dsRNA transport GO:0033227
CG8774	50.492	19.025	48.26	2.65393	down	1.04625	down	angiotensin maturation GO:0002003. proteolysis GO:0006508. metalloaminopeptidase activity GO:0070006. peptide catabolic process GO:0043171. cytoplasm GO:0005737. zinc ion binding GO:0008270. peptide binding GO:0042277
CG8838	0.087	0.284	0.15	3.2714	up	1.72038	up
CG8851	0.04	0.328	0.234	8.28174	up	5.90198	up
CG8907	68.206	26.243	55.849	2.59899	down	1.22125	down	molecular_function GO:0003674. olfactory behavior GO:0042048. synapse GO:0045202
CG8908	0.642	4.693	3.881	7.31307	up	6.04783	up	transmembrane transport GO:0055085; ATP binding GO:0005524; ATPase activity. coupled to transmembrane movement of substances GO:0042626; integral component of membrane GO:0016021; lipid transport GO:0006869; intracellular membrane-bounded organelle GO:0043231
CG8909	6.945	2.344	5.516	2.96301	down	1.25918	down	BMP signaling pathway GO:0030509. calcium ion binding GO:0005509. animal organ development GO:0048513. regulation of canonical Wnt signaling pathway GO:0060828. synaptic membrane GO:0097060. axon terminus GO:0043679. presynaptic active zone organization GO:1990709
CG8918	0.212	0.087	0.275	2.44165	down	1.30048	up	protein polyglutamylation GO:0018095. ATP binding GO:0005524. protein polyglycylation GO:0018094. protein-glycine ligase activity GO:0070735
CG8960	15.857	37.789	12.769	2.38307	up	1.24182	down
CG8997	7.812	0.639	10.338	12.2236	down	1.32341	up	molecular_function GO:0003674. biological_process GO:0008150. cellular_component GO:0005575
CG9010	0.023	0.054	0.005	2.34604	up	4.29066	down	glucose metabolic process GO:0006006; oxidoreductase activity. acting on the aldehyde or oxo group of donors. NAD or NADP as acceptor GO:0016620; oxidation-reduction process GO:0055114; NAD binding GO:0051287; NADP binding GO:0050661
CG9030	0.001	0.007	0.001	5.42893	up	1	up
CG9040	0.235	6.602	4.721	28.0546	up	20.0629	up
CG9072	0.355	0.755	0.812	2.12251	up	2.28426	up	tubulin complex assembly GO:0007021. beta-tubulin binding GO:0048487. post-chaperonin tubulin folding pathway GO:0007023
CG9090	33.396	7.785	26.404	4.28987	down	1.26478	down	phosphate ion transmembrane transporter activity GO:0015114. mitochondrial envelope GO:0005740. phosphate ion transport GO:0006817
CG9101	0.001	0.007	0.001	5.71061	up	1	up	molecular_function GO:0003674. cellular_component GO:0005575. biological_process GO:0008150. mitochondrial fusion GO:0008053. cristae formation GO:0042407. mitochondrial inner membrane GO:0005743. mitochondrion GO:0005739
CG9106	0.001	0.053	0.008	44.1166	up	6.94576	up	biological_process GO:0008150. cellular_component GO:0005575. molecular_function GO:0003674
CG9117	3.59	1.575	3.531	2.27939	down	1.01677	down
CG9149	30.109	67.376	90.286	2.23777	up	2.99869	up	peroxisome GO:0005777. fatty acid beta-oxidation GO:0006635. acetyl-CoA C-acyltransferase activity GO:0003988. mitochondrion GO:0005739
CG9150	2.923	1.423	2.068	2.05333	down	1.41364	down	oxidoreductase activity GO:0016491
CG9153	38.478	93.12	48.319	2.42007	up	1.25574	up	protein ubiquitination GO:0016567. ubiquitin-protein transferase activity GO:0004842. nucleus GO:0005634. cytoplasm GO:0005737. positive regulation of MyD88-dependent toll-like receptor signaling pathway GO:0034126. protein polyubiquitination GO:0000209. protein autoubiquitination GO:0051865. positive regulation of protein localization to plasma membrane GO:1903078. ubiquitin protein ligase activ…
CG9168	0.019	0.005	0.039	3.43093	down	2.10702	up	metabolic process GO:0008152. catalytic activity GO:0003824. multicellular organism reproduction GO:0032504. extracellular space GO:0005615
CG9186	42.778	85.666	54.56	2.00256	up	1.27543	up	endomembrane system GO:0012505. lipid droplet GO:0005811. lipid particle organization GO:0034389. sequestering of triglyceride GO:0030730. endoplasmic reticulum GO:0005783. lipid storage GO:0019915
CG9231	31.43	9.128	19.05	3.44333	down	1.64991	down	molecular_function GO:0003674. cellular_component GO:0005575. sensory perception of pain GO:0019233
CG9235	0.008	0.001	0.001	6.31398	down	6.31398	down
CG9236	9.853	3.523	6.107	2.79702	down	1.61324	down	calcium ion binding GO:0005509. calcium-dependent protein serine/threonine phosphatase activity GO:0004723. calcineurin complex GO:0005955. calcium ion homeostasis GO:0055074. phototransduction GO:0007602
CG9254	0.006	0.045	0.028	7.10848	up	4.51435	up
CG9259	0.014	0.225	0.518	15.7958	up	36.3938	up
CG9263	0.079	0.007	0.055	11.5864	down	1.42381	down	cellular_component GO:0005575. molecular_function GO:0003674. biological_process GO:0008150
CG9270	1.416	3.602	3.501	2.54268	up	2.47191	up	ATP binding GO:0005524; transmembrane transport GO:0055085; membrane GO:0016020; ATPase activity. coupled to transmembrane movement of substances GO:0042626
CG9287	0.065	0.133	0.12	2.05762	up	1.84798	up
CG9316	0.007	0.024	0.025	3.68254	up	3.81901	up	SCF ubiquitin ligase complex GO:0019005. ubiquitin-protein transferase activity GO:0004842. SCF-dependent proteasomal ubiquitin-dependent protein catabolic process GO:0031146
CG9317	0.478	0.985	1.245	2.05905	up	2.60185	up	carcinine import across plasma membrane GO:1905130. axon terminus GO:0043679. carcinine transmembrane transporter activity GO:1905131. visual perception GO:0007601. neurotransmitter uptake GO:0001504. neurotransmitter transporter activity GO:0005326. positive phototaxis GO:0046956. detection of light stimulus involved in visual perception GO:0050908. integral component of plasma membrane GO:00058…
CG9360	25.732	7.205	20.881	3.57122	down	1.23234	down	oxidoreductase activity GO:0016491
CG9377	0.009	0.074	0.077	8.27133	up	8.57785	up	serine-type endopeptidase activity GO:0004252. proteolysis GO:0006508
CG9394	6.743	1.684	8.935	4.00377	down	1.32494	up	starch binding GO:2001070. glycerophospholipid catabolic process GO:0046475. glycerophosphocholine phosphodiesterase activity GO:0047389
CG9396	1.472	0.726	2.179	2.02765	down	1.48067	up	integral component of mitochondrial inner membrane GO:0031305. pyruvate transmembrane transporter activity GO:0050833. mitochondrial pyruvate transmembrane transport GO:0006850. integral component of membrane GO:0016021
CG9427	18.017	8.539	18.711	2.11013	down	1.03848	up
CG9430	0.006	0.001	0.08	4.61651	down	14.5109	up	zinc ion transmembrane transporter activity GO:0005385. detoxification of zinc ion GO:0010312. basolateral plasma membrane GO:0016323. zinc ion import across plasma membrane GO:0071578. apical plasma membrane GO:0016324. membrane GO:0016020. plasma membrane GO:0005886. zinc ion transmembrane transport GO:0071577
CG9452	1.408	0.414	0.698	3.40011	down	2.01537	down	extracellular exosome GO:0070062. acid phosphatase activity GO:0003993. dephosphorylation GO:0016311. nucleus GO:0005634
CG9463	1.093	0.201	0.708	5.43828	down	1.54378	down	carbohydrate binding GO:0030246. alpha-mannosidase activity GO:0004559. vacuolar membrane GO:0005774. mannose metabolic process GO:0006013. protein deglycosylation GO:0006517
CG9465	1.131	0.22	0.214	5.1421	down	5.29314	down	carbohydrate binding GO:0030246. alpha-mannosidase activity GO:0004559. protein deglycosylation GO:0006517. vacuolar membrane GO:0005774. mannose metabolic process GO:0006013
CG9466	38.083	8.625	19.378	4.41542	down	1.96524	down	carbohydrate binding GO:0030246. vacuolar membrane GO:0005774. alpha-mannosidase activity GO:0004559. protein deglycosylation GO:0006517. mannose metabolic process GO:0006013
CG9468	11.466	0.985	25.612	11.6451	down	2.23369	up	carbohydrate binding GO:0030246. alpha-mannosidase activity GO:0004559. protein deglycosylation GO:0006517. mannose metabolic process GO:0006013. vacuolar membrane GO:0005774
CG9498	61.6	18.075	30.481	3.40803	down	2.0209	down
CG9510	30.88	10.26	22.37	3.00976	down	1.38041	down	cytoplasm GO:0005737. arginine biosynthetic process via ornithine GO:0042450. cytosol GO:0005829. argininosuccinate lyase activity GO:0004056
CG9515	36.095	13.664	17.069	2.64169	down	2.11461	down	nucleoside-triphosphate diphosphatase activity GO:0047429
CG9527	100.108	45.728	75.744	2.1892	down	1.32166	down	FAD binding GO:0071949. acyl-CoA oxidase activity GO:0003997. peroxisome GO:0005777. fatty acid beta-oxidation GO:0006635. acyl-CoA dehydrogenase activity GO:0003995. fatty acid beta-oxidation using acyl-CoA dehydrogenase GO:0033539. flavin adenine dinucleotide binding GO:0050660. pristanoyl-CoA oxidase activity GO:0016402. lipid homeostasis GO:0055088
CG9547	47.881	21.332	34.797	2.24454	down	1.37601	down	tryptophan metabolic process GO:0006568. lysine catabolic process GO:0006554. mitochondrial matrix GO:0005759. hydroxylysine catabolic process GO:0046948. glutaryl-CoA dehydrogenase activity GO:0004361. flavin adenine dinucleotide binding GO:0050660. oxidation-reduction process GO:0055114. mitochondrion GO:0005739
CG9550	0.261	0.078	0.159	3.3369	down	1.63835	down	N-acetylglucosamine 6-O-sulfotransferase activity GO:0001517
CG9555	10.293	4.904	12.242	2.09896	down	1.18933	up
CG9568	65.772	198.564	298.773	3.01897	up	4.54254	up
CG9631	0.409	0.907	0.709	2.21969	up	1.73377	up	proteolysis GO:0006508. endopeptidase activity GO:0004175. serine-type endopeptidase activity GO:0004252
CG9632	0.011	0.106	0.007	9.31407	up	1.56404	down
CG9642	0.018	0.106	0.142	5.86971	up	7.85857	up	histone deacetylase binding GO:0042826. negative regulation of gene expression GO:0010629
CG9649	0.167	0.356	0.257	2.13781	up	1.54218	up	proteolysis GO:0006508. endopeptidase activity GO:0004175. serine-type endopeptidase activity GO:0004252
CG9657	14.349	6.342	7.421	2.26252	down	1.93362	down	membrane GO:0016020. transmembrane transporter activity GO:0022857. transmembrane transport GO:0055085
CG9662	16.04	39.764	30.486	2.47903	up	1.90061	up	oligosaccharyltransferase complex GO:0008250
CG9672	7.369	0.878	1.879	8.39281	down	3.92161	down	serine-type endopeptidase activity GO:0004252. proteolysis GO:0006508. extracellular space GO:0005615
CG9673	75.09	35.597	65.362	2.10946	down	1.14884	down	serine-type endopeptidase activity GO:0004252. proteolysis GO:0006508. extracellular space GO:0005615
CG9682	1.759	0.745	5.129	2.3624	down	2.91625	up
CG9692	0.448	0.207	0.412	2.16648	down	1.08551	down
CG9722	0.01	0.057	0.073	5.53499	up	7.03016	up
CG9759	3.394	10.136	23.961	2.98628	up	7.05953	up
CG9766	2.132	0.811	1.099	2.62852	down	1.93963	down
CG9813	9.237	4	5.859	2.30923	down	1.57662	down
CG9822	0.043	0.129	0.03	3.02873	up	1.42381	down	molecular_function GO:0003674. biological_process GO:0008150. extracellular region GO:0005576. extracellular space GO:0005615. multicellular organism reproduction GO:0032504
CG9825	6.97	1.656	5.44	4.20872	down	1.28134	down
CG9826	0.734	0.277	1.055	2.65288	down	1.43813	up	integral component of membrane GO:0016021. plasma membrane GO:0005886. transmembrane transporter activity GO:0022857. anion transport GO:0006820
CG9864	16.826	3.681	8.179	4.57125	down	2.05724	down	plasma membrane GO:0005886. transmembrane transporter activity GO:0022857. integral component of membrane GO:0016021. anion transport GO:0006820
CG9875	0.087	0.008	0.008	11.3456	down	10.9657	down
CG9879	0.001	0.046	0.007	38.2698	up	6.13497	up	DNA-templated transcription. initiation GO:0006352; DNA binding GO:0003677
CG9883	0.661	2.105	1.333	3.186	up	2.01732	up	sequence-specific DNA binding GO:0043565; chromatin silencing complex GO:0005677; chromatin silencing GO:0006342; nucleus GO:0005634; chromatin insulator sequence binding GO:0043035; negative regulation of transcription. DNA-templated GO:0045892; chromatin binding GO:0003682; polytene chromosome band GO:0005704; chromatin organization GO:0006325
CG9886	8.409	4.017	6.626	2.09326	down	1.26914	down	glycerate kinase activity GO:0008887. protein phosphorylation GO:0006468. cytoplasm GO:0005737
CG9897	0.001	0.004	0.004	3.61716	up	3.74249	up	serine-type endopeptidase activity GO:0004252. proteolysis GO:0006508
CG9899	0.324	0.113	0.384	2.86802	down	1.18726	up	positive regulation of transcription by RNA polymerase II GO:0045944; SH2 domain binding GO:0042169; transcriptionally active chromatin GO:0035327; RNA polymerase II core binding GO:0000993; regulation of histone H3-K4 methylation GO:0051569; Cdc73/Paf1 complex GO:0016593; regulation of transcription. DNA-templated GO:0006355
CG9902	1.67	0.777	1.664	2.14795	down	1.00329	down
CG9903	17.395	4.431	12.121	3.92576	down	1.43514	down	membrane GO:0016020. organic acid transmembrane transporter activity GO:0005342
CG9914	273.455	68.431	190.108	3.99607	down	1.43842	down	NAD+ binding GO:0070403. 3-hydroxyacyl-CoA dehydrogenase activity GO:0003857. fatty acid metabolic process GO:0006631. oxidation-reduction process GO:0055114
CG9928	1.917	3.945	2.903	2.05767	up	1.5143	up
CG9945	23.869	55.212	24.029	2.31308	up	1.00669	up	Cul4-RING E3 ubiquitin ligase complex GO:0080008. proteasome-mediated ubiquitin-dependent protein catabolic process GO:0043161
CG9961	1.425	0.279	1.772	5.115	down	1.24323	up	phosphoglycerate kinase activity GO:0004618. cytoplasm GO:0005737. glycolytic process GO:0006096
CG9962	0.001	0.007	0.007	6.23441	up	6.24894	up	protein serine/threonine kinase activity GO:0004674. protein phosphorylation GO:0006468. ATP binding GO:0005524. cytoplasm GO:0005737. peptidyl-serine phosphorylation GO:0018105. nucleus GO:0005634. Wnt signaling pathway GO:0016055. endocytosis GO:0006897. regulation of cell shape GO:0008360
CG9970	0.004	0.001	0.001	3.69678	down	3.69678	down	molecular_function GO:0003674. cellular_component GO:0005575. biological_process GO:0008150
CG9981	3.928	0.846	4.271	4.64088	down	1.08754	up	magnesium ion binding GO:0000287. ATP binding GO:0005524. integral component of membrane GO:0016021. phospholipid translocation GO:0045332. phospholipid-translocating ATPase activity GO:0004012. plasma membrane GO:0005886. endoplasmic reticulum GO:0005783
CG9987	18.341	64.812	20.061	3.53369	up	1.09379	up	tRNA-splicing ligase complex GO:0072669; tRNA splicing. via endonucleolytic cleavage and ligation GO:0006388; RNA ligase (ATP) activity GO:0003972; positive regulation of tRNA processing GO:2000237
CG9997	0.001	0.065	0.001	54.2852	up	1	up	proteolysis GO:0006508; serine-type endopeptidase activity GO:0004252; extracellular space GO:0005615; multicellular organism reproduction GO:0032504; regulation of female receptivity. post-mating GO:0046008; sperm competition GO:0046692; protein localization GO:0008104
CG10000	5.66	1.597	3.566	3.54429	down	1.58695	down	oligosaccharide biosynthetic process GO:0009312. polypeptide N-acetylgalactosaminyltransferase activity GO:0004653. multicellular organism reproduction GO:0032504
CG10005	17.715	36.2	15.852	2.04344	up	1.11756	down	biological_process GO:0008150. molecular_function GO:0003674. cellular_component GO:0005575
CG10014	0.007	0.051	0.032	7.59151	up	4.82111	up	biological_process GO:0008150. cellular_component GO:0005575. molecular_function GO:0003674
CG10031	41.712	17.331	36.172	2.40677	down	1.15316	down	molecular_function GO:0003674. biological_process GO:0008150. cellular_component GO:0005575. serine-type endopeptidase inhibitor activity GO:0004867
CG10032	0.051	0.008	0.071	6.1257	down	1.40468	up
CG10041	0.626	2.846	1.417	4.54768	up	2.26432	up	proteolysis GO:0006508. serine-type endopeptidase activity GO:0004252. multicellular organism reproduction GO:0032504. extracellular space GO:0005615
CG10073	6.302	2.257	5.497	2.79276	down	1.14655	down
CG10081	0.076	0.021	0.079	3.56626	down	1.04174	up
CG10086	15.773	4.145	11.695	3.80552	down	1.34867	down	biological_process GO:0008150. molecular_function GO:0003674. cellular_component GO:0005575. signal transduction GO:0007165
CG10089	2.745	1.231	1.614	2.23056	down	1.70112	down	protein dephosphorylation GO:0006470. protein tyrosine/serine/threonine phosphatase activity GO:0008138. cellular_component GO:0005575. cytosol GO:0005829. cytoplasm GO:0005737
CG10104	0.005	0.001	0.007	4.04545	down	1.37305	up	proteolysis GO:0006508. aspartic-type endopeptidase activity GO:0004190
CG10116	36.112	11.76	23.768	3.07083	down	1.51937	down	cellular_component GO:0005575. carboxylic ester hydrolase activity GO:0052689. lipid catabolic process GO:0016042. lipase activity GO:0016298
CG10168	3.501	1.373	2.339	2.54943	down	1.49632	down	metabolic process GO:0008152. glucuronosyltransferase activity GO:0015020. UDP-glycosyltransferase activity GO:0008194. intracellular membrane-bounded organelle GO:0043231
CG10170	14.248	3.758	11.259	3.79155	down	1.2654	down	metabolic process GO:0008152
CG10182	10.753	1.088	5.73	9.88265	down	1.87648	down	transferase activity. transferring acyl groups other than amino-acyl groups GO:0016747
CG10183	0.139	0.054	0.15	2.5575	down	1.07921	up	transferase activity. transferring acyl groups other than amino-acyl groups GO:0016747
CG10184	19.494	7.336	10.668	2.65743	down	1.8274	down	cytosol GO:0005829. threonine catabolic process GO:0006567. glycine biosynthetic process GO:0006545. L-allo-threonine aldolase activity GO:0008732
CG10186	23.886	6.035	15.575	3.95809	down	1.53365	down	peptidase inhibitor activity GO:0030414. synaptic cleft GO:0043083
CG10189	11.482	23.835	9.735	2.07587	up	1.17942	down	tRNA binding GO:0000049. tRNA thio-modification GO:0034227. tRNA wobble uridine modification GO:0002098. cytosol GO:0005829. sulfurtransferase activity GO:0016783. tRNA wobble position uridine thiolation GO:0002143
CG10195	7.082	2.466	4.775	2.87153	down	1.48296	down	hydrolase activity GO:0016787
CG10202	0.025	0.051	0.007	2.03173	up	3.66393	down	intramolecular transferase activity. phosphotransferases GO:0016868; carbohydrate metabolic process GO:0005975; cytosol GO:0005829
CG10208	16.47	6.947	10.798	2.37075	down	1.52536	down	biological_process GO:0008150. cellular_component GO:0005575. molecular_function GO:0003674
CG10280	7.367	2.487	4.357	2.96245	down	1.6909	down	proteolysis GO:0006508. metalloendopeptidase activity GO:0004222. zinc ion binding GO:0008270
CG10300	17.931	8.093	10.898	2.21558	down	1.64535	down
CG10344	8.536	1.067	8.567	7.99751	down	1.00362	up	endoplasmic reticulum GO:0005783. protein-cysteine S-palmitoyltransferase activity GO:0019706. protein palmitoylation GO:0018345. Golgi apparatus GO:0005794. protein targeting to membrane GO:0006612. peptidyl-L-cysteine S-palmitoylation GO:0018230
CG10361	6.774	19.502	19.242	2.87885	up	2.84042	up	mitochondrion GO:0005739. cellular amino acid metabolic process GO:0006520. glycine C-acetyltransferase activity GO:0008890. threonine catabolic process GO:0006567. pyridoxal phosphate binding GO:0030170. biosynthetic process GO:0009058
CG10399	7.386	2.84	8.87	2.60099	down	1.20092	up	leucine metabolic process GO:0006551. hydroxymethylglutaryl-CoA lyase activity GO:0004419. mitochondrial matrix GO:0005759. cytosol GO:0005829. peroxisome GO:0005777. ketone body biosynthetic process GO:0046951. lipid metabolic process GO:0006629. leucine catabolic process GO:0006552
CG10440	7.294	3.298	6.028	2.21146	down	1.21009	down	protein homooligomerization GO:0051260. male courtship behavior GO:0008049. adult locomotory behavior GO:0008344. inter-male aggressive behavior GO:0002121. adult feeding behavior GO:0008343
CG10444	34.734	16.05	14.648	2.16413	down	2.37127	down	transmembrane transport GO:0055085. membrane GO:0016020. transmembrane transporter activity GO:0022857
CG10445	0.562	6.141	0.575	10.9358	up	1.02457	up	ATP binding GO:0005524; regulation of alternative mRNA splicing. via spliceosome GO:0000381; nucleus GO:0005634
CG10463	6.633	21.301	11.892	3.21146	up	1.79301	up	flavin adenine dinucleotide binding GO:0050660. tRNA processing GO:0008033. metal ion binding GO:0046872. oxidation-reduction process GO:0055114. tRNA dihydrouridine synthase activity GO:0017150. cytosol GO:0005829
CG10469	2.81	1.123	1.84	2.50128	down	1.52738	down	proteolysis GO:0006508. serine-type endopeptidase activity GO:0004252
CG10472	92.662	16.167	54.051	5.7316	down	1.71435	down	proteolysis GO:0006508. serine-type endopeptidase activity GO:0004252
CG10476	0.406	1.293	0.363	3.18211	up	1.12025	down	N-acetyltransferase activity GO:0008080. cytoplasm GO:0005737
CG10477	0.006	0.028	0.071	4.71925	up	11.9881	up	proteolysis GO:0006508. endopeptidase activity GO:0004175. serine-type endopeptidase activity GO:0004252
CG10483	18.48	8.326	12.457	2.21943	down	1.48355	down	integral component of membrane GO:0016021. cytoplasm GO:0005737. Golgi apparatus GO:0005794. plasma membrane GO:0005886
CG10494	3.177	7.113	3.548	2.23858	up	1.11676	up
CG10513	0.85	1.724	3.295	2.02864	up	3.87623	up
CG10514	0.823	1.719	4.927	2.08968	up	5.98898	up
CG10553	1.465	0.329	1.499	4.4503	down	1.02295	up
CG10559	1.944	0.444	0.948	4.38047	down	2.05014	down
CG10584	15.685	7.085	8.839	2.21379	down	1.77447	down	cellular_component GO:0005575. biological_process GO:0008150. molecular_function GO:0003674
CG10587	0.001	0.01	0.008	8.2891	up	6.64078	up	proteolysis GO:0006508. serine-type endopeptidase activity GO:0004252. extracellular space GO:0005615. multicellular organism reproduction GO:0032504. cytoplasm GO:0005737
CG10588	0.024	0.05	0.056	2.12011	up	2.35048	up	metal ion binding GO:0046872. proteolysis GO:0006508. metalloendopeptidase activity GO:0004222. peptide catabolic process GO:0043171. proteolysis involved in cellular protein catabolic process GO:0051603. mitochondrion GO:0005739. cytosol GO:0005829
CG10592	0.333	1.205	1.308	3.61628	up	3.92556	up	cell surface GO:0009986. alkaline phosphatase activity GO:0004035. dephosphorylation GO:0016311
CG10638	39.76	268.531	63.666	6.75377	up	1.60125	up	oxidoreductase activity GO:0016491. oxidation-reduction process GO:0055114. alcohol dehydrogenase (NADP+) activity GO:0008106. cytosol GO:0005829. alditol:NADP+ 1-oxidoreductase activity GO:0004032
CG10651	0.001	0.005	0.005	4.4292	up	4.43953	up	molecular_function GO:0003674. extracellular region GO:0005576. multicellular organism reproduction GO:0032504. extracellular space GO:0005615
CG10659	3.195	0.355	0.673	9.00633	down	4.7501	down	N-acetyltransferase activity GO:0008080. cytoplasm GO:0005737
CG10660	50.986	24.081	33.52	2.11724	down	1.52106	down
CG10672	39.681	17.549	33.643	2.26112	down	1.17947	down	oxidoreductase activity GO:0016491. peroxisome GO:0005777
CG10694	0.134	0.015	0.182	8.93728	down	1.36008	up	proteasome-mediated ubiquitin-dependent protein catabolic process GO:0043161. nucleus GO:0005634. nucleotide-excision repair GO:0006289. damaged DNA binding GO:0003684
CG10700	0.142	0.386	0.739	2.71625	up	5.2031	up	flavin adenine dinucleotide binding GO:0050660; 2 iron. 2 sulfur cluster binding GO:0051537; oxidoreductase activity GO:0016491; oxidation-reduction process GO:0055114; execution phase of apoptosis GO:0097194
CG10725	8.446	19.581	30.689	2.31838	up	3.63362	up	chitin metabolic process GO:0006030. extracellular region GO:0005576. chitin binding GO:0008061
CG10734	0.244	0.062	0.253	3.93753	down	1.03878	up	biological_process GO:0008150. molecular_function GO:0003674. cellular_component GO:0005575
CG10748	0.005	0.001	0.005	4.35488	down	0.977483	up	tricarboxylic acid cycle GO:0006099. mitochondrial matrix GO:0005759. L-malate dehydrogenase activity GO:0030060. carbohydrate metabolic process GO:0005975. malate metabolic process GO:0006108
CG10750	0.117	0.251	0.15	2.14163	up	1.28229	up
CG10804	2.741	0.978	2.244	2.80111	down	1.22151	down	neurotransmitter:sodium symporter activity GO:0005328. integral component of membrane GO:0016021. neurotransmitter transport GO:0006836. neurotransmitter transporter activity GO:0005326
CG10814	0.251	2.194	0.166	8.74092	up	1.51018	down	cellular_component GO:0005575. oxidoreductase activity GO:0016491. oxidation-reduction process GO:0055114
CG10827	29.853	10.222	28.35	2.92033	down	1.05302	down	dephosphorylation GO:0016311. cell surface GO:0009986. alkaline phosphatase activity GO:0004035
CG10834	0.001	0.01	0.01	8.13759	up	7.9846	up	ATPase activity. coupled GO:0042623; dynein complex GO:0030286; microtubule-based movement GO:0007018; cytoplasmic dynein complex GO:0005868; outer dynein arm GO:0036157; dynein intermediate chain binding GO:0045505
CG10839	0.001	0.007	0.001	5.95502	up	1	up	dynein complex GO:0030286; ATPase activity. coupled GO:0042623; microtubule-based movement GO:0007018
CG10841	0.015	0.052	0.122	3.40714	up	7.92973	up	calcium ion binding GO:0005509
CG10853	0.125	7.556	0.671	60.5405	up	5.37953	up
CG10858	0.027	0.062	0.065	2.34604	up	2.43298	up	integral component of membrane GO:0016021. sodium ion transport GO:0006814. sodium channel activity GO:0005272
CG10859	0.17	0.781	3.878	4.60105	up	22.833	up	cilium movement GO:0003341; outer dynein arm GO:0036157; dynein complex GO:0030286; microtubule-based movement GO:0007018; outer dynein arm assembly GO:0036158; ATP-dependent microtubule motor activity. plus-end-directed GO:0008574; dynein heavy chain binding GO:0045504; dynein light chain binding GO:0045503
CG10862	0.007	0.074	0.154	10.1445	up	21.0409	up	protein polyubiquitination GO:0000209. extracellular space GO:0005615. multicellular organism reproduction GO:0032504
CG10863	125.354	18.686	64.257	6.70845	down	1.95083	down	oxidoreductase activity GO:0016491. oxidation-reduction process GO:0055114
CG10881	0.006	0.056	0.001	9.42812	up	4.91834	down	translational initiation GO:0006413. mRNA binding GO:0003729. translation initiation factor activity GO:0003743. eukaryotic translation initiation factor 3 complex GO:0005852
CG10909	0.001	0.005	0.001	4.30601	up	1	up	RNA binding GO:0003723. box C/D snoRNA 3'-end processing GO:0000494. small-subunit processome GO:0032040. histone-glutamine methyltransferase activity GO:1990259. rRNA methyltransferase activity GO:0008649. Cajal body GO:0015030. rRNA methylation GO:0031167. box C/D snoRNP complex GO:0031428. histone glutamine methylation GO:1990258
CG10910	8.829	2.582	11.436	3.41989	down	1.29526	up
CG10912	24.139	11.586	24.443	2.08351	down	1.01259	up	cold acclimation GO:0009631
CG10916	18.893	50.525	26.158	2.67423	up	1.38453	up	cellular_component GO:0005575. intracellular signal transduction GO:0035556. protein ubiquitination GO:0016567. ubiquitin-protein transferase activity GO:0004842. zinc ion binding GO:0008270. determination of adult lifespan GO:0008340
CG10919	0.085	0.014	0.103	6.00504	down	1.21649	up	biological_process GO:0008150. cellular_component GO:0005575. molecular_function GO:0003674
CG10920	0.005	0.019	0.007	3.90852	up	1.37205	up
CG10931	0.046	0.01	0.153	4.42646	down	3.3315	up	histone methyltransferase activity (H3-K4 specific) GO:0042800. histone acetyltransferase complex GO:0000123. histone methyltransferase complex GO:0035097. histone H3 acetylation GO:0043966. histone H3-K4 methylation GO:0051568
CG10934	0.058	0.007	0.057	8.33859	down	1.00678	down
CG10943	2.437	0.391	1.488	6.23133	down	1.63776	down
CG10950	0.014	0.004	0.001	3.39841	down	11.2997	down	nuclear localization sequence binding GO:0008139. cytoplasm GO:0005737. protein import into nucleus GO:0006606. nuclear membrane GO:0031965. protein transporter activity GO:0008565
CG10969	0.017	0.042	0.14	2.4388	up	8.07756	up	cellular_component GO:0005575. molecular_function GO:0003674. biological_process GO:0008150
CG10973	29.383	78.64	49.547	2.67638	up	1.68625	up	biological_process GO:0008150. cellular_component GO:0005575. cytoplasm GO:0005737. adenyl-nucleotide exchange factor activity GO:0000774
CG10993	0.113	0.013	0.118	8.50247	down	1.04699	up	small-subunit processome assembly GO:0034462; endonucleolytic cleavage to generate mature 5'-end of SSU-rRNA from (SSU-rRNA. 5.8S rRNA. LSU-rRNA) GO:0000472; endonucleolytic cleavage in ITS1 to separate SSU-rRNA from 5.8S rRNA and LSU-rRNA from tricistronic rRNA transcript (SSU-rRNA. 5.8S rRNA. LSU-rRNA) GO:0000447; RNA binding GO:0003723; endonucleolytic cleavage in 5'-ETS of tricistronic rRNA t…
CG11000	3.93	1.512	3.571	2.59996	down	1.10061	down	integral component of membrane GO:0016021. regulation of cell differentiation GO:0045595
CG11034	32.505	14.933	26.108	2.17664	down	1.24503	down	serine-type peptidase activity GO:0008236. proteolysis GO:0006508. dipeptidyl-peptidase activity GO:0008239
CG11041	4.538	2.268	3.694	2.00068	down	1.22834	down	calcium ion binding GO:0005509
CG11060	0.135	0.443	0.274	3.28306	up	2.02749	up	molecular_function GO:0003674. cellular_component GO:0005575. biological_process GO:0008150
CG11068	0.026	0.001	0.001	22.1097	down	22.1097	down
CG11099	3.142	1.551	1.22	2.02527	down	2.57439	down
CG11106	0.001	0.009	0.001	7.57826	up	1	up
CG11155	33.661	12.386	24.157	2.71772	down	1.39343	down	kainate selective glutamate receptor activity GO:0015277. ion transport GO:0006811. extracellularly glutamate-gated ion channel activity GO:0005234. plasma membrane GO:0005886. regulation of synaptic activity GO:0060025
CG11162	0.242	0.082	0.225	2.95314	down	1.0763	down	oxidation-reduction process GO:0055114. lipid biosynthetic process GO:0008610. iron ion binding GO:0005506. lipid metabolic process GO:0006629. sterol biosynthetic process GO:0016126. C-4 methylsterol oxidase activity GO:0000254. membrane GO:0016020. endoplasmic reticulum membrane GO:0005789. oxidoreductase activity GO:0016491
CG11192	0.211	0.598	1.014	2.83826	up	4.81408	up	proteolysis GO:0006508. serine-type endopeptidase activity GO:0004252. cytoplasm GO:0005737
CG11211	0.402	0.836	0.483	2.08191	up	1.20119	up	carbohydrate binding GO:0030246
CG11226	0.099	0.039	0.127	2.5575	down	1.28229	up
CG11231	0.001	0.009	0.066	7.22906	up	55.3631	up
CG11236	7.11	2.581	6.361	2.7548	down	1.11766	down	oxidation-reduction process GO:0055114. FAD binding GO:0071949. peroxisome GO:0005777
CG11262	0.004	0.001	0.001	3.07279	down	3.07279	down	transmembrane transport GO:0055085. integral component of membrane GO:0016021
CG11269	0.025	0.001	0.127	20.7267	down	5.09769	up	nucleic acid phosphodiester bond hydrolysis GO:0090305
CG11289	5.541	0.574	3.134	9.6474	down	1.76824	down	transferase activity. transferring hexosyl groups GO:0016758; metabolic process GO:0008152; UDP-glycosyltransferase activity GO:0008194; intracellular membrane-bounded organelle GO:0043231; glucuronosyltransferase activity GO:0015020
CG11298	0.011	0.141	0.126	12.617	up	11.3315	up	regulation of microtubule polymerization or depolymerization GO:0031110
CG11300	0.276	8.8	0.698	31.9355	up	2.53233	up
CG11309	41.885	14.797	31.992	2.8306	down	1.30921	down	biological_process GO:0008150. molecular_function GO:0003674. cellular_component GO:0005575
CG11319	3.797	1.834	3.789	2.07	down	1.00206	down	serine-type peptidase activity GO:0008236. proteolysis GO:0006508
CG11327	0.356	0.958	1.191	2.68806	up	3.34457	up
CG11329	1.8	3.837	2.072	2.13171	up	1.15083	up	Smc5-Smc6 complex GO:0030915. nucleus GO:0005634. DNA repair GO:0006281. ubiquitin-protein transferase activity GO:0004842. SUMO transferase activity GO:0019789. protein ubiquitination GO:0016567. positive regulation of response to DNA damage stimulus GO:2001022. zinc ion binding GO:0008270. double-strand break repair via homologous recombination GO:0000724. postreplication repair GO:0006301
CG11340	0.271	0.108	0.387	2.50753	down	1.42733	up	extracellular ligand-gated ion channel activity GO:0005230. transmembrane signaling receptor activity GO:0004888. transmembrane transporter complex GO:1902495. chloride transmembrane transport GO:1902476. pH-gated chloride channel activity GO:0061797. apical plasma membrane GO:0016324. regulation of renal water transport GO:2001151. nervous system process GO:0050877. signal transduction GO:000716…
CG11349	0.132	0.001	0.262	110.423	down	1.97974	up
CG11362	0.071	0.167	0.013	2.34604	up	5.60678	down	biological_process GO:0008150. cellular_component GO:0005575. molecular_function GO:0003674
CG11368	7.792	2.296	4.476	3.39422	down	1.74069	down
CG11373	0.001	0.012	0.013	10.4	up	10.7603	up	biological_process GO:0008150. cellular_component GO:0005575. molecular_function GO:0003674
CG11378	123.313	42.838	87.216	2.87862	down	1.41389	down
CG11379	0.007	0.226	0.012	32.9417	up	1.77324	up
CG11391	0.044	0.233	0.196	5.29426	up	4.46661	up	catalytic activity GO:0003824. metabolic process GO:0008152. fatty acid ligase activity GO:0015645. fatty acid biosynthetic process GO:0006633
CG11399	10.308	5.096	15.959	2.02259	down	1.54829	up	wing disc dorsal/ventral pattern formation GO:0048190
CG11404	0.001	0.007	0.007	5.74399	up	5.75737	up	cellular_component GO:0005575. biological_process GO:0008150. molecular_function GO:0003674
CG11407	4.307	1.268	2.224	3.39706	down	1.93662	down	metabolic process GO:0008152. catalytic activity GO:0003824. fatty acid biosynthetic process GO:0006633. fatty acid ligase activity GO:0015645
CG11453	44.718	20.018	41.042	2.23394	down	1.08958	down	catalytic activity GO:0003824. metabolic process GO:0008152. fatty acid biosynthetic process GO:0006633. fatty acid ligase activity GO:0015645
CG11458	0.01	0.001	0.01	8.18828	down	1.03073	up	extracellular space GO:0005615
CG11470	5.709	1.802	8.237	3.16893	down	1.44282	up
CG11509	0.617	0.194	0.946	3.18976	down	1.53263	up
CG11529	3.334	6.832	5.197	2.04933	up	1.55883	up	serine-type endopeptidase activity GO:0004252. proteolysis GO:0006508
CG11550	8.046	4.002	4.751	2.01018	down	1.69332	down
CG11581	0.126	0.039	0.067	3.18976	down	1.88352	down
CG11584	181.725	79.605	266.366	2.28285	down	1.46576	up	microtubule GO:0005874. dendrite morphogenesis GO:0048813. microtubule binding GO:0008017
CG11588	0.072	0.006	0.006	12.5153	down	11.8412	down	biological_process GO:0008150. molecular_function GO:0003674. cellular_component GO:0005575
CG11594	35.852	11.148	28.86	3.21589	down	1.24228	down	carbohydrate metabolic process GO:0005975; phosphotransferase activity. alcohol group as acceptor GO:0016773; response to endoplasmic reticulum stress GO:0034976
CG11608	0.012	0.05	0.071	4.34011	up	6.16318	up	lipid metabolic process GO:0006629; hydrolase activity. acting on ester bonds GO:0016788; extracellular space GO:0005615; multicellular organism reproduction GO:0032504
CG11629	0.054	0.11	0.048	2.03173	up	1.12562	down
CG11630	0.01	0.032	0.035	3.35263	up	3.71693	up	catalytic activity GO:0003824. metabolic process GO:0008152. extracellular space GO:0005615. multicellular organism reproduction GO:0032504
CG11634	0.027	0.006	0.026	4.76167	down	1.00678	down	biological_process GO:0008150; molecular_function GO:0003674; cellular_component GO:0005575; oxidation-reduction process GO:0055114; oxidoreductase activity. acting on the aldehyde or oxo group of donors. NAD or NADP as acceptor GO:0016620
CG11659	1.493	0.492	2.245	3.03692	down	1.50371	up	catalytic activity GO:0003824. metabolic process GO:0008152. fatty acid ligase activity GO:0015645. fatty acid biosynthetic process GO:0006633
CG11660	11.583	23.265	17.749	2.00849	up	1.53231	up	protein serine/threonine kinase activity GO:0004674; ATP binding GO:0005524; cytoplasm GO:0005737; protein kinase activity GO:0004672; nucleus GO:0005634; protein phosphorylation GO:0006468; positive regulation of glial cell proliferation GO:0060252; preribosome. small subunit precursor GO:0030688; cytosol GO:0005829; maturation of SSU-rRNA GO:0030490
CG11663	0.052	0.011	0.103	4.70689	down	1.98652	up
CG11668	1.443	0.52	0.346	2.77247	down	4.1686	down	proteolysis GO:0006508. serine-type endopeptidase activity GO:0004252
CG11694	0.016	0.006	0.095	2.67383	down	5.97549	up	molecular_function GO:0003674. cellular_component GO:0005575
CG11697	0.255	0.014	0.368	18.013	down	1.43937	up	male germ-line cyst formation GO:0048136
CG11700	17.942	39.844	59.416	2.22077	up	3.31163	up	protein ubiquitination GO:0016567. protein tag GO:0031386. determination of adult lifespan GO:0008340. negative regulation of reproductive process GO:2000242. proteasome binding GO:0070628. modification-dependent protein catabolic process GO:0019941. nucleus GO:0005634. ubiquitin protein ligase binding GO:0031625. cytoplasm GO:0005737
CG11703	0.01	0.048	0.122	4.63686	up	11.7788	up	sodium:potassium-exchanging ATPase complex GO:0005890. sodium ion transport GO:0006814. potassium ion transport GO:0006813
CG11714	0.143	0.306	0.477	2.13036	up	3.32388	up
CG11726	0.298	0.111	0.175	2.69584	down	1.70178	down	mRNA binding GO:0003729. translation initiation factor activity GO:0003743. polysome GO:0005844. cytoplasmic translation GO:0002181. RNA strand annealing activity GO:0033592. eukaryotic translation initiation factor 4F complex assembly GO:0097010. ribosomal small subunit binding GO:0043024. RNA strand-exchange activity GO:0034057. formation of translation preinitiation complex GO:0001731
CG11788	8.478	2.698	4.115	3.14274	down	2.06054	down	chromatin GO:0000785; regulation of DNA replication GO:0006275; nucleoplasm GO:0005654; maintenance of mitotic sister chromatid cohesion GO:0034088; chromosome. centromeric region GO:0000775; Ctf18 RFC-like complex GO:0031390; DNA clamp loader activity GO:0003689
CG11815	0.079	0.006	0.048	13.8191	down	1.64407	down	molecular_function GO:0003674. biological_process GO:0008150. cellular_component GO:0005575. mitochondrial respiratory chain complex I GO:0005747
CG11825	35.674	96.094	64.195	2.69365	up	1.79948	up	copper ion homeostasis GO:0055070
CG11828	0.183	0.076	0.171	2.41123	down	1.07085	down	oxidation-reduction process GO:0055114; L-ascorbic acid binding GO:0031418; iron ion binding GO:0005506; procollagen-proline 4-dioxygenase activity GO:0004656; oxidoreductase activity. acting on single donors with incorporation of molecular oxygen. incorporation of two atoms of oxygen GO:0016702; endoplasmic reticulum GO:0005783; multicellular organism reproduction GO:0032504
CG11835	0.147	0.298	0.336	2.03173	up	2.28885	up
CG11864	0.001	0.006	0.006	4.9677	up	4.97928	up	metalloendopeptidase activity GO:0004222. zinc ion binding GO:0008270. proteolysis GO:0006508. extracellular space GO:0005615. multicellular organism reproduction GO:0032504. endopeptidase activity GO:0004175. protein processing GO:0016485. cell migration GO:0016477
CG11865	0.014	0.006	0.001	2.30847	down	11.7266	down	metalloendopeptidase activity GO:0004222. proteolysis GO:0006508. zinc ion binding GO:0008270. sensory perception of pain GO:0019233
CG11878	0.204	0.669	0.394	3.27499	up	1.93055	up	sensory perception of pain GO:0019233
CG11891	1.539	8.803	4.68	5.71916	up	3.04048	up
CG11893	9.149	1.449	0.907	6.31354	down	10.0845	down	chaeta development GO:0022416. wing disc development GO:0035220
CG11898	1.211	0.269	0.685	4.49626	down	1.76825	down	ATP binding GO:0005524; ATPase activity. coupled to transmembrane movement of substances GO:0042626; transmembrane transport GO:0055085; membrane GO:0016020
CG11911	104.518	34.351	90.801	3.04263	down	1.15106	down	proteolysis GO:0006508. serine-type endopeptidase activity GO:0004252. cytoplasm GO:0005737
CG11912	12.002	2.266	2.687	5.29748	down	4.46697	down	serine-type endopeptidase activity GO:0004252. proteolysis GO:0006508
CG11929	0.075	0.251	0.144	3.35082	up	1.91916	up
CG11951	6.681	2.821	3.974	2.36817	down	1.68143	down	peptide binding GO:0042277. cytoplasm GO:0005737. zinc ion binding GO:0008270. peptide catabolic process GO:0043171. proteolysis GO:0006508. metalloaminopeptidase activity GO:0070006
CG11977	0.434	0.124	0.626	3.502	down	1.44317	up	molecular_function GO:0003674. extracellular region GO:0005576. multicellular organism reproduction GO:0032504. extracellular space GO:0005615
CG12001	3.979	1.113	6.741	3.57442	down	1.69433	up	negative regulation of synaptic growth at neuromuscular junction GO:0045886. negative regulation of BMP signaling pathway GO:0030514. presynaptic membrane GO:0042734. neuromuscular synaptic transmission GO:0007274. terminal bouton GO:0043195. early endosome GO:0005769. plasma membrane GO:0005886. Rab GTPase binding GO:0017137. cell division GO:0051301
CG12020	0.04	0.946	0.503	23.5925	up	12.5355	up	unfolded protein binding GO:0051082. protein folding GO:0006457
CG12027	0.076	0.014	0.001	5.5261	down	63.3807	down	proton transmembrane transporter activity GO:0015078; ATP synthesis coupled proton transport GO:0015986; ATP metabolic process GO:0046034; mitochondrial proton-transporting ATP synthase complex. coupling factor F(o) GO:0000276; ATPase activity GO:0016887
CG12035	0.102	0.044	0.17	2.33467	down	1.66204	up	cellular_component GO:0005575. molecular_function GO:0003674
CG12057	2.19	0.19	6.424	11.556	down	2.93265	up
CG12111	0.388	0.156	0.205	2.48544	down	1.8947	down	carbohydrate binding GO:0030246
CG12116	24.732	8.697	43.161	2.84377	down	1.74516	up
CG12133	0.001	0.069	0.071	57.2344	up	59.3554	up	proteolysis GO:0006508. serine-type endopeptidase activity GO:0004252
CG12147	0.009	0.001	0.057	7.44749	down	6.41092	up	protein phosphorylation GO:0006468. protein serine/threonine kinase activity GO:0004674. ATP binding GO:0005524. cytoplasm GO:0005737. Wnt signaling pathway GO:0016055. phagocytosis GO:0006909. regulation of cell shape GO:0008360. peptidyl-serine phosphorylation GO:0018105. nucleus GO:0005634
CG12158	0.03	0.174	0.255	5.71739	up	8.38525	up
CG12171	52.883	185.045	47.602	3.49916	up	1.11094	down	oxidoreductase activity GO:0016491
CG12209	0.121	1.063	1.778	8.77534	up	14.6759	up	cellular_component GO:0005575. molecular_function GO:0003674
CG12224	3.929	33.406	2.428	8.50167	up	1.61822	down
CG12231	0.007	0.072	0.012	9.96373	up	1.68164	up	molecular_function GO:0003674. cellular_component GO:0005575. biological_process GO:0008150
CG12289	0.001	0.005	0.007	4.05075	up	6.05475	up	fructose metabolic process GO:0006000. cytoplasm GO:0005737. carbohydrate phosphorylation GO:0046835. fructokinase activity GO:0008865. ketohexokinase activity GO:0004454
CG12310	26.855	65.234	38.3	2.42913	up	1.42619	up
CG12338	18.829	7.092	14.619	2.65488	down	1.28801	down	oxidation-reduction process GO:0055114. FAD binding GO:0071949. peroxisome GO:0005777
CG12355	40.701	19.026	31.219	2.13924	down	1.30371	down	molecular_function GO:0003674. biological_process GO:0008150. integral component of membrane GO:0016021. peroxisome GO:0005777. mitochondrion GO:0005739. cytoplasm GO:0005737. mitochondrial ribosome assembly GO:0061668
CG12362	0.044	0.007	0.004	5.94216	down	9.94748	down	ubiquitin-dependent protein catabolic process GO:0006511. ubiquitin-protein transferase activity GO:0004842. zinc ion binding GO:0008270. ubiquitin conjugating enzyme binding GO:0031624. protein polyubiquitination GO:0000209. positive regulation of proteasomal ubiquitin-dependent protein catabolic process GO:0032436. ubiquitin protein ligase activity GO:0061630. ubiquitin-dependent protein catabo…
CG12374	0.357	1.673	1.535	4.69209	up	4.3054	up	zinc ion binding GO:0008270. proteolysis GO:0006508. extracellular space GO:0005615. metallocarboxypeptidase activity GO:0004181
CG12376	0.026	0.065	0.121	2.53402	up	4.71145	up	transmembrane transport GO:0055085. integral component of membrane GO:0016021
CG12395	0.001	0.006	0.044	5.04474	up	36.5378	up	cellular_component GO:0005575. biological_process GO:0008150. molecular_function GO:0003674. motile cilium GO:0031514. cilium-dependent cell motility GO:0060285. cytoplasm GO:0005737
CG12446	0.022	0.189	0.102	8.45878	up	4.55169	up	cellular_component GO:0005575. molecular_function GO:0003674
CG12448	0.055	0.005	0.001	10.9657	down	46.0262	down	myosin light chain binding GO:0032027
CG12470	0.324	0.021	0.209	15.6832	down	1.55005	down	molecular_function GO:0003674. cellular_component GO:0005575. biological_process GO:0008150
CG12481	0.093	0.001	0.009	77.5235	down	10.7885	down
CG12491	0.62	29.164	42.938	47.0172	up	69.2244	up	cellular_component GO:0005575. molecular_function GO:0003674. biological_process GO:0008150
CG12493	1.11	3.297	1.658	2.97019	up	1.49347	up	double-stranded RNA binding GO:0003725. siRNA binding GO:0035197. nucleus GO:0005634
CG12496	1.065	2.197	0.676	2.0625	up	1.57618	down
CG12498	0.001	0.008	0.008	7.03839	up	6.90607	up	DNA binding GO:0003677. transcription elongation from RNA polymerase II promoter GO:0006368. histone modification GO:0016570
CG12506	4.259	21.705	11.586	5.0965	up	2.72048	up
CG12512	16.788	4.427	12.845	3.79265	down	1.30704	down	catalytic activity GO:0003824. metabolic process GO:0008152. peroxisome GO:0005777. fatty acid ligase activity GO:0015645. fatty acid biosynthetic process GO:0006633
CG12516	0.006	0.001	0.005	4.69257	down	1.02998	down
CG12520	0.423	0.18	0.142	2.35579	down	2.97148	down	SCF ubiquitin ligase complex GO:0019005. SCF-dependent proteasomal ubiquitin-dependent protein catabolic process GO:0031146. ubiquitin-protein transferase activity GO:0004842
CG12522	0.364	2.555	2.263	7.01201	up	6.21086	up
CG12523	134.374	55.745	54.86	2.41051	down	2.44939	down
CG12535	0.109	0.219	0.199	2.00332	up	1.82474	up
CG12538	0.007	0.001	0.007	5.83435	down	0.977483	up	cellular_component GO:0005575. molecular_function GO:0003674. biological_process GO:0008150
CG12589	0.01	0.001	0.001	8.26624	down	8.26624	down	cellular_component GO:0005575. molecular_function GO:0003674. biological_process GO:0008150
CG12590	0.092	0.046	0.067	2.02188	down	1.3786	down	biological_process GO:0008150. molecular_function GO:0003674. cellular_component GO:0005575
CG12609	0.005	0.001	0.008	4.51927	down	1.44679	up	DNA binding transcription factor activity GO:0003700; transcription coactivator activity GO:0003713; basal RNA polymerase II transcription machinery binding GO:0001099; nucleus GO:0005634; regulation of transcription. DNA-templated GO:0006355
CG12620	0.001	0.006	0.001	4.74693	up	1	up	regulation of signal transduction GO:0009966. protein phosphatase type 1 complex GO:0000164. regulation of phosphoprotein phosphatase activity GO:0043666. protein phosphatase inhibitor activity GO:0004864
CG12637	0.001	0.01	0.008	8.15147	up	6.53052	up	molecular_function GO:0003674. cellular_component GO:0005575
CG12674	0.008	0.119	0.005	15.2312	up	1.45883	down	cellular_component GO:0005575; biological_process GO:0008150; molecular_function GO:0003674; histone modification GO:0016570; transcription elongation from RNA polymerase II promoter GO:0006368; Cdc73/Paf1 complex GO:0016593; chromatin binding GO:0003682; transcription factor activity. RNA polymerase II transcription factor binding GO:0001076; transcriptionally active chromatin GO:0035327; regula…
CG12680	0.009	0.001	0.001	7.83397	down	7.83397	down
CG12681	0.001	0.065	0.006	54.5549	up	5.26372	up	cellular_component GO:0005575. molecular_function GO:0003674
CG12682	0.006	0.001	0.001	5.27722	down	5.27722	down	cellular_component GO:0005575. biological_process GO:0008150. molecular_function GO:0003674
CG12689	0.491	0.174	0.655	2.82742	down	1.33372	up
CG12692	0.041	0.001	0.025	33.8641	down	1.64407	down	molecular_function GO:0003674. cellular_component GO:0005575. biological_process GO:0008150
CG12716	0.05	0.005	0.073	10.8715	down	1.45399	up	molecular_function GO:0003674. chorion-containing eggshell formation GO:0007304. chorion GO:0042600
CG12728	5.344	14.337	5.368	2.68299	up	1.00454	up	double-strand break repair GO:0006302. nucleus GO:0005634
CG12729	0.009	0.001	0.007	7.52664	down	1.38136	down	biological_process GO:0008150. molecular_function GO:0003674. cellular_component GO:0005575
CG12766	8.389	27.099	8.645	3.23034	up	1.03057	up	oxidoreductase activity GO:0016491. oxidation-reduction process GO:0055114. cytosol GO:0005829. alcohol dehydrogenase (NADP+) activity GO:0008106. alditol:NADP+ 1-oxidoreductase activity GO:0004032
CG12780	0.01	0.64	0.01	65.8355	up	0.977483	up	defense response to virus GO:0051607. detection of biotic stimulus GO:0009595. carbohydrate binding GO:0030246. cell surface GO:0009986
CG12783	0.034	0.073	0.029	2.14163	up	1.16253	down	transmembrane transporter activity GO:0022857. transmembrane transport GO:0055085. integral component of membrane GO:0016021. transmembrane transporter activity GO:0022857
CG12795	17.821	40.654	36.011	2.28119	up	2.02064	up	zinc ion binding GO:0008270
CG12814	5.053	48.807	50.358	9.65966	up	9.96665	up
CG12828	0.017	0.11	0.01	6.43594	up	1.78397	down	cellular_component GO:0005575. molecular_function GO:0003674. biological_process GO:0008150
CG12836	0.918	0.34	0.37	2.69969	down	2.48207	down
CG12848	164.859	78.236	112.328	2.1072	down	1.46765	down	cellular_component GO:0005575. molecular_function GO:0003674. biological_process GO:0008150. mitochondrial ribosome GO:0005761. mitochondrial translation GO:0032543. mitochondrion GO:0005739
CG12860	0.075	0.011	0.211	6.93676	down	2.80937	up
CG12861	0.006	0.001	0.006	5.25519	down	1.02998	up	molecular_function GO:0003674. cellular_component GO:0005575. biological_process GO:0008150
CG12862	0.104	0.001	0.01	86.8551	down	10.8294	down
CG12866	0.014	0.005	0.223	2.9802	down	15.7992	up	transporter activity GO:0005215. monocarboxylic acid transport GO:0015718. integral component of membrane GO:0016021. monocarboxylic acid transmembrane transporter activity GO:0008028
CG12868	27.881	65.595	17.67	2.35262	up	1.5779	down
CG12896	107.08	246.372	245.65	2.30082	up	2.29408	up	mesoderm development GO:0007498. peroxiredoxin activity GO:0051920. cell redox homeostasis GO:0045454. oxidation-reduction process GO:0055114. extracellular exosome GO:0070062. peroxidase activity GO:0004601. cytoplasm GO:0005737. response to oxidative stress GO:0006979
CG12898	0.008	0.001	0.011	6.5022	down	1.37205	up
CG12907	0.008	0.001	0.008	6.47687	down	1.02998	up
CG12914	0.232	0.522	1.014	2.24617	up	4.36196	up	biological_process GO:0008150. cellular_component GO:0005575. molecular_function GO:0003674
CG12917	0.059	0.282	0.131	4.78884	up	2.221	up	metal ion binding GO:0046872; nucleic acid binding GO:0003676; hydrolase activity GO:0016787; DNA catabolic process. endonucleolytic GO:0000737; mitochondrion GO:0005739; nuclease activity GO:0004518; apoptotic DNA fragmentation GO:0006309
CG12923	0.06	0.163	0.112	2.70898	up	1.85822	up	molecular_function GO:0003674. biological_process GO:0008150. cellular_component GO:0005575
CG12943	0.001	0.005	0.017	3.78554	up	14.548	up	amino acid transmembrane transport GO:0003333. amino acid transmembrane transporter activity GO:0015171. multicellular organism reproduction GO:0032504. extracellular space GO:0005615. defense response to bacterium GO:0042742. phagocytosis GO:0006909. vacuolar membrane GO:0005774
CG12963	34.679	15.259	26.226	2.27274	down	1.32233	down
CG12983	0.018	0.105	0.114	5.98126	up	6.47527	up
CG12994	0.202	0.475	0.232	2.34604	up	1.14692	up	biological_process GO:0008150. molecular_function GO:0003674. cellular_component GO:0005575
CG13018	25.521	11.991	23.231	2.12838	down	1.09858	down	molecular_function GO:0003674. mitochondrion GO:0005739. mitochondrial respiratory chain complex IV assembly GO:0033617
CG13022	0.138	0.336	0.486	2.42614	up	3.51171	up	molecular_function GO:0003674. cellular_component GO:0005575. biological_process GO:0008150
CG13026	1.468	0.508	0.785	2.89097	down	1.87002	down
CG13028	4.543	2.025	5.792	2.24323	down	1.27501	up	cellular_component GO:0005575. molecular_function GO:0003674. biological_process GO:0008150
CG13035	0.505	1.404	1.631	2.77829	up	3.22724	up	molecular_function GO:0003674. cellular_component GO:0005575
CG13036	0.285	1.184	0.828	4.14645	up	2.89913	up	molecular_function GO:0003674. cellular_component GO:0005575
CG13039	0.127	0.012	0.008	10.4149	down	15.0111	down	biological_process GO:0008150. molecular_function GO:0003674. cellular_component GO:0005575
CG13044	220.338	91.565	139.029	2.40637	down	1.58484	down
CG13053	0.001	0.01	0.01	8.39876	up	8.68974	up
CG13056	1.656	0.726	2.721	2.28015	down	1.64334	up
CG13058	17.087	7.887	9.392	2.16629	down	1.81921	down	cellular_component GO:0005575. molecular_function GO:0003674. biological_process GO:0008150
CG13070	0.011	0.001	0.008	9.30815	down	1.38136	down	molecular_function GO:0003674. biological_process GO:0008150. cellular_component GO:0005575
CG13071	0.012	0.001	0.001	9.73072	down	9.73072	down
CG13078	0.484	0.193	0.772	2.50365	down	1.59756	up
CG13083	0.42	0.88	0.547	2.0968	up	1.30454	up	chorion GO:0042600
CG13084	0.035	0.106	0.152	3.02873	up	4.35791	up	chorion GO:0042600
CG13085	2.342	0.995	1.362	2.35365	down	1.71958	down	ubiquitin-protein transferase activity GO:0004842. SCF ubiquitin ligase complex GO:0019005. SCF-dependent proteasomal ubiquitin-dependent protein catabolic process GO:0031146
CG13086	5.872	2.265	5.232	2.59231	down	1.12237	down	carbohydrate binding GO:0030246
CG13102	69.121	30.494	41.469	2.26669	down	1.6668	down
CG13108	20.321	8.428	7.893	2.41119	down	2.57468	down	cellular_component GO:0005575. molecular_function GO:0003674. biological_process GO:0008150
CG13113	0.144	0.001	0.009	120.476	down	15.4687	down	chorion GO:0042600. eggshell chorion assembly GO:0007306
CG13114	0.29	0.071	0.072	4.06895	down	4.05223	down	chorion GO:0042600
CG13130	0.009	0.001	0.009	7.53212	down	1.03073	up
CG13133	8.037	3.736	5.829	2.15092	down	1.37866	down	cellular_component GO:0005575. chaperone-mediated protein folding GO:0061077. unfolded protein binding GO:0051082
CG13135	0.134	2.252	0.356	16.8524	up	2.6652	up
CG13137	0.025	0.001	0.005	21.2706	down	5.6511	down	molecular_function GO:0003674. nucleocytoplasmic transport GO:0006913. nuclear pore GO:0005643
CG13138	0.132	0.305	0.854	2.29902	up	6.448	up
CG13154	0.772	4.3	3.868	5.57154	up	5.01204	up	molecular_function GO:0003674. cellular_component GO:0005575. biological_process GO:0008150
CG13160	3.015	0.451	3.208	6.68168	down	1.06409	up
CG13170	0.202	0.009	0.189	23.2289	down	1.06786	down	biological_process GO:0008150. cellular_component GO:0005575. molecular_function GO:0003674
CG13171	0.001	0.009	0.01	7.62366	up	8.05766	up	biological_process GO:0008150. molecular_function GO:0003674. cellular_component GO:0005575
CG13186	0.506	0.224	0.055	2.2555	down	9.22734	down
CG13193	0.007	0.04	0.001	5.65689	up	5.91062	down
CG13203	2.525	5.656	2.716	2.24018	up	1.07579	up
CG13215	1.129	5.324	1.625	4.71646	up	1.43987	up
CG13217	531.226	195.35	381.363	2.71936	down	1.39297	down	molecular_function GO:0003674. cellular_component GO:0005575. biological_process GO:0008150
CG13223	0.001	0.004	0.052	3.50584	up	43.2239	up	transmembrane transport GO:0055085. integral component of membrane GO:0016021
CG13227	23.474	62.637	29.599	2.66832	up	1.2609	up
CG13228	4.365	15.821	14.685	3.62477	up	3.36463	up	biological_process GO:0008150. molecular_function GO:0003674. cellular_component GO:0005575
CG13230	0.109	0.404	0.809	3.70942	up	7.43288	up
CG13231	0.416	0.151	0.271	2.76241	down	1.53789	down	molecular_function GO:0003674. cellular_component GO:0005575. biological_process GO:0008150
CG13243	0.005	1.627	0.039	335.672	up	8.02646	up	sensory perception of pain GO:0019233
CG13244	0.001	0.009	0.001	7.77028	up	1	up
CG13245	2.535	0.163	0.861	15.5683	down	2.9441	down
CG13248	7.553	3.768	5.542	2.00452	down	1.36281	down	membrane GO:0016020. amino acid transmembrane transport GO:0003333. amino acid transmembrane transporter activity GO:0015171
CG13258	0.744	1.929	1.786	2.59183	up	2.4003	up
CG13280	0.298	0.681	0.499	2.2894	up	1.67791	up	oxidoreductase activity GO:0016491. cytosol GO:0005829
CG13288	1.038	0.34	0.341	3.0559	down	3.04557	down	integral component of membrane GO:0016021
CG13296	1.295	3.233	1.223	2.49755	up	1.05819	down	nucleic acid binding GO:0003676. negative regulation of transcription by RNA polymerase II GO:0000122. chromatin binding GO:0003682. nucleus GO:0005634
CG13299	0.009	0.191	0.009	20.7472	up	0.977483	up	molecular_function GO:0003674. chorion GO:0042600. chorion-containing eggshell formation GO:0007304
CG13308	0.97	0.329	0.471	2.95314	down	2.05951	down	chitin binding GO:0008061. chitin metabolic process GO:0006030. extracellular region GO:0005576. sensory perception of pain GO:0019233
CG13311	23.147	3.311	21.624	6.99134	down	1.07045	down
CG13312	2.188	0.281	0.517	7.79145	down	4.23312	down	chitin binding GO:0008061. chitin metabolic process GO:0006030. extracellular region GO:0005576
CG13318	10.933	2.578	4.974	4.24082	down	2.19811	down	serine-type endopeptidase activity GO:0004252. proteolysis GO:0006508
CG13324	0.954	5.484	6.708	5.74661	up	7.02952	up
CG13332	1.531	0.758	1.584	2.01918	down	1.03488	up	cellular_component GO:0005575. molecular_function GO:0003674. biological_process GO:0008150
CG13337	0.017	0.004	0.02	4.46207	down	1.21649	up	biological_process GO:0008150. cellular_component GO:0005575. molecular_function GO:0003674
CG13360	1.051	2.909	2.786	2.76684	up	2.64953	up
CG13373	10.465	4.833	8.841	2.16539	down	1.18371	down
CG13375	5.901	2.426	5.034	2.43272	down	1.17239	down	cellular_component GO:0005575. biological_process GO:0008150. GTPase activity GO:0003924. GTP binding GO:0005525. signal transduction GO:0007165. membrane GO:0016020
CG13386	2.676	0.979	1.288	2.73274	down	2.07763	down
CG13407	0.142	0.048	0.035	2.92998	down	3.99555	down	cellular_component GO:0005575. molecular_function GO:0003674. biological_process GO:0008150
CG13408	2.163	0.942	1.775	2.29496	down	1.21819	down
CG13422	0.052	0.629	0.073	12.1149	up	1.40468	up	response to fungus GO:0009620. detection of biotic stimulus GO:0009595. carbohydrate binding GO:0030246. cell surface GO:0009986. defense response to other organism GO:0098542
CG13438	0.051	0.138	0.006	2.70898	up	7.98282	down
CG13443	0.026	0.113	0.143	4.38904	up	5.57466	up	cellular_component GO:0005575. molecular_function GO:0003674. biological_process GO:0008150
CG13457	0.049	0.138	0.259	2.81003	up	5.26236	up	cellular_component GO:0005575. biological_process GO:0008150. molecular_function GO:0003674
CG13460	0.414	0.159	0.246	2.60443	down	1.68467	down
CG13461	10.179	1.775	19.265	5.73529	down	1.89248	up
CG13471	0.01	0.029	0.145	2.75711	up	14.0076	up	cellular_component GO:0005575. molecular_function GO:0003674. biological_process GO:0008150
CG13472	18.952	38.758	28.51	2.04505	up	1.50434	up	mRNA processing GO:0006397. RNA binding GO:0003723. nucleus GO:0005634. cytoplasm GO:0005737. lateral inhibition GO:0046331
CG13476	0.008	0.001	0.008	6.64735	down	0.976772	up	molecular_function GO:0003674. biological_process GO:0008150. cellular_component GO:0005575
CG13481	0.09	0.455	0.134	5.06803	up	1.48989	up	interstrand cross-link repair GO:0036297. ubiquitin-protein transferase activity GO:0004842. nucleus GO:0005634. protein ubiquitination GO:0016567. zinc ion binding GO:0008270
CG13482	16.644	7.496	17.449	2.22056	down	1.04837	up
CG13488	1.588	3.191	3.153	2.00883	up	1.98495	up
CG13492	28.739	12.812	34.816	2.24303	down	1.21146	up
CG13494	0.015	0.422	0.744	27.4741	up	48.4275	up	cellular_component GO:0005575. molecular_function GO:0003674. biological_process GO:0008150
CG13500	0.034	0.005	0.083	7.08644	down	2.43298	up
CG13501	0.027	0.009	0.01	2.92303	down	2.60836	down	cellular_component GO:0005575. molecular_function GO:0003674. biological_process GO:0008150
CG13516	15.857	7.438	10.477	2.13197	down	1.51351	down	signal transducer activity GO:0004871. signal transduction GO:0007165. Golgi apparatus GO:0005794. nucleoplasm GO:0005654. apoptotic process GO:0006915
CG13527	0.055	0.008	0.038	6.82596	down	1.42381	down	serine-type endopeptidase activity GO:0004252. proteolysis GO:0006508
CG13532	7.452	3.28	6.426	2.27223	down	1.1597	down	molecular_function GO:0003674. biological_process GO:0008150. extracellular region GO:0005576
CG13544	0.007	0.036	0.074	4.98187	up	10.333	up	myosin light chain binding GO:0032027
CG13557	0.076	0.009	0.009	8.07381	down	8.2285	down	cellular_component GO:0005575. biological_process GO:0008150. molecular_function GO:0003674
CG13560	0.218	2.877	1.265	13.1741	up	5.79166	up
CG13563	0.645	0.126	0.674	5.10063	down	1.04437	up
CG13565	15.231	3.338	7.541	4.56293	down	2.01977	down
CG13577	0.458	0.155	0.445	2.94853	down	1.03048	down
CG13579	1.452	0.669	0.811	2.16935	down	1.79174	down	G-protein coupled receptor signaling pathway GO:0007186. integral component of membrane GO:0016021. G-protein coupled receptor activity GO:0004930. integral component of plasma membrane GO:0005887. neuropeptide signaling pathway GO:0007218. G-protein coupled peptide receptor activity GO:0008528
CG13581	0.272	0.618	0.169	2.276	up	1.60771	down
CG13589	0.064	0.001	0.001	53.602	down	53.602	down
CG13597	0.2	0.094	0.261	2.13976	down	1.30048	up	precatalytic spliceosome GO:0071011; mRNA splicing. via spliceosome GO:0000398; spermatid differentiation GO:0048515; chromatin binding GO:0003682; nucleolus GO:0005730; nuclear body GO:0016604; chromosome GO:0005694; spermatogenesis GO:0007283
CG13607	4.896	1.251	2.492	3.91424	down	1.96449	down
CG13636	16.621	7.037	12.083	2.36186	down	1.37553	down	sensory perception of sound GO:0007605. apical plasma membrane GO:0016324. female germline ring canal GO:0035324. plasma membrane GO:0005886. ovarian follicle cell migration GO:0007297. germarium-derived egg chamber formation GO:0007293
CG13646	0.138	0.67	0.157	4.85227	up	1.13663	up	amino acid transmembrane transport GO:0003333. amino acid transmembrane transporter activity GO:0015171
CG13650	3.944	1.84	2.754	2.14349	down	1.43233	down	metalloendopeptidase activity GO:0004222. proteolysis GO:0006508
CG13658	1.676	0.095	0.842	17.5998	down	1.99068	down
CG13659	6.276	2.986	6.362	2.10182	down	1.01369	up
CG13685	0.34	0.154	0.354	2.20114	down	1.04174	up	molecular_function GO:0003674. cellular_component GO:0005575. biological_process GO:0008150
CG13693	0.007	0.188	0.119	28.685	up	18.2168	up	cellular_component GO:0005575. biological_process GO:0008150. molecular_function GO:0003674
CG13694	1.617	5.908	10.386	3.65424	up	6.42364	up
CG13711	0.001	0.273	0.008	227.439	up	6.98653	up	regulation of localization GO:0032879
CG13712	0.067	0.001	0.009	56.2111	down	7.72497	down	regulation of localization GO:0032879
CG13716	0.135	0.316	0.189	2.34604	up	1.40468	up	regulation of localization GO:0032879
CG13721	16.289	4.733	9.437	3.44192	down	1.7261	down	molecular_function GO:0003674. biological_process GO:0008150. cellular_component GO:0005575
CG13725	0.001	0.007	0.001	5.57623	up	1	up	cellular_component GO:0005575. molecular_function GO:0003674. biological_process GO:0008150
CG13727	15.28	6.652	5.765	2.29709	down	2.65046	down	biological_process GO:0008150. cellular_component GO:0005575. molecular_function GO:0003674
CG13742	1.685	0.692	1.487	2.43451	down	1.13281	down
CG13743	1.606	0.612	2.462	2.62383	down	1.53344	up	amino acid transmembrane transport GO:0003333. amino acid transmembrane transporter activity GO:0015171
CG13747	0.143	0.313	0.132	2.19452	up	1.0763	down	integral component of membrane GO:0016021
CG13749	0.229	1.23	0.834	5.38155	up	3.64947	up
CG13759	7.52	2.824	3.683	2.66258	down	2.04149	down
CG13801	0.004	0.001	0.004	3.0971	down	0.976772	up	transmembrane transport GO:0055085. integral component of membrane GO:0016021
CG13810	18.441	7.093	12.589	2.6	down	1.46487	down	cellular_component GO:0005575. molecular_function GO:0003674. biological_process GO:0008150
CG13822	81.599	11.248	2.654	7.25467	down	30.7471	down	cellular_component GO:0005575. disulfide oxidoreductase activity GO:0015036. oxidation-reduction process GO:0055114
CG13829	0.001	0.062	0.007	51.9026	up	5.42873	up	cellular_component GO:0005575. molecular_function GO:0003674. biological_process GO:0008150. vacuolar proton-transporting V-type ATPase complex assembly GO:0070072
CG13833	0.7	1.901	1.297	2.71402	up	1.85244	up	oxidoreductase activity. acting on the CH-OH group of donors. NAD or NADP as acceptor GO:0016616; lipid droplet GO:0005811
CG13838	0.473	3.754	1.189	7.93273	up	2.51277	up
CG13840	0.009	0.076	0.015	8.01341	up	1.57051	up
CG13842	1.777	0.57	1.236	3.11406	down	1.43764	down
CG13870	0.014	0.043	0.02	3.02873	up	1.40468	up	cellular_component GO:0005575. biological_process GO:0008150. molecular_function GO:0003674
CG13871	0.202	0.029	0.052	6.92574	down	3.85569	down
CG13891	1.515	0.239	0.888	6.3269	down	1.70523	down
CG13897	3.358	8.444	6.524	2.51488	up	1.94311	up	DNA binding GO:0003677; transcription coactivator activity GO:0003713; regulation of transcription. DNA-templated GO:0006355; DNA binding transcription factor activity GO:0003700; basal RNA polymerase II transcription machinery binding GO:0001099; nucleus GO:0005634
CG13926	28.83	71.005	34.269	2.46291	up	1.18867	up	biological_process GO:0008150. cellular_component GO:0005575. molecular_function GO:0003674
CG13936	1.679	4.357	2.868	2.59472	up	1.70787	up	extracellular space GO:0005615. G-protein coupled receptor signaling pathway GO:0007186. neuropeptide hormone activity GO:0005184
CG13946	7.071	32.597	15.149	4.61016	up	2.14256	up
CG13955	0.534	2.302	2.303	4.30891	up	4.31132	up
CG13982	0.542	0.253	0.59	2.144	down	1.08878	up
CG13983	1.069	6.734	7.938	6.30176	up	7.42787	up	lateral inhibition GO:0046331
CG13989	0.058	0.001	0.009	48.7714	down	6.82392	down
CG13991	0.008	0.034	0.024	4.44123	up	3.17831	up
CG13992	0.225	1.307	1.195	5.81727	up	5.32018	up
CG13995	4.751	1.983	3.823	2.39646	down	1.24282	down	integral component of membrane GO:0016021. G-protein coupled receptor activity GO:0004930. G-protein coupled receptor signaling pathway GO:0007186. neuropeptide receptor activity GO:0008188
CG13996	1.062	0.496	1.227	2.14339	down	1.15515	up	molecular_function GO:0003674. cellular_component GO:0005575. biological_process GO:0008150
CG13998	0.024	0.11	0.081	4.55089	up	3.33722	up	molecular_function GO:0003674. vitelline membrane formation involved in chorion-containing eggshell formation GO:0007305. chorion GO:0042600
CG14000	0.012	0.066	0.198	5.52458	up	16.5391	up	molecular_function GO:0003674. cellular_component GO:0005575. biological_process GO:0008150
CG14006	0.007	0.053	0.008	7.98256	up	1.25387	up	biological_process GO:0008150. molecular_function GO:0003674
CG14011	0.005	0.001	0.001	4.1278	down	4.1278	down	lateral inhibition GO:0046331
CG14014	0.001	0.011	0.034	8.88262	up	28.3196	up	protein dimerization activity GO:0046983
CG14024	5.702	2.36	4.561	2.41597	down	1.25012	down	sulfotransferase activity GO:0008146. integral component of membrane GO:0016021. carbohydrate biosynthetic process GO:0016051
CG14053	0.446	1.11	0.613	2.48835	up	1.37511	up	molecular_function GO:0003674. biological_process GO:0008150. cellular_component GO:0005575
CG14061	0.001	0.183	0.001	152.878	up	1	up	serine-type endopeptidase activity GO:0004252; proteolysis GO:0006508; multicellular organism reproduction GO:0032504; extracellular space GO:0005615; negative regulation of female receptivity. post-mating GO:0045434; sperm storage GO:0046693
CG14062	0.001	0.005	0.056	4.23341	up	46.5065	up	nucleic acid binding GO:0003676; hydrolase activity GO:0016787; metal ion binding GO:0046872; mitochondrion GO:0005739; apoptotic DNA fragmentation GO:0006309; nuclease activity GO:0004518; DNA catabolic process. endonucleolytic GO:0000737
CG14071	0.001	0.056	0.009	46.3707	up	7.12099	up	cellular_component GO:0005575. molecular_function GO:0003674
CG14072	1.607	0.432	0.897	3.71596	down	1.79159	down
CG14075	9.979	3.708	5.213	2.69142	down	1.91437	down	sensory perception of pain GO:0019233
CG14077	0.027	0.01	0.006	2.79149	down	4.92764	down
CG14087	0.004	0.001	0.005	2.93392	down	1.44784	up	cellular_component GO:0005575. molecular_function GO:0003674. spermatogenesis GO:0007283
CG14089	0.122	0.524	0.779	4.28327	up	6.36643	up	cellular_component GO:0005575. molecular_function GO:0003674. biological_process GO:0008150
CG14101	0.008	0.069	0.147	8.24053	up	17.4442	up	molecular_function GO:0003674. cellular_component GO:0005575
CG14102	1.168	0.482	0.598	2.42275	down	1.95334	down
CG14111	0.236	0.697	0.403	2.94795	up	1.70522	up
CG14113	0.011	0.001	0.01	8.93624	down	1.02998	down	biological_process GO:0008150. molecular_function GO:0003674. cellular_component GO:0005575
CG14118	6.9	1.957	4.082	3.52617	down	1.69014	down	metal ion binding GO:0046872. hydrolase activity GO:0016787. nucleic acid binding GO:0003676
CG14120	42.676	2.872	24.831	14.8597	down	1.71865	down	metal ion binding GO:0046872; hydrolase activity GO:0016787; nucleic acid binding GO:0003676; nuclease activity GO:0004518; mitochondrion GO:0005739; apoptotic DNA fragmentation GO:0006309; DNA catabolic process. endonucleolytic GO:0000737
CG14125	0.625	0.248	0.446	2.52173	down	1.40389	down	chitin binding GO:0008061. chitin metabolic process GO:0006030. extracellular region GO:0005576
CG14130	14.329	6.763	10.423	2.11877	down	1.37479	down	molecular_function GO:0003674. regulation of mitochondrial membrane permeability involved in programmed necrotic cell death GO:1902445. cellular response to DNA damage stimulus GO:0006974. mitochondrial matrix GO:0005759. fatty acid metabolic process GO:0006631. mitochondrion GO:0005739
CG14131	10.562	4.39	8.998	2.40599	down	1.17386	down
CG14137	0.017	0.104	0.131	6.24753	up	7.93518	up
CG14143	3.691	13.376	8.774	3.62363	up	2.37674	up
CG14154	0.633	0.281	0.436	2.2555	down	1.45029	down	molecular_function GO:0003674. cellular_component GO:0005575. biological_process GO:0008150
CG14164	3.636	7.385	2.256	2.03105	up	1.61137	down	molecular_function GO:0003674
CG14168	0.117	0.031	0.043	3.70919	down	2.73685	down	myofibril assembly GO:0030239
CG14180	6.495	2.718	5.556	2.38972	down	1.16911	down
CG14183	1.5	0.413	0.574	3.63133	down	2.61354	down	ATP binding GO:0005524
CG14185	0.68	0.281	0.432	2.4228	down	1.5754	down
CG14187	0.068	0.013	0.012	5.37534	down	5.47833	down	molecular_function GO:0003674. chorion GO:0042600. chorion-containing eggshell formation GO:0007304
CG14191	169.923	79.049	136.536	2.14959	down	1.24453	down
CG14196	2.66	6.477	2.424	2.43455	up	1.09763	down	transmembrane transport GO:0055085. monocarboxylic acid transmembrane transporter activity GO:0008028. transporter activity GO:0005215. integral component of membrane GO:0016021
CG14218	0.407	0.125	0.537	3.26651	down	1.31947	up	serine-type endopeptidase activity GO:0004252
CG14219	1.159	0.519	3.102	2.23251	down	2.67639	up	transferase activity. transferring acyl groups other than amino-acyl groups GO:0016747
CG14220	23.435	69.123	21.113	2.94951	up	1.10999	down	Sin3-type complex GO:0070822
CG14227	1.603	5.446	4.286	3.3972	up	2.67358	up	serine-type endopeptidase activity GO:0004252. proteolysis GO:0006508. extracellular space GO:0005615
CG14234	3.038	1.295	2.992	2.34547	down	1.01527	down
CG14244	0.009	0.174	0.014	18.478	up	1.44784	up	chitin binding GO:0008061. chitin metabolic process GO:0006030. extracellular region GO:0005576
CG14269	0.102	0.01	0.058	10.5413	down	1.7438	down
CG14273	24.257	10.094	10.232	2.40303	down	2.37072	down
CG14277	29.905	5.027	12.485	5.94885	down	2.39532	down
CG14282	0.011	0.426	0.104	37.3894	up	9.13935	up	MLL3/4 complex GO:0044666
CG14285	23.624	11.16	22.529	2.11689	down	1.04858	down
CG14294	0.08	0.001	0.018	67.0025	down	4.48542	down
CG14300	17.34	7.571	17.913	2.29022	down	1.03306	up	biological_process GO:0008150. cellular_component GO:0005575. molecular_function GO:0003674. chitin metabolic process GO:0006030. chitin binding GO:0008061
CG14305	0.006	0.001	0.001	4.68046	down	4.68046	down	protein kinase activity GO:0004672. protein phosphorylation GO:0006468. ATP binding GO:0005524. protein serine/threonine kinase activity GO:0004674. cytoplasm GO:0005737. nucleus GO:0005634. intracellular signal transduction GO:0035556
CG14309	0.028	0.103	0.641	3.65794	up	22.8278	up	membrane GO:0016020; hydrolase activity. acting on glycosyl bonds GO:0016798; proteinaceous extracellular matrix GO:0005578
CG14313	1.408	0.587	1.124	2.39749	down	1.25209	down	biological_process GO:0008150. cellular_component GO:0005575. molecular_function GO:0003674
CG14316	0.001	0.043	0.037	36.1046	up	30.5717	up	molecular_function GO:0003674. cellular_component GO:0005575. biological_process GO:0008150
CG14324	0.324	1.682	3.917	5.18526	up	12.0779	up
CG14325	0.612	0.296	0.658	2.06373	down	1.07589	up	molecular_function GO:0003674. cellular_component GO:0005575. biological_process GO:0008150
CG14326	1.249	2.928	4.629	2.34438	up	3.70654	up	cellular_component GO:0005575. molecular_function GO:0003674. biological_process GO:0008150
CG14331	2.829	0.567	1.791	4.98645	down	1.57969	down
CG14332	0.001	0.012	0.001	10.1899	up	1	up	molecular_function GO:0003674. cellular_component GO:0005575. biological_process GO:0008150
CG14340	0.022	0.081	0.322	3.6235	up	14.3707	up	vesicle-mediated transport GO:0016192. membrane GO:0016020
CG14342	11.389	3.411	8.896	3.33907	down	1.28028	down
CG14354	0.001	0.006	0.001	4.65879	up	1	up	cellular_component GO:0005575. molecular_function GO:0003674
CG14362	0.01	0.001	0.012	8.00246	down	1.25387	up	calcium ion binding GO:0005509
CG14369	1.09	0.522	2.787	2.08819	down	2.55737	up	biological_process GO:0008150. molecular_function GO:0003674. cellular_component GO:0005575
CG14370	0.001	0.008	0.001	6.98527	up	1	up
CG14374	13.871	28.1	28.66	2.02579	up	2.06619	up
CG14377	10.684	27.852	24.981	2.60701	up	2.33828	up	biological_process GO:0008150. cellular_component GO:0005575. molecular_function GO:0003674
CG14384	1.54	5.55	2.949	3.60401	up	1.91487	up	biological_process GO:0008150. cellular_component GO:0005575. molecular_function GO:0003674
CG14391	0.392	0.148	0.201	2.64726	down	1.94963	down
CG14400	4.001	0.981	1.845	4.08036	down	2.16837	down	biological_process GO:0008150. cellular_component GO:0005575. molecular_function GO:0003674
CG14402	0.006	0.001	0.029	4.8952	down	4.85867	up
CG14406	0.858	6.569	4.787	7.65597	up	5.57958	up
CG14416	0.336	0.702	0.096	2.08741	up	3.4876	down
CG14417	0.008	0.279	0.141	36.7438	up	18.5935	up
CG14420	0.054	0.127	0.093	2.34604	up	1.72038	up
CG14421	0.047	0.191	0.151	4.06347	up	3.21853	up
CG14422	0.008	0.073	0.12	9.08635	up	14.8992	up
CG14424	0.128	0.424	0.104	3.31781	up	1.23305	down
CG14439	24.63	9.651	27.028	2.55206	down	1.09737	up	integral component of membrane GO:0016021. transmembrane transport GO:0055085
CG14455	0.173	0.467	0.14	2.69955	up	1.23305	down
CG14457	24.777	4.114	11.303	6.02323	down	2.19206	down	extracellular space GO:0005615. circadian rhythm GO:0007623
CG14459	0.196	0.007	0.218	26.4333	down	1.1105	up
CG14491	0.095	0.046	0.047	2.08819	down	2.01357	down
CG14492	0.01	0.001	0.007	8.14723	down	1.45767	down	biological_process GO:0008150. cellular_component GO:0005575. molecular_function GO:0003674
CG14500	2.34	0.674	6.33	3.47166	down	2.70486	up	carbohydrate binding GO:0030246
CG14505	0.009	0.09	0.016	10.0738	up	1.77324	up	biological_process GO:0008150. molecular_function GO:0003674. cellular_component GO:0005575. regulation of canonical Wnt signaling pathway GO:0060828. protein kinase A binding GO:0051018
CG14506	0.01	0.076	0.062	7.75484	up	6.35793	up	mRNA binding GO:0003729. nucleic acid binding GO:0003676
CG14518	0.007	0.001	0.007	6.06817	down	0.976772	up	molecular_function GO:0003674. biological_process GO:0008150. cellular_component GO:0005575
CG14526	9.814	4.006	6.282	2.45013	down	1.56237	down	metalloendopeptidase activity GO:0004222. proteolysis GO:0006508. extracellular region GO:0005576
CG14528	40.911	19.355	37.722	2.11376	down	1.08454	down	metalloendopeptidase activity GO:0004222. proteolysis GO:0006508
CG14537	0.014	0.001	0.067	11.4001	down	4.90669	up	molecular_function GO:0003674. biological_process GO:0008150. cellular_component GO:0005575
CG14538	0.228	0.105	0.21	2.18388	down	1.08745	down	cellular_component GO:0005575. biological_process GO:0008150. molecular_function GO:0003674
CG14540	0.001	0.012	0.001	10.3466	up	1	up	intracellular calcium activated chloride channel activity GO:0005229. plasma membrane GO:0005886. volume-sensitive chloride channel activity GO:0072320
CG14546	0.035	0.001	0.001	29.5335	down	29.5335	down	cellular_component GO:0005575. biological_process GO:0008150. molecular_function GO:0003674
CG14556	0.013	0.079	0.208	6.02925	up	15.9413	up	molecular_function GO:0003674. cellular_component GO:0005575. biological_process GO:0008150
CG14564	0.838	2.302	1.793	2.7474	up	2.14021	up
CG14567	10.235	25.718	17.671	2.51276	up	1.72651	up
CG14579	0.006	0.001	0.001	5.01063	down	5.01063	down
CG14606	2.022	0.91	1.283	2.22128	down	1.57578	down	integral component of membrane GO:0016021. transmembrane transport GO:0055085. glucose import GO:0046323. carbohydrate:proton symporter activity GO:0005351. integral component of plasma membrane GO:0005887. glucose transmembrane transporter activity GO:0005355. hexose transmembrane transport GO:0008645
CG14610	0.001	0.011	0.001	8.81261	up	1	up
CG14630	49.59	5.402	13.058	9.18077	down	3.79781	down	oxidoreductase activity GO:0016491. oxidation-reduction process GO:0055114
CG14631	0.001	0.008	0.001	6.83801	up	1	up	molecular_function GO:0003674. biological_process GO:0008150. cellular_component GO:0005575
CG14634	0.001	0.162	0.001	135.166	up	1	up
CG14642	54.236	9.031	35.174	6.00585	down	1.54195	down	proteolysis GO:0006508. serine-type endopeptidase activity GO:0004252
CG14644	0.674	0.311	0.531	2.16822	down	1.2688	down	membrane GO:0016020
CG14658	0.008	0.057	0.001	6.736	up	7.03814	down	biological_process GO:0008150. molecular_function GO:0003674. cellular_component GO:0005575
CG14661	0.499	1.206	1.341	2.41825	up	2.68976	up	extracellular space GO:0005615. circadian rhythm GO:0007623
CG14664	0.162	0.887	0.55	5.4741	up	3.39263	up
CG14676	0.001	0.044	0.079	36.6702	up	65.8684	up	molecular_function GO:0003674. cellular_component GO:0005575. biological_process GO:0008150
CG14689	0.016	0.004	0.006	3.72722	down	2.54729	down	phosphatase binding GO:0019902. negative regulation of phosphatase activity GO:0010923
CG14691	0.131	0.264	3.317	2.01137	up	25.2665	up	transmembrane transport GO:0055085. integral component of membrane GO:0016021. transmembrane transporter activity GO:0022857
CG14693	0.399	0.077	0.383	5.15284	down	1.04156	down
CG14694	4.862	1.913	2.029	2.54183	down	2.3956	down	vitamin transmembrane transporter activity GO:0090482. vitamin transport GO:0051180. integral component of membrane GO:0016021. transmembrane transporter activity GO:0022857. transmembrane transport GO:0055085
CG14695	1.59	12.641	3.414	7.95241	up	2.14747	up
CG14715	14.801	115.847	56.679	7.82718	up	3.82948	up	endomembrane system GO:0012505. FK506 binding GO:0005528. protein peptidyl-prolyl isomerization GO:0000413. cytoplasm GO:0005737. chaperone-mediated protein folding GO:0061077. peptidyl-prolyl cis-trans isomerase activity GO:0003755
CG14717	0.135	0.05	0.058	2.71264	down	2.33956	down	biological_process GO:0008150. cellular_component GO:0005575. carboxylic ester hydrolase activity GO:0052689
CG14731	0.008	0.004	0.055	2.02123	down	7.14152	up	metabolic process GO:0008152. catalytic activity GO:0003824. extracellular space GO:0005615. multicellular organism reproduction GO:0032504
CG14739	0.007	0.001	0.001	5.6586	down	5.6586	down	cytoplasm GO:0005737. ubiquitin-dependent protein catabolic process GO:0006511
CG14743	0.032	0.311	0.004	9.76736	up	8.30878	down	transmembrane transport GO:0055085. integral component of membrane GO:0016021
CG14744	0.009	0.067	0.103	7.67009	up	11.7084	up	transmembrane transport GO:0055085. integral component of membrane GO:0016021
CG14777	11.434	2.838	9.309	4.02849	down	1.22833	down	integral component of membrane GO:0016021
CG14795	26.24	12.971	20.396	2.023	down	1.2865	down
CG14820	11.409	2.396	8.167	4.76104	down	1.39701	down	zinc ion binding GO:0008270. proteolysis GO:0006508. metallocarboxypeptidase activity GO:0004181. extracellular space GO:0005615
CG14823	0.777	0.122	0.499	6.35098	down	1.5581	down	lysozyme activity GO:0003796
CG14835	0.008	0.372	0.008	47.174	up	0.977483	up
CG14837	0.701	0.267	0.487	2.62302	down	1.43826	down	cellular_component GO:0005575. molecular_function GO:0003674. biological_process GO:0008150
CG14839	0.049	0.001	0.028	40.5955	down	1.7438	down	molecular_function GO:0003674. cellular_component GO:0005575
CG14841	0.017	0.073	0.013	4.40157	up	1.23553	down	molecular_function GO:0003674. cellular_component GO:0005575
CG14850	0.001	0.498	0.008	415.221	up	6.61001	up
CG14851	0.53	6.771	3.83	12.7786	up	7.22842	up
CG14854	1.63	0.582	0.97	2.80274	down	1.67988	down	cellular_component GO:0005575. biological_process GO:0008150. molecular_function GO:0003674
CG14857	2.204	1.045	2.276	2.1101	down	1.03238	up	transmembrane transport GO:0055085. transmembrane transporter activity GO:0022857. organic anion transport GO:0015711. integral component of membrane GO:0016021. sodium-independent organic anion transport GO:0043252. organic anion transmembrane transporter activity GO:0008514. inorganic anion exchanger activity GO:0005452. sodium-independent organic anion transmembrane transporter activity GO:001…
CG14861	0.001	0.007	0.001	5.83746	up	1	up	calcium ion binding GO:0005509
CG14891	0.016	0.053	0.062	3.31781	up	3.84688	up	biological_process GO:0008150. molecular_function GO:0003674. cellular_component GO:0005575. nucleic acid binding GO:0003676
CG14893	0.041	0.094	0.138	2.2895	up	3.35783	up	fatty-acyl-CoA reductase (alcohol-forming) activity GO:0080019. wax biosynthetic process GO:0010025. intracellular membrane-bounded organelle GO:0043231. peroxisome GO:0005777. long-chain fatty-acyl-CoA metabolic process GO:0035336
CG14906	5.45	14.548	6.492	2.66951	up	1.19122	up	methylation GO:0032259. nucleic acid binding GO:0003676. nucleus GO:0005634. site-specific DNA-methyltransferase (adenine-specific) activity GO:0009007. methyltransferase activity GO:0008168
CG14907	12.198	61.132	11.182	5.01182	up	1.09082	down
CG14933	50.568	23.021	44.907	2.19658	down	1.12607	down
CG14947	1.211	0.6	0.521	2.01892	down	2.32393	down	molecular_function GO:0003674. cellular_component GO:0005575. biological_process GO:0008150
CG14974	0.108	0.008	0.001	12.9273	down	90.4609	down	biological_process GO:0008150. molecular_function GO:0003674. cellular_component GO:0005575
CG15036	0.154	0.001	0.017	128.498	down	9.31412	down
CG15042	0.005	0.035	0.036	7.46551	up	7.74217	up
CG15048	0.987	0.259	0.537	3.81249	down	1.83813	down
CG15065	1.097	5.663	10.181	5.16329	up	9.28281	up	molecular_function GO:0003674. extracellular space GO:0005615. defense response GO:0006952
CG15093	3.514	0.717	2.101	4.90294	down	1.6724	down	mitochondrion GO:0005739; 3-hydroxyisobutyrate dehydrogenase activity GO:0008442; cellular amino acid metabolic process GO:0006520; oxidation-reduction process GO:0055114; phosphogluconate dehydrogenase (decarboxylating) activity GO:0004616; NAD binding GO:0051287; valine catabolic process GO:0006574; oxidoreductase activity. acting on the CH-OH group of donors. NAD or NADP as acceptor GO:0016616
CG15115	0.006	0.042	0.03	6.85702	up	5.02833	up
CG15116	0.001	0.007	0.001	5.6618	up	1	up	glutathione peroxidase activity GO:0004602. oxidation-reduction process GO:0055114. response to oxidative stress GO:0006979. multicellular organism reproduction GO:0032504. extracellular space GO:0005615
CG15126	25.56	12.302	34.67	2.07767	down	1.35638	up
CG15128	0.745	0.019	0.007	40.2213	down	103.845	down
CG15130	9.618	3.774	6.664	2.5483	down	1.44322	down	molecular_function GO:0003674. cellular_component GO:0005575. biological_process GO:0008150
CG15139	0.012	0.001	0.001	10.1766	down	10.1766	down
CG15140	0.15	0.045	1.09	3.30172	down	7.28203	up
CG15145	0.054	0.017	0.064	3.13228	down	1.17057	up	cellular_component GO:0005575. biological_process GO:0008150. molecular_function GO:0003674
CG15147	0.008	0.001	0.012	6.71483	down	1.44784	up
CG15155	0.031	0.507	0.377	16.4899	up	12.2457	up	transferase activity. transferring acyl groups other than amino-acyl groups GO:0016747
CG15167	0.068	0.009	0.001	7.61206	down	56.6915	down	sensory perception of pain GO:0019233
CG15198	0.001	0.009	0.009	7.26368	up	7.51534	up
CG15201	1.91	4.47	1.919	2.34082	up	1.00511	up	extracellular space GO:0005615
CG15202	8.698	21.401	14.736	2.4604	up	1.69409	up	extracellular space GO:0005615. defense response to virus GO:0051607
CG15208	0.009	0.055	0.009	6.2259	up	0.977483	up	sperm competition GO:0046692
CG15219	0.067	0.012	0.009	5.45225	down	7.29533	down
CG15220	24.143	62.416	25.557	2.58527	up	1.05858	up	DNA binding GO:0003677. DNA replication GO:0006260. DNA recombination GO:0006310. DNA repair GO:0006281. neuronal stem cell population maintenance GO:0097150. nucleus GO:0005634
CG15221	2.304	0.353	2.794	6.53068	down	1.21269	up	transmembrane transport GO:0055085. transmembrane transporter activity GO:0022857. integral component of membrane GO:0016021
CG15225	0.047	0.412	0.161	8.80418	up	3.44076	up	extracellular space GO:0005615
CG15227	0.054	0.008	0.006	6.76806	down	9.75488	down
CG15253	2.364	0.487	2.051	4.85319	down	1.15261	down	zinc ion binding GO:0008270. metalloendopeptidase activity GO:0004222. proteolysis GO:0006508
CG15254	7.494	3.491	6.981	2.14655	down	1.07342	down	proteolysis GO:0006508. metalloendopeptidase activity GO:0004222. zinc ion binding GO:0008270. sensory perception of pain GO:0019233
CG15258	0.001	0.007	0.007	5.73952	up	5.63162	up
CG15279	18.586	7.439	18.226	2.49854	down	1.01976	down	neurotransmitter:sodium symporter activity GO:0005328. amino acid:cation symporter activity GO:0005416. integral component of membrane GO:0016021. amino acid transmembrane transport GO:0003333. neurotransmitter transporter activity GO:0005326. neurotransmitter transport GO:0006836
CG15283	0.063	0.001	0.009	52.2276	down	7.06157	down	regulation of establishment of planar polarity GO:0090175. mitochondrion GO:0005739. mitochondrial respiratory chain complex II assembly GO:0034553
CG15296	0.001	0.045	0.093	37.3693	up	77.5083	up
CG15322	0.056	0.178	0.037	3.19256	up	1.51018	down
CG15330	0.016	0.118	0.123	7.31635	up	7.58748	up	lateral inhibition GO:0046331
CG15332	0.327	0.13	0.531	2.51044	down	1.62308	up	biological_process GO:0008150. molecular_function GO:0003674. cellular_component GO:0005575
CG15333	0.168	0.001	0.131	140.343	down	1.28523	down	molecular_function GO:0003674. cellular_component GO:0005575. biological_process GO:0008150
CG15336	0.011	0.001	0.085	9.10225	down	7.83536	up	biological_process GO:0008150. cellular_component GO:0005575. sequence-specific DNA binding GO:0043565
CG15337	0.016	0.005	0.019	3.42401	down	1.21092	up	cellular_component GO:0005575. molecular_function GO:0003674. biological_process GO:0008150
CG15353	4.618	0.488	0.547	9.45467	down	8.44054	down
CG15357	0.013	0.001	0.009	10.6901	down	1.45661	down
CG15369	41.574	7.421	11.647	5.60198	down	3.56943	down	cysteine-type endopeptidase inhibitor activity GO:0004869
CG15373	0.456	0.204	0.389	2.23094	down	1.17155	down
CG15394	0.322	1.047	0.932	3.25131	up	2.89583	up
CG15395	0.006	0.001	0.006	4.90049	down	1.02998	up
CG15398	0.667	0.136	0.268	4.89724	down	2.48884	down	DNA-templated transcription. initiation GO:0006352; DNA binding GO:0003677
CG15403	0.001	0.007	0.007	5.68213	up	5.5753	up
CG15404	0.012	0.001	0.013	10.389	down	1.02304	up	molecular_function GO:0003674. cellular_component GO:0005575. biological_process GO:0008150
CG15408	0.73	2.34	0.549	3.20476	up	1.33023	down	transmembrane transport GO:0055085. integral component of membrane GO:0016021. glucose transmembrane transporter activity GO:0005355. hexose transmembrane transport GO:0008645. integral component of plasma membrane GO:0005887. carbohydrate:proton symporter activity GO:0005351. glucose import GO:0046323
CG15425	0.012	0.037	0.007	3.13661	up	1.69305	down	cellular_component GO:0005575. biological_process GO:0008150. molecular_function GO:0003674
CG15429	0.405	1.09	0.237	2.69354	up	1.70885	down	lateral inhibition GO:0046331
CG15434	0.185	0.42	0.368	2.26649	up	1.98652	up	NADH dehydrogenase activity GO:0003954; mitochondrial respiratory chain complex I GO:0005747; mitochondrial electron transport. NADH to ubiquinone GO:0006120
CG15436	3.329	1.563	1.922	2.12985	down	1.73203	down	biological_process GO:0008150; zinc ion binding GO:0008270; transcriptional activator activity. RNA polymerase II proximal promoter sequence-specific DNA binding GO:0001077; nucleus GO:0005634; DNA binding GO:0003677
CG15449	3.193	9.021	6.924	2.82487	up	2.16824	up	integral component of plasma membrane GO:0005887
CG15456	8.382	3.489	4.428	2.40257	down	1.89306	down
CG15459	0.052	0.008	0.195	6.68942	down	3.71644	up	biological_process GO:0008150. molecular_function GO:0003674. mitochondrial proton-transporting ATP synthase complex GO:0005753
CG15461	0.572	0.018	0.018	32.1581	down	31.0812	down	molecular_function GO:0003674. biological_process GO:0008150. cellular_component GO:0005575
CG15471	0.062	0.009	0.001	7.24937	down	51.4179	down	biological_process GO:0008150. molecular_function GO:0003674. cellular_component GO:0005575
CG15482	0.145	0.312	0.28	2.14832	up	1.93144	up
CG15485	1.181	0.58	1.008	2.03704	down	1.17211	down	proteolysis GO:0006508. metalloendopeptidase activity GO:0004222
CG15498	0.04	0.175	0.108	4.38904	up	2.72016	up	biological_process GO:0008150. molecular_function GO:0003674. cellular_component GO:0005575
CG15510	0.139	0.007	0.069	20.7107	down	2.01357	down	sperm chromatin condensation GO:0035092. nucleus GO:0005634
CG15517	0.433	1.044	0.638	2.41033	up	1.47324	up	cellular_component GO:0005575. molecular_function GO:0003674. biological_process GO:0008150
CG15522	1.849	0.567	1.064	3.26018	down	1.73745	down
CG15526	0.186	0.399	0.541	2.14163	up	2.90797	up	tRNA 5'-leader removal GO:0001682. multimeric ribonuclease P complex GO:0030681. ribonuclease P activity GO:0004526
CG15530	4.542	1.361	0.485	3.33706	down	9.36833	down
CG15533	0.886	0.163	4.763	5.42527	down	5.37596	up	sphingomyelin catabolic process GO:0006685. sphingomyelin phosphodiesterase activity GO:0004767
CG15534	0.375	0.165	3.501	2.27555	down	9.34709	up	sphingomyelin phosphodiesterase activity GO:0004767. sphingomyelin catabolic process GO:0006685
CG15539	0.138	0.304	0.186	2.19523	up	1.34265	up	L-ascorbic acid binding GO:0031418; oxidoreductase activity. acting on single donors with incorporation of molecular oxygen. incorporation of two atoms of oxygen GO:0016702; endoplasmic reticulum GO:0005783; oxidation-reduction process GO:0055114; procollagen-proline 4-dioxygenase activity GO:0004656; iron ion binding GO:0005506
CG15543	0.086	0.008	0.105	11.0252	down	1.21649	up	nucleobase-containing compound kinase activity GO:0019205. nucleobase-containing compound metabolic process GO:0006139. ATP binding GO:0005524
CG15545	1.017	2.396	1.495	2.35724	up	1.47045	up	molecular_function GO:0003674. cellular_component GO:0005575. biological_process GO:0008150
CG15548	0.005	0.001	0.003	4.03302	down	1.38136	down	cellular_component GO:0005575. biological_process GO:0008150. molecular_function GO:0003674
CG15553	0.311	0.092	0.135	3.37519	down	2.30133	down	integral component of membrane GO:0016021. transmembrane transport GO:0055085
CG15555	0.139	0.054	0.032	2.5575	down	4.27143	down	sodium ion transport GO:0006814. sodium channel activity GO:0005272. integral component of membrane GO:0016021
CG15564	5.647	11.685	5.188	2.06905	up	1.08844	down	cellular_component GO:0005575. biological_process GO:0008150. molecular_function GO:0003674
CG15570	0.078	0.03	0.058	2.61768	down	1.34238	down	chorion GO:0042600
CG15571	0.001	0.011	0.008	9.01622	up	6.39029	up	molecular_function GO:0003674. eggshell chorion assembly GO:0007306. chorion GO:0042600
CG15572	0.001	0.006	0.001	5.1678	up	1	up	cellular_component GO:0005575. molecular_function GO:0003674. biological_process GO:0008150
CG15579	0.335	0.16	0.499	2.08819	down	1.48989	up	cellular_component GO:0005575. molecular_function GO:0003674. biological_process GO:0008150
CG15580	0.049	0.012	0.064	3.91922	down	1.30048	up
CG15599	1.182	0.529	0.582	2.23712	down	2.03287	down	cellular_component GO:0005575. biological_process GO:0008150. molecular_function GO:0003674
CG15611	20.441	10.094	14.961	2.02507	down	1.36626	down	cellular_component GO:0005575. Rho guanyl-nucleotide exchange factor activity GO:0005089. positive regulation of Rho protein signal transduction GO:0035025. response to endoplasmic reticulum stress GO:0034976
CG15631	0.054	0.021	0.036	2.5575	down	1.51018	down
CG15634	0.072	0.176	0.161	2.42614	up	2.221	up	protein binding. bridging GO:0030674; chromatin silencing complex GO:0005677; positive regulation of chromatin silencing GO:0031937; nucleus GO:0005634
CG15635	0.001	0.003	0.003	2.3387	up	2.47184	up	extracellular space GO:0005615. multicellular organism reproduction GO:0032504
CG15638	0.001	0.009	0.103	7.58828	up	86.2698	up
CG15641	0.026	0.339	0.249	12.8457	up	9.41988	up	molecular_function GO:0003674. extracellular space GO:0005615. multicellular organism reproduction GO:0032504
CG15674	9.27	3.177	7.121	2.91747	down	1.30174	down
CG15676	0.007	0.042	0.007	5.76826	up	0.976772	up	protein folding GO:0006457. cytoplasm GO:0005737. prefoldin complex GO:0016272. tubulin binding GO:0015631. tubulin complex assembly GO:0007021. microtubule-based process GO:0007017. polysome GO:0005844
CG15704	1.232	0.548	0.832	2.24974	down	1.48195	down	detection of temperature stimulus involved in sensory perception of pain GO:0050965
CG15708	0.032	0.014	0.031	2.3242	down	1.00678	down	DNA binding GO:0003677
CG15710	0.006	0.001	0.008	4.99175	down	1.37305	up	molecular_function GO:0003674. biological_process GO:0008150. cellular_component GO:0005575. nucleic acid binding GO:0003676
CG15711	0.007	0.001	0.001	5.95351	down	5.95351	down
CG15719	0.001	0.007	0.001	6.21502	up	1	up	ion transmembrane transport GO:0034220. ATPase coupled ion transmembrane transporter activity GO:0042625. membrane GO:0016020
CG15721	0.003	0.012	0.012	3.6887	up	3.8254	up	chorion-containing eggshell formation GO:0007304. chorion GO:0042600
CG15734	0.361	0.001	0.001	300.875	down	300.875	down	biological_process GO:0008150. cellular_component GO:0005575. molecular_function GO:0003674
CG15754	0.001	0.008	0.001	6.78421	up	1	up	structural constituent of cuticle GO:0042302
CG15756	0.172	0.076	0.053	2.2555	down	3.26236	down	extracellular matrix GO:0031012. chitin-based cuticle development GO:0040003. structural constituent of chitin-based larval cuticle GO:0008010. structural constituent of cuticle GO:0042302
CG15764	0.006	0.052	0.006	9.10179	up	0.976772	up	cellular_component GO:0005575. biological_process GO:0008150. molecular_function GO:0003674
CG15765	15.368	7.174	11.011	2.14208	down	1.39572	down	carbohydrate binding GO:0030246. nervous system development GO:0007399. transmembrane signaling receptor activity GO:0004888
CG15766	11.115	2.664	4.395	4.1718	down	2.52894	down	cytoplasm GO:0005737. N-acetyltransferase activity GO:0008080
CG15784	9.415	202.807	44.709	21.5404	up	4.74861	up	cellular_component GO:0005575. biological_process GO:0008150. molecular_function GO:0003674. nucleus GO:0005634
CG15824	0.158	9.973	0.132	63.1777	up	1.20017	down	biological_process GO:0008150. molecular_function GO:0003674. cellular_component GO:0005575
CG15829	19.38	7.292	17.419	2.65765	down	1.11256	down	fatty-acyl-CoA binding GO:0000062
CG15841	0.001	0.014	0.001	11.8886	up	1	up	hormone activity GO:0005179; extracellular region GO:0005576; negative regulation of female receptivity. post-mating GO:0045434; extracellular space GO:0005615; multicellular organism reproduction GO:0032504
CG15865	1.317	0.617	0.836	2.13313	down	1.57506	down
CG15870	1.426	3.24	2.022	2.27139	up	1.4174	up	molecular_function GO:0003674. cellular_component GO:0005575. biological_process GO:0008150
CG15876	0.198	0.014	0.336	13.9675	down	1.69632	up	regulation of localization GO:0032879
CG15882	0.001	0.135	0.521	113.009	up	434.577	up	biological_process GO:0008150. molecular_function GO:0003674. cellular_component GO:0005575
CG15892	3.153	1.29	0.654	2.44381	down	4.82199	down	cellular_component GO:0005575. biological_process GO:0008150. molecular_function GO:0003674
CG15919	0.351	0.016	0.348	22.1044	down	1.00678	down
CG15925	0.005	0.052	0.005	10.0738	up	1.02998	up
CG16704	1.791	28.832	2.151	16.0957	up	1.20079	up	serine-type endopeptidase inhibitor activity GO:0004867
CG16710	1.179	2.403	1.95	2.03836	up	1.65388	up	proteolysis GO:0006508. serine-type endopeptidase activity GO:0004252
CG16712	507.812	219.474	376.073	2.31377	down	1.3503	down	serine-type endopeptidase inhibitor activity GO:0004867. response to bacterium GO:0009617
CG16716	0.003	0.021	0.034	6.48763	up	10.2773	up	ATP binding GO:0005524. protein-glycine ligase activity GO:0070735. protein polyglycylation GO:0018094
CG16723	1.062	0.328	0.641	3.23669	down	1.65777	down	transferase activity. transferring acyl groups other than amino-acyl groups GO:0016747
CG16732	2.974	1.185	2.37	2.50963	down	1.25493	down	metabolic process GO:0008152. UDP-glycosyltransferase activity GO:0008194. glucuronosyltransferase activity GO:0015020. intracellular membrane-bounded organelle GO:0043231
CG16743	39.463	16.507	40.255	2.3906	down	1.02007	up
CG16749	29.198	5.01	16.527	5.82825	down	1.76666	down	proteolysis GO:0006508. serine-type endopeptidase activity GO:0004252. cytoplasm GO:0005737
CG16756	7.613	2.563	4.886	2.97098	down	1.55823	down	lysozyme activity GO:0003796. defense response to Gram-negative bacterium GO:0050829. extracellular space GO:0005615. defense response to Gram-positive bacterium GO:0050830
CG16762	0.674	0.302	0.37	2.23647	down	1.82134	down
CG16781	0.051	0.158	0.092	3.12806	up	1.81344	up	zinc ion binding GO:0008270. endoplasmic reticulum membrane GO:0005789. mitochondrial outer membrane GO:0005741. ubiquitin-protein transferase activity GO:0004842. protein polyubiquitination GO:0000209
CG16815	0.01	0.001	0.123	8.28763	down	12.3567	up	protein dimerization activity GO:0046983
CG16824	0.915	0.406	1.536	2.2555	down	1.67892	up	cellular_component GO:0005575. biological_process GO:0008150. molecular_function GO:0003674
CG16836	0.876	2.971	1.272	3.39186	up	1.45264	up
CG16848	0.017	0.001	0.076	14.4201	down	4.38868	up
CG16852	0.009	0.001	0.001	7.46312	down	7.46312	down	sensory perception of pain GO:0019233
CG16853	0.011	0.056	0.012	5.02021	up	1.08549	up
CG16854	2.254	1.002	1.344	2.24844	down	1.67661	down	metabolic process GO:0008152. catalytic activity GO:0003824. multicellular organism reproduction GO:0032504. extracellular space GO:0005615
CG16857	16.867	8.075	11.69	2.0889	down	1.44286	down	cell-cell adhesion mediator activity GO:0098632. R7 cell development GO:0045467. integral component of plasma membrane GO:0005887. neuron cell-cell adhesion GO:0007158. homophilic cell adhesion via plasma membrane adhesion molecules GO:0007156. glial cell growth GO:0042065. axon ensheathment GO:0008366
CG16894	0.001	0.012	0.042	9.86015	up	34.8956	up
CG16898	23.338	107.266	5.144	4.59615	up	4.53664	down
CG16957	0.01	0.262	0.836	26.3453	up	84.2108	up	biological_process GO:0008150. heme binding GO:0020037. endosome GO:0005768. endomembrane system GO:0012505. membrane GO:0016020
CG16965	1.378	4.747	3.258	3.44477	up	2.36439	up	carbohydrate metabolic process GO:0005975
CG16978	0.082	0.02	0.163	4.18003	down	1.98652	up
CG16985	24.986	10.315	15.135	2.42228	down	1.65084	down	protein homotetramerization GO:0051289. acyl-CoA hydrolase activity GO:0047617
CG16986	27.651	13.731	22.689	2.01383	down	1.21871	down	acyl-CoA hydrolase activity GO:0047617. protein homotetramerization GO:0051289
CG16995	0.008	0.127	0.186	15.7648	up	23.1209	up	molecular_function GO:0003674. extracellular region GO:0005576. multicellular organism reproduction GO:0032504
CG16998	0.597	1.847	1.976	3.0953	up	3.31087	up	serine-type endopeptidase activity GO:0004252. proteolysis GO:0006508. cytoplasm GO:0005737
CG17003	0.039	0.001	0.047	32.5707	down	1.21649	up	microtubule GO:0005874. alpha-tubulin acetylation GO:0071929. tubulin N-acetyltransferase activity GO:0019799. regulation of microtubule cytoskeleton organization GO:0070507
CG17005	0.127	0.474	0.148	3.72776	up	1.16293	up
CG17010	0.049	0.199	0.191	4.06347	up	3.90145	up	D-ribose metabolic process GO:0006014. cytoplasm GO:0005737. ribokinase activity GO:0004747. nucleus GO:0005634. carbohydrate phosphorylation GO:0046835. carbohydrate kinase activity GO:0019200
CG17027	18.874	9.136	16.995	2.06589	down	1.11054	down	inositol monophosphate 1-phosphatase activity GO:0008934. dephosphorylation GO:0016311. phosphatidylinositol phosphorylation GO:0046854. inositol phosphate dephosphorylation GO:0046855. cytoplasm GO:0005737. inositol metabolic process GO:0006020. signal transduction GO:0007165
CG17036	2.626	0.967	3.744	2.71591	down	1.42549	up	vitamin transport GO:0051180. integral component of membrane GO:0016021. vitamin transmembrane transporter activity GO:0090482. transmembrane transport GO:0055085. transmembrane transporter activity GO:0022857
CG17097	0.005	0.133	0.108	25.9147	up	21.0569	up	multicellular organism reproduction GO:0032504. lipid metabolic process GO:0006629. lipase activity GO:0016298. extracellular space GO:0005615
CG17098	0.01	0.074	0.145	7.29953	up	14.3631	up	biological_process GO:0008150. cellular_component GO:0005575. zinc ion binding GO:0008270. RNA binding GO:0003723
CG17105	0.023	0.146	0.34	6.24753	up	14.4876	up
CG17118	0.218	0.929	1.321	4.25462	up	6.04993	up	dendrite morphogenesis GO:0048813. site-specific DNA replication termination at RTS1 barrier GO:0071171. nucleus GO:0005634
CG17119	17.664	6.803	13.136	2.59636	down	1.34463	down	amino acid transmembrane transport GO:0003333. amino acid transmembrane transporter activity GO:0015171. L-cystine transport GO:0015811. L-cystine transmembrane transporter activity GO:0015184. lysosomal membrane GO:0005765. vacuolar membrane GO:0005774
CG17140	0.02	0.451	1.036	22.7117	up	52.1607	up	channel activity GO:0015267. mitochondrial outer membrane GO:0005741. transmembrane transport GO:0055085
CG17145	5.501	1.716	7.741	3.20677	down	1.4071	up	chitin binding GO:0008061. extracellular region GO:0005576. chitin metabolic process GO:0006030
CG17181	8.943	20.24	6.804	2.26325	up	1.3143	down	nucleic acid binding GO:0003676. nuclear chromosome GO:0000228
CG17187	4.29	12.547	6.181	2.92499	up	1.44099	up	nucleic acid binding GO:0003676; mRNA splicing. via spliceosome GO:0000398; precatalytic spliceosome GO:0071011
CG17189	0.001	0.041	0.001	33.9026	up	1	up	extracellular space GO:0005615. circadian rhythm GO:0007623
CG17191	0.091	2.196	0.371	24.1084	up	4.07116	up	cellular_component GO:0005575. phosphatidylcholine 1-acylhydrolase activity GO:0008970. lipase activity GO:0016298. lipid catabolic process GO:0016042
CG17192	0.001	0.09	0.005	75.1809	up	4.2994	up	cellular_component GO:0005575. phosphatidylcholine 1-acylhydrolase activity GO:0008970. lipase activity GO:0016298. lipid catabolic process GO:0016042
CG17195	0.001	0.008	0.001	6.61776	up	1	up	protein-cysteine S-palmitoyltransferase activity GO:0019706. endoplasmic reticulum GO:0005783. protein palmitoylation GO:0018345. Golgi apparatus GO:0005794. peptidyl-L-cysteine S-palmitoylation GO:0018230. protein targeting to membrane GO:0006612
CG17196	0.001	0.008	0.006	7.05834	up	4.89716	up	protein-cysteine S-palmitoyltransferase activity GO:0019706. protein palmitoylation GO:0018345. endoplasmic reticulum GO:0005783. peptidyl-L-cysteine S-palmitoylation GO:0018230. Golgi apparatus GO:0005794. protein targeting to membrane GO:0006612
CG17197	0.001	0.006	0.001	4.7224	up	1	up	endoplasmic reticulum GO:0005783. protein-cysteine S-palmitoyltransferase activity GO:0019706. protein palmitoylation GO:0018345. Golgi apparatus GO:0005794. protein targeting to membrane GO:0006612. peptidyl-L-cysteine S-palmitoylation GO:0018230
CG17199	0.001	0.006	0.024	5.30033	up	20.167	up	oxidoreductase activity GO:0016491. oxidation-reduction process GO:0055114
CG17207	0.197	0.034	0.284	5.71874	down	1.43937	up	molecular_function GO:0003674. cellular_component GO:0005575. biological_process GO:0008150. integral component of membrane GO:0016021
CG17217	0.428	0.967	0.984	2.26109	up	2.30242	up	biological_process GO:0008150. molecular_function GO:0003674. cellular_component GO:0005575
CG17234	0.001	0.03	0.031	25.2095	up	26.1437	up	proteolysis GO:0006508. serine-type endopeptidase activity GO:0004252. cytoplasm GO:0005737
CG17239	0.006	0.001	0.006	5.15934	down	0.976772	up	proteolysis GO:0006508. serine-type endopeptidase activity GO:0004252. cytoplasm GO:0005737
CG17270	9.656	4.726	6.264	2.04307	down	1.54149	down	integral component of membrane GO:0016021; ergosterol biosynthetic process GO:0006696; protein binding. bridging GO:0030674; endoplasmic reticulum membrane GO:0005789
CG17300	0.008	0.001	0.014	6.58665	down	1.77195	up	ATP synthesis coupled proton transport GO:0015986; mitochondrial proton-transporting ATP synthase complex. coupling factor F(o) GO:0000276; proton-transporting ATP synthase activity. rotational mechanism GO:0046933
CG17329	1.195	2.754	2.54	2.30562	up	2.12644	up	interstrand cross-link repair GO:0036297. ubiquitin-protein transferase activity GO:0004842. protein ubiquitination GO:0016567. nucleus GO:0005634. zinc ion binding GO:0008270
CG17352	3.499	8.876	25.543	2.53647	up	7.2993	up	endocytosis GO:0006897. early endosome GO:0005769. rhodopsin metabolic process GO:0046154. photoreceptor cell maintenance GO:0045494
CG17362	0.626	11.049	16.039	17.6554	up	25.6287	up
CG17364	1.538	0.513	1.374	2.99544	down	1.11913	down
CG17377	0.001	0.038	0.001	31.6142	up	1	up
CG17404	0.006	0.123	0.006	21.0054	up	1.02998	up	serine-type endopeptidase activity GO:0004252. proteolysis GO:0006508. extracellular space GO:0005615. cell surface GO:0009986
CG17450	2.602	1.005	2.096	2.59045	down	1.24152	down	sperm competition GO:0046692
CG17470	0.037	0.863	0.097	23.4604	up	2.62792	up	mesoderm development GO:0007498
CG17475	13.616	4.197	15.846	3.24412	down	1.16373	up	proteolysis GO:0006508. serine-type endopeptidase activity GO:0004252
CG17571	51.342	12.623	13.069	4.06721	down	3.9286	down	proteolysis GO:0006508. serine-type endopeptidase activity GO:0004252. cytoplasm GO:0005737
CG17575	0.008	0.393	0.276	49.2276	up	34.5957	up	molecular_function GO:0003674; multicellular organism reproduction GO:0032504; extracellular space GO:0005615; extracellular region GO:0005576; regulation of female receptivity. post-mating GO:0046008; sperm competition GO:0046692; protein localization GO:0008104
CG17597	85.659	37.678	65.037	2.27347	down	1.31708	down	transferase activity. transferring acyl groups other than amino-acyl groups GO:0016747; metabolic process GO:0008152; peroxisome GO:0005777; positive regulation of intracellular cholesterol transport GO:0032385
CG17601	0.001	0.049	0.071	40.6525	up	59.6218	up	cellular_component GO:0005575. biological_process GO:0008150. molecular_function GO:0003674
CG17633	23.574	7.325	41.228	3.21802	down	1.74892	up	zinc ion binding GO:0008270. proteolysis GO:0006508. metallocarboxypeptidase activity GO:0004181. extracellular space GO:0005615
CG17636	17.955	4.883	18.887	3.6768	down	1.0519	up	glutathione hydrolase activity GO:0036374. glutathione catabolic process GO:0006751
CG17637	0.102	0.045	0.704	2.2555	down	6.89686	up	integral component of membrane GO:0016021. transporter activity GO:0005215
CG17648	0.001	0.009	0.009	7.09274	up	7.33848	up
CG17662	0.533	0.084	1.413	6.3223	down	2.6517	up	transmembrane transport GO:0055085. integral component of membrane GO:0016021. channel activity GO:0015267
CG17666	0.137	0.068	0.167	2.02188	down	1.22457	up
CG17734	92.122	35.347	51.678	2.6062	down	1.78263	down	behavioral response to ethanol GO:0048149
CG17738	8.701	25.887	63.62	2.97505	up	7.31151	up	innate immune response GO:0045087
CG17739	2.267	10.246	1.838	4.52036	up	1.23324	down	serine-type endopeptidase inhibitor activity GO:0004867
CG17744	0.001	0.006	0.009	5.21087	up	7.23074	up	cellular_component GO:0005575. molecular_function GO:0003674. biological_process GO:0008150
CG17751	0.036	0.134	0.172	3.66797	up	4.71145	up	transmembrane transport GO:0055085. sodium-independent organic anion transport GO:0043252. organic anion transport GO:0015711. transmembrane transporter activity GO:0022857. sodium-independent organic anion transmembrane transporter activity GO:0015347. organic anion transmembrane transporter activity GO:0008514. integral component of membrane GO:0016021. inorganic anion exchanger activity GO:000…
CG17777	0.411	1.301	0.427	3.1634	up	1.03743	up
CG17778	8.685	3.121	4.067	2.78254	down	2.13563	down	molecular_function GO:0003674. biological_process GO:0008150. cellular_component GO:0005575. chromosome segregation GO:0007059. spindle microtubule GO:0005876. microtubule binding GO:0008017. cell division GO:0051301. condensed chromosome outer kinetochore GO:0000940
CG17816	14.854	7.285	14.842	2.03886	down	1.00082	down	microtubule binding GO:0008017. negative regulation of centriole replication GO:0046600
CG17821	0.135	0.065	0.116	2.08819	down	1.16253	down	fatty acid elongation GO:0030497; fatty acid elongase activity GO:0009922; fatty acid elongation. polyunsaturated fatty acid GO:0034626; fatty acid elongation. saturated fatty acid GO:0019367; fatty acid elongation. monounsaturated fatty acid GO:0034625; very long-chain fatty acid biosynthetic process GO:0042761; integral component of endoplasmic reticulum membrane GO:0030176; sphingolipid biosyn…
CG17826	2.469	0.812	3.413	3.03919	down	1.38261	up	extracellular region GO:0005576. chitin binding GO:0008061. chitin metabolic process GO:0006030
CG17896	130.527	61.138	90.485	2.13497	down	1.44254	down	methylmalonate-semialdehyde dehydrogenase (acylating) activity GO:0004491. mitochondrion GO:0005739. valine metabolic process GO:0006573. pyrimidine nucleobase metabolic process GO:0006206. oxidation-reduction process GO:0055114. fatty-acyl-CoA binding GO:0000062. malonate-semialdehyde dehydrogenase (acetylating) activity GO:0018478. thymine metabolic process GO:0019859. valine catabolic process …
CG17904	40.742	96.532	37.759	2.36937	up	1.079	down	4 iron. 4 sulfur cluster binding GO:0051539; iron-sulfur cluster binding GO:0051536; cytosol GO:0005829; iron-sulfur cluster assembly GO:0016226
CG17925	0.024	0.084	0.229	3.58364	up	9.73193	up
CG17929	0.056	0.129	0.118	2.31323	up	2.10702	up	integral component of membrane GO:0016021. transmembrane transporter activity GO:0022857. transmembrane transport GO:0055085. sensory perception GO:0007600
CG17959	0.001	0.102	0.016	85.2723	up	12.951	up
CG17977	13.223	5.789	7.827	2.28425	down	1.68934	down
CG17991	0.216	0.698	0.47	3.2369	up	2.17896	up	zinc ion binding GO:0008270. protein polyubiquitination GO:0000209. ubiquitin-protein transferase activity GO:0004842. mitochondrial outer membrane GO:0005741. endoplasmic reticulum membrane GO:0005789
CG17999	2.358	5.257	3.391	2.2294	up	1.43812	up	metabolic process GO:0008152. catalytic activity GO:0003824. fatty acid ligase activity GO:0015645. fatty acid biosynthetic process GO:0006633
CG18067	1.235	7.518	0.964	6.0887	up	1.28017	down	extracellular space GO:0005615. multicellular organism reproduction GO:0032504
CG18095	1.022	0.447	2.621	2.28366	down	2.56588	up
CG18110	1.538	0.507	0.806	3.0342	down	1.90922	down	sodium ion transport GO:0006814. sodium channel activity GO:0005272. integral component of membrane GO:0016021. regulation of terminal button organization GO:2000331
CG18132	0.001	0.007	0.001	5.67645	up	1	up	cell redox homeostasis GO:0045454
CG18136	10.599	4.999	6.1	2.12041	down	1.73763	down	zinc ion binding GO:0008270. histone deacetylase binding GO:0042826. negative regulation of gene expression GO:0010629
CG18173	27.424	9.848	13.73	2.78484	down	1.99739	down	integral component of membrane GO:0016021; GPI anchor biosynthetic process GO:0006506; transferase activity. transferring acyl groups GO:0016746; endoplasmic reticulum GO:0005783; glucosaminyl-phosphotidylinositol O-acyltransferase activity GO:0032216; protein localization to plasma membrane GO:0072659
CG18180	0.303	0.132	5.197	2.30107	down	17.1531	up	proteolysis GO:0006508. serine-type endopeptidase activity GO:0004252
CG18208	0.091	1.576	2.153	17.3325	up	23.6787	up	heterotrimeric G-protein binding GO:0032795. G-protein coupled receptor signaling pathway GO:0007186. G-protein coupled amine receptor activity GO:0008227. integral component of plasma membrane GO:0005887. cell-cell signaling GO:0007267. adenylate cyclase-modulating G-protein coupled receptor signaling pathway GO:0007188. adrenergic receptor activity GO:0004935. adenylate cyclase-activating adren…
CG18213	2.771	7.12	2.818	2.56987	up	1.01707	up	sensory perception of pain GO:0019233
CG18231	0.004	0.001	0.001	3.75131	down	3.75131	down	L-ascorbic acid binding GO:0031418; iron ion binding GO:0005506; endoplasmic reticulum GO:0005783; procollagen-proline 4-dioxygenase activity GO:0004656; oxidoreductase activity. acting on single donors with incorporation of molecular oxygen. incorporation of two atoms of oxygen GO:0016702; oxidation-reduction process GO:0055114
CG18233	0.001	0.006	0.004	5.01533	up	3.4797	up	cellular_component GO:0005575; iron ion binding GO:0005506; procollagen-proline 4-dioxygenase activity GO:0004656; oxidation-reduction process GO:0055114; endoplasmic reticulum GO:0005783; L-ascorbic acid binding GO:0031418; oxidoreductase activity. acting on single donors with incorporation of molecular oxygen. incorporation of two atoms of oxygen GO:0016702; multicellular organism reproduction …
CG18234	0.001	0.021	0.004	17.4112	up	3.66924	up	cellular_component GO:0005575; molecular_function GO:0003674; biological_process GO:0008150; L-ascorbic acid binding GO:0031418; procollagen-proline 4-dioxygenase activity GO:0004656; oxidation-reduction process GO:0055114; iron ion binding GO:0005506; oxidoreductase activity. acting on single donors with incorporation of molecular oxygen. incorporation of two atoms of oxygen GO:0016702; endoplas…
CG18258	0.017	0.073	0.058	4.28327	up	3.44076	up	biological_process GO:0008150. cellular_component GO:0005575. molecular_function GO:0003674. carboxylic ester hydrolase activity GO:0052689. lipid metabolic process GO:0006629
CG18268	0.108	0.052	1.182	2.08819	down	10.892	up	signal transduction GO:0007165
CG18278	2.66	0.254	0.464	10.4813	down	5.72998	down	N-acetylglucosamine-6-sulfatase activity GO:0008449. glycosaminoglycan metabolic process GO:0030203
CG18281	0.19	0.034	0.564	5.52483	down	2.97189	up	integral component of membrane GO:0016021. transporter activity GO:0005215
CG18284	0.012	0.146	0.103	12.093	up	8.57517	up	lipid metabolic process GO:0006629; hydrolase activity. acting on ester bonds GO:0016788; lipase activity GO:0016298; multicellular organism reproduction GO:0032504; extracellular space GO:0005615
CG18301	0.075	0.036	0.156	2.08819	down	2.07755	up	hydrolase activity. acting on ester bonds GO:0016788
CG18302	0.007	0.001	0.019	5.70705	down	2.83636	up	lipid metabolic process GO:0006629; hydrolase activity. acting on ester bonds GO:0016788
CG18335	0.275	1.61	1.855	5.84459	up	6.73662	up	cellular_component GO:0005575. biological_process GO:0008150. molecular_function GO:0003674
CG18347	29.689	14.635	27.867	2.02861	down	1.06539	down	transmembrane transport GO:0055085. mitochondrial inner membrane GO:0005743. L-glutamate transmembrane transport GO:0015813. high-affinity glutamate transmembrane transporter activity GO:0005314. L-glutamate transmembrane transporter activity GO:0005313. transmembrane transporter activity GO:0022857. mitochondrial transport GO:0006839. L-glutamate transmembrane transport GO:0015813. integral comp…
CG18367	17.624	5.038	1.029	3.4982	down	17.1315	down
CG18371	0.072	0.274	0.142	3.83107	up	1.98652	up
CG18404	0.098	0.01	0.044	9.67667	down	2.25124	down
CG18417	2.85	0.925	4.977	3.08146	down	1.74627	up	zinc ion binding GO:0008270. proteolysis GO:0006508. extracellular space GO:0005615. metallocarboxypeptidase activity GO:0004181
CG18418	0.006	0.001	0.001	4.60911	down	4.60911	down	malate transport GO:0015743. mitochondrial transport GO:0006839. alpha-ketoglutarate transport GO:0015742. oxoglutarate:malate antiporter activity GO:0015367. mitochondrial inner membrane GO:0005743. integral component of membrane GO:0016021. transmembrane transporter activity GO:0022857
CG18420	0.053	0.001	0.037	44.2194	down	1.42381	down	serine-type endopeptidase activity GO:0004252. proteolysis GO:0006508
CG18449	0.001	0.007	0.001	6.23441	up	1	up
CG18477	0.038	0.006	0.004	6.16726	down	8.70154	down	serine-type endopeptidase activity GO:0004252. proteolysis GO:0006508
CG18478	0.001	0.006	0.001	4.59139	up	1	up	serine-type endopeptidase activity GO:0004252. proteolysis GO:0006508
CG18493	42.582	16.131	25.037	2.63985	down	1.70079	down	serine-type peptidase activity GO:0008236. dipeptidyl-peptidase activity GO:0008239. proteolysis GO:0006508
CG18536	0.424	0.137	0.624	3.08847	down	1.47005	up	molecular_function GO:0003674. cellular_component GO:0005575. biological_process GO:0008150
CG18539	0.012	0.041	0.12	3.30334	up	9.6895	up	biological_process GO:0008150. cellular_component GO:0005575. molecular_function GO:0003674
CG18540	0.083	0.012	0.101	6.87935	down	1.21649	up	cellular_component GO:0005575. molecular_function GO:0003674. biological_process GO:0008150
CG18545	0.453	0.142	0.056	3.18161	down	8.11696	down
CG18547	21.22	118.098	19.172	5.56544	up	1.1068	down	oxidoreductase activity GO:0016491. oxidation-reduction process GO:0055114
CG18557	0.113	0.274	0.48	2.41825	up	4.23837	up	serine-type endopeptidase activity GO:0004252. proteolysis GO:0006508
CG18577	8.879	2.446	8.035	3.63007	down	1.10505	down
CG18586	0.004	0.014	0.029	3.35097	up	6.95029	up	metabolic process GO:0008152. catalytic activity GO:0003824
CG18596	8.937	26.763	10.033	2.99462	up	1.12265	up	RNA binding GO:0003723. methyltransferase activity GO:0008168. tRNA methylation GO:0030488. RNA methylation GO:0001510. tRNA (guanine) methyltransferase activity GO:0016423
CG18600	28.643	68.41	28.249	2.38833	up	1.01397	down	transcription. DNA-templated GO:0006351; DNA binding GO:0003677; RNA polymerase I activity GO:0001054; DNA-directed RNA polymerase I complex GO:0005736
CG18606	0.814	2.452	0.478	3.01098	up	1.70505	down	N-acetyltransferase activity GO:0008080. cytoplasm GO:0005737
CG18607	1.442	8.55	0.506	5.93071	up	2.84847	down
CG18661	4.984	1.857	6.196	2.68426	down	1.24311	up	cellular_component GO:0005575. biological_process GO:0008150. molecular_function GO:0003674
CG18672	0.118	0.305	0.152	2.57392	up	1.28229	up	zinc ion binding GO:0008270. carbonate dehydratase activity GO:0004089. one-carbon metabolic process GO:0006730
CG18673	0.006	0.062	0.064	10.9806	up	11.3875	up	one-carbon metabolic process GO:0006730. carbonate dehydratase activity GO:0004089. zinc ion binding GO:0008270
CG18682	0.931	0.366	0.987	2.54705	down	1.06052	up	cellular_component GO:0005575. molecular_function GO:0003674. biological_process GO:0008150
CG18735	0.358	0.761	0.411	2.12731	up	1.14851	up	proteolysis GO:0006508. serine-type endopeptidase activity GO:0004252
CG18746	4.298	1.239	3.696	3.46996	down	1.16286	down	signal transduction GO:0007165
CG18747	10.154	5.07	12.435	2.00261	down	1.2247	up	signal transduction GO:0007165
CG18748	8.246	2.62	5.685	3.14703	down	1.45047	down	signal transduction GO:0007165
CG18754	0.369	0.882	1.026	2.39039	up	2.78286	up	proteolysis GO:0006508. serine-type endopeptidase activity GO:0004252
CG18765	25.419	6.154	12.09	4.13023	down	2.10252	down
CG18808	0.113	0.348	0.818	3.08871	up	7.25375	up	oxidoreductase activity GO:0016491. oxidation-reduction process GO:0055114
CG18810	0.02	0.051	0.235	2.49486	up	11.5708	up	Golgi apparatus GO:0005794. protein palmitoylation GO:0018345. protein-cysteine S-palmitoyltransferase activity GO:0019706. endoplasmic reticulum GO:0005783. peptidyl-L-cysteine S-palmitoylation GO:0018230. protein targeting to membrane GO:0006612
CG18814	10.78	5.027	11.255	2.14453	down	1.04406	up	oxidation-reduction process GO:0055114. alcohol metabolic process GO:0006066. alcohol dehydrogenase (NAD) activity GO:0004022. cytoplasm GO:0005737
CG18823	0.016	0.071	0.009	4.3553	up	1.78397	down	nucleic acid binding GO:0003676
CG18853	39.648	15.593	6.979	2.54271	down	5.68129	down	photoreactive repair GO:0000719
CG18858	44.578	21.708	21.852	2.05354	down	2.04001	down	lipid metabolic process GO:0006629. O-acyltransferase activity GO:0008374
CG30010	5.014	2.498	3.993	2.00714	down	1.25545	down	molecular_function GO:0003674. cellular_component GO:0005575. wound healing GO:0042060
CG30016	13.595	6.772	7.195	2.00748	down	1.88963	down	hydroxyisourate hydrolase activity GO:0033971. purine nucleobase metabolic process GO:0006144
CG30039	0.054	0.008	0.075	6.76806	down	1.40468	up	cellular_component GO:0005575. molecular_function GO:0003674
CG30043	3.207	1.336	3.788	2.39998	down	1.1813	up
CG30046	2.919	6.159	2.706	2.10998	up	1.07844	down	serine-type endopeptidase inhibitor activity GO:0004867
CG30048	0.023	0.003	0.003	7.75936	down	7.90803	down	detection of mechanical stimulus GO:0050982. calcium channel activity GO:0005262. membrane GO:0016020
CG30049	1.235	0.576	1.756	2.14265	down	1.42194	up	cellular_component GO:0005575
CG30053	1.905	0.952	1.548	2.00207	down	1.23078	down
CG30059	2.089	0.391	0.847	5.3478	down	2.46758	down	glycosaminoglycan metabolic process GO:0030203. N-acetylglucosamine-6-sulfatase activity GO:0008449
CG30075	0.007	0.001	0.001	5.81522	down	5.81522	down	cellular_component GO:0005575. biological_process GO:0008150. molecular_function GO:0003674
CG30076	0.296	0.662	0.206	2.23631	up	1.4399	down	biological_process GO:0008150. molecular_function GO:0003674. cellular_component GO:0005575
CG30088	0.001	0.054	0.006	45.0552	up	4.96337	up	proteolysis GO:0006508. serine-type endopeptidase activity GO:0004252. extracellular space GO:0005615
CG30095	0.074	0.009	0.09	7.94129	down	1.21649	up
CG30098	0.052	0.001	0.006	43.353	down	8.92843	down	cellular_component GO:0005575. proteolysis GO:0006508. serine-type endopeptidase activity GO:0004252. defense response to Gram-positive bacterium GO:0050830
CG30099	0.536	1.379	1.279	2.57392	up	2.3875	up	cellular_component GO:0005575. molecular_function GO:0003674. biological_process GO:0008150
CG30108	21.065	8.729	11.855	2.4131	down	1.77692	down	biological_process GO:0008150. molecular_function GO:0003674. glycosylphosphatidylinositol-N-acetylglucosaminyltransferase (GPI-GnT) complex GO:0000506. phosphatidylinositol N-acetylglucosaminyltransferase activity GO:0017176
CG30110	0.008	0.004	0.001	2.06476	down	6.56578	down	cellular_component GO:0005575. biological_process GO:0008150. molecular_function GO:0003674
CG30114	0.009	0.001	0.001	7.55901	down	7.55901	down
CG30148	9.522	1.001	34.834	9.5147	down	3.65813	up	carbohydrate binding GO:0030246
CG30158	3.76	1.68	2.935	2.23884	down	1.28139	down	GTP binding GO:0005525. GTPase activity GO:0003924. signal transduction GO:0007165. membrane GO:0016020
CG30172	77.744	34.983	43.335	2.22236	down	1.79403	down	extracellular region GO:0005576
CG30177	0.001	0.009	0.001	7.91842	up	1	up	molecular_function GO:0003674. biological_process GO:0008150. cellular_component GO:0005575
CG30181	2.776	1.274	1.245	2.17808	down	2.22945	down	integral component of membrane GO:0016021. sodium channel activity GO:0005272. sodium ion transport GO:0006814
CG30184	0.439	0.068	0.211	6.45737	down	2.07554	down	cellular_component GO:0005575. molecular_function GO:0003674. biological_process GO:0008150
CG30195	45.036	17.898	26.607	2.51629	down	1.69262	down
CG30196	34.541	16.528	21.737	2.08986	down	1.58903	down
CG30222	0.001	0.006	0.005	4.9529	up	4.09272	up	cellular_component GO:0005575. molecular_function GO:0003674. biological_process GO:0008150
CG30269	46.717	18.5	32.398	2.5252	down	1.44195	down	molecular_function GO:0003674. cellular_component GO:0005575. biological_process GO:0008150
CG30271	2.386	0.984	1.401	2.42444	down	1.70314	down	biological_process GO:0008150. molecular_function GO:0003674. cellular_component GO:0005575
CG30273	21.533	9.767	18.432	2.20461	down	1.16822	down	molecular_function GO:0003674. biological_process GO:0008150. cellular_component GO:0005575
CG30274	4.264	1.128	2.138	3.77917	down	1.99442	down	kinase activity GO:0016301
CG30278	0.029	0.012	0.07	2.47805	down	2.43298	up
CG30279	1.062	0.377	1.07	2.81571	down	1.00764	up
CG30283	20.625	8.419	7.188	2.44976	down	2.86951	down	serine-type endopeptidase activity GO:0004252. proteolysis GO:0006508
CG30285	6.573	2.594	2.898	2.53409	down	2.26819	down	molecular_function GO:0003674. cellular_component GO:0005575. biological_process GO:0008150
CG30288	1.702	3.608	3.163	2.11947	up	1.85822	up	proteolysis GO:0006508. serine-type endopeptidase activity GO:0004252
CG30289	0.829	4.907	1.789	5.92198	up	2.15912	up	serine-type endopeptidase activity GO:0004252. proteolysis GO:0006508. extracellular space GO:0005615
CG30324	0.354	0.832	0.837	2.34966	up	2.36443	up	biological_process GO:0008150. cellular_component GO:0005575. molecular_function GO:0003674
CG30325	0.005	0.01	0.003	2.01342	up	1.45661	down	biological_process GO:0008150. molecular_function GO:0003674. cellular_component GO:0005575
CG30334	1.652	3.627	1.439	2.19586	up	1.14791	down	molecular_function GO:0003674. cellular_component GO:0005575. biological_process GO:0008150
CG30338	6.587	2.789	4.548	2.36152	down	1.44841	down	cellular_component GO:0005575. molecular_function GO:0003674. biological_process GO:0008150
CG30339	14.632	6.057	11.728	2.41569	down	1.24759	down
CG30343	2.214	1.015	1.445	2.18052	down	1.5316	down	molecular_function GO:0003674; cellular_component GO:0005575; biological_process GO:0008150; tRNA splicing. via endonucleolytic cleavage and ligation GO:0006388; tRNA-intron endonuclease activity GO:0000213
CG30350	0.03	0.13	0.085	4.28327	up	2.80937	up	protein peptidyl-prolyl isomerization GO:0000413. peptidyl-prolyl cis-trans isomerase activity GO:0003755
CG30355	1.596	0.564	0.992	2.82943	down	1.60908	down	biological_process GO:0008150. cellular_component GO:0005575. molecular_function GO:0003674
CG30375	0.278	0.047	0.336	5.95225	down	1.2071	up	proteolysis GO:0006508. serine-type endopeptidase activity GO:0004252
CG30376	0.001	0.006	0.001	5.34683	up	1	up	biological_process GO:0008150. molecular_function GO:0003674. cellular_component GO:0005575
CG30379	0.011	0.036	0.131	3.20708	up	11.5213	up
CG30384	0.008	0.121	0.156	14.8275	up	18.9794	up	sensory perception of pain GO:0019233
CG30385	0.039	0.085	0.093	2.17201	up	2.37435	up	biological_process GO:0008150. cellular_component GO:0005575. molecular_function GO:0003674
CG30393	0.007	0.096	0.212	13.0965	up	28.9711	up	biological_process GO:0008150. molecular_function GO:0003674. cellular_component GO:0005575
CG30395	0.215	0.019	0.008	11.3121	down	27.2756	down	molecular_function GO:0003674. extracellular space GO:0005615. multicellular organism reproduction GO:0032504
CG30401	0.428	0.151	0.549	2.83384	down	1.28171	up	DNA binding GO:0003677. nucleus GO:0005634. regulation of transcription from RNA polymerase II promoter involved in spermatogenesis GO:1902064. polytene chromosome interband GO:0005705. nucleolus GO:0005730
CG30403	6.391	3.071	4.857	2.08148	down	1.31599	down	biological_process GO:0008150. cellular_component GO:0005575. DNA binding GO:0003677
CG30409	0.017	0.218	0.239	12.7974	up	14.0767	up
CG30411	121.494	58.814	74.166	2.06572	down	1.63813	down	cellular_component GO:0005575. biological_process GO:0008150. molecular_function GO:0003674
CG30417	0.042	0.006	0.009	7.0996	down	4.85207	down	chromosome GO:0005694. nucleolus GO:0005730
CG30430	0.306	0.013	0.001	22.8362	down	255.112	down
CG30457	451.171	206.631	804.619	2.18346	down	1.7834	up
CG30466	3.472	1.698	2.144	2.04465	down	1.61968	down	ubiquitin-protein transferase activity GO:0004842. SCF-dependent proteasomal ubiquitin-dependent protein catabolic process GO:0031146. SCF ubiquitin ligase complex GO:0019005
CG30472	0.001	0.007	0.117	5.51975	up	97.811	up	cellular_component GO:0005575. molecular_function GO:0003674. biological_process GO:0008150
CG30479	17.28	3.03	12.145	5.70221	down	1.42278	down
CG30480	19.241	4.601	16.102	4.18182	down	1.19498	down
CG30485	0.095	0.038	0.096	2.48544	down	1.00776	up	cellular_component GO:0005575. biological_process GO:0008150. molecular_function GO:0003674
CG30486	0.128	4.679	1.899	36.4759	up	14.8042	up	molecular_function GO:0003674. extracellular region GO:0005576. extracellular space GO:0005615. multicellular organism reproduction GO:0032504
CG30488	0.11	6.329	2.858	57.341	up	25.8916	up	molecular_function GO:0003674; extracellular region GO:0005576; multicellular organism reproduction GO:0032504; extracellular space GO:0005615; negative regulation of female receptivity. post-mating GO:0045434; sperm storage GO:0046693
CG30491	19.875	9.898	29.105	2.00794	down	1.46441	up
CG30496	4.641	12.439	13.051	2.68003	up	2.81194	up	ubiquitin protein ligase binding GO:0031625. cullin-RING ubiquitin ligase complex GO:0031461. negative regulation of protein ubiquitination GO:0031397
CG31007	0.007	0.086	0.001	11.7219	up	6.12383	down	molecular_function GO:0003674. mitochondrion GO:0005739. nucleus GO:0005634. mitochondrion organization GO:0007005
CG31010	0.009	0.001	0.001	7.21006	down	7.21006	down
CG31013	0.121	0.291	0.108	2.41033	up	1.11304	down	oxidoreductase activity. acting on single donors with incorporation of molecular oxygen. incorporation of two atoms of oxygen GO:0016702; procollagen-proline 4-dioxygenase activity GO:0004656; endoplasmic reticulum GO:0005783; L-ascorbic acid binding GO:0031418; iron ion binding GO:0005506; oxidation-reduction process GO:0055114
CG31021	0.179	0.058	0.067	3.08847	down	2.6637	down	oxidoreductase activity. acting on single donors with incorporation of molecular oxygen. incorporation of two atoms of oxygen GO:0016702; endoplasmic reticulum GO:0005783; procollagen-proline 4-dioxygenase activity GO:0004656; oxidation-reduction process GO:0055114
CG31029	0.665	0.058	0.644	11.4196	down	1.03246	down
CG31031	5.813	2.004	5.227	2.90035	down	1.11209	down
CG31050	0.097	0.001	0.096	80.8891	down	1.00678	down	biological_process GO:0008150. molecular_function GO:0003674. cellular_component GO:0005575
CG31058	2.998	1.296	2.342	2.3127	down	1.28007	down
CG31075	8.027	36.34	11.406	4.52692	up	1.42085	up	pyruvate metabolic process GO:0006090. aldehyde dehydrogenase (NAD) activity GO:0004029. mitochondrial matrix GO:0005759. oxidation-reduction process GO:0055114
CG31077	0.005	0.001	0.003	4.4839	down	1.69182	down	extracellular region GO:0005576. chitin binding GO:0008061. chitin metabolic process GO:0006030
CG31087	15.537	2.258	14.28	6.88003	down	1.088	down
CG31088	0.291	0.012	0.204	24.6396	down	1.42381	down	cellular_component GO:0005575. biological_process GO:0008150. molecular_function GO:0003674
CG31091	0.102	0.209	0.085	2.03924	up	1.20334	down	lipid metabolic process GO:0006629; hydrolase activity. acting on ester bonds GO:0016788
CG31097	2.087	0.88	1.228	2.37103	down	1.69934	down
CG31098	121.322	38.298	97.404	3.16782	down	1.24555	down
CG31099	0.01	0.038	0.111	3.89671	up	11.43	up
CG31104	1.278	0.483	3.203	2.6438	down	2.50753	up
CG31106	16.137	2.005	8.143	8.04943	down	1.9816	down	transmembrane transport GO:0055085. integral component of membrane GO:0016021. transmembrane transporter activity GO:0022857
CG31139	0.011	0.031	0.366	2.80966	up	33.4492	up	protein O-linked glycosylation GO:0006493. UDP-glucosyltransferase activity GO:0035251. endoplasmic reticulum lumen GO:0005788
CG31148	2.975	0.688	1.651	4.32401	down	1.80165	down	glucosylceramidase activity GO:0004348. cellular response to unfolded protein GO:0034620. adult locomotory behavior GO:0008344. determination of adult lifespan GO:0008340. memory GO:0007613. neuron cellular homeostasis GO:0070050. hydrolase activity GO:0016787
CG31178	0.236	0.558	0.595	2.35997	up	2.51838	up
CG31202	0.331	0.766	0.688	2.31412	up	2.07836	up	calcium ion binding GO:0005509; endoplasmic reticulum GO:0005783; Golgi membrane GO:0000139; N-glycan processing GO:0006491; mannosyl-oligosaccharide 1.2-alpha-mannosidase activity GO:0004571
CG31213	0.006	0.002	0.02	2.73141	down	3.21514	up	ATP binding GO:0005524; transmembrane transport GO:0055085; ATPase activity. coupled to transmembrane movement of substances GO:0042626; integral component of membrane GO:0016021; intracellular membrane-bounded organelle GO:0043231; lipid transport GO:0006869
CG31219	1.973	0.534	0.604	3.69695	down	3.26723	down	serine-type endopeptidase activity GO:0004252. proteolysis GO:0006508
CG31220	1.747	0.25	0.097	6.98492	down	18.0099	down	serine-type endopeptidase activity GO:0004252. proteolysis GO:0006508
CG31231	0.115	0.554	0.467	4.83254	up	4.08024	up	biological_process GO:0008150. molecular_function GO:0003674. cellular_component GO:0005575
CG31233	121.104	49.681	132.259	2.43766	down	1.09211	up	zinc ion binding GO:0008270. metallopeptidase activity GO:0008237. proteolysis GO:0006508
CG31244	0.06	0.012	0.123	5.02641	down	2.02749	up	biological_process GO:0008150. protein phosphatase 1 binding GO:0008157
CG31259	37.96	13.683	35.747	2.77428	down	1.0619	down	molecular_function GO:0003674. peroxisome organization GO:0007031. peroxisome GO:0005777
CG31265	19.63	6.001	15.889	3.27128	down	1.23546	down	proteolysis GO:0006508. serine-type endopeptidase activity GO:0004252
CG31267	8.601	3.962	9.063	2.17117	down	1.05368	up	proteolysis GO:0006508. serine-type endopeptidase activity GO:0004252. sensory perception of pain GO:0019233
CG31268	0.353	1.164	0.992	3.30001	up	2.8137	up	biological_process GO:0008150. cellular_component GO:0005575. molecular_function GO:0003674
CG31269	0.698	0.013	0.753	53.8141	down	1.07874	up	serine-type endopeptidase activity GO:0004252. proteolysis GO:0006508
CG31272	10.415	26.562	15.703	2.5503	up	1.50769	up	transmembrane transport GO:0055085. lipid metabolic process GO:0006629. lipase activity GO:0016298. transmembrane transporter activity GO:0022857. integral component of membrane GO:0016021
CG31275	0.01	0.129	0.001	13.3823	up	8.06109	down	ATPase activity. coupled GO:0042623; dynein complex GO:0030286; microtubule-based movement GO:0007018; cytoplasmic dynein complex GO:0005868
CG31286	0.015	0.007	0.012	2.31015	down	1.26192	down	biological_process GO:0008150. molecular_function GO:0003674. extracellular region GO:0005576. extracellular space GO:0005615
CG31287	0.567	4.335	0.664	7.64509	up	1.17159	up
CG31288	6.274	22.303	8.886	3.55466	up	1.41624	up
CG31296	0.139	1.099	0.161	7.92935	up	1.1647	up	biological_process GO:0008150. molecular_function GO:0003674. extracellular region GO:0005576. extracellular space GO:0005615. multicellular organism reproduction GO:0032504
CG31300	48.602	23.515	27.846	2.06686	down	1.74536	down	sensory perception of pain GO:0019233
CG31326	0.068	0.186	0.123	2.72586	up	1.80435	up	serine-type endopeptidase activity GO:0004252. proteolysis GO:0006508
CG31343	52.61	17.978	46.817	2.92637	down	1.12373	down
CG31358	2.173	0.008	0.854	283.249	down	2.54457	down	membrane GO:0016020
CG31370	9.095	1.694	3.358	5.37008	down	2.70839	down
CG31373	18.458	4.418	5.46	4.17793	down	3.38045	down	peptidyl-methionine modification GO:0018206. peptide deformylase activity GO:0042586. co-translational protein modification GO:0043686. mitochondrion GO:0005739. N-terminal protein amino acid modification GO:0031365
CG31407	0.001	0.011	0.008	8.90063	up	6.65198	up	biological_process GO:0008150. cellular_component GO:0005575. molecular_function GO:0003674
CG31413	0.049	0.1	0.083	2.03173	up	1.69632	up	cell redox homeostasis GO:0045454. oxidation-reduction process GO:0055114. protein disulfide isomerase activity GO:0003756. extracellular space GO:0005615. multicellular organism reproduction GO:0032504. integral component of Golgi membrane GO:0030173. protein folding GO:0006457. flavin-linked sulfhydryl oxidase activity GO:0016971
CG31427	1.824	0.346	0.272	5.273	down	6.70071	down	cytoplasm GO:0005737. metalloaminopeptidase activity GO:0070006. zinc ion binding GO:0008270. proteolysis GO:0006508. peptide binding GO:0042277. peptide catabolic process GO:0043171
CG31446	87.504	6.764	40.803	12.9364	down	2.14456	down	molecular_function GO:0003674. biological_process GO:0008150. cellular_component GO:0005575
CG31465	0.064	0.299	0.108	4.70488	up	1.70025	up	molecular_function GO:0003674. cellular_component GO:0005575. biological_process GO:0008150
CG31468	0.861	0.297	0.276	2.89724	down	3.12347	down	cellular_component GO:0005575. biological_process GO:0008150. molecular_function GO:0003674
CG31469	0.98	0.438	0.62	2.23933	down	1.58046	down	extracellular exosome GO:0070062. cytoplasm GO:0005737. peptidyl-N-phospho-arginine dephosphorylation GO:0098628. protein arginine phosphatase activity GO:0098627. protein tyrosine phosphatase activity GO:0004725
CG31482	0.007	0.001	0.27	5.81945	down	38.7468	up	molecular_function GO:0003674. biological_process GO:0008150. extracellular region GO:0005576. extracellular space GO:0005615
CG31515	0.001	0.012	0.008	9.992	up	6.93258	up	serine-type endopeptidase inhibitor activity GO:0004867. multicellular organism reproduction GO:0032504. extracellular space GO:0005615
CG31517	0.304	0.02	0.123	14.8687	down	2.46611	down	cellular_component GO:0005575. molecular_function GO:0003674. biological_process GO:0008150
CG31524	0.085	0.009	0.008	9.13235	down	10.4059	down	endoplasmic reticulum GO:0005783; procollagen-proline 4-dioxygenase activity GO:0004656; iron ion binding GO:0005506; oxidation-reduction process GO:0055114; oxidoreductase activity. acting on single donors with incorporation of molecular oxygen. incorporation of two atoms of oxygen GO:0016702; L-ascorbic acid binding GO:0031418
CG31533	0.006	0.001	0.001	4.85094	down	4.85094	down	molecular_function GO:0003674. cellular_component GO:0005575. biological_process GO:0008150
CG31546	0.424	2.253	0.625	5.31108	up	1.47324	up	oxidoreductase activity GO:0016491
CG31547	20.03	8.259	18.203	2.42517	down	1.10033	down	integral component of membrane GO:0016021. cation:chloride symporter activity GO:0015377. amino acid transmembrane transporter activity GO:0015171. amino acid transmembrane transport GO:0003333
CG31549	35.522	105.454	22.381	2.9687	up	1.58713	down	oxidoreductase activity GO:0016491
CG31556	1.598	4.577	5.143	2.86463	up	3.21876	up
CG31560	0.022	0.133	0.746	6.10567	up	34.1963	up
CG31601	0.5	1.141	0.185	2.28177	up	2.7081	down	biological_process GO:0008150. cellular_component GO:0005575. metal ion binding GO:0046872
CG31627	0.665	1.345	1.018	2.02332	up	1.53105	up	transcription coactivator activity GO:0003713; DNA binding transcription factor activity GO:0003700; basal RNA polymerase II transcription machinery binding GO:0001099; nucleus GO:0005634; regulation of transcription. DNA-templated GO:0006355
CG31633	7.554	16.772	8.692	2.22025	up	1.15055	up	ubiquitin-protein transferase activity GO:0004842. SCF-dependent proteasomal ubiquitin-dependent protein catabolic process GO:0031146. SCF ubiquitin ligase complex GO:0019005
CG31639	0.013	0.001	0.001	10.5991	down	10.5991	down	biological_process GO:0008150. molecular_function GO:0003674. cellular_component GO:0005575
CG31644	0.015	0.001	0.001	12.2824	down	12.2824	down	biological_process GO:0008150. cellular_component GO:0005575. molecular_function GO:0003674. cytochrome-c oxidase activity GO:0004129
CG31664	10.547	4.859	4.92	2.17086	down	2.14373	down
CG31677	0.001	0.007	0.001	6.25398	up	1	up	cellular_component GO:0005575. molecular_function GO:0003674. biological_process GO:0008150
CG31680	0.001	0.089	0.008	74.347	up	6.85125	up	molecular_function GO:0003674. multicellular organism reproduction GO:0032504. extracellular space GO:0005615
CG31681	0.042	0.001	0.006	35.3975	down	6.91345	down	proteolysis GO:0006508. cytoplasm GO:0005737. serine-type endopeptidase activity GO:0004252
CG31683	36.801	17.903	18.516	2.05557	down	1.98751	down	lipid metabolic process GO:0006629. O-acyltransferase activity GO:0008374
CG31693	0.001	0.017	0.001	13.9081	up	1	up	integral component of membrane GO:0016021. transmembrane transport GO:0055085
CG31698	0.117	0.008	0.285	15.255	down	2.43298	up	molecular_function GO:0003674. biological_process GO:0008150. cellular_component GO:0005575
CG31702	0.005	0.001	0.001	3.87242	down	3.87242	down	histone modification GO:0016570. transcription elongation from RNA polymerase II promoter GO:0006368. DNA binding GO:0003677
CG31703	0.009	0.005	0.001	2.06476	down	7.76243	down	transcription elongation from RNA polymerase II promoter GO:0006368; DNA binding GO:0003677; histone modification GO:0016570; RNA polymerase II C-terminal domain phosphoserine binding GO:1990269; transcription factor activity. RNA polymerase II transcription factor binding GO:0001076; Cdc73/Paf1 complex GO:0016593
CG31706	4.003	8.569	3.117	2.14034	up	1.28438	down
CG31709	0.093	0.013	0.007	7.12559	down	13.4836	down	cellular_component GO:0005575. molecular_function GO:0003674. biological_process GO:0008150
CG31730	0.162	0.008	0.119	21.3893	down	1.36319	down
CG31735	0.025	0.001	0.005	21.1914	down	4.74313	down	biological_process GO:0008150. cellular_component GO:0005575
CG31740	0.001	0.012	0.001	10.2309	up	1	up	molecular_function GO:0003674. cellular_component GO:0005575. biological_process GO:0008150
CG31741	0.001	0.054	0.004	44.7291	up	3.56356	up	membrane GO:0016020
CG31742	0.04	0.008	0.006	5.02655	down	7.09208	down	threonine-type endopeptidase activity GO:0004298; endopeptidase activity GO:0004175; proteasome-mediated ubiquitin-dependent protein catabolic process GO:0043161; proteasome core complex. beta-subunit complex GO:0019774; proteasomal protein catabolic process GO:0010498; proteasomal ubiquitin-independent protein catabolic process GO:0010499; nucleus GO:0005634; proteasome core complex GO:0005839; …
CG31750	0.039	0.005	0.007	8.12277	down	5.85372	down	cellular_component GO:0005575. biological_process GO:0008150. taste receptor activity GO:0008527. G-protein coupled receptor activity GO:0004930
CG31751	93.182	32.649	77.422	2.85403	down	1.20355	down
CG31775	3525.59	1536.22	3609.34	2.29498	down	1.02375	up	cellular_component GO:0005575. molecular_function GO:0003674. biological_process GO:0008150
CG31784	0.001	0.024	0.015	20.3679	up	12.1952	up	biological_process GO:0008150. cellular_component GO:0005575. molecular_function GO:0003674
CG31785	0.391	0.148	0.289	2.63762	down	1.35074	down	molecular_function GO:0003674. biological_process GO:0008150. cellular_component GO:0005575
CG31789	7.391	0.935	30.225	7.90444	down	4.08973	up	cellular_component GO:0005575. molecular_function GO:0003674. biological_process GO:0008150
CG31792	3.579	0.91	3.463	3.93117	down	1.03359	down	ATP binding GO:0005524; transmembrane transport GO:0055085; ATPase activity. coupled to transmembrane movement of substances GO:0042626; membrane GO:0016020
CG31797	0.048	0.003	0.001	14.5133	down	39.6612	down
CG31802	0.001	0.007	0.007	5.89099	up	6.09509	up	cytoskeleton GO:0005856. calcium ion binding GO:0005509
CG31816	0.199	0.001	0.019	165.788	down	10.3817	down	biological_process GO:0008150. molecular_function GO:0003674. cellular_component GO:0005575
CG31817	0.197	0.593	0.611	3.00652	up	3.09716	up	cellular_component GO:0005575. biological_process GO:0008150. molecular_function GO:0003674
CG31819	0.004	0.043	0.007	9.8901	up	1.68164	up	molecular_function GO:0003674. biological_process GO:0008150. cellular_component GO:0005575
CG31835	0.023	0.001	0.087	19.4614	down	3.74602	up	cellular_component GO:0005575. molecular_function GO:0003674. biological_process GO:0008150. zinc ion binding GO:0008270
CG31848	0.007	0.062	0.091	9.26065	up	13.5819	up	cellular_component GO:0005575. molecular_function GO:0003674. biological_process GO:0008150
CG31860	0.039	0.08	0.044	2.03173	up	1.13389	up	integral component of membrane GO:0016021. transmembrane transport GO:0055085. zinc ion transport GO:0006829. zinc ion transmembrane transporter activity GO:0005385. detoxification of zinc ion GO:0010312. basolateral plasma membrane GO:0016323. cellular zinc ion homeostasis GO:0006882. regulation of sequestering of zinc ion GO:0061088. membrane GO:0016020. response to zinc ion GO:0010043. plasma …
CG31861	0.069	0.187	0.069	2.70898	up	1.00678	up	molecular_function GO:0003674. biological_process GO:0008150. cellular_component GO:0005575
CG31872	0.05	0.135	0.158	2.70898	up	3.18257	up	multicellular organism reproduction GO:0032504. lipid metabolic process GO:0006629. extracellular space GO:0005615
CG31875	2.444	5.121	2.753	2.09554	up	1.1265	up	transcription factor complex GO:0005667. regulation of transcription by RNA polymerase II GO:0006357. transcription regulatory region DNA binding GO:0044212. transcription factor binding GO:0008134. nucleus GO:0005634. transcription corepressor activity GO:0003714. transcriptional repressor complex GO:0017053. DNA binding transcription factor activity GO:0003700
CG31898	0.416	0.201	0.354	2.06801	down	1.17672	down	biological_process GO:0008150. cellular_component GO:0005575. molecular_function GO:0003674
CG31909	0.722	0.133	0.349	5.42527	down	2.0679	down	molecular_function GO:0003674. cellular_component GO:0005575. biological_process GO:0008150
CG31913	0.09	0.035	0.116	2.5575	down	1.28229	up	RNA binding GO:0003723. cytosolic large ribosomal subunit GO:0022625
CG31921	0.07	0.018	0.117	3.81249	down	1.66204	up	molecular_function GO:0003674. biological_process GO:0008150. cellular_component GO:0005575
CG31924	0.093	0.301	0.167	3.2439	up	1.7982	up	metabolic process GO:0008152
CG31926	0.318	0.117	0.005	2.71264	down	68.014	down	eggshell chorion assembly GO:0007306. chorion GO:0042600. aspartic-type endopeptidase activity GO:0004190. proteolysis GO:0006508
CG31933	0.017	0.055	0.005	3.31781	up	3.0653	down	metabolic process GO:0008152. catalytic activity GO:0003824. multicellular organism reproduction GO:0032504. extracellular space GO:0005615
CG31937	45.386	20.214	34.171	2.24529	down	1.32822	down
CG31948	0.01	0.061	0.007	6.025	up	1.38139	down
CG31949	0.001	0.007	0.001	5.89425	up	1	up	cellular_component GO:0005575. biological_process GO:0008150. molecular_function GO:0003674
CG31958	0.013	0.167	0.223	12.4157	up	16.6226	up
CG31960	0.018	0.307	0.106	17.1531	up	5.9296	up	calcium ion binding GO:0005509
CG31988	0.332	0.147	0.176	2.2555	down	1.88352	down
CG32023	0.001	0.047	0.007	39.4583	up	6.2295	up	molecular_function GO:0003674. cellular_component GO:0005575. biological_process GO:0008150
CG32024	0.012	0.073	0.075	6.21771	up	6.44812	up	chitin metabolic process GO:0006030. extracellular region GO:0005576. chitin binding GO:0008061
CG32039	33.343	15.043	19.169	2.21653	down	1.7394	down	biological_process GO:0008150. molecular_function GO:0003674. cellular_component GO:0005575
CG32052	1.289	0.619	0.9	2.08044	down	1.43189	down	hydrolase activity GO:0016787
CG32054	11.886	3.317	10.32	3.58363	down	1.15172	down	transmembrane transport GO:0055085. integral component of membrane GO:0016021. transmembrane transporter activity GO:0022857. sensory perception GO:0007600
CG32068	33.998	13.471	30.677	2.52374	down	1.10823	down	oxidation-reduction process GO:0055114. oxidoreductase activity GO:0016491. L-methionine salvage from methylthioadenosine GO:0019509. cytoplasm GO:0005737. plasma membrane GO:0005886. nucleus GO:0005634. methionine biosynthetic process GO:0009086. positive regulation of reproductive process GO:2000243. methionine metabolic process GO:0006555. acireductone dioxygenase [iron(II)-requiring] activity…
CG32073	3.872	59.252	35.349	15.3025	up	9.12924	up	cellular_component GO:0005575. biological_process GO:0008150. molecular_function GO:0003674
CG32074	12.073	45.7	23.082	3.78539	up	1.91188	up	molecular_function GO:0003674. cellular_component GO:0005575. biological_process GO:0008150
CG32081	0.001	0.004	0.017	3.70798	up	13.9581	up	amino acid transmembrane transporter activity GO:0015171. vacuolar membrane GO:0005774. amino acid transmembrane transport GO:0003333
CG32087	0.099	0.512	0.415	5.15774	up	4.17333	up	molecular_function GO:0003674. cell-cell adhesion GO:0098609. endoplasmic reticulum GO:0005783
CG32107	0.137	0.023	0.221	5.8699	down	1.60927	up	cellular_component GO:0005575. biological_process GO:0008150. molecular_function GO:0003674
CG32115	1.774	0.492	1.346	3.60536	down	1.31819	down	biological_process GO:0008150. molecular_function GO:0003674. cellular_component GO:0005575
CG32117	0.001	0.006	0.001	5.36573	up	1	up	molecular_function GO:0003674. biological_process GO:0008150. cellular_component GO:0005575
CG32119	0.085	0.031	0.096	2.71264	down	1.13088	up	molecular_function GO:0003674. cellular_component GO:0005575. biological_process GO:0008150
CG32121	2.152	0.789	1.794	2.72699	down	1.19909	down	sequence-specific DNA binding GO:0043565. regulation of transcription by RNA polymerase II GO:0006357. nucleus GO:0005634
CG32141	0.067	0.381	0.661	5.72662	up	9.93261	up	cellular_component GO:0005575. molecular_function GO:0003674. biological_process GO:0008150
CG32152	0.733	1.595	1.079	2.17705	up	1.47271	up	protein methylation GO:0006479; peptidyl-arginine methylation. to asymmetrical-dimethyl arginine GO:0019919; histone arginine methylation GO:0034969; histone-arginine N-methyltransferase activity GO:0008469; regulation of transcription. DNA-templated GO:0006355; protein-arginine omega-N asymmetric methyltransferase activity GO:0035242; cytosol GO:0005829
CG32163	16.577	6.822	9.51	2.42981	down	1.74311	down	cellular_component GO:0005575. biological_process GO:0008150. molecular_function GO:0003674
CG32174	30.197	14.353	20.854	2.10397	down	1.44804	down	molecular_function GO:0003674. ubiquinone biosynthetic process GO:0006744. mitochondrial inner membrane GO:0005743. mitochondrion GO:0005739
CG32188	1.246	2.57	2.528	2.06258	up	2.02925	up	biological_process GO:0008150. cellular_component GO:0005575. molecular_function GO:0003674
CG32189	2.025	4.399	4.096	2.17255	up	2.02297	up	molecular_function GO:0003674. cellular_component GO:0005575. biological_process GO:0008150
CG32191	11.629	4.885	8.032	2.38068	down	1.44775	down	metabolic process GO:0008152. sulfuric ester hydrolase activity GO:0008484
CG32192	0.001	0.008	0.001	6.92095	up	1	up	molecular_function GO:0003674. cellular_component GO:0005575. biological_process GO:0008150
CG32195	19.969	41.991	19.175	2.10282	up	1.04143	down	cellular_component GO:0005575. molecular_function GO:0003674. biological_process GO:0008150
CG32198	0.001	0.008	0.245	6.73744	up	204.025	up	molecular_function GO:0003674. cellular_component GO:0005575. biological_process GO:0008150
CG32199	0.831	0.006	0.004	137.438	down	187.858	down	procollagen-proline 4-dioxygenase activity GO:0004656; endoplasmic reticulum GO:0005783; oxidation-reduction process GO:0055114; iron ion binding GO:0005506; L-ascorbic acid binding GO:0031418; oxidoreductase activity. acting on single donors with incorporation of molecular oxygen. incorporation of two atoms of oxygen GO:0016702
CG32201	1.554	0.033	0.021	47.5699	down	72.527	down	L-ascorbic acid binding GO:0031418; iron ion binding GO:0005506; oxidation-reduction process GO:0055114; procollagen-proline 4-dioxygenase activity GO:0004656; endoplasmic reticulum GO:0005783; oxidoreductase activity. acting on single donors with incorporation of molecular oxygen. incorporation of two atoms of oxygen GO:0016702; multicellular organism reproduction GO:0032504; extracellular regio…
CG32206	2.599	1.254	2.256	2.07243	down	1.15245	down	lateral inhibition GO:0046331
CG32219	0.001	0.008	0.008	6.55572	up	6.78285	up	molecular_function GO:0003674. cellular_component GO:0005575
CG32228	0.056	0.024	0.06	2.39232	down	1.06184	up	biological_process GO:0008150. molecular_function GO:0003674. cellular_component GO:0005575
CG32235	0.011	0.001	0.001	8.88289	down	8.88289	down	biological_process GO:0008150. cellular_component GO:0005575. molecular_function GO:0003674
CG32240	0.077	0.221	0.132	2.8733	up	1.72038	up	cellular_component GO:0005575. molecular_function GO:0003674. biological_process GO:0008150
CG32241	0.888	5.86	4.138	6.59806	up	4.65895	up	molecular_function GO:0003674. biological_process GO:0008150. cellular_component GO:0005575
CG32249	0.127	0.031	0.08	4.04376	down	1.59187	down
CG32263	0.094	0.001	0.038	78.4891	down	2.46611	down	integral component of membrane GO:0016021. mitochondrial ribosome assembly GO:0061668. cytoplasm GO:0005737. mitochondrion GO:0005739
CG32281	6.812	15.827	14.664	2.32351	up	2.1528	up	tRNA (guanine-N1-)-methyltransferase activity GO:0009019. tRNA methylation GO:0030488. sleep GO:0030431
CG32301	0.027	0.123	0.161	4.57758	up	5.99232	up	adenylate cyclase activity GO:0004016; intracellular signal transduction GO:0035556; notum development GO:0007477; chaeta development GO:0022416; guanylate cyclase activity GO:0004383; signal transduction GO:0007165; cyclic nucleotide biosynthetic process GO:0009190; cAMP biosynthetic process GO:0006171; adenylate cyclase-activating G-protein coupled receptor signaling pathway GO:0007189; plasma …
CG32305	0.024	0.069	0.078	2.89979	up	3.30673	up	intracellular signal transduction GO:0035556; cGMP biosynthetic process GO:0006182; adenylate cyclase-inhibiting G-protein coupled receptor signaling pathway GO:0007193; adenylate cyclase activity GO:0004016; cAMP biosynthetic process GO:0006171; cyclic nucleotide biosynthetic process GO:0009190; guanylate cyclase activity GO:0004383; guanylate cyclase complex. soluble GO:0008074; cAMP-mediated s…
CG32319	0.013	0.001	0.007	11.1829	down	1.95354	down	NatC complex GO:0031417. protein acetyltransferase complex GO:0031248. N-terminal protein amino acid acetylation GO:0006474. peptide alpha-N-acetyltransferase activity GO:0004596
CG32320	0.008	0.001	0.006	6.35224	down	1.38237	down	biological_process GO:0008150. molecular_function GO:0003674. integral component of membrane GO:0016021
CG32335	6.525	13.257	7.098	2.03186	up	1.0879	up	biological_process GO:0008150; cellular_component GO:0005575; nucleus GO:0005634; zinc ion binding GO:0008270; hydrolase activity. acting on ester bonds GO:0016788
CG32364	1.752	0.74	0.836	2.36778	down	2.09606	down	RNA binding GO:0003723. male germline stem cell symmetric division GO:0098730. negative regulation of translation GO:0017148. cytoplasm GO:0005737
CG32368	11.224	0.864	0.486	12.9915	down	23.0991	down	biological_process GO:0008150. cellular_component GO:0005575. molecular_function GO:0003674
CG32371	0.006	0.001	0.006	4.74005	down	1.02998	up	microtubule binding GO:0008017
CG32376	0.001	0.008	0.008	6.66703	up	6.54169	up	proteolysis GO:0006508. serine-type endopeptidase activity GO:0004252. cytoplasm GO:0005737
CG32379	0.113	0.038	0.835	2.95314	down	7.39407	up	zinc ion binding GO:0008270. proteolysis GO:0006508. metallocarboxypeptidase activity GO:0004181. extracellular space GO:0005615
CG32391	0.24	0.001	0.053	200.002	down	4.49711	down	biological_process GO:0008150. molecular_function GO:0003674. cellular_component GO:0005575
CG32395	0.037	0.001	0.005	30.8832	down	7.14648	down	integral component of membrane GO:0016021. biological_process GO:0008150. G-protein coupled receptor activity GO:0004930. taste receptor activity GO:0008527. sensory perception of taste GO:0050909
CG32444	21.726	2.122	21.473	10.2373	down	1.01177	down	carbohydrate binding GO:0030246. glucose metabolic process GO:0006006. galactose catabolic process via UDP-galactose GO:0033499. aldose 1-epimerase activity GO:0004034
CG32448	44.694	20.346	29.972	2.1967	down	1.49117	down	molecular_function GO:0003674. cellular_component GO:0005575. biological_process GO:0008150
CG32450	0.011	0.083	0.709	7.5791	up	64.8149	up	cellular_component GO:0005575. molecular_function GO:0003674. biological_process GO:0008150
CG32459	0.055	0.179	0.321	3.2714	up	5.8622	up
CG32461	0.133	0.013	0.407	10.0332	down	3.05247	up	cellular_component GO:0005575. biological_process GO:0008150. molecular_function GO:0003674
CG32462	0.01	0.005	0.007	2.1454	down	1.46622	down
CG32483	10.896	1.558	8.219	6.9957	down	1.32568	down	proteolysis involved in cellular protein catabolic process GO:0051603. serine-type carboxypeptidase activity GO:0004185
CG32488	0.026	0.001	0.026	21.5354	down	1.00678	up	nucleus GO:0005634. protein dephosphorylation GO:0006470. cytoplasm GO:0005737. alkaline phosphatase activity GO:0004035. phosphoprotein phosphatase activity GO:0004721
CG32506	4.979	2.472	3.826	2.01365	down	1.30136	down	GTPase activator activity GO:0005096. regulation of GTPase activity GO:0043087. intracellular protein transport GO:0006886. activation of GTPase activity GO:0090630. Rab GTPase binding GO:0017137
CG32523	0.01	0.05	0.006	4.81163	up	1.69182	down	proteolysis GO:0006508. serine-type endopeptidase activity GO:0004252
CG32544	9.907	3.073	4.495	3.22414	down	2.20377	down	cellular_component GO:0005575. biological_process GO:0008150. molecular_function GO:0003674
CG32547	2.545	1.238	1.886	2.05518	down	1.34901	down	G-protein coupled receptor signaling pathway GO:0007186. neuropeptide receptor activity GO:0008188. integral component of membrane GO:0016021. G-protein coupled receptor activity GO:0004930
CG32553	0.137	0.013	0.068	10.8114	down	2.01357	down	molecular_function GO:0003674. biological_process GO:0008150. cellular_component GO:0005575
CG32588	0.001	0.007	0.001	6.03056	up	1	up	molecular_function GO:0003674. biological_process GO:0008150. cellular_component GO:0005575
CG32631	0.001	0.024	0.044	20.2964	up	36.4572	up
CG32639	0.431	0.213	0.247	2.02188	down	1.7438	down	biological_process GO:0008150. cellular_component GO:0005575. molecular_function GO:0003674
CG32642	0.067	0.007	0.134	9.72518	down	1.98652	up	chorion-containing eggshell formation GO:0007304. chorion GO:0042600
CG32652	0.232	0.091	0.23	2.5575	down	1.00678	down	cellular_component GO:0005575. molecular_function GO:0003674. biological_process GO:0008150
CG32655	0.034	0.005	0.072	6.40024	down	2.10702	up	molecular_function GO:0003674. cellular_component GO:0005575. biological_process GO:0008150
CG32667	61.091	24.047	40.676	2.54047	down	1.5019	down	molecular_function GO:0003674. extracellular space GO:0005615. multicellular organism reproduction GO:0032504. mitotic spindle assembly GO:0090307
CG32669	6.267	1.114	4.244	5.62398	down	1.47642	down	transmembrane transport GO:0055085. transmembrane transporter activity GO:0022857. membrane GO:0016020
CG32713	0.223	0.552	0.435	2.47295	up	1.94939	up	cellular_component GO:0005575. molecular_function GO:0003674. biological_process GO:0008150. protein ubiquitination GO:0016567. modification-dependent protein catabolic process GO:0019941. nucleus GO:0005634. ubiquitin protein ligase binding GO:0031625. proteasome binding GO:0070628. protein tag GO:0031386. cytoplasm GO:0005737
CG32718	0.006	0.001	0.001	5.06262	down	5.06262	down	molecular_function GO:0003674. biological_process GO:0008150. cellular_component GO:0005575
CG32719	0.18	0.059	0.097	3.04403	down	1.85642	down	molecular_function GO:0003674. cellular_component GO:0005575. biological_process GO:0008150
CG32726	0.824	0.012	0.685	66.6746	down	1.20334	down	cellular_component GO:0005575. biological_process GO:0008150. molecular_function GO:0003674
CG32750	2.279	4.599	4.249	2.0176	up	1.86426	up	biological_process GO:0008150; cellular_component GO:0005575; hydrolase activity. acting on carbon-nitrogen (but not peptide) bonds. in linear amides GO:0016811; nitrogen compound metabolic process GO:0006807; hydrolase activity. acting on carbon-nitrogen (but not peptide) bonds GO:0016810
CG32751	0.121	0.044	0.158	2.7404	down	1.31093	up	biological_process GO:0008150; cellular_component GO:0005575; hydrolase activity. acting on carbon-nitrogen (but not peptide) bonds. in linear amides GO:0016811; nitrogen compound metabolic process GO:0006807; hydrolase activity. acting on carbon-nitrogen (but not peptide) bonds GO:0016810
CG32755	0.346	0.79	0.316	2.2842	up	1.09423	down	proteolysis GO:0006508. serine-type endopeptidase activity GO:0004252
CG32756	6.147	15.16	4.992	2.46625	up	1.2313	down	molecular_function GO:0003674. nucleus GO:0005634. double-strand break repair GO:0006302
CG32762	0.007	0.001	0.001	5.74243	down	5.74243	down
CG32773	0.381	0.129	0.232	2.95314	down	1.64407	down	molecular_function GO:0003674. cellular_component GO:0005575. biological_process GO:0008150
CG32793	0.727	1.734	2.05	2.38436	up	2.81874	up	regulation of transcription. DNA-templated GO:0006355; nucleus GO:0005634; histone exchange GO:0043486
CG32797	0.01	0.053	0.001	5.47674	up	8.08092	down	biological_process GO:0008150. molecular_function GO:0003674. nucleus GO:0005634
CG32808	7.564	2.741	3.275	2.75975	down	2.30983	down	proteolysis GO:0006508
CG32819	3.389	1.071	2.329	3.16444	down	1.45534	down	microtubule nucleation GO:0007020. structural constituent of cytoskeleton GO:0005200. cytoplasm GO:0005737. flagellated sperm motility GO:0030317. sperm flagellum GO:0036126. nucleus GO:0005634. cilium movement involved in cell motility GO:0060294. cilium assembly GO:0060271
CG32820	3.659	1.29	2.122	2.83669	down	1.72471	down	microtubule nucleation GO:0007020. structural constituent of cytoskeleton GO:0005200. cytoplasm GO:0005737. flagellated sperm motility GO:0030317
CG32834	0.014	0.004	0.014	3.56386	down	1.00678	up	serine-type endopeptidase activity GO:0004252. proteolysis GO:0006508. extracellular space GO:0005615
CG32944	14.687	4.668	9.598	3.14629	down	1.53022	down	ATP binding GO:0005524. protein serine/threonine kinase activity GO:0004674. peptidyl-serine phosphorylation GO:0018105. intracellular signal transduction GO:0035556
CG32983	0.009	0.001	0.001	7.26728	down	7.26728	down	cellular_component GO:0005575. molecular_function GO:0003674. biological_process GO:0008150
CG32984	0.422	1.022	0.719	2.41973	up	1.70203	up	catalytic activity GO:0003824. metabolic process GO:0008152. multicellular organism reproduction GO:0032504. extracellular space GO:0005615
CG32986	0.008	0.037	0.006	4.57429	up	1.38136	down
CG33012	0.805	0.159	2.352	5.06173	down	2.92086	up
CG33017	0.056	0.025	0.022	2.24974	down	2.50495	down	cellular_component GO:0005575. molecular_function GO:0003674. biological_process GO:0008150
CG33054	11.832	2.985	3.317	3.96361	down	3.5672	down	cellular_component GO:0005575. purine nucleoside binding GO:0001883. purine nucleoside metabolic process GO:0042278
CG33057	3.657	14.237	4.003	3.89296	up	1.09448	up	transferase activity. transferring phosphorus-containing groups GO:0016772; tRNA splicing. via endonucleolytic cleavage and ligation GO:0006388
CG33060	0.092	0.432	0.129	4.69209	up	1.40468	up	MLL3/4 complex GO:0044666. chromatin silencing at telomere GO:0006348. histone H3-K4 methylation GO:0051568. histone methyltransferase activity (H3-K4 specific) GO:0042800. Set1C/COMPASS complex GO:0048188
CG33098	0.162	0.05	0.015	3.23063	down	11.0338	down	calcium ion binding GO:0005509
CG33120	2.378	1.119	2.349	2.12553	down	1.01241	down
CG33124	4.984	1.396	3.858	3.57114	down	1.29205	down	membrane GO:0016020. transmembrane transporter activity GO:0022857. transmembrane transport GO:0055085
CG33125	0.003	0.009	0.028	2.94192	up	8.73655	up	molecular_function GO:0003674. cellular_component GO:0005575. biological_process GO:0008150
CG33127	51.472	18.311	44.883	2.81103	down	1.14682	down	serine-type endopeptidase activity GO:0004252. proteolysis GO:0006508
CG33128	10.353	2.691	0.922	3.84722	down	11.2228	down
CG33140	0.031	0.257	0.139	8.25294	up	4.442	up	cellular_component GO:0005575. biological_process GO:0008150. molecular_function GO:0003674
CG33170	76.443	37.688	41.536	2.02832	down	1.84041	down
CG33203	2.619	1.213	2.457	2.15857	down	1.06587	down	integral component of membrane GO:0016021. signaling receptor activity GO:0038023
CG33223	0.149	0.344	0.296	2.31323	up	1.98652	up	molecular_function GO:0003674. cellular_component GO:0005575. positive regulation of MyD88-dependent toll-like receptor signaling pathway GO:0034126
CG33226	0.854	0.389	0.653	2.19721	down	1.30769	down	cellular_component GO:0005575. proteolysis GO:0006508. serine-type endopeptidase activity GO:0004252
CG33228	18.675	6.008	13.077	3.10819	down	1.42812	down	molecular_function GO:0003674. cellular_component GO:0005575. biological_process GO:0008150
CG33262	0.015	0.063	0.131	4.18093	up	8.67173	up	cellular_component GO:0005575. molecular_function GO:0003674. biological_process GO:0008150
CG33263	0.006	0.1	0.001	15.492	up	5.39564	down	chitin binding GO:0008061. chitin metabolic process GO:0006030. extracellular region GO:0005576
CG33268	4.842	0.014	0.017	353.073	down	287.613	down	molecular_function GO:0003674. cellular_component GO:0005575. biological_process GO:0008150
CG33278	0.113	0.661	0.265	5.86511	up	2.35573	up	cellular_component GO:0005575. biological_process GO:0008150. molecular_function GO:0003674
CG33284	0.013	0.066	0.096	5.12302	up	7.51354	up	cellular_component GO:0005575. biological_process GO:0008150. molecular_function GO:0003674
CG33285	0.071	0.27	0.209	3.80102	up	2.93811	up	cellular_component GO:0005575. molecular_function GO:0003674. biological_process GO:0008150
CG33286	0.043	0.129	0.051	2.99179	up	1.19792	up	biological_process GO:0008150. molecular_function GO:0003674. cellular_component GO:0005575
CG33287	0.005	0.072	0.035	14.1036	up	6.89489	up	cellular_component GO:0005575. biological_process GO:0008150. molecular_function GO:0003674
CG33289	0.539	0.152	0.299	3.54241	down	1.80308	down	integral component of membrane GO:0016021. sodium channel activity GO:0005272. sodium ion transport GO:0006814
CG33290	0.191	0.751	0.308	3.94214	up	1.61601	up	molecular_function GO:0003674. cellular_component GO:0005575. biological_process GO:0008150
CG33299	1.041	3.029	0.581	2.91087	up	1.79159	down	molecular_function GO:0003674. cellular_component GO:0005575. biological_process GO:0008150
CG33301	32.029	15.302	5.123	2.09314	down	6.25207	down	biological_process GO:0008150. cellular_component GO:0005575. molecular_function GO:0003674
CG33306	0.892	0.139	6.795	6.41927	down	7.6168	up	molecular_function GO:0003674. biological_process GO:0008150. cellular_component GO:0005575
CG33325	0.062	0.005	0.036	11.3817	down	1.7438	down	molecular_function GO:0003674. biological_process GO:0008150. cellular_component GO:0005575
CG33337	1.037	0.294	0.496	3.5263	down	2.09273	down	cellular_component GO:0005575; biological_process GO:0008150; transferase activity. transferring acyl groups other than amino-acyl groups GO:0016747
CG33340	0.311	0.942	0.469	3.02873	up	1.50918	up	biological_process GO:0008150. molecular_function GO:0003674. cellular_component GO:0005575
CG33341	2.089	0.657	1.697	3.18001	down	1.23098	down	molecular_function GO:0003674. cellular_component GO:0005575. biological_process GO:0008150
CG33342	0.007	0.121	0.007	18.4399	up	0.976772	up	cellular_component GO:0005575. molecular_function GO:0003674. biological_process GO:0008150
CG33346	0.007	0.479	0.27	66.3147	up	37.3816	up	metal ion binding GO:0046872; hydrolase activity GO:0016787; nucleic acid binding GO:0003676; apoptotic DNA fragmentation GO:0006309; nuclease activity GO:0004518; DNA catabolic process. endonucleolytic GO:0000737; mitochondrion GO:0005739
CG33453	0.267	0.097	0.356	2.76241	down	1.3326	up	molecular_function GO:0003674. cellular_component GO:0005575. biological_process GO:0008150
CG33458	0.466	0.006	0.056	81.0125	down	8.31741	down	serine-type endopeptidase activity GO:0004252. proteolysis GO:0006508
CG33459	0.062	0.694	0.898	11.1283	up	14.3937	up	proteolysis GO:0006508. serine-type endopeptidase activity GO:0004252
CG33460	0.163	0.377	0.19	2.31529	up	1.1647	up	proteolysis GO:0006508. serine-type endopeptidase activity GO:0004252
CG33461	0.018	0.053	0.006	2.90807	up	3.25707	down	serine-type endopeptidase activity GO:0004252. proteolysis GO:0006508
CG33462	0.006	0.284	0.026	50.4862	up	4.66434	up	proteolysis GO:0006508. serine-type endopeptidase activity GO:0004252. multicellular organism reproduction GO:0032504. extracellular region GO:0005576
CG33467	0.208	0.001	0.001	173.767	down	173.767	down
CG33474	5.078	1.877	5.837	2.70604	down	1.14953	up	integral component of peroxisomal membrane GO:0005779. peroxisome fission GO:0016559
CG33476	0.406	0.065	0.013	6.26456	down	30.259	down	molecular_function GO:0003674. cellular_component GO:0005575. biological_process GO:0008150
CG33477	0.007	0.001	0.001	5.77122	down	5.77122	down	cellular_component GO:0005575. molecular_function GO:0003674. biological_process GO:0008150
CG33483	2.785	0.242	0.824	11.4833	down	3.37926	down	molecular_function GO:0003674. cellular_component GO:0005575. biological_process GO:0008150
CG33487	0.765	0.328	0.738	2.33467	down	1.03684	down
CG33490	0.533	1.474	1.397	2.76349	up	2.61933	up	biological_process GO:0008150. molecular_function GO:0003674. cellular_component GO:0005575
CG33494	31.82	66.258	34.779	2.08231	up	1.09301	up
CG33496	1.221	0.525	0.602	2.32492	down	2.02782	down
CG33510	0.437	0.05	0.353	8.6729	down	1.23981	down	molecular_function GO:0003674. biological_process GO:0008150. cellular_component GO:0005575
CG33511	1.497	0.078	1.323	19.1706	down	1.13156	down	molecular_function GO:0003674. biological_process GO:0008150. cellular_component GO:0005575
CG33514	31.307	14.037	20.083	2.23031	down	1.55884	down
CG33627	0.061	0.001	0.001	50.9802	down	50.9802	down	biological_process GO:0008150. molecular_function GO:0003674. cellular_component GO:0005575
CG33631	0.001	0.039	0.007	32.4122	up	5.95351	up	biological_process GO:0008150. cellular_component GO:0005575. molecular_function GO:0003674
CG33640	0.089	0.361	0.306	4.06347	up	3.44076	up	molecular_function GO:0003674. biological_process GO:0008150. cellular_component GO:0005575
CG33641	0.01	0.167	0.26	16.348	up	25.4307	up	cellular_component GO:0005575. molecular_function GO:0003674. biological_process GO:0008150
CG33642	0.01	0.001	0.084	8.39711	down	8.3466	up	molecular_function GO:0003674. cellular_component GO:0005575. biological_process GO:0008150
CG33643	0.001	0.007	0.007	6.02119	up	6.2298	up	cellular_component GO:0005575. molecular_function GO:0003674. biological_process GO:0008150
CG33648	0.421	0.007	0.1	58.0564	down	4.2237	down	cellular_component GO:0005575. molecular_function GO:0003674. biological_process GO:0008150
CG33654	0.105	0.001	0.047	87.7611	down	2.25124	down	molecular_function GO:0003674. cellular_component GO:0005575. biological_process GO:0008150
CG33658	0.349	0.125	0.168	2.78425	down	2.07961	down	cellular_component GO:0005575. molecular_function GO:0003674. biological_process GO:0008150
CG33664	0.001	0.007	0.001	6.21502	up	1	up	biological_process GO:0008150. cellular_component GO:0005575. molecular_function GO:0003674
CG33667	0.008	0.001	0.007	6.41625	down	1.02998	down	biological_process GO:0008150. cellular_component GO:0005575. molecular_function GO:0003674
CG33668	0.008	0.001	0.001	6.42092	down	6.42092	down	biological_process GO:0008150. molecular_function GO:0003674. cellular_component GO:0005575
CG33687	0.095	0.001	0.082	79.436	down	1.16253	down	biological_process GO:0008150. cellular_component GO:0005575. molecular_function GO:0003674
CG33689	0.141	0.001	0.001	117.992	down	117.992	down	biological_process GO:0008150. cellular_component GO:0005575. molecular_function GO:0003674
CG33690	0.114	0.001	0.08	95.0131	down	1.42381	down	molecular_function GO:0003674. biological_process GO:0008150. cellular_component GO:0005575
CG33700	0.135	0.007	0.007	18.6192	down	18.9759	down	biological_process GO:0008150. cellular_component GO:0005575. molecular_function GO:0003674
CG33703	0.062	0.007	0.087	8.63126	down	1.40468	up	molecular_function GO:0003674. biological_process GO:0008150. cellular_component GO:0005575
CG33704	0.001	0.291	0.017	243.142	up	13.9731	up	biological_process GO:0008150. cellular_component GO:0005575. molecular_function GO:0003674
CG33721	0.087	0.007	0.123	12.2064	down	1.40468	up	molecular_function GO:0003674. biological_process GO:0008150. cellular_component GO:0005575
CG33723	0.22	0.059	0.01	3.69143	down	22.0523	down
CG33752	0.018	0.058	0.012	3.30334	up	1.45661	down	cellular_component GO:0005575. molecular_function GO:0003674. biological_process GO:0008150
CG33757	0.007	0.12	0.125	16.4964	up	17.1077	up	cellular_component GO:0005575. molecular_function GO:0003674. biological_process GO:0008150
CG33764	0.278	0.133	0.497	2.08819	down	1.79063	up	molecular_function GO:0003674. biological_process GO:0008150. cellular_component GO:0005575
CG33766	0.007	0.001	0.062	6.0851	down	8.55386	up	biological_process GO:0008150. molecular_function GO:0003674. cellular_component GO:0005575
CG33767	0.094	0.001	0.001	78.4743	down	78.4743	down	biological_process GO:0008150. molecular_function GO:0003674. cellular_component GO:0005575
CG33768	0.008	0.001	0.001	6.28115	down	6.28115	down	molecular_function GO:0003674. biological_process GO:0008150. cellular_component GO:0005575
CG33769	0.062	0.007	0.001	8.67908	down	52.113	down	cellular_component GO:0005575. biological_process GO:0008150. molecular_function GO:0003674
CG33770	0.148	0.001	0.007	123.533	down	21.3143	down	biological_process GO:0008150. molecular_function GO:0003674. cellular_component GO:0005575
CG33771	0.044	0.001	0.011	37.0554	down	4.20593	down	molecular_function GO:0003674. cellular_component GO:0005575. biological_process GO:0008150
CG33773	0.007	0.042	0.001	5.81613	up	6.06817	down	molecular_function GO:0003674. cellular_component GO:0005575. biological_process GO:0008150
CG33775	0.583	0.093	0.496	6.26456	down	1.17567	down	biological_process GO:0008150. molecular_function GO:0003674. cellular_component GO:0005575
CG33777	0.08	0.007	0.091	10.8426	down	1.14692	up	molecular_function GO:0003674. cellular_component GO:0005575. biological_process GO:0008150
CG33784	0.367	0.01	0.121	37.2041	down	3.02035	down	cellular_component GO:0005575. molecular_function GO:0003674. biological_process GO:0008150
CG33791	0.865	2.32	2.867	2.68133	up	3.31328	up	mitochondrial oxoglutarate dehydrogenase complex GO:0009353. tricarboxylic acid cycle GO:0006099. oxoglutarate dehydrogenase (succinyl-transferring) activity GO:0004591. thiamine pyrophosphate binding GO:0030976
CG33792	0.558	0.143	0.419	3.90664	down	1.33185	down	cellular_component GO:0005575. molecular_function GO:0003674. biological_process GO:0008150
CG33795	0.25	0.001	0.107	208.452	down	2.32507	down	cellular_component GO:0005575. molecular_function GO:0003674. biological_process GO:0008150
CG33796	0.007	0.001	0.001	6.07259	down	6.07259	down	biological_process GO:0008150. cellular_component GO:0005575. molecular_function GO:0003674
CG33798	0.133	0.007	0.088	18.8601	down	1.51018	down	molecular_function GO:0003674. cellular_component GO:0005575. biological_process GO:0008150
CG33914	0.555	0.09	0.204	6.19457	down	2.72639	down	cellular_component GO:0005575. molecular_function GO:0003674. biological_process GO:0008150
CG33922	0.222	0.001	0.001	185.277	down	185.277	down	molecular_function GO:0003674. cellular_component GO:0005575. biological_process GO:0008150
CG33923	0.057	0.007	0.001	8.29616	down	47.616	down	biological_process GO:0008150. cellular_component GO:0005575. molecular_function GO:0003674
CG33934	0.049	0.004	0.049	12.353	down	1.00678	up	sodium ion transport GO:0006814. citrate transport GO:0015746. succinate transmembrane transporter activity GO:0015141. integral component of membrane GO:0016021. anion transmembrane transport GO:0098656. transporter activity GO:0005215. citrate transmembrane transporter activity GO:0015137
CG33937	2.234	4.927	3.375	2.20558	up	1.51048	up	molecular_function GO:0003674. cellular_component GO:0005575. biological_process GO:0008150. DNA binding GO:0003677. zinc ion binding GO:0008270
CG33965	4.524	1.29	1.96	3.50628	down	2.30796	down
CG33966	11.366	5.213	8.099	2.18008	down	1.40331	down
CG33986	0.4	1.056	1.59	2.63897	up	3.97304	up	chitin metabolic process GO:0006030. extracellular region GO:0005576. chitin binding GO:0008061
CG33998	0.392	0.155	0.132	2.52173	down	2.97811	down	cellular_component GO:0005575. molecular_function GO:0003674. biological_process GO:0008150
CG34002	0.147	0.412	0.179	2.80795	up	1.21649	up	molecular_function GO:0003674. multicellular organism reproduction GO:0032504. extracellular space GO:0005615
CG34025	0.049	0.198	0.402	4.06347	up	8.25064	up	ubiquitin-protein transferase activity GO:0004842. SCF-dependent proteasomal ubiquitin-dependent protein catabolic process GO:0031146. SCF ubiquitin ligase complex GO:0019005
CG34026	2.907	0.54	5.749	5.38494	down	1.97783	up	molecular_function GO:0003674. biological_process GO:0008150. cellular_component GO:0005575
CG34029	0.009	0.256	0.194	28.1817	up	21.3437	up	biological_process GO:0008150. molecular_function GO:0003674. cellular_component GO:0005575
CG34030	0.029	0.006	0.008	5.08128	down	3.58465	down	cellular_component GO:0005575. biological_process GO:0008150. molecular_function GO:0003674
CG34033	0.643	0.09	0.011	7.13889	down	59.1923	down	molecular_function GO:0003674. multicellular organism reproduction GO:0032504. extracellular space GO:0005615
CG34040	0.001	0.038	0.01	31.8589	up	8.5968	up	biological_process GO:0008150. cellular_component GO:0005575. molecular_function GO:0003674
CG34045	0.944	0.185	0.635	5.115	down	1.48712	down	molecular_function GO:0003674. biological_process GO:0008150. cell surface GO:0009986
CG34050	0.007	0.001	0.001	5.81522	down	5.81522	down
CG34105	0.911	28.895	43.686	31.7118	up	47.9449	up	cellular_component GO:0005575. biological_process GO:0008150. molecular_function GO:0003674
CG34106	3.699	1.269	2.816	2.916	down	1.31373	down	molecular_function GO:0003674. biological_process GO:0008150. cellular_component GO:0005575
CG34109	0.022	0.056	0.017	2.53402	up	1.29975	down
CG34112	3.458	1.228	2.632	2.81542	down	1.31381	down	biological_process GO:0008150. molecular_function GO:0003674. cellular_component GO:0005575
CG34129	0.001	0.005	0.276	4.53893	up	230.064	up	serine-type endopeptidase activity GO:0004252. molecular_function GO:0003674. proteolysis GO:0006508. extracellular space GO:0005615. multicellular organism reproduction GO:0032504
CG34130	0.027	0.001	0.053	22.2581	down	1.98652	up	molecular_function GO:0003674. proteolysis GO:0006508. serine-type endopeptidase activity GO:0004252. extracellular space GO:0005615. multicellular organism reproduction GO:0032504
CG34138	0.648	0.246	0.395	2.63621	down	1.64086	down
CG34148	18.114	8.542	9.246	2.12057	down	1.95916	down
CG34150	48.619	20.927	33.285	2.32333	down	1.4607	down	molecular_function GO:0003674. cellular_component GO:0005575. biological_process GO:0008150
CG34161	0.001	0.008	0.018	7.0736	up	14.9017	up	acylphosphatase activity GO:0003998
CG34162	0.001	0.003	0.001	2.46043	up	1	up	molecular_function GO:0003674. biological_process GO:0008150. cellular_component GO:0005575
CG34166	100.24	41.156	282.108	2.43559	down	2.81433	up
CG34167	0.833	0.012	0.302	70.5285	down	2.75719	down	biological_process GO:0008150. molecular_function GO:0003674. cellular_component GO:0005575
CG34171	0.017	0.172	0.385	10.0796	up	22.5078	up	serine-type endopeptidase activity GO:0004252. proteolysis GO:0006508
CG34172	0.798	0.017	0.024	46.3916	down	33.4324	down	mitochondrial respiratory chain GO:0005746. cytochrome-c oxidase activity GO:0004129
CG34173	0.014	0.001	0.001	12.0037	down	12.0037	down	cellular_component GO:0005575. biological_process GO:0008150. molecular_function GO:0003674
CG34175	0.01	0.001	0.001	8.72839	down	8.72839	down
CG34177	0.001	0.009	0.009	7.58828	up	7.60597	up	extracellular space GO:0005615
CG34180	0.179	0.016	0.76	11.492	down	4.25289	up	cellular_component GO:0005575. molecular_function GO:0003674. biological_process GO:0008150
CG34183	15.113	7.239	9.184	2.08778	down	1.64558	down	snRNA transcription GO:0009301. cytoplasm GO:0005737. nucleus GO:0005634. dephosphorylation of RNA polymerase II C-terminal domain GO:0070940. CTD phosphatase activity GO:0008420
CG34184	0.203	0.449	0.251	2.21187	up	1.23479	up	molecular_function GO:0003674. biological_process GO:0008150. cellular_component GO:0005575
CG34188	0.007	0.001	0.001	5.69027	down	5.69027	down	cellular_component GO:0005575. biological_process GO:0008150. molecular_function GO:0003674
CG34198	34.005	15.201	24.961	2.23705	down	1.36235	down
CG34201	0.749	2.179	1.124	2.90853	up	1.49966	up	molecular_function GO:0003674. cellular_component GO:0005575. biological_process GO:0008150
CG34202	0.525	2.13	0.569	4.05786	up	1.08374	up	cellular_component GO:0005575. molecular_function GO:0003674. biological_process GO:0008150
CG34203	0.776	0.363	0.532	2.13976	down	1.45897	down	molecular_function GO:0003674. cellular_component GO:0005575. biological_process GO:0008150
CG34210	0.001	0.113	0.001	94.5705	up	1	up	biological_process GO:0008150. molecular_function GO:0003674. cellular_component GO:0005575
CG34212	0.014	0.155	0.019	11.1393	up	1.37205	up	biological_process GO:0008150. molecular_function GO:0003674. cellular_component GO:0005575
CG34213	10.995	3.562	6.483	3.08676	down	1.69582	down	cellular_component GO:0005575. biological_process GO:0008150. molecular_function GO:0003674. nucleoplasm GO:0005654
CG34215	40.193	80.649	60.436	2.00653	up	1.50364	up	defense response to virus GO:0051607
CG34216	0.015	0.064	0.416	4.37261	up	28.3189	up	cellular_component GO:0005575. biological_process GO:0008150. molecular_function GO:0003674
CG34217	0.025	0.424	0.336	17.089	up	13.5356	up
CG34220	1.013	3.108	1.959	3.06933	up	1.93507	up	extracellular region GO:0005576. chitin binding GO:0008061. chitin metabolic process GO:0006030
CG34222	0.302	1.173	0.648	3.88654	up	2.14569	up	cellular_component GO:0005575. biological_process GO:0008150. molecular_function GO:0003674
CG34224	10.886	25.137	7.428	2.30901	up	1.46551	down	regulation of transcription. DNA-templated GO:0006355; DNA binding transcription factor activity GO:0003700
CG34227	0.001	0.103	0.01	85.5638	up	8.13404	up	extracellular space GO:0005615
CG34236	0.544	0.164	0.116	3.32365	down	4.69148	down	molecular_function GO:0003674. cellular_component GO:0005575. biological_process GO:0008150
CG34242	12.753	30.375	37.416	2.38171	up	2.93387	up	integral component of membrane GO:0016021. mitochondrial respiratory chain complex IV assembly GO:0033617
CG34245	0.001	0.058	0.001	48.1272	up	1	up
CG34247	0.011	0.091	0.011	8.50775	up	0.977483	up
CG34249	0.013	0.123	0.286	9.23226	up	21.409	up	microtubule bundle formation GO:0001578. microtubule cytoskeleton organization GO:0000226. microtubule polymerization GO:0046785. neuronal cell body GO:0043025. axon GO:0030424
CG34254	0.52	0.021	0.223	24.7787	down	2.32507	down
CG34259	0.019	0.005	0.018	4.07038	down	1.00678	down	molecular_function GO:0003674. biological_process GO:0008150. cellular_component GO:0005575
CG34260	0.235	0.043	0.099	5.52483	down	2.38249	down
CG34264	0.372	0.774	5.743	2.08029	up	15.4302	up	molecular_function GO:0003674; nuclear chromosome. telomeric region GO:0000784; telomere capping GO:0016233
CG34266	0.01	0.001	0.001	8.63605	down	8.63605	down
CG34269	1.154	0.119	0.201	9.70128	down	5.72851	down	cellular_component GO:0005575. biological_process GO:0008150. molecular_function GO:0003674
CG34273	1.109	0.541	3.305	2.05056	down	2.97927	up	cellular_component GO:0005575. biological_process GO:0008150. molecular_function GO:0003674
CG34278	0.346	0.117	0.271	2.95314	down	1.27349	down
CG34280	0.001	0.01	0.001	8.65598	up	1	up	molecular_function GO:0003674. cellular_component GO:0005575. biological_process GO:0008150
CG34283	0.163	0.568	0.508	3.47974	up	3.1094	up
CG34284	102.054	36.5	74.561	2.79598	down	1.36873	down
CG34287	0.013	0.056	0.125	4.39891	up	9.85488	up	cellular_component GO:0005575. molecular_function GO:0003674. biological_process GO:0008150
CG34289	0.009	0.001	0.01	7.91836	down	1.02304	up	cellular_component GO:0005575. biological_process GO:0008150. zinc ion binding GO:0008270
CG34290	13.915	5.341	9.298	2.60548	down	1.49657	down	proteolysis GO:0006508. serine-type endopeptidase activity GO:0004252
CG34291	192.897	93.836	177.334	2.05568	down	1.08776	down
CG34292	0.007	0.001	0.007	5.81522	down	0.976772	up	biological_process GO:0008150. molecular_function GO:0003674. cellular_component GO:0005575
CG34296	0.423	2.027	1.244	4.78884	up	2.93811	up
CG34298	0.498	0.231	0.252	2.15948	down	1.97545	down	cellular_component GO:0005575. biological_process GO:0008150. molecular_function GO:0003674
CG34301	59.226	11.903	33.001	4.97571	down	1.79465	down
CG34302	0.066	0.001	0.065	54.8558	down	1.00678	down	biological_process GO:0008150. molecular_function GO:0003674. cellular_component GO:0005575
CG34304	0.01	0.113	0.073	11.7637	up	7.52978	up
CG34305	39.401	18.201	25.894	2.1647	down	1.52163	down	biological_process GO:0008150. molecular_function GO:0003674. cellular_component GO:0005575
CG34307	0.01	0.056	0.012	5.64617	up	1.1891	up	molecular_function GO:0003674. biological_process GO:0008150. cellular_component GO:0005575
CG34308	0.009	0.07	0.001	7.46863	up	7.80363	down	metal ion binding GO:0046872. zinc ion binding GO:0008270
CG34309	2.845	1.021	2.353	2.78762	down	1.20925	down
CG34315	0.094	0.04	0.084	2.33467	down	1.12562	down
CG34320	1.479	0.01	0.001	154.684	down	1233.83	down
CG34324	0.001	0.07	0.029	58.0638	up	24.5829	up	extracellular region GO:0005576. chitin binding GO:0008061. chitin metabolic process GO:0006030
CG34326	0.492	0.128	0.266	3.83625	down	1.84958	down	proteolysis GO:0006508. serine-type peptidase activity GO:0008236
CG34328	0.496	0.213	0.707	2.33467	down	1.42461	up	molecular_function GO:0003674. biological_process GO:0008150. cellular_component GO:0005575
CG34332	0.156	0.015	0.014	10.7498	down	10.9557	down	biological_process GO:0008150. cellular_component GO:0005575. molecular_function GO:0003674
CG34334	0.653	0.26	0.568	2.50772	down	1.15061	down	mRNA binding GO:0003729; nucleic acid binding GO:0003676; regulation of alternative mRNA splicing. via spliceosome GO:0000381; nucleoplasm GO:0005654; RNA splicing GO:0008380; ASAP complex GO:0061574; mRNA splicing. via spliceosome GO:0000398; cytoplasm GO:0005737
CG34337	1.814	0.211	1.14	8.57811	down	1.59187	down	cellular_component GO:0005575. molecular_function GO:0003674. biological_process GO:0008150
CG34338	0.009	0.001	0.001	7.73301	down	7.73301	down	molecular_function GO:0003674. cellular_component GO:0005575. biological_process GO:0008150
CG34345	0.047	0.165	0.155	3.49727	up	3.27759	up	oxidation-reduction process GO:0055114; procollagen-proline 4-dioxygenase activity GO:0004656; iron ion binding GO:0005506; L-ascorbic acid binding GO:0031418; endoplasmic reticulum GO:0005783; oxidoreductase activity. acting on single donors with incorporation of molecular oxygen. incorporation of two atoms of oxygen GO:0016702; lateral inhibition GO:0046331
CG34356	1.591	0.673	1.36	2.36367	down	1.1694	down	molecular_function GO:0003674. cellular_component GO:0005575. ATP binding GO:0005524. protein phosphorylation GO:0006468. protein kinase activity GO:0004672
CG34357	4.691	1.751	3.258	2.67824	down	1.43983	down	protein phosphorylation GO:0006468; ATP binding GO:0005524; protein kinase activity GO:0004672; cGMP biosynthetic process GO:0006182; integral component of plasma membrane GO:0005887; cGMP-mediated signaling GO:0019934; guanylate cyclase activity GO:0004383; signaling receptor activity GO:0038023; guanylate cyclase complex. soluble GO:0008074; adenylate cyclase activity GO:0004016; signal transdu…
CG34369	0.417	1.176	1.115	2.81773	up	2.67146	up	sodium ion transport GO:0006814. sodium channel activity GO:0005272. integral component of membrane GO:0016021
CG34377	0.54	1.217	0.922	2.25216	up	1.70616	up	cellular_component GO:0005575. biological_process GO:0008150. molecular_function GO:0003674. regulation of signal transduction GO:0009966
CG34409	0.73	1.715	1.349	2.34905	up	1.84756	up	proteolysis GO:0006508. serine-type endopeptidase activity GO:0004252
CG34426	12.461	1.501	11.863	8.3	down	1.05042	down	extracellular region GO:0005576. chitin metabolic process GO:0006030. chitin binding GO:0008061
CG34432	0.007	0.001	0.012	5.56528	down	1.77324	up	biological_process GO:0008150. cellular_component GO:0005575. molecular_function GO:0003674
CG34433	0.036	0.006	0.007	5.63235	down	5.32898	down	biological_process GO:0008150. molecular_function GO:0003674. cellular_component GO:0005575
CG34435	0.008	0.036	0.079	4.50516	up	9.91104	up	myosin complex GO:0016459; ATPase activity. coupled GO:0042623; multicellular organism reproduction GO:0032504; extracellular space GO:0005615
CG34437	2.487	22.796	7.218	9.1675	up	2.90285	up	proteolysis GO:0006508. serine-type endopeptidase activity GO:0004252
CG34445	128.586	45.199	68.248	2.84486	down	1.8841	down	biological_process GO:0008150. molecular_function GO:0003674. cellular_component GO:0005575
CG34447	3.414	0.566	0.648	6.03486	down	5.26795	down	cellular_component GO:0005575. carboxylic ester hydrolase activity GO:0052689. lipid catabolic process GO:0016042. lipase activity GO:0016298. lipid metabolic process GO:0006629
CG34451	2.533	0.751	2.23	3.37515	down	1.13581	down	cellular_component GO:0005575; protein glycosylation GO:0006486; galactosyltransferase activity GO:0008378; glycoprotein-N-acetylgalactosamine 3-beta-galactosyltransferase activity GO:0016263; O-glycan processing. core 1 GO:0016267
CG34458	0.075	0.879	0.087	11.6518	up	1.14692	up	biological_process GO:0008150. molecular_function GO:0003674. cellular_component GO:0005575. serine-type endopeptidase activity GO:0004252. proteolysis GO:0006508. extracellular space GO:0005615. cell surface GO:0009986
CG34459	8.462	2.463	5.999	3.43631	down	1.41063	down	cellular_component GO:0005575. molecular_function GO:0003674
CG34462	0.044	0.001	0.087	36.7046	down	1.98652	up	structural constituent of chitin-based larval cuticle GO:0008010. extracellular matrix GO:0031012. chitin-based cuticle development GO:0040003. structural constituent of chitin-based cuticle GO:0005214
CG40188	0.014	0.001	0.001	11.5155	down	11.5155	down	integral component of membrane GO:0016021. plasma membrane GO:0005886. mechanosensitive ion channel activity GO:0008381. mechanosensory behavior GO:0007638. cation channel activity GO:0005261. membrane GO:0016020. cellular response to mechanical stimulus GO:0071260. regulation of membrane potential GO:0042391. detection of mechanical stimulus GO:0050982
CG40189	0.023	0.004	0.406	5.3846	down	17.6286	up
CG40204	0.008	0.001	0.12	7.09126	down	14.0767	up	myosin complex GO:0016459; ATPase activity. coupled GO:0042623; biological_process GO:0008150; microtubule motor activity GO:0003777; ATP binding GO:0005524; microtubule binding GO:0008017; signal transduction GO:0007165; microtubule-based movement GO:0007018
CG40470	4.209	1.371	2.561	3.07086	down	1.64371	down
CG40530	0.001	0.007	0.01	5.49828	up	8.04514	up
CG40551	0.007	0.074	0.374	10.8392	up	55.0691	up	cellular_component GO:0005575. molecular_function GO:0003674. biological_process GO:0008150
CG40583	0.001	0.021	0.001	17.6466	up	1	up	cellular_component GO:0005575. molecular_function GO:0003674. biological_process GO:0008150
CG40625	0.018	0.003	0.033	5.91797	down	1.88458	up
CG40635	0.001	0.008	0.008	6.57754	up	6.45388	up	protein kinase regulator activity GO:0019887. protein kinase CK2 complex GO:0005956
CG40818	0.01	0.001	0.09	8.69514	down	8.64283	up
CG40936	0.001	0.006	0.001	5.33509	up	1	up	axonemal dynein complex GO:0005858; microtubule-based movement GO:0007018; ATPase activity. coupled GO:0042623; ATP binding GO:0005524; cilium movement GO:0003341; outer dynein arm GO:0036157; ATP-dependent microtubule motor activity. minus-end-directed GO:0008569; dynein light intermediate chain binding GO:0051959; outer dynein arm assembly GO:0036158; dynein light chain binding GO:0045503; dyne…
CG41020	0.001	0.012	0.097	9.88279	up	80.9586	up	cellular_component GO:0005575. molecular_function GO:0003674. biological_process GO:0008150
CG41087	0.272	0.001	0.083	226.641	down	3.26236	down	biological_process GO:0008150. cellular_component GO:0005575. molecular_function GO:0003674
CG41423	0.013	0.091	0.01	7.08131	up	1.26192	down
CG41434	0.819	0.171	0.17	4.78328	down	4.81745	down	biological_process GO:0008150. cellular_component GO:0005575. molecular_function GO:0003674
CG41527	0.179	0.001	0.205	149.057	down	1.14692	up	myosin complex GO:0016459; ATPase activity. coupled GO:0042623; biological_process GO:0008150; microtubule motor activity GO:0003777; ATP binding GO:0005524; microtubule binding GO:0008017; signal transduction GO:0007165; microtubule-based movement GO:0007018
CG41533	0.001	0.009	0.098	7.37512	up	81.491	up
CG41581	0.013	0.129	0.001	10.1515	up	10.6068	down
CG42235	12.834	5.05	9.508	2.54133	down	1.34989	down	membrane GO:0016020. transmembrane transporter activity GO:0022857. transmembrane transport GO:0055085
CG42249	6.443	1.426	7.842	4.51828	down	1.21711	up	nucleotide catabolic process GO:0009166. metal ion binding GO:0046872. nucleotide binding GO:0000166. 5'-nucleotidase activity GO:0008253. nucleoside-triphosphatase activity GO:0017111. nucleoside-diphosphatase activity GO:0017110
CG42262	6.464	14.623	4.606	2.26235	up	1.40335	down	cellular_component GO:0005575. biological_process GO:0008150. molecular_function GO:0003674
CG42264	0.068	0.159	0.36	2.34034	up	5.29544	up	proteolysis GO:0006508. zinc ion binding GO:0008270. metallocarboxypeptidase activity GO:0004181. extracellular space GO:0005615
CG42266	0.193	0.709	0.407	3.68033	up	2.11433	up	molecular_function GO:0003674. biological_process GO:0008150. cellular_component GO:0005575
CG42284	9.563	2.86	4.436	3.34316	down	2.15582	down
CG42287	0.016	0.008	0.001	2.02123	down	13.4756	down	molecular_function GO:0003674. biological_process GO:0008150. cellular_component GO:0005575
CG42288	0.008	0.143	0.008	18.6244	up	0.972168	up	biological_process GO:0008150. molecular_function GO:0003674. integral component of membrane GO:0016021
CG42302	0.092	0.001	0.009	76.8881	down	10.1892	down
CG42319	57.274	21.952	21.755	2.60904	down	2.63268	down
CG42322	13.395	5.039	9.179	2.65838	down	1.45933	down
CG42329	0.613	3.036	2.567	4.95325	up	4.18885	up	transferase activity. transferring acyl groups other than amino-acyl groups GO:0016747
CG42335	6.866	2.103	6.023	3.26401	down	1.13992	down	peptide binding GO:0042277. proteolysis GO:0006508. metalloaminopeptidase activity GO:0070006. zinc ion binding GO:0008270. peptide catabolic process GO:0043171. cytoplasm GO:0005737
CG42357	0.043	0.006	0.006	6.72279	down	6.8516	down	cellular_component GO:0005575. molecular_function GO:0003674. biological_process GO:0008150
CG42363	5.457	11.836	5.798	2.16898	up	1.06244	up	biological_process GO:0008150. cellular_component GO:0005575. molecular_function GO:0003674
CG42364	2.701	0.489	0.311	5.52309	down	8.67987	down	molecular_function GO:0003674. biological_process GO:0008150. cellular_component GO:0005575
CG42365	6.234	21.157	7.192	3.39383	up	1.15361	up
CG42393	0.001	0.008	0.001	6.9078	up	1	up	cellular_component GO:0005575. molecular_function GO:0003674. biological_process GO:0008150
CG42395	0.124	0.64	0.319	5.17992	up	2.58057	up
CG42397	0.39	0.06	0.076	6.47843	down	5.1006	down	extracellular region GO:0005576. chitin metabolic process GO:0006030. chitin binding GO:0008061
CG42446	0.143	0.001	0.221	119.61	down	1.53875	up	cellular_component GO:0005575. molecular_function GO:0003674. biological_process GO:0008150
CG42449	0.136	0.586	0.534	4.30647	up	3.91927	up
CG42464	0.09	0.387	0.254	4.28327	up	2.80937	up	serine-type endopeptidase inhibitor activity GO:0004867
CG42481	0.014	0.001	0.014	11.5135	down	0.976772	up	molecular_function GO:0003674. cellular_component GO:0005575. biological_process GO:0008150
CG42486	7.164	3.313	3.471	2.16232	down	2.06367	down	extracellular region GO:0005576. negative regulation of endopeptidase activity GO:0010951. serine-type endopeptidase inhibitor activity GO:0004867
CG42490	0.138	0.581	0.097	4.20219	up	1.42381	down
CG42493	0.008	0.001	0.001	6.54401	down	6.54401	down	molecular_function GO:0003674. biological_process GO:0008150. cellular_component GO:0005575
CG42504	0.007	0.001	0.001	5.47643	down	5.47643	down
CG42505	0.039	0.001	0.001	32.5143	down	32.5143	down
CG42521	0.157	0.012	0.11	12.8069	down	1.42381	down
CG42525	0.628	0.243	1.062	2.58107	down	1.69199	up	chitin binding GO:0008061. extracellular region GO:0005576. chitin metabolic process GO:0006030
CG42526	1.967	0.871	2.214	2.25825	down	1.12583	up	biological_process GO:0008150. molecular_function GO:0003674. cellular_component GO:0005575. nucleus GO:0005634. transcription factor complex GO:0005667. regulation of transcription by RNA polymerase II GO:0006357
CG42529	0.008	0.11	0.264	13.0294	up	31.3996	up	molecular_function GO:0003674. cellular_component GO:0005575
CG42531	0.204	0.472	0.379	2.31323	up	1.85822	up	biological_process GO:0008150. cellular_component GO:0005575. molecular_function GO:0003674
CG42536	0.007	0.001	0.043	5.9856	down	5.9496	up	molecular_function GO:0003674. cellular_component GO:0005575. biological_process GO:0008150
CG42540	7.219	2.645	7.348	2.72954	down	1.01776	up	molecular_function GO:0003674. biological_process GO:0008150. membrane GO:0016020
CG42542	38.198	12.793	36.66	2.98594	down	1.04193	down	molecular_function GO:0003674. biological_process GO:0008150
CG42553	11.792	27.471	9.032	2.3297	up	1.30554	down	cellular_component GO:0005575. biological_process GO:0008150. molecular_function GO:0003674
CG42556	0.316	1.045	0.344	3.3099	up	1.08806	up	cellular_component GO:0005575. molecular_function GO:0003674. biological_process GO:0008150. cobalamin metabolic process GO:0009235
CG42559	0.011	0.172	0.258	15.4526	up	23.1304	up	cellular_component GO:0005575. molecular_function GO:0003674. biological_process GO:0008150
CG42560	0.001	0.162	0.168	135.166	up	140.175	up	molecular_function GO:0003674. cellular_component GO:0005575. biological_process GO:0008150
CG42564	0.547	1.167	0.772	2.13337	up	1.41176	up	molecular_function GO:0003674. multicellular organism reproduction GO:0032504. extracellular space GO:0005615. extracellular region GO:0005576. defense response to Gram-negative bacterium GO:0050829
CG42570	0.071	0.035	0.037	2.02188	down	1.94963	down	biological_process GO:0008150. cellular_component GO:0005575. molecular_function GO:0003674
CG42571	0.077	0.006	0.085	13.6052	down	1.1105	up
CG42577	0.01	0.082	0.24	8.08561	up	23.7171	up	molecular_function GO:0003674. biological_process GO:0008150. cellular_component GO:0005575
CG42578	0.01	0.001	0.208	8.44214	down	20.5545	up	molecular_function GO:0003674. biological_process GO:0008150. cellular_component GO:0005575
CG42579	0.014	0.001	0.009	11.5135	down	1.45661	down	cellular_component GO:0005575. biological_process GO:0008150. molecular_function GO:0003674
CG42580	0.079	0.001	0.009	66.3291	down	8.39146	down	molecular_function GO:0003674. cellular_component GO:0005575. biological_process GO:0008150
CG42581	0.015	0.001	0.01	12.4244	down	1.45767	down	molecular_function GO:0003674. biological_process GO:0008150. cellular_component GO:0005575
CG42585	0.025	0.007	0.111	3.42716	down	4.41856	up	molecular_function GO:0003674. cellular_component GO:0005575. biological_process GO:0008150. zinc ion binding GO:0008270
CG42586	3439.83	1508.81	3517.71	2.27983	down	1.02264	up	molecular_function GO:0003674. biological_process GO:0008150. cellular_component GO:0005575
CG42587	111.058	45.466	87.997	2.44265	down	1.26206	down	molecular_function GO:0003674. cellular_component GO:0005575. biological_process GO:0008150
CG42591	0.001	0.013	0.242	10.7983	up	201.722	up	cellular_component GO:0005575. molecular_function GO:0003674. biological_process GO:0008150
CG42592	0.001	0.014	0.001	11.4222	up	1	up	biological_process GO:0008150. molecular_function GO:0003674. cellular_component GO:0005575
CG42597	0.011	0.001	0.001	8.90945	down	8.90945	down	molecular_function GO:0003674. cellular_component GO:0005575. biological_process GO:0008150
CG42635	0.012	0.114	0.059	9.56885	up	4.96172	up	biological_process GO:0008150. cellular_component GO:0005575. molecular_function GO:0003674
CG42649	0.011	0.181	0.216	15.8187	up	18.9427	up	cellular_component GO:0005575. biological_process GO:0008150. molecular_function GO:0003674
CG42656	38.767	7.5	24.05	5.16889	down	1.61196	down	cellular_component GO:0005575. molecular_function GO:0003674. biological_process GO:0008150
[truncated: 1,718 more rows]
