# Supplementary material for: Specification of Drosophila neuropeptidergic neurons by the splicing component brr2
Source: PLoS Genet. 2018 Aug 22;14(8):e1007496. doi: 10.1371/journal.pgen.1007496 (PMC6122834; doi:10.1371/journal.pgen.1007496)
Supplement: S7 Table — Values relative to the gene (FlyBase gene symbol) expression levels expressed as fold change, and splicing events for genes with the “TGF-β receptor signaling pathway” GO identifier in brr2 mutants. Expression in CNS is indicated (FlyBase, BDGP). ES (Exon skipping), A5SS (Alternative 5' splice sites), A3SS (Alternative 3' splice sites), ME (Mutually exclusive exons), IR (Intron retention), AFE (Alternative first exons) and ALE (Alternative last exons). (XLSX) [file pgen.1007496.s007.xlsx]

## Sheet: Sheet1
GO 0007179	TGF-beta receptor signaling pathway
Symbol	Name	Expression 2-Fold change Brr2	Splicing event brr2	Splicing event Prp8	CNS expression
tld	tolloid	-	-	-
put	punt	-	-	-
l(2)gl	lethal (2) giant larvae	-	A5SS	-	weak ubiquitius up to St12
sax	saxophone	-	-	-
Snoo	Sno oncogene	-	-	-
tsg	twisted gastrulation	-	-	-
Smox	Smad on X	-	-	-
scw	screw	2.34 upregulated	-	-	no
Cdc42	Cdc42	-	-	-
tkv	thickveins	-	AFE	AFE	yes
shn	schnurri	-	AFE	-	no
pnr	pannier	-	-	-
dpp	decapentaplegic	-	-	-
babo	baboon	-	ME	-	no
mav	maverick	-	-	-
daw	dawdle	-	AFE	-
Dad	Daughters against dpp	-	AFE	AFE	no
sog	short gastrulation	-	-	-
Med	Medea	-	ES	-	yes
