# Supplementary material for: Specification of Drosophila neuropeptidergic neurons by the splicing component brr2
Source: PLoS Genet. 2018 Aug 22;14(8):e1007496. doi: 10.1371/journal.pgen.1007496 (PMC6122834; doi:10.1371/journal.pgen.1007496)
Supplement: S8 Table — Values relative to the gene (FlyBase gene symbol) expression levels expressed as fold change, and splicing events for genes with the “axon guidance” GO identifier affected in brr2 mutants. ES (Exon skipping), A5SS (Alternative 5' splice sites), A3SS (Alternative 3' splice sites), ME (Mutually exclusive exons), IR (Intron retention), AFE (Alternative first exons) and ALE (Alternative last exons). (XLSX) [file pgen.1007496.s008.xlsx]

## Sheet: Sheet1
GO 0007411	Axon guidance
Symbol	Name	Expression 2-Fold change brr2	Splicing event brr2
ab	abrupt	-	A5SS
Abi	Abelson interacting protein	-	AFE; A3SS
Abl	Abl tyrosine kinase	-	IR
Acsl	Acyl-CoA synthetase long-chain	-	ES
ago	archipelago	-	AFE
babo	baboon	-	ME
beat-Ic	beaten path Ic	2.1 down	-
beat-IIIc	beaten path IIIc	-	IR
bif	bifocal	-	ES
brat	brain tumor	-	A5SS
CadN	Cadherin-N	-	ME
caps	capricious	2.18 down	ES
capt	capulet	-	ALE
cher	cheerio	-	A3SS
D	Dichaete	-	AFE
DAAM	Dishevelled Associated Activator of Morphogenesis	-	ES
Dad	Daughters against dpp	-	AFE
daw	dawdle	-	AFE
dysc	dyschronic	-	AFE
egh	egghead	-	AFE
ena	enabled	-	ES
eya	eyes absent	2.02 up	-
Fas1	Fasciclin 1	-	ES; ALE
fog	folded gastrulation	-	ES
for	foraging	-	A5SS
fz2	frizzled 2	-	A5SS
gukh	GUK-holder	-	ES
haf	hattifattener	-	A5SS
hep	hemipterous	-	A3SS; ES
hts	hu li tai shao	-	A5SS; ES; IR; AFE
jbug	jitterbug	-	ALE; AFE; A3SS
jeb	jelly belly	2.13 down	-
kuz	kuzbanian	-	ES
Lar	Leukocyte-antigen-related-like	-	AFE
Lim3	Lim3	-	ES
Lis-1	Lissencephaly-1	-	A5SS
Lsp2	Larval serum protein 2	3.35 up	-
Med	Medea	-	ES
Mical	Molecule interacting with CasL	-	ES
Moe	Moesin	-	AFE
Mp	Multiplexin	-	A5SS; ES; AFE
msn	misshapen	-	ALE; ES; A3SS
Nedd4	Nedd4	-	A3SS,AFE
Nrg	Neuroglian	-	ALE
Nrt	Neurotactin	2.08 up	-
NT1	Neurotrophin 1	-	ALE
Pka-R2	Protein kinase, cAMP-dependent, regulatory subunit type 2	-	ALE
PlexA	Plexin A	-	A3SS
pod1	pod1	-	ES
Ptp52F	Protein tyrosine phosphatase 52F	2.82 down	-
Ptp99A	Protein tyrosine phosphatase 99A	-	AFE
RhoGAP100F	Rho GTPase activating protein at 100F	-	AFE
SelR	Selenoprotein R	-	A3SS
shot	short stop	-	ME
sli	slit	-	ES
sm	smooth	-	A5SS; ALE
Src64B	Src oncogene at 64B	-	A3SS
tap	target of Poxn	2.44 up	-
Trim9	Tripartite motif containing 9	-	ES
trio	trio	-	AFE
trol	terribly reduced optic lobes	-	ES
tup	tailup	-	IR
tutl	turtle	-	ES
Wnk	Wnk kinase	-	ALE; AFE
XNP	XNP	-	IR
