# Supplementary material for: Specification of Drosophila neuropeptidergic neurons by the splicing component brr2
Source: PLoS Genet. 2018 Aug 22;14(8):e1007496. doi: 10.1371/journal.pgen.1007496 (PMC6122834; doi:10.1371/journal.pgen.1007496)
Supplement: S9 Table — Numerical data related to graphs and summary statistics in the Figs 1, 3, 5, S1, S4 and S5. (XLSX) [file pgen.1007496.s009.xlsx]

## Sheet: Figure 1
	FMRFa and Nplp1 quantification in brr2 mutants
	genotype	#embryos	#Ap-clusters	#FMRFa+ cells	#Nplp1+ cells
	Control [orizo]	11	66	65	64
	brr2[09c117]	10	60	2	0
	brr2[13A036]	10	60	0	1
	brr2[09c117/13A036]	9	54	0	0
	Observed	#FMRFa+	#FMRFa-	Total		Expected	#FMRFa+	#FMRFa-	Total			Observed	#Nplp1+	#Nplp1-	Total		Expected	#FMRFa+	#FMRFa-	Total
	Control [orizo]	65	1	66		Control [orizo]	35.0952	30.9048	66			Control [orizo]	64	2	66		Control [orizo]	64	2	66
	brr2[09c117]	2	58	60		brr2[09c117]	31.9048	28.0952	60			brr2[09c117]	0	60	60		brr2[09c117]	58.1818	1.81818	60
		67	59	126			67	59	126				64	2	66			122.182	3.81818	126
	Total	0.531746	0.468254									Total	0.969697	0.030303
						ChiTest	1.13147e-26										ChiTest	0
	Observed	#FMRFa+	#FMRFa-	Total		Expected	#FMRFa+	#FMRFa-	Total			Observed	#Nplp1+	#Nplp1-	Total		Expected	#FMRFa+	#FMRFa-	Total
	Control [orizo]	65	1	66		Control [orizo]	34.0476	31.9524	66			Control [orizo]	64	2	66		Control [orizo]	64.0299	1.97015	66
	brr2[13A036]	0	60	60		brr2[09c117]	30.9524	29.0476	60			brr2[13A036]	1	59	60		brr2[09c117]	58.209	1.79104	60
		65	61	126			65	61	126				65	2	67			122.239	3.76119	126
	Total	0.515873	0.484127									Total	0.970149	0.0298507
						ChiTest	2.24342e-28										ChiTest	0
	Observed	#FMRFa+	#FMRFa-	Total		Expected	#FMRFa+	#FMRFa-	Total			Observed	#Nplp1+	#Nplp1-	Total		Expected	#FMRFa+	#FMRFa-	Total
	Control [orizo]	65	1	66		Control [orizo]	35.75	30.25	66			Control [orizo]	64	2	66		Control [orizo]	64	2	66
	brr2[09c117/13A036]	0	54	54		brr2[09c117]	29.25	24.75	54			brr2[09c117/13A036]	0	54	54		brr2[09c117]	52.3636	1.63636	54
		65	55	120			65	55	120				64	2	66			116.364	3.63636	120
	Total	0.541667	0.458333									Total	0.969697	0.030303
						ChiTest	4.67439e-27										ChiTest	0

## Sheet: Figure 3
	Apterous cell fate determinants in brr2 mutants
	genotype	#embryos	#Ap-clusters	#Eya+ cells		#Col+ cells
				4 cells /cluster	5 cells/cluster
	Control	6	29	27	2	29
	brr2[09c117/13A036]	6	29	22	7	29
	genotype	#embryos	#Ap-clusters	#Dimm+ cells			#pMad+ cells
				0 cells/cluster	1 cells /cluster	2 cells/cluster
	Control	6	34	0	4	30	27
	brr2[09c117]	9	49	3	28	18	10
	brr2[13A036]	6	33	0	22	16	3
	brr2[09c117/13A036]	6	36	0	27	9	1
	Observed	#Eya 4+	#Eya 5+	Total		Expected	#Eya 4+	#Eya 5+	Total		Observed	#Dimm 2+	#Dimm 1+	Total		Expected	#Dimm 2+	#Dimm 1+	Total
	Control [orizo]	27	2	29		Control [orizo]	24.5	4.5	29		Control [orizo]	30	4	34		Control [orizo]	18.9429	15.0571	34
	brr2[09c117/13A036]	22	7	29		brr2[09c117]	24.5	4.5	29		brr2[09c117/13A036]	9	27	36		brr2[09c117]	20.0571	15.9429	36
		49	9	58			49	9	58			39	31	70			39	31	70
	Total	0.844828	0.155172								Total	0.557143	0.442857
						ChiTest	0.0697888									ChiTest	1.01866e-07
	Observed	#pMad+	#pMad-	Total		Expected	#pMad+	#pMad-	Total
	Control [orizo]	27	7	34		Control [orizo]	13.6	20.4	34
	brr2[09c117/13A036]	1	35	36		brr2[09c117]	14.4	21.6	36
		28	42	70			28	42	70
	Total	0.4	0.6
						ChiTest	6.10268e-11

## Sheet: Figure 5
	FMRFa Rescue
	genotype	#embryos	#Ap-clusters	#FMRFa+ cells	%FMRFa+
	control	11	66	65	98.4848
	brr2	10	60	2	3.33333
	ap>gbb; brr2	10	60	0	0
	ap>saxA, tkvA;brr2	8	47	14	29.7872
	elav>saxA,tkvA; brr2	14	84	25	29.7619
	Observed	#FMRFa+	#FMRFa-	Total		Expected	#FMRFa+	#FMRFa-	Total
	ap>saxA, tkvA;brr2	14	33	47		Control [orizo]	7.02804	39.972	47
	brr2[09c117]	2	58	60		brr2[09c117]	8.97196	51.028	60
		16	91	107			16	91	107
	Total	0.149533	0.850467
						ChiTest	0.000139954
	Observed	#FMRFa+	#FMRFa-	Total		Expected	#FMRFa+	#FMRFa-	Total
	elav>saxA,tkvA; brr2	25	59	84		Control [orizo]	15.75	68.25	84
	brr2[09c117]	2	58	60		brr2[09c117]	11.25	48.75	60
		27	117	144			27	117	144
	Total	0.1875	0.8125
						ChiTest	6.17932e-05

## Sheet: Figure S1
Thoracic pMad cells
	#embryos	#pMad+	SD
control	10	23.2	4.80278
brr2[09c117]	9	25	5.65685
Abdominal pMad cells
	#embryos	#pMad+	SD
control	3	41.3333	3.51188
brr2[09c117]	3	39.6667	1.52753

## Sheet: Figure S4
	Dimm Rescue
	genotype	#embryos	#Ap-clusters	#Dimm wt cells (2/cluster)	#Dimm affeced cell (1/cluster)
	control	6	34	30	4
	brr2[09c117]	9	49	28	18
	ap>saxA, tkvA;brr2	14	82	58	24
	Observed	Dimm <1	Dimm wt		% Dimm loss		Expected	Dimm <1	Dimm wt
	ap>sax[A], tkv[A];brr2	24	58	82	29.2683		ap>sax[A], tkv[A];brr2	19.7931	62.2069	82
	control	4	30	34	11.7647		brr2 09C117	8.2069	25.7931	34
		28	88	116				28	88	116
		0.241379	0.758621
							Chi	0.0449296
	pMad Rescue
	genotype	#embryos	#Ap-clusters	#pMad+ Ap-cluster
	control	6	34	27
	brr2[09c117]	9	49	10
	ap>saxA, tkvA;brr2	9	46	41
	Observed	pMad+	pMad-		% Dimm loss		Expected	pMad+	pMad-
	ap>sax[A], tkv[A];brr2	41	5	46	89.1304		ap>sax[A], tkv[A];brr2	39.1	6.9	46
	control	27	7	34	79.4118		control	28.9	5.1	34
		68	12	80				68	12	80
		0.85	0.15
							Chi	0.228805

## Sheet: Figure S5
	SE2 FMRFa cell Size Analysis
	genotype	Average Area	SD. Area	Average Feret Diameter	SD. Feret Diameter
	control	36.7937	6.64067	8.4992	1.25241
	brr2	39.377	7.85079	8.8674	1.4847
	ap>saxA, tkvA;brr2	37.1578	9.2853	9.01375	0.923635
	elav>saxA,tkvA; brr2	31.1912	4.15652	7.34783	0.725503
